# Supplementary material for: Transcriptome comparison and gene coexpression network analysis provide a systems view of citrus response to ‘Candidatus Liberibacter asiaticus’ infection
Source: BMC Genomics. 2013 Jan 16;14:27. doi: 10.1186/1471-2164-14-27 (PMC3577516; doi:10.1186/1471-2164-14-27)
Supplement: Additional file 1 — A list of HLB responsive genes reported in this analysis. [file 1471-2164-14-27-S1.xls]

## Sheet: Up-regulated
Overlap	ProbeSet ID	Study 1	Study 2	Study 3	Study 4	Study 5	Study 6
6	Cit.10032.1.S1_x_at	6.1	4.9	2.7	11.2	4	3.5
	Cit.12214.1.S1_s_at	3.2	2.1	7.6	5.4	9.1	5.2
	Cit.13437.1.S1_s_at	9.2	3.4	11.7	11.6	11.2	3.8
	Cit.17561.1.S1_s_at	2.1	3.8	2.4	2.7	3.7	2.1
	Cit.19313.1.S1_at	4.5	11	5.8	4.7	26.7	2.7
	Cit.19674.1.S1_s_at	3.6	4.4	5.2	3.5	9.4	2.7
	Cit.25840.1.S1_s_at	4.3	2.8	2.1	4.9	2.8	3.2
	Cit.29171.1.S1_at	2.3	3.1	3.3	6.3	2.2	3.3
	Cit.30071.1.S1_at	3.8	4.3	4.6	5.2	11.8	2.9
	Cit.33707.1.S1_at	4.3	2.2	5	7.9	5.3	2.5
	Cit.3534.1.S1_s_at	3.9	12	45	4.1	20.3	3
	Cit.5367.1.S1_at	5.3	3.6	22.3	10.8	8.1	2.3
	Cit.7635.1.S1_at	2.6	3.3	3.9	2.2	7.5	5.4
5	Cit.9625.1.S1_s_at	14.2	6.2		6.3	29.8	18.9
	Cit.9620.1.S1_s_at	13.6	6.7		6.3	32.8	22.3
	Cit.22602.1.S1_at	11.6	3.2		7.2	48	11.4
	Cit.15355.1.S1_at	5.6	11.9	25.3		3.1	3.1
	Cit.17398.1.S1_at	5.3	4.4		5.7	2.6	2.7
	Cit.8194.1.S1_x_at	5.3		5.5	3.1	3.2	2.3
	Cit.14406.1.S1_at	4.4		2.5	2.7	6.6	3.1
	Cit.17418.1.S1_s_at	4.3	3.4		7	2.3	3.1
	Cit.25075.1.S1_s_at	4.3	3	4.7	11.2	8.4
	Cit.23598.1.S1_s_at	3.9	3.5	10.7	9.7	3.2
	Cit.10032.1.S1_s_at	3.6	2.6		9.5	3.3	3.5
	Cit.12172.1.S1_at	3.5	6.3	13.1	13.9	21.2
	Cit.19751.1.S1_s_at	3.5	2.7		5.2	2.1	2.4
	Cit.17155.1.S1_at	3	4.5	13.7	12.1	2.7
	Cit.17155.1.S1_s_at	2.9	4.1	10	8.8	3.2
	Cit.15630.1.S1_at	2.8	3.3	4.9	3.4	2.9
	Cit.33074.1.S1_at	2.6	2.1		6.4	3.5	2.7
	Cit.11459.1.S1_s_at	2.3	4.6	6.1	24.6	10.7
	Cit.31379.1.S1_at	2.2	4	2.9		15.9	7
	Cit.9504.1.S1_s_at	2.2		6.8	2.5	3.3	2.9
	Cit.3171.1.S1_x_at	2.1	2.9	4.3	5.4	2.6
	Cit.36935.1.S1_s_at	2.1	2.9	3.4		10.5	4.1
	Cit.10244.1.S1_s_at	2.1		3.4	3.8	27.3	4.2
	Cit.11460.1.S1_at	2	3.4	12.1	31.8	4.1
	Cit.5973.1.S1_s_at		25.9	84.5	31.4	211.1	3
	Cit.17562.1.S1_at		16.4	73.6	17.7	105.1	2.4
	Cit.28099.1.S1_at		8.6	11.3	9	2.6	2.5
	Cit.28102.1.S1_s_at		2.4	38.5	89.7	26.6	4.2
4	Cit.8198.1.S1_x_at	7.4		7.8	3.7	4.5
	Cit.9325.1.S1_at	3.5	3.1	8.6	17.7
	Cit.14453.1.S1_at	3.1	2.8		2.6		2.3
	Cit.40325.1.S1_s_at	3	3.2			9.7	2.4
	Cit.17023.1.S1_s_at	2.8	3.4			10.7	3.2
	Cit.4441.1.S1_s_at	2.8	2.1		4.1	2.9
	Cit.15606.1.S1_at	2.7		5.2	9	3.4
	Cit.17886.1.S1_s_at	2.7		11.3	13.8	3.3
	Cit.6837.1.S1_at	2.6	2.9	4.6	5.7
	Cit.8718.1.S1_s_at	2.6	4.3	4.3	2.5
	Cit.11890.1.S1_s_at	2.5	3	2	5.5
	Cit.28117.1.S1_s_at	2.5		2.4	4	9.8
	Cit.23843.1.S1_at	2.4		11.3	6.1	3.9
	Cit.2630.1.S1_a_at	2.4		22.5	4.3	2.1
	Cit.2925.1.S1_x_at	2.4	2.8	3.2		6.3
	Cit.39836.1.S1_at	2.4		2.8	7.4		2.1
	Cit.12427.1.S1_at	2.3	2.2			12	4.9
	Cit.24213.1.S1_s_at	2.3	2	3	4.9
	Cit.19313.1.S1_s_at	2.2	4.8	3.7		3.9
	Cit.23268.1.S1_s_at	2.2	5.4			2.7	3.7
	Cit.11095.1.S1_at	2.1		2.3	2.8	5.3
	Cit.16636.1.S1_at	2.1		11.1	26.5	2.5
	Cit.18086.1.S1_s_at	2.1		3.1	5.8	2.8
	Cit.19718.1.S1_s_at	2.1	2	3.8			3
	Cit.12141.1.S1_s_at	2	2.5		3.9	6.5
	Cit.1270.1.S1_s_at	2		2.7	10.4	2
	Cit.21556.1.S1_x_at	2		6.2		4.8	2.6
	Cit.10816.1.S1_at		4.2	5.5	8.8	5.2
	Cit.11335.1.S1_at		2.8	2.1	3.1	2.8
	Cit.11394.1.S1_s_at		4.8	6.7	3.3	4.6
	Cit.11595.1.S1_s_at		2.4	10.5	4.6	5.4
	Cit.12214.1.S1_at			7.6	3.3	9.4	4.3
	Cit.13065.1.S1_at		2.9	24.1	4.9	7.6
	Cit.14500.1.S1_at		7.7	5.5	3		3.7
	Cit.15078.1.S1_at			3.4	2.3	5.1	2.1
	Cit.15919.1.S1_at		2.1	32.6	5.5	2.9
	Cit.16692.1.S1_at		2.9	8.7	3.2	4.6
	Cit.17025.1.S1_at		3.2	2.5	2.1	2.1
	Cit.17260.1.S1_at		2.8	4.5	6.3	3.3
	Cit.18277.1.S1_at		8.3	6.5	3.3	8.4
	Cit.1914.1.S1_s_at		3.7	34.8	12.5	94
	Cit.20343.1.S1_x_at		3.2		4	11.7	2.6
	Cit.2048.1.S1_s_at		2.4	2.6		5.2	2.9
	Cit.21094.1.S1_s_at		4.5	10		2.7	12.7
	Cit.21107.1.S1_s_at		2.4	3.1		3.5	3.1
	Cit.2130.1.S1_x_at		3.2	6.8	12.2	3.3
	Cit.2131.1.S1_s_at		3	7.4	13.8	2.9
	Cit.24350.1.S1_at		2.7	2.5	3.5	2.8
	Cit.25273.1.S1_at		5.4	3.8	10	4.1
	Cit.27797.1.S1_s_at		2	15.9	3.4	8.6
	Cit.28290.1.S1_at		2.4	25.5	3.8	5.3
	Cit.28305.1.S1_at		6.1	218.9	13	50
	Cit.29173.1.S1_s_at		2.1	3.4	6	3.1
	Cit.29404.1.S1_at		3.8	4.3	3.5	2.8
	Cit.29404.1.S1_x_at		3.5	3.9	3.1	2.6
	Cit.3171.1.S1_at		2.7	3.8	5.8	2.4
	Cit.31971.1.S1_at		3.2	168.6	16.9	193.5
	Cit.34982.1.S1_at		14.7	5.9	2.8	40.1
	Cit.35955.1.S1_at		44.6	436.8	42.2	506
	Cit.3911.1.S1_s_at		3.5	3.2	3.5	3.8
	Cit.5511.1.S1_s_at		4.6	6.8	4.4	40.5
	Cit.5512.1.S1_at		9.3	6.1	14.4	69.7
	Cit.5734.1.S1_at		2	5.2	2.2	5.4
	Cit.6048.1.S1_s_at		2.5	4.1	5.6	2.1
	Cit.6544.1.S1_at		3.6	3.1	2.1		7.3
	Cit.7043.1.S1_at			82.5	274.1	4.9	4.8
	Cit.7196.1.S1_at			3.4	4.5	8.2	2
	Cit.7553.1.S1_at		2.6		4.7	6.2	2.9
	Cit.7867.1.S1_s_at		3.5	11.4	4	5.9
	Cit.7937.1.S1_at		2.3	2.8	7.2	3.4
	Cit.8206.1.S1_s_at		3.3	4	3.9	9.4
	Cit.8259.1.S1_x_at			7.5	18.6	2	2.5
	Cit.8262.1.S1_x_at			10.7	10.2	3.5	2.1
	Cit.9590.1.S1_at		3.1	3.4		8.3	2.7
	Cit.9905.1.S1_s_at		2.5	2.4		4.7	3
3	Cit.10033.1.S1_x_at	4.3	3.2		12.4
	Cit.10087.1.S1_s_at			3.3	3.4	3.1
	Cit.1013.1.S1_s_at		2.2			2.6	2.1
	Cit.102.1.S1_s_at		2.8			2.2	2.3
	Cit.10219.1.S1_at	5.1	3		3.9
	Cit.10457.1.S1_at		2.1	2.4	4
	Cit.10471.1.S1_s_at			2.9	4.7	2.2
	Cit.10482.1.S1_s_at		5.2			2.4	2.3
	Cit.10594.1.S1_at	2.2		3.9	5.3
	Cit.10672.1.S1_s_at	4.2	2.5		6.5
	Cit.10673.1.S1_at	5.4	3.1		6.9
	Cit.1077.1.S1_s_at		6.3			4.6	2.9
	Cit.11144.1.S1_s_at		5.7			7.1	3
	Cit.11172.1.S1_s_at		7.9			5.8	3
	Cit.1145.1.S1_s_at			2.4	3.3	2.2
	Cit.11496.1.S1_s_at		3			3.8	2.3
	Cit.11497.1.S1_at		2.5			4.9	2.3
	Cit.11563.1.S1_at		9.2		35.1	7.1
	Cit.1200.1.S1_s_at		3.1	2.8		2.6
	Cit.12113.1.S1_s_at			2.8	2.4	5.7
	Cit.12140.1.S1_at		2.6		3.2	4.2
	Cit.12183.1.S1_at			11.7	2.1	3.6
	Cit.1231.1.S1_s_at		2.7			2.6	2
	Cit.12361.1.S1_s_at	2.3		2.6	2.7
	Cit.12550.1.S1_at		2.2			6.4	2.6
	Cit.12739.1.S1_at			4.9	4.9	3
	Cit.12768.1.S1_at			4.3	2.9	3.9
	Cit.12816.1.S1_s_at		3	3.4	2.2
	Cit.12906.1.S1_s_at			2.7	4.3	2.4
	Cit.13252.1.S1_at		3			6.7	3.3
	Cit.13267.1.S1_at			4	2.7	2.9
	Cit.13455.1.S1_s_at		9.8			4.1	2.1
	Cit.13463.1.S1_at	2.3		4.6	2.6
	Cit.13750.1.S1_x_at	2.6		5.1		5.4
	Cit.1390.1.S1_s_at		2.2			4.2	3
	Cit.13956.1.S1_at		2.7			3.4	2
	Cit.14005.1.S1_at		4.5			6	2.3
	Cit.14005.1.S1_s_at		4.5			5.8	2.8
	Cit.14222.1.S1_at	2.9			3.7	6.8
	Cit.14331.1.S1_at	2.3		2.1	3.9
	Cit.14331.1.S1_s_at	2.2		2.1	3.7
	Cit.14332.1.S1_at	2.2		2.2	2.7
	Cit.14342.1.S1_at		2.9	3.1		2.5
	Cit.1531.1.S1_s_at			2.4	7.8	2.2
	Cit.15404.1.S1_at			5.2	4.8	10.8
	Cit.15432.1.S1_at	2.1		2.4	4.6
	Cit.15593.1.S1_s_at			10.2	4.5	9.3
	Cit.15748.1.S1_at			3	4	18.6
	Cit.15995.1.S1_at			3.4	5.8	9.3
	Cit.162.1.S1_x_at			5.5		4.7	2.8
	Cit.16727.1.S1_at			5.9	4.7	2.9
	Cit.16882.1.S1_x_at			2.1		5.4	2.1
	Cit.16903.1.S1_x_at			4.2		5.5	2.8
	Cit.17265.1.S1_at			2.5	16.4	2.1
	Cit.17322.1.S1_at		3.7			3.9	2.3
	Cit.17322.1.S1_s_at		5			4.5	2.1
	Cit.17949.1.S1_s_at		2.4			3.9	3.1
	Cit.18201.1.S1_at			2.4		5.3	2.3
	Cit.18491.1.S1_at			2.9	3.5	4.5
	Cit.18517.1.S1_at		2.2			7.5	2.1
	Cit.1868.1.S1_s_at			2.7		2.2	2.3
	Cit.1869.1.S1_at			4.1		3	2.1
	Cit.18730.1.S1_at			3.7	9.8	2.2
	Cit.19124.1.S1_s_at		2.5			2.8	2
	Cit.1937.1.S1_s_at		4.6			4.1	2.1
	Cit.1938.1.S1_at		5.8			6.1	2.6
	Cit.19393.1.S1_at	2.6			8.3		2.1
	Cit.19393.1.S1_s_at	2.1			5.1		2.2
	Cit.1966.1.S1_s_at			2.1	7.5	3.7
	Cit.20144.1.S1_s_at			2.4		2.1	2.1
	Cit.2041.1.S1_s_at			3	3.1	2.6
	Cit.20509.1.S1_at		13.4			7.7	2
	Cit.21128.1.S1_at			6.5	3.7	10.1
	Cit.21582.1.S1_s_at	2		2.5	4.9
	Cit.21787.1.S1_at			2.5	7.2	2.9
	Cit.21857.1.S1_at			2.1	4	2.7
	Cit.22360.1.S1_at	2.2			8.4	3.5
	Cit.22527.1.S1_s_at		2.4			4.6	2.5
	Cit.22732.1.S1_s_at		2.8			5.2	3
	Cit.23352.1.S1_at			2.3	8.6	2.8
	Cit.23561.1.S1_x_at		4.6			5.1	2.9
	Cit.23622.1.S1_s_at	2.5			3.1	2.5
	Cit.24017.1.S1_at			3.2	3.4	2.2
	Cit.24058.1.S1_s_at		2.4			6.8	3.5
	Cit.24080.1.S1_s_at			3.7	2.4	2.1
	Cit.25285.1.S1_at			2.7	5.8	2.5
	Cit.25630.1.S1_at	2.1	3.1				2.1
	Cit.25747.1.S1_s_at		2.8	2.3			2.6
	Cit.2630.1.S1_at	2.5		17.3	3.8
	Cit.27380.1.S1_at		2.4	2.1	2.5
	Cit.27935.1.S1_at		2.5	2.1		2.5
	Cit.27935.1.S1_s_at		2.3	2		2.5
	Cit.28009.1.S1_at			2.6	32.6	3.9
	Cit.28009.1.S1_s_at			2.4	21.9	4
	Cit.28147.1.S1_at			2.6	3.5	3.2
	Cit.28173.1.S1_s_at		2.7	2.9	2.7
	Cit.28740.1.S1_at		2.3			4.1	3.8
	Cit.28962.1.S1_s_at		2.9			6.2	3.3
	Cit.29373.1.S1_s_at			2.5		32.4	2.4
	Cit.2945.1.S1_s_at		3.9			2.5	2.1
	Cit.29571.1.S1_at		3.8	7.7	6.5
	Cit.29751.1.S1_at			4.3	12.1	16.8
	Cit.29804.1.S1_at		2			6.6	2.4
	Cit.29886.1.S1_at			2.2	2.5	7.3
	Cit.29980.1.S1_at		2.3			6.7	3
	Cit.30019.1.S1_at	4.4				13.5	2.1
	Cit.30157.1.S1_at			3.7	7.1	2
	Cit.3036.1.S1_s_at			3.8	6.5	5.1
	Cit.30701.1.S1_s_at			2.4		10.2	3.2
	Cit.30708.1.S1_at			2.9	2.3	2.1
	Cit.30858.1.S1_at		4.6			5.3	2.8
	Cit.30941.1.S1_at		2.1			3.2	2.3
	Cit.30974.1.S1_at		2			3.7	3.4
	Cit.31057.1.S1_s_at		3.2		6		2.1
	Cit.31106.1.S1_at		2.3	2.9	4
	Cit.31279.1.S1_at		2.4	6.3	8.7
	Cit.31387.1.S1_at				5.7	3	2.6
	Cit.31593.1.S1_at		2.5	2.5	2.2
	Cit.3390.1.S1_at		2.7			6.1	3.1
	Cit.3421.1.S1_at		4.9			7.5	2.3
	Cit.34740.1.S1_at			8.3	2.6	4.1
	Cit.34966.1.S1_at		2.1			4.1	3.1
	Cit.3535.1.S1_at			6.4	4.3	2.7
	Cit.3554.1.S1_s_at		7.3			5.4	2.7
	Cit.35768.1.S1_s_at		8.3			7.1	3.7
	Cit.36225.1.S1_s_at		2.6	6.8		12.1
	Cit.36909.1.S1_s_at		2.1	2.1		2.7
	Cit.374.1.S1_s_at		5.3			22.1	3.4
	Cit.37621.1.S1_at		2.3	2.1		3
	Cit.38489.1.S1_at			2.9	4.1	2.3
	Cit.38591.1.S1_at		2.3			2.1	2.7
	Cit.3868.1.S1_at		2.1			5.5	2.5
	Cit.38996.1.S1_s_at		2		3.4	3.7
	Cit.39779.1.S1_at			2	3	3.1
	Cit.4047.1.S1_at		3		2.4	5.2
	Cit.4426.1.S1_at			2.1	20.2	2.3
	Cit.4439.1.S1_s_at			3.3	3.1	2.6
	Cit.4474.1.S1_at		2.3	2.4	2.3
	Cit.4474.1.S1_s_at		2.8	2.7	3.3
	Cit.465.1.S1_s_at	2.3				3.5	2.4
	Cit.48.1.S1_s_at		2.7			92.1	3.3
	Cit.4990.1.S1_s_at		2.2			4.3	2.1
	Cit.4991.1.S1_s_at		2.1	2		3.4
	Cit.5183.1.S1_s_at			2.8		7	2.6
	Cit.5438.1.S1_at			7	2.2	4.5
	Cit.5456.1.S1_at		2.1		4.6	3.2
	Cit.5624.1.S1_at	2		2.5	4.5
	Cit.580.1.S1_x_at			2.8	3.1	2.7
	Cit.5806.1.S1_s_at	2.1		25.2	5.1
	Cit.595.1.S1_s_at		4.3			3.3	2.2
	Cit.5987.1.S1_at		2.3	12.7		3.5
	Cit.6022.1.S1_at		3.3			5	2.9
	Cit.6076.1.S1_s_at	2.1		4.8		2.1
	Cit.6163.1.S1_at		3.3	2.6		7.9
	Cit.6247.1.S1_s_at			3.4	8.2	5.4
	Cit.6280.1.S1_at	3	2.7			2.5
	Cit.6379.1.S1_at		2.1	24.5	10.6
	Cit.6686.1.S1_at			2.2	11.2	4.2
	Cit.6827.1.S1_x_at		2.5	11.2	81.6
	Cit.72.1.S1_s_at		9		3.1	5.2
	Cit.7299.1.S1_s_at		2.6			3.5	2.4
	Cit.7351.1.S1_at			2.4		3	2.4
	Cit.753.1.S1_x_at			3	3.3	3.4
	Cit.7906.1.S1_at	3.9		4.5	2.8
	Cit.7918.1.S1_at			2.3	71.5	3.3
	Cit.8276.1.S1_x_at			13.8	7.9		2.1
	Cit.8700.1.S1_s_at		4.6	15		8.3
	Cit.8725.1.S1_at	3.4	5.3	4.3
	Cit.8939.1.S1_s_at		2.7	4.1	3.7
	Cit.916.1.S1_at			3.2	3.8	2.4
	Cit.9300.1.S1_s_at	2.7			25.5	3.5
	Cit.9301.1.S1_s_at	3.7	2.2		16.1
	Cit.9590.1.S1_s_at		2.2	3		5.5
	Cit.9824.1.S1_at			2		3.6	2.2
	Cit.988.1.S1_at		2.1			2.4	3.9
	Cit.9890.1.S1_s_at			2		3.4	2
	Cit.9942.1.S1_x_at		2.5	2.5		3.1
2	Cit.2691.1.S1_at	4.4			2.2
	Cit.4425.1.S1_at	4.3			2.1
	Cit.10997.1.S1_at	3.8		3.3
	Cit.30299.1.S1_at	3.8			2
	Cit.2690.1.S1_at	3.7			2.2
	Cit.2690.1.S1_s_at	3.7			2.5
	Cit.17456.1.S1_at	3.6			2.4
	Cit.19070.1.S1_at	3.3		2.9
	Cit.15386.1.S1_at	3.1			2.5
	Cit.7266.1.S1_at	2.9			10.1
	Cit.17307.1.S1_at	2.8			2.7
	Cit.31144.1.S1_at	2.8			6.6
	Cit.18299.1.S1_at	2.7		4.4
	Cit.34286.1.S1_at	2.6			7.6
	Cit.22644.1.S1_at	2.5		3.4
	Cit.31341.1.S1_at	2.5				3.6
	Cit.11649.1.S1_at	2.3			4.3
	Cit.18211.1.S1_at	2.3			5.4
	Cit.25531.1.S1_at	2.3		2.5
	Cit.37918.1.S1_at	2.2	2
	Cit.13467.1.S1_s_at	2.2			2.3
	Cit.16085.1.S1_at	2.2			2.4
	Cit.21616.1.S1_at	2.2			3.5
	Cit.31022.1.S1_at	2.2			5.7
	Cit.35442.1.S1_x_at	2.2				3.9
	Cit.38329.1.S1_at	2.2			3
	Cit.4392.1.S1_s_at	2.2			5.6
	Cit.15420.1.S1_s_at	2.1	3
	Cit.9944.1.S1_at	2.1	2
	Cit.10669.1.S1_s_at	2.1			5.9
	Cit.11648.1.S1_s_at	2.1			2.8
	Cit.17074.1.S1_s_at	2.1			10
	Cit.29568.1.S1_s_at	2.1			2.7
	Cit.30225.1.S1_at	2.1				2.3
	Cit.25358.1.S1_at	2		5.8
	Cit.29252.1.S1_s_at	2			6.5
	Cit.4752.1.S1_s_at	2			3.3
	Cit.28626.1.S1_s_at		24.4				3.2
	Cit.39387.1.S1_at		18			5.6
	Cit.2275.1.S1_s_at		11.2			5.4
	Cit.7297.1.S1_at		8.8			3.6
	Cit.11286.1.S1_at		7.9			3
	Cit.32625.1.S1_s_at		7.9			6.1
	Cit.14683.1.S1_s_at		7.3			3.5
	Cit.21748.1.S1_at		6.9	2.1
	Cit.29916.1.S1_at		6.5	3.6
	Cit.2738.1.S1_s_at		6.2	2.1
	Cit.2093.1.S1_s_at		5.7				2.9
	Cit.29458.1.S1_s_at		4.7			3.2
	Cit.7153.1.S1_at		4.7			2.2
	Cit.14872.1.S1_at		4.4			4.8
	Cit.25231.1.S1_at		4.4		2.5
	Cit.3034.1.S1_at		4.3			3.6
	Cit.11147.1.S1_s_at		4.1			4.6
	Cit.17852.1.S1_s_at		4.1				2.2
	Cit.4118.1.S1_s_at		4.1			2.5
	Cit.16955.1.S1_s_at		3.9			7.5
	Cit.17104.1.S1_s_at		3.7				2.1
	Cit.2635.1.S1_s_at		3.7				2
	Cit.17208.1.S1_at		3.6			6.9
	Cit.25231.1.S1_x_at		3.6		2.5
	Cit.20412.1.S1_s_at		3.5			3.2
	Cit.29566.1.S1_s_at		3.5			4.5
	Cit.302.1.S1_s_at		3.4			2.9
	Cit.18013.1.S1_at		3.2			5.7
	Cit.27449.1.S1_at		3.2			2.4
	Cit.29007.1.S1_at		3.2			3.9
	Cit.14287.1.S1_at		3.1			2.7
	Cit.31497.1.S1_at		3.1			2.5
	Cit.11806.1.S1_at		3			5.7
	Cit.21139.1.S1_s_at		3			2.2
	Cit.1006.1.S1_s_at		2.9			2.6
	Cit.2712.1.S1_s_at		2.9			3.7
	Cit.57.1.S1_x_at		2.9		2.2
	Cit.26307.1.S1_s_at		2.8			2.5
	Cit.30009.1.S1_s_at		2.8			2.3
	Cit.12980.1.S1_x_at		2.7				2.5
	Cit.19521.1.S1_s_at		2.7		6.3
	Cit.23824.1.S1_at		2.7		3.9
	Cit.3014.1.S1_s_at		2.7			2.4
	Cit.57.1.S1_at		2.7		2.6
	Cit.8027.1.S1_s_at		2.7		4.2
	Cit.12029.1.S1_s_at		2.6			4.6
	Cit.12143.1.S1_s_at		2.6			2.4
	Cit.13968.1.S1_at		2.6			3.3
	Cit.15754.1.S1_at		2.6	2.7
	Cit.18705.1.S1_at		2.6			2.6
	Cit.22589.1.S1_s_at		2.6	2.8
	Cit.25111.1.S1_at		2.6			2.9
	Cit.27008.1.S1_s_at		2.6			3.5
	Cit.28830.1.S1_at		2.6			2.7
	Cit.6867.1.S1_at		2.6			2.3
	Cit.14761.1.S1_at		2.5			2.3
	Cit.6513.1.S1_at		2.5			3.3
	Cit.12899.1.S1_s_at		2.4			2.7
	Cit.13998.1.S1_s_at		2.4			2.3
	Cit.20525.1.S1_at		2.4			3.2
	Cit.5918.1.S1_at		2.4		2.2
	Cit.6836.1.S1_at		2.4			2.1
	Cit.13509.1.S1_at		2.3			9.9
	Cit.16401.1.S1_at		2.3			4
	Cit.16671.1.S1_at		2.3			4.7
	Cit.17852.1.S1_at		2.3				2.5
	Cit.17915.1.S1_at		2.3			2.3
	Cit.18517.1.S1_s_at		2.3			5.9
	Cit.19915.1.S1_at		2.3			3.5
	Cit.25369.1.S1_at		2.3		2.3
	Cit.278.1.S1_s_at		2.3			2.9
	Cit.29964.1.S1_at		2.3				2.1
	Cit.329.1.S1_at		2.3			3.3
	Cit.6513.1.S1_a_at		2.3			2.5
	Cit.1039.1.S1_at		2.2			3.7
	Cit.13542.1.S1_at		2.2			2.5
	Cit.14062.1.S1_s_at		2.2				2.9
	Cit.14570.1.S1_s_at		2.2			3
	Cit.15547.1.S1_at		2.2		3.2
	Cit.16578.1.S1_at		2.2			2.9
	Cit.1866.1.S1_s_at		2.2			2.3
	Cit.2116.1.S1_s_at		2.2			2.7
	Cit.24694.1.S1_x_at		2.2				2.4
	Cit.35196.1.S1_s_at		2.2			4.4
	Cit.37265.1.S1_at		2.2			2.4
	Cit.4516.1.S1_s_at		2.2			2.1
	Cit.5864.1.S1_at		2.2			2.9
	Cit.12541.1.S1_s_at		2.1		5.9
	Cit.16401.1.S1_s_at		2.1			4.7
	Cit.21341.1.S1_at		2.1			2.6
	Cit.22278.1.S1_s_at		2.1			3.9
	Cit.27015.1.S1_at		2.1			2.6
	Cit.29609.1.S1_s_at		2.1			2.8
	Cit.33239.1.S1_at		2.1	3.1
	Cit.6138.1.S1_at		2.1			2.6
	Cit.11855.1.S1_s_at		2			5
	Cit.21731.1.S1_at		2		2.6
	Cit.30042.1.S1_at		2		3.7
	Cit.30230.1.S1_at		2			2.4
	Cit.35713.1.S1_at		2		6.1
	Cit.7453.1.S1_at		2			2.7
	Cit.7606.1.S1_at		2			5.1
	Cit.10007.1.S1_s_at					4.2	3.8
	Cit.10014.1.S1_s_at			11.2		2.2
	Cit.10025.1.S1_at			2.5	11
	Cit.10183.1.S1_at			2.4	2.8
	Cit.10380.1.S1_at				5.9	4.9
	Cit.10380.1.S1_s_at				4.5	4.5
	Cit.10380.1.S1_x_at				4.6	5.2
	Cit.10457.1.S1_s_at			2.3	3.2
	Cit.10567.1.S1_s_at				4.1	2.4
	Cit.10595.1.S1_at			2.4	5.9
	Cit.10661.1.S1_at			2.2		2.3
	Cit.10661.1.S1_s_at			2.1		2.4
	Cit.10700.1.S1_s_at				3.8	2.2
	Cit.10871.1.S1_s_at				2.1	3.7
	Cit.10886.1.S1_at			2.9		2.5
	Cit.10886.1.S1_s_at			2.6		2.1
	Cit.10894.1.S1_s_at			2.2	2.1
	Cit.1094.1.S1_s_at			2.4	2.2
	Cit.11055.1.S1_s_at			2		2.2
	Cit.11061.1.S1_at			2.1	3.8
	Cit.11068.1.S1_at			3.5		2.5
	Cit.11083.1.S1_s_at					3	2.1
	Cit.11096.1.S1_s_at			2.4		4.1
	Cit.11285.1.S1_s_at					3.3	2.3
	Cit.11340.1.S1_s_at				5	2.8
	Cit.11405.1.S1_s_at			2.4		2.3
	Cit.11410.1.S1_s_at			2.8	4.8
	Cit.1143.1.S1_s_at				2.2	2.2
	Cit.11571.1.S1_s_at			2.5	3.9
	Cit.11680.1.S1_s_at					5.2	2.8
	Cit.11731.1.S1_s_at			3.4	19.4
	Cit.11756.1.S1_s_at			2.4	7.4
	Cit.11757.1.S1_at			2.3	4.2
	Cit.11764.1.S1_s_at			3	2.5
	Cit.11889.1.S1_s_at					3.2	2.3
	Cit.11918.1.S1_at				2.4	3.6
	Cit.11918.1.S1_x_at				2.2	4.3
	Cit.12233.1.S1_s_at			4.6		4
	Cit.12317.1.S1_at			2.3	2.3
	Cit.12361.1.S1_at			2.4	2.2
	Cit.12500.1.S1_s_at			7.6	8.2
	Cit.12516.1.S1_x_at			5.7	4.9
	Cit.12616.1.S1_s_at				2.5	2.1
	Cit.12774.1.S1_s_at			2.4	3.5
	Cit.12777.1.S1_at				4.2	18.2
	Cit.12936.1.S1_s_at					3.8	2.3
	Cit.12979.1.S1_at			2.2	3.5
	Cit.13017.1.S1_at			7.9	25.1
	Cit.13017.1.S1_s_at			5.7	14
	Cit.13018.1.S1_s_at			7.8	25.6
	Cit.13019.1.S1_at			7.3	35.6
	Cit.13036.1.S1_at			2.5	29.6
	Cit.13128.1.S1_s_at			4		2.3
	Cit.13178.1.S1_s_at			2.6		2.2
	Cit.13245.1.S1_at					14	2
	Cit.13250.1.S1_at			3.3	3.5
	Cit.13250.1.S1_s_at			2.9	4.5
	Cit.13407.1.S1_s_at			2.3		2.4
	Cit.13435.1.S1_s_at			3.3	2.6
	Cit.13512.1.S1_at			2.5		2.8
	Cit.13643.1.S1_at					4.2	2.5
	Cit.13687.1.S1_at			2.4	6.5
	Cit.13732.1.S1_at			3	8.7
	Cit.13732.1.S1_s_at			3.2	10.9
	Cit.13733.1.S1_at			3.7	13
	Cit.13750.1.S1_at			2.1		3.6
	Cit.13861.1.S1_at			11		4.7
	Cit.13862.1.S1_at			8.7		4.4
	Cit.13894.1.S1_at					2.4	2.1
	Cit.13930.1.S1_s_at					3.4	2.3
	Cit.13984.1.S1_at			2	2.4
	Cit.14122.1.S1_at					5	2
	Cit.14271.1.S1_at			2.6	2.4
	Cit.14276.1.S1_at				2.8	2
	Cit.14361.1.S1_s_at			2.8	3.7
	Cit.14362.1.S1_at			3.2	4.3
	Cit.14365.1.S1_at			2.2	3.6
	Cit.14378.1.S1_s_at					2.2	2.1
	Cit.14534.1.S1_at			2.2	2.1
	Cit.14576.1.S1_s_at			2.1	13
	Cit.14611.1.S1_at			4.9	6.3
	Cit.14615.1.S1_at			2.4	2.7
	Cit.14784.1.S1_at			4.3	11
	Cit.14813.1.S1_s_at			4	3.8
	Cit.14829.1.S1_at					3.8	2.9
	Cit.14898.1.S1_s_at			98		7.3
	Cit.14913.1.S1_s_at				2.6	4.2
	Cit.14915.1.S1_at			2.9		4
	Cit.1496.1.S1_s_at			3.5	6.3
	Cit.1497.1.S1_s_at			3	6.1
	Cit.14989.1.S1_at			2.3		2.1
	Cit.14999.1.S1_s_at				4.1	2.1
	Cit.15018.1.S1_at			2.1	2.8
	Cit.15030.1.S1_at				3.4	10.9
	Cit.15047.1.S1_at			5.1		3
	Cit.15054.1.S1_at					6.8	2.8
	Cit.15067.1.S1_at			2.8	8.3
	Cit.15185.1.S1_at			2.9	4.9
	Cit.15258.1.S1_at			3.4	23.7
	Cit.15288.1.S1_at					2.2	2.7
	Cit.15415.1.S1_at			2.5	6.8
	Cit.15463.1.S1_at					3.6	2.1
	Cit.15463.1.S1_s_at					3.1	2
	Cit.15469.1.S1_at					5.1	2
	Cit.1557.1.S1_s_at			3	17.4
	Cit.15697.1.S1_s_at			3.5	66.7
	Cit.15723.1.S1_s_at			2.2		2.5
	Cit.15887.1.S1_at			2.4		4.8
	Cit.15986.1.S1_at			2.6		8.9
	Cit.15992.1.S1_at					4.1	3.7
	Cit.16008.1.S1_at				2.6	2.2
	Cit.16038.1.S1_at					5.9	2.3
	Cit.16087.1.S1_at			2.4	2.3
	Cit.16112.1.S1_at			2.7		6.7
	Cit.16117.1.S1_at			3.4	3.5
	Cit.16117.1.S1_x_at			2.6	4.5
	Cit.16154.1.S1_at			2.5	3.5
	Cit.16253.1.S1_at			2.7		2.1
	Cit.16303.1.S1_at				2.7	2.8
	Cit.16354.1.S1_at					5.8	2.3
	Cit.16375.1.S1_at			2.2	2.6
	Cit.16404.1.S1_at					5.6	2.6
	Cit.16427.1.S1_at			2.8	6
	Cit.16536.1.S1_at			2.2	2.5
	Cit.16644.1.S1_at			2.8		2.3
	Cit.16726.1.S1_at			2.7	5.2
	Cit.16843.1.S1_at					3.7	2.3
	Cit.16993.1.S1_s_at			3.8	4.1
	Cit.17151.1.S1_s_at			3.2		2.2
	Cit.17178.1.S1_x_at			3		2.1
	Cit.1727.1.S1_s_at			5.4		6.7
	Cit.17300.1.S1_at			2.1	2.2
	Cit.17308.1.S1_at				4.1	30.4
	Cit.17336.1.S1_at			2.1	2.6
	Cit.17346.1.S1_at			2	3.3
	Cit.17374.1.S1_at				2.1	3.9
	Cit.17377.1.S1_at			2.3	3.6
	Cit.17385.1.S1_at					2.1	2.3
	Cit.17416.1.S1_at			2.5	4.6
	Cit.17445.1.S1_at					7.3	3
	Cit.17455.1.S1_at			2.5	8.8
	Cit.17455.1.S1_s_at			2.4	11.8
	Cit.17464.1.S1_at			14.7	33.2
	Cit.17527.1.S1_at			2.5	3.1
	Cit.17565.1.S1_at			4.1	7.4
	Cit.17724.1.S1_s_at					2.3	3.2
	Cit.17768.1.S1_s_at			3.1	2.8
	Cit.17801.1.S1_s_at					5.8	3.2
	Cit.17872.1.S1_at					3.6	2.7
	Cit.17907.1.S1_at			3.9		4
	Cit.17961.1.S1_s_at			2.3		6
	Cit.18008.1.S1_at			2.8	3.2
	Cit.18008.1.S1_s_at			2.5	8.6
	Cit.18114.1.S1_at				2.3	2.5
	Cit.18133.1.S1_at				2.4	2.8
	Cit.18282.1.S1_at			3.2			2.6
	Cit.18349.1.S1_at			2	4
	Cit.18362.1.S1_at			2.8	2.9
	Cit.18386.1.S1_at			2.4	7.1
	Cit.18403.1.S1_at			3.1	9.1
	Cit.18403.1.S1_x_at			2.7	7.6
	Cit.18420.1.S1_at			2.9	5.2
	Cit.18425.1.S1_at			2.2	4.6
	Cit.18430.1.S1_s_at			2.9	4.1
	Cit.18463.1.S1_at				4.7	5.2
	Cit.18521.1.S1_at					13.4	4.2
	Cit.18556.1.S1_at			3.2	3.3
	Cit.18564.1.S1_at				2.6	2.1
	Cit.18677.1.S1_s_at			6.1		4.1
	Cit.18720.1.S1_s_at				4.9	4.7
	Cit.18765.1.S1_at			3.4	3
	Cit.18775.1.S1_at			3.7	2.2
	Cit.18933.1.S1_at			2	2.7
	Cit.18933.1.S1_s_at			2	2.2
	Cit.19037.1.S1_at			5.1	2.4
	Cit.19042.1.S1_at			21		3.7
	Cit.1913.1.S1_at			3.8	2.4
	Cit.1917.1.S1_s_at			2.3	2.2
	Cit.19261.1.S1_at			3		2
	Cit.1928.1.S1_s_at			2.9		2.8
	Cit.19321.1.S1_at			4.3	3
	Cit.19329.1.S1_at			2.6	2.8
	Cit.19362.1.S1_x_at			2.4		29
	Cit.19543.1.S1_at			2.1	5.7
	Cit.19543.1.S1_s_at			2.1	6.9
	Cit.19571.1.S1_s_at			4.6		2.3
	Cit.19576.1.S1_at			2.3	4.1
	Cit.19661.1.S1_at			2.5	7
	Cit.19708.1.S1_s_at			2	5.2
	Cit.19716.1.S1_x_at			4.1		3.9
	Cit.19776.1.S1_at			2.5	13.2
	Cit.19785.1.S1_s_at			2.4	5
	Cit.20005.1.S1_at			4.8	3.7
	Cit.20076.1.S1_at			7.5	3.2
	Cit.20076.1.S1_x_at			10.4	2.4
	Cit.2018.1.S1_s_at			7.6	3
	Cit.20188.1.S1_at			3.1	8
	Cit.20364.1.S1_at					2.6	2.9
	Cit.2040.1.S1_at			2.6		2.7
	Cit.20495.1.S1_at			2.3	2.2
	Cit.20498.1.S1_at				3	2
	Cit.2058.1.S1_s_at				2.2	2.6
	Cit.20598.1.S1_at			2.4		2.1
	Cit.20615.1.S1_at			2.9	3.6
	Cit.20615.1.S1_s_at			2.9	3
	Cit.20616.1.S1_at			3.5	8.7
	Cit.20694.1.S1_s_at			3.8		6.2
	Cit.20848.1.S1_at			2.8	5.3
	Cit.20855.1.S1_at				3.5		3.2
	Cit.20900.1.S1_at			3.4	2.8
	Cit.20999.1.S1_at			4.7	14.8
	Cit.21047.1.S1_s_at			2.5		3.3
	Cit.21060.1.S1_at			4.8	4.1
	Cit.21087.1.S1_s_at			2.5		2.4
	Cit.2113.1.S1_at			3.5		2.1
	Cit.21182.1.S1_s_at			3.5		3
	Cit.2122.1.S1_at				3.3	2.2
	Cit.2124.1.S1_s_at				4.3	2.3
	Cit.21295.1.S1_at			3.4	4.1
	Cit.21306.1.S1_at			2.4	2.8
	Cit.214.1.S1_s_at					116.5	5.4
	Cit.21486.1.S1_x_at			4.8		3.8
	Cit.21573.1.S1_at			2.1		14.9
	Cit.21579.1.S1_s_at			2.5	4.7
	Cit.21582.1.S1_at			2.4	4.9
	Cit.21654.1.S1_s_at			3.8	5.4
	Cit.21700.1.S1_at				4.7	2.4
	Cit.21705.1.S1_s_at			2.4	3.3
	Cit.21874.1.S1_x_at			3.5	2.7
	Cit.21885.1.S1_at			2.7	2.9
	Cit.21911.1.S1_x_at			3.1	24.2
	Cit.21968.1.S1_at				3.8	2.3
	Cit.21982.1.S1_at			2.9	9.6
	Cit.22113.1.S1_at			2.5		2.1
	Cit.22137.1.S1_s_at			2.1	2.1
	Cit.22158.1.S1_x_at			7.1	17.2
	Cit.22298.1.S1_s_at				6.4	2.2
	Cit.22544.1.S1_x_at					3.3	2.5
	Cit.22666.1.S1_at			7.1	6.5
	Cit.22697.1.S1_x_at					4.6	2.1
	Cit.22731.1.S1_s_at			3.3	2.6
	Cit.23259.1.S1_s_at					2.7	2.1
	Cit.23344.1.S1_at			2.1	2.2
	Cit.23448.1.S1_s_at			4	11.6
	Cit.23470.1.S1_s_at					9.5	3
	Cit.23498.1.S1_s_at			13		4.1
	Cit.23577.1.S1_s_at			2.1	2.2
	Cit.23609.1.S1_at				3.3	2.4
	Cit.23815.1.S1_s_at			4.1	12.2
	Cit.23911.1.S1_at					8.2	2.3
	Cit.2405.1.S1_at			2.2	2.7
	Cit.24213.1.S1_at			3	4.5
	Cit.24282.1.S1_at			10.9	2.5
	Cit.25025.1.S1_s_at					4.2	2.1
	Cit.25037.1.S1_at				5.3	2.3
	Cit.25089.1.S1_at			5.1	4.2
	Cit.25125.1.S1_at			2.2		2.3
	Cit.25144.1.S1_at			2.3	4.8
	Cit.25298.1.S1_s_at			5.3	15.9
	Cit.2532.1.S1_at			2.9	2.4
	Cit.25345.1.S1_at			3	2.1
	Cit.25374.1.S1_s_at			2.1		3.6
	Cit.25424.1.S1_at			2	5.7
	Cit.25611.1.S1_at			3.3	2.1
	Cit.25774.1.S1_s_at					13.9	2
	Cit.25779.1.S1_at			3.1	2.1
	Cit.2586.1.S1_s_at					6.8	3
	Cit.26116.1.S1_at			4.6	7.2
	Cit.26141.1.S1_s_at			3.7	24.6
	Cit.26196.1.S1_at			2.5	5.4
	Cit.26452.1.S1_s_at			3.1	5.9
	Cit.26491.1.S1_at			3.4	3.3
	Cit.26534.1.S1_s_at			3.1	2.4
	Cit.26579.1.S1_at			4.5	4
	Cit.26587.1.S1_at			3.9		3.8
	Cit.2677.1.S1_at			2.1	4.1
	Cit.27055.1.S1_at			4.9	2.1
	Cit.2740.1.S1_at					17.1	2
	Cit.27984.1.S1_at			3.1	8.5
	Cit.28006.1.S1_at			29.9	2.9
	Cit.28127.1.S1_at			2.5	4
	Cit.28133.1.S1_at			4.4	10.5
	Cit.28162.1.S1_at			2.1	7.7
	Cit.28246.1.S1_at			7.6		6.9
	Cit.28251.1.S1_at			2	2.8
	Cit.2831.1.S1_s_at			2.7		3.7
	Cit.28547.1.S1_at					4.6	2.5
	Cit.28574.1.S1_s_at					2.4	2.3
	Cit.28591.1.S1_at					4.8	2.3
	Cit.2909.1.S1_s_at			2.3	3
	Cit.29313.1.S1_s_at			4	2.2
	Cit.29325.1.S1_x_at			2.2		5.1
	Cit.29348.1.S1_s_at			2	2.4
	Cit.29376.1.S1_s_at			3.5	2.9
	Cit.29424.1.S1_at			2.3	3
	Cit.29455.1.S1_s_at				2.7	2.5
	Cit.29596.1.S1_at			3.1	5.2
	Cit.29596.1.S1_s_at			2.6	2.8
	Cit.2981.1.S1_at			2.2	6.5
	Cit.29872.1.S1_at			2.7		7.9
	Cit.29872.1.S1_s_at			2.2		14.2
	Cit.29880.1.S1_at			2.7	5.3
	Cit.29883.1.S1_a_at					4.8	2
	Cit.29898.1.S1_at			2.2	4.6
	Cit.29906.1.S1_at			9.7	16
	Cit.2999.1.S1_at				3.6	2.2
	Cit.30000.1.S1_at			2.8	6.6
	Cit.30024.1.S1_at				4.4	4.3
	Cit.30043.1.S1_at					5.7	2.4
	Cit.3005.1.S1_s_at			2.4	2.6
	Cit.3006.1.S1_at			2.8	2.2
	Cit.30178.1.S1_at			2.8	2.8
	Cit.30314.1.S1_at				2.3	4
	Cit.30339.1.S1_at			2		5.8
	Cit.30339.1.S1_s_at			2.4		8.1
	Cit.30410.1.S1_at			3.3	3.8
	Cit.30427.1.S1_s_at			10.2	12.4
	Cit.30439.1.S1_x_at			2.3	3.2
	Cit.30473.1.S1_s_at					2.2	2.1
	Cit.30519.1.S1_s_at					2.6	3.3
	Cit.30646.1.S1_s_at			4	17.4
	Cit.30686.1.S1_s_at					3	2.1
	Cit.30707.1.S1_s_at			13.7	11.3
	Cit.30808.1.S1_s_at			3.1	6.2
	Cit.30926.1.S1_at			2.1	3.4
	Cit.31025.1.S1_at			2.2	5.6
	Cit.31124.1.S1_at			2.7	2.9
	Cit.31133.1.S1_at			6.3	2.8
	Cit.31266.1.S1_at			2.3		2.5
	Cit.31300.1.S1_at				8	2.9
	Cit.31320.1.S1_at			2.8	6.5
	Cit.31377.1.S1_at				6.5	2
	Cit.31393.1.S1_at			2.6	3.6
	Cit.31400.1.S1_at					3.3	2.1
	Cit.31529.1.S1_at			2.2		3
	Cit.31542.1.S1_at			4.4	13.8
	Cit.31923.1.S1_at			2.8	5.1
	Cit.31949.1.S1_at			2.6	7.3
	Cit.31968.1.S1_at					3.6	2.3
	Cit.32512.1.S1_s_at				6.4	2.8
	Cit.32726.1.S1_s_at				2.5	3.5
	Cit.32734.1.S1_at			2.7	2.4
	Cit.32878.1.S1_at			2.1	3
	Cit.32980.1.S1_at			4.2	3.1
	Cit.33122.1.S1_s_at				2.3	2.1
	Cit.33248.1.S1_at				8.7	3
	Cit.33363.1.S1_at			2	4
	Cit.33490.1.S1_at				4.2	2.1
	Cit.3353.1.S1_at			3.4		2.7
	Cit.33610.1.S1_at			5.8		4.8
	Cit.3377.1.S1_at			4.6		3.6
	Cit.34738.1.S1_s_at				3.4	2.1
	Cit.34798.1.S1_s_at					2.1	2.2
	Cit.3515.1.S1_s_at					3.2	2
	Cit.352.1.S1_s_at			2.1	7.5
	Cit.35458.1.S1_at			2.6	2.9
	Cit.35562.1.S1_at			2		2.5
	Cit.35640.1.S1_s_at					2.7	4.6
	Cit.35651.1.S1_s_at			2.1	2.7
	Cit.35774.1.S1_at			2.3	2.5
	Cit.35863.1.S1_at			3.2	4.5
	Cit.3600.1.S1_s_at					3	2.3
	Cit.3601.1.S1_at					2.8	2.1
	Cit.36077.1.S1_s_at			2.6	3.5
	Cit.3609.1.S1_at			16.5		2.7
	Cit.3611.1.S1_s_at			12.2	2.4
	Cit.36200.1.S1_at			2.1	2.1
	Cit.3665.1.S1_at					16.8	2.4
	Cit.36653.1.S1_at				6.2	2.1
	Cit.36707.1.S1_at			2.3		4.1
	Cit.36728.1.S1_at			2.8	3.6
	Cit.36825.1.S1_at					5.1	2
	Cit.3685.1.S1_s_at			2	3.9
	Cit.37174.1.S1_at					7.7	2.3
	Cit.37282.1.S1_at			9.4		5.2
	Cit.37295.1.S1_at			5.1	7.2
	Cit.37371.1.S1_at			3.8	13.1
	Cit.37373.1.S1_at			2.1	3.2
	Cit.37528.1.S1_at			2.3	2.4
	Cit.37992.1.S1_at			6	2.3
	Cit.381.1.S1_s_at					3.6	2.2
	Cit.38374.1.S1_at			5.2	2.4
	Cit.38575.1.S1_at			2.7	2.9
	Cit.3868.1.S1_s_at					4.7	2.5
	Cit.38764.1.S1_at			2.3	3.8
	Cit.38818.1.S1_at			3.5		6.4
	Cit.38971.1.S1_s_at				3.7	2.4
	Cit.38990.1.S1_at			2.4	10.3
	Cit.39029.1.S1_at				2.5	2.4
	Cit.39084.1.S1_s_at			4.8	2.5
	Cit.39162.1.S1_at			4.6		8
	Cit.39183.1.S1_at			2	2.6
	Cit.39201.1.S1_s_at			2.3	9.3
	Cit.39287.1.S1_s_at			3.8	10.3
	Cit.39642.1.S1_at				4.2	3.4
	Cit.3966.1.S1_s_at				2.7	2.3
	Cit.39791.1.S1_s_at			4.7	3.4
	Cit.40017.1.S1_s_at			2.1	3.9
	Cit.40156.1.S1_at			6.8	2.6
	Cit.4135.1.S1_at				6.4	2.2
	Cit.4159.1.S1_s_at			2	9.3
	Cit.425.1.S1_s_at					4	2.1
	Cit.4549.1.S1_s_at			4.9		2
	Cit.4667.1.S1_at					6	2.3
	Cit.48.1.S1_x_at					100.4	3.8
	Cit.4946.1.S1_s_at			3.5	13.2
	Cit.4990.1.S1_x_at			2.5		3.9
	Cit.4998.1.S1_at			4.2		2.2
	Cit.5088.1.S1_at			3	4.7
	Cit.5125.1.S1_s_at			2.4	2.8
	Cit.5127.1.S1_at			2.7	16
	Cit.5234.1.S1_at			2.8	2.7
	Cit.5235.1.S1_at			3.2	2.7
	Cit.5235.1.S1_x_at			2.8	2.5
	Cit.5266.1.S1_s_at					2.8	2.1
	Cit.5267.1.S1_at			2.9	23.6
	Cit.5429.1.S1_at			2.1	4.4
	Cit.5439.1.S1_at			2.1		3.1
	Cit.5440.1.S1_s_at				4.7	2.5
	Cit.5658.1.S1_at			8.9	14.1
	Cit.5729.1.S1_at			3.6	4.4
	Cit.5769.1.S1_at				2.5	5
	Cit.5776.1.S1_s_at				5.1	11.2
	Cit.5884.1.S1_at			8.9		2.7
	Cit.5956.1.S1_s_at				3.6	9.6
	Cit.6073.1.S1_s_at					4.2	2
	Cit.6231.1.S1_s_at			2.5		2.3
	Cit.6312.1.S1_at			3.3	2.1
	Cit.6322.1.S1_at			2.3		2.1
	Cit.6389.1.S1_at			2.5	15.3
	Cit.6400.1.S1_at			2	2.3
	Cit.6407.1.S1_at			6.5		3.2
	Cit.6467.1.S1_s_at			2.9	4.9
	Cit.6470.1.S1_at			2.3	3
	Cit.6498.1.S1_at					4.9	2.4
	Cit.6511.1.S1_at			17.2	3.8
	Cit.6535.1.S1_at				8.5	2.1
	Cit.6558.1.S1_s_at					2.5	2.2
	Cit.6569.1.S1_at			2	2.7
	Cit.661.1.S1_s_at					4.2	2.2
	Cit.6636.1.S1_at				2.7	2.2
	Cit.6675.1.S1_at					3.6	2.2
	Cit.6725.1.S1_s_at				3.1	2.1
	Cit.6725.1.S1_x_at				2.6	2.3
	Cit.6737.1.S1_at			3.1		6.6
	Cit.6765.1.S1_at			2.3	3.9
	Cit.6860.1.S1_at			5.4	4.1
	Cit.6963.1.S1_at			6.1	15.6
	Cit.6978.1.S1_at			2.5	2.8
	Cit.7052.1.S1_at			2.5		3.3
	Cit.712.1.S1_x_at			5.4		3.8
	Cit.7210.1.S1_at			2.9	4.7
	Cit.7238.1.S1_at					3.8	2.5
	Cit.7265.1.S1_at			2.3	2.2
	Cit.7276.1.S1_at					9.6	3
	Cit.7344.1.S1_at			3	2.9
	Cit.7369.1.S1_at			2.1	2.7
	Cit.7421.1.S1_at			2.5	9.2
	Cit.7483.1.S1_at			3.7		5.1
	Cit.7660.1.S1_at			2.4	2
	Cit.7679.1.S1_at			3.1	2.1
	Cit.7727.1.S1_at					8.8	3
	Cit.7736.1.S1_at					10.2	3.2
	Cit.7775.1.S1_at			2	7.8
	Cit.7830.1.S1_at					3.9	2.4
	Cit.7919.1.S1_at			2.1	3.9
	Cit.7939.1.S1_at			2.5	3.2
	Cit.7952.1.S1_at			5.1		2.4
	Cit.7966.1.S1_x_at			4.7	17
	Cit.7969.1.S1_x_at			16.4	15.1
	Cit.7991.1.S1_x_at			8.4	9.9
	Cit.81.1.S1_at					40.4	2.3
	Cit.8282.1.S1_s_at					4.3	2.4
	Cit.829.1.S1_at			4.8	3.6
	Cit.829.1.S1_s_at			5.6	8.1
	Cit.8401.1.S1_at			3.5	2.2
	Cit.843.1.S1_at			2.3	3.9
	Cit.8473.1.S1_s_at			2.1	6.6
	Cit.8600.1.S1_x_at					6.7	2.3
	Cit.8608.1.S1_at					3.1	2.3
	Cit.8637.1.S1_s_at					2.2	2.4
	Cit.8700.1.S1_at			4.7		3.7
	Cit.8702.1.S1_s_at					11.1	2
	Cit.8767.1.S1_at			2.2	2.6
	Cit.8902.1.S1_at				2.4	4.4
	Cit.8902.1.S1_s_at				4.1	6.2
	Cit.8930.1.S1_s_at			2.3	2.2
	Cit.8931.1.S1_at			4	2.6
	Cit.8959.1.S1_at				4.4	3.4
	Cit.9074.1.S1_s_at			3.2	2.9
	Cit.9325.1.S1_s_at			3.8	11.7
	Cit.950.1.S1_s_at					8.4	3.9
	Cit.9703.1.S1_at				5.1	2.7
	Cit.9782.1.S1_s_at				2.1	2.7
	Cit.9803.1.S1_s_at			2.5	19.4
	Cit.9817.1.S1_s_at			2.2		9.9
1	Cit.29504.1.S1_s_at	3.8
	Cit.34429.1.S1_s_at	2.8
	Cit.4690.1.S1_at	2.8
	Cit.16156.1.S1_at	2.7
	Cit.17187.1.S1_at	2.7
	Cit.17450.1.S1_s_at	2.7
	Cit.29533.1.S1_s_at	2.6
	Cit.18603.1.S1_at	2.5
	Cit.24979.1.S1_at	2.5
	Cit.3450.1.S1_at	2.5
	Cit.16537.1.S1_at	2.4
	Cit.1968.1.S1_s_at	2.4
	Cit.33335.1.S1_s_at	2.4
	Cit.3449.1.S1_s_at	2.4
	Cit.15958.1.S1_at	2.3
	Cit.33263.1.S1_at	2.3
	Cit.3449.1.S1_at	2.3
	Cit.17310.1.S1_s_at	2.2
	Cit.18156.1.S1_at	2.2
	Cit.31964.1.S1_at	2.2
	Cit.4259.1.S1_at	2.2
	Cit.12388.1.S1_at	2.1
	Cit.13969.1.S1_s_at	2.1
	Cit.18603.1.S1_s_at	2.1
	Cit.35345.1.S1_s_at	2.1
	Cit.9944.1.S1_x_at	2.1
	Cit.23171.1.S1_x_at	2
	Cit.9528.1.S1_x_at		17.3
	Cit.30400.1.S1_at		8.9
	Cit.11961.1.S1_at		8.1
	Cit.2392.1.S1_at		7.7
	Cit.28096.1.S1_at		7
	Cit.10235.1.S1_at		6.8
	Cit.19846.1.S1_at		6.7
	Cit.399.1.S1_s_at		6.2
	Cit.20050.1.S1_at		6
	Cit.7877.1.S1_at		5.9
	Cit.30272.1.S1_at		5.3
	Cit.5180.1.S1_s_at		4.8
	Cit.11496.1.S1_at		4.7
	Cit.17853.1.S1_s_at		4.5
	Cit.32359.1.S1_s_at		4.5
	Cit.30987.1.S1_at		4.4
	Cit.4573.1.S1_at		4.4
	Cit.8501.1.S1_at		4.2
	Cit.15872.1.S1_at		4.1
	Cit.2949.1.S1_s_at		3.9
	Cit.913.1.S1_s_at		3.8
	Cit.5026.1.S1_at		3.7
	Cit.16756.1.S1_s_at		3.6
	Cit.20839.1.S1_s_at		3.6
	Cit.2523.1.S1_s_at		3.6
	Cit.33111.1.S1_at		3.6
	Cit.6704.1.S1_at		3.6
	Cit.17876.1.S1_at		3.5
	Cit.913.1.S1_at		3.5
	Cit.37210.1.S1_at		3.4
	Cit.24435.1.S1_s_at		3.1
	Cit.28027.1.S1_at		3.1
	Cit.29327.1.S1_x_at		3
	Cit.30534.1.S1_s_at		3
	Cit.6493.1.S1_at		3
	Cit.1200.1.S1_at		2.9
	Cit.20784.1.S1_at		2.8
	Cit.30307.1.S1_at		2.8
	Cit.38389.1.S1_at		2.8
	Cit.14113.1.S1_s_at		2.7
	Cit.29327.1.S1_at		2.7
	Cit.38178.1.S1_at		2.7
	Cit.38982.1.S1_at		2.7
	Cit.5447.1.S1_at		2.7
	Cit.3529.1.S1_s_at		2.6
	Cit.25064.1.S1_s_at		2.5
	Cit.30564.1.S1_s_at		2.5
	Cit.356.1.S1_s_at		2.5
	Cit.12551.1.S1_at		2.4
	Cit.13967.1.S1_at		2.4
	Cit.14096.1.S1_at		2.4
	Cit.16756.1.S1_at		2.4
	Cit.24929.1.S1_x_at		2.4
	Cit.31447.1.S1_at		2.4
	Cit.37272.1.S1_at		2.4
	Cit.4224.1.S1_at		2.4
	Cit.6201.1.S1_at		2.4
	Cit.1406.1.S1_s_at		2.3
	Cit.14181.1.S1_at		2.3
	Cit.1435.1.S1_at		2.3
	Cit.20133.1.S1_at		2.3
	Cit.20682.1.S1_at		2.3
	Cit.30664.1.S1_at		2.3
	Cit.3107.1.S1_s_at		2.3
	Cit.33068.1.S1_at		2.3
	Cit.39867.1.S1_s_at		2.3
	Cit.914.1.S1_at		2.3
	Cit.13867.1.S1_at		2.2
	Cit.25547.1.S1_at		2.2
	Cit.26142.1.S1_s_at		2.2
	Cit.28071.1.S1_at		2.2
	Cit.28877.1.S1_at		2.2
	Cit.29405.1.S1_s_at		2.2
	Cit.33162.1.S1_at		2.2
	Cit.35761.1.S1_at		2.2
	Cit.6480.1.S1_s_at		2.2
	Cit.8502.1.S1_s_at		2.2
	Cit.943.1.S1_s_at		2.2
	Cit.9845.1.S1_s_at		2.2
	Cit.10367.1.S1_s_at		2.1
	Cit.12551.1.S1_s_at		2.1
	Cit.15711.1.S1_at		2.1
	Cit.16841.1.S1_at		2.1
	Cit.19580.1.S1_s_at		2.1
	Cit.20624.1.S1_s_at		2.1
	Cit.20864.1.S1_s_at		2.1
	Cit.24725.1.S1_x_at		2.1
	Cit.27169.1.S1_x_at		2.1
	Cit.28018.1.S1_at		2.1
	Cit.28139.1.S1_at		2.1
	Cit.29933.1.S1_at		2.1
	Cit.3277.1.S1_s_at		2.1
	Cit.38626.1.S1_at		2.1
	Cit.5675.1.S1_at		2.1
	Cit.14651.1.S1_at		2
	Cit.14959.1.S1_at		2
	Cit.1950.1.S1_at		2
	Cit.2435.1.S1_s_at		2
	Cit.29437.1.S1_x_at		2
	Cit.29661.1.S1_at		2
	Cit.31051.1.S1_at		2
	Cit.34680.1.S1_at		2
	Cit.5337.1.S1_s_at		2
	Cit.4353.1.S1_at			38.4
	Cit.4353.1.S1_s_at			16.7
	Cit.9580.1.S1_at			10.4
	Cit.30990.1.S1_at			10.3
	Cit.17581.1.S1_x_at			9.4
	Cit.29721.1.S1_at			9.3
	Cit.30355.1.S1_at			8.8
	Cit.30989.1.S1_s_at			8.2
	Cit.5237.1.S1_s_at			7.4
	Cit.18230.1.S1_at			7
	Cit.17689.1.S1_at			6.9
	Cit.9998.1.S1_s_at			6.8
	Cit.22782.1.S1_s_at			6.7
	Cit.18744.1.S1_at			6.4
	Cit.2409.1.S1_s_at			6.2
	Cit.16668.1.S1_at			5.9
	Cit.2114.1.S1_at			5.9
	Cit.22135.1.S1_at			5.9
	Cit.37136.1.S1_s_at			5.9
	Cit.18980.1.S1_at			5.8
	Cit.1838.1.S1_s_at			5.7
	Cit.20223.1.S1_at			5.4
	Cit.23117.1.S1_x_at			5.4
	Cit.3519.1.S1_at			5.4
	Cit.20223.1.S1_x_at			5.2
	Cit.13551.1.S1_s_at			5.1
	Cit.2252.1.S1_s_at			5.1
	Cit.4550.1.S1_at			5.1
	Cit.4078.1.S1_at			5
	Cit.28768.1.S1_s_at			4.7
	Cit.20717.1.S1_s_at			4.6
	Cit.38788.1.S1_s_at			4.6
	Cit.22157.1.S1_at			4.5
	Cit.36841.1.S1_s_at			4.5
	Cit.3505.1.S1_at			4.4
	Cit.37479.1.S1_at			4.4
	Cit.9020.1.S1_s_at			4.4
	Cit.16126.1.S1_at			4.3
	Cit.19091.1.S1_at			4.3
	Cit.19290.1.S1_at			4.3
	Cit.30146.1.S1_at			4.3
	Cit.361.1.S1_at			4.3
	Cit.9043.1.S1_s_at			4.3
	Cit.13496.1.S1_s_at			4.2
	Cit.18660.1.S1_at			4.2
	Cit.28020.1.S1_at			4.2
	Cit.3520.1.S1_at			4.2
	Cit.15757.1.S1_at			4.1
	Cit.21575.1.S1_at			4.1
	Cit.5832.1.S1_at			4.1
	Cit.6780.1.S1_s_at			4.1
	Cit.20042.1.S1_at			4
	Cit.1441.1.S1_at			3.9
	Cit.25203.1.S1_at			3.9
	Cit.2544.1.S1_x_at			3.9
	Cit.30607.1.S1_s_at			3.9
	Cit.32566.1.S1_at			3.9
	Cit.35872.1.S1_at			3.9
	Cit.39233.1.S1_s_at			3.9
	Cit.4683.1.S1_at			3.9
	Cit.5526.1.S1_s_at			3.9
	Cit.8648.1.S1_at			3.9
	Cit.14560.1.S1_at			3.8
	Cit.19012.1.S1_x_at			3.8
	Cit.19037.1.S1_x_at			3.8
	Cit.14337.1.S1_at			3.7
	Cit.14674.1.S1_s_at			3.7
	Cit.19663.1.S1_at			3.6
	Cit.29861.1.S1_at			3.6
	Cit.30882.1.S1_at			3.6
	Cit.35373.1.S1_s_at			3.6
	Cit.40221.1.S1_s_at			3.6
	Cit.4453.1.S1_at			3.6
	Cit.8949.1.S1_s_at			3.6
	Cit.3500.1.S1_s_at			3.5
	Cit.5257.1.S1_s_at			3.5
	Cit.6780.1.S1_at			3.5
	Cit.9037.1.S1_at			3.5
	Cit.29361.1.S1_s_at			3.4
	Cit.32450.1.S1_at			3.4
	Cit.4076.1.S1_at			3.4
	Cit.6446.1.S1_at			3.4
	Cit.881.1.S1_s_at			3.4
	Cit.8950.1.S1_at			3.4
	Cit.31250.1.S1_at			3.3
	Cit.32640.1.S1_at			3.3
	Cit.34205.1.S1_at			3.3
	Cit.34272.1.S1_at			3.3
	Cit.377.1.S1_x_at			3.3
	Cit.39386.1.S1_s_at			3.3
	Cit.14161.1.S1_at			3.2
	Cit.14213.1.S1_at			3.2
	Cit.17520.1.S1_at			3.2
	Cit.26217.1.S1_at			3.2
	Cit.30428.1.S1_at			3.2
	Cit.30689.1.S1_s_at			3.2
	Cit.39755.1.S1_at			3.2
	Cit.6538.1.S1_s_at			3.2
	Cit.7524.1.S1_at			3.2
	Cit.9305.1.S1_s_at			3.2
	Cit.15137.1.S1_at			3.1
	Cit.17380.1.S1_at			3.1
	Cit.25135.1.S1_at			3.1
	Cit.27983.1.S1_s_at			3.1
	Cit.30863.1.S1_at			3.1
	Cit.31612.1.S1_s_at			3.1
	Cit.5535.1.S1_s_at			3.1
	Cit.5615.1.S1_s_at			3.1
	Cit.7110.1.S1_at			3.1
	Cit.7459.1.S1_at			3.1
	Cit.12222.1.S1_s_at			3
	Cit.12881.1.S1_at			3
	Cit.14214.1.S1_s_at			3
	Cit.16956.1.S1_x_at			3
	Cit.2101.1.S1_at			3
	Cit.26449.1.S1_at			3
	Cit.26897.1.S1_at			3
	Cit.26916.1.S1_at			3
	Cit.35594.1.S1_at			3
	Cit.35636.1.S1_s_at			3
	Cit.36666.1.S1_at			3
	Cit.40479.1.S1_at			3
	Cit.14895.1.S1_s_at			2.9
	Cit.16277.1.S1_at			2.9
	Cit.19746.1.S1_s_at			2.9
	Cit.25373.1.S1_s_at			2.9
	Cit.31943.1.S1_at			2.9
	Cit.51.1.S1_x_at			2.9
	Cit.5652.1.S1_at			2.9
	Cit.6661.1.S1_at			2.9
	Cit.7372.1.S1_at			2.9
	Cit.7538.1.S1_at			2.9
	Cit.13315.1.S1_s_at			2.8
	Cit.13844.1.S1_at			2.8
	Cit.14810.1.S1_s_at			2.8
	Cit.14811.1.S1_at			2.8
	Cit.15194.1.S1_at			2.8
	Cit.21791.1.S1_at			2.8
	Cit.22047.1.S1_x_at			2.8
	Cit.28237.1.S1_at			2.8
	Cit.2968.1.S1_at			2.8
	Cit.31117.1.S1_at			2.8
	Cit.36236.1.S1_s_at			2.8
	Cit.10328.1.S1_s_at			2.7
	Cit.109.1.S1_x_at			2.7
	Cit.13844.1.S1_s_at			2.7
	Cit.15620.1.S1_at			2.7
	Cit.1579.1.S1_at			2.7
	Cit.18398.1.S1_at			2.7
	Cit.19499.1.S1_at			2.7
	Cit.21697.1.S1_s_at			2.7
	Cit.23819.1.S1_at			2.7
	Cit.28904.1.S1_at			2.7
	Cit.32354.1.S1_at			2.7
	Cit.35137.1.S1_at			2.7
	Cit.3768.1.S1_at			2.7
	Cit.3768.1.S1_s_at			2.7
	Cit.38532.1.S1_at			2.7
	Cit.38661.1.S1_at			2.7
	Cit.456.1.S1_x_at			2.7
	Cit.5262.1.S1_at			2.7
	Cit.6660.1.S1_at			2.7
	Cit.6934.1.S1_at			2.7
	Cit.15489.1.S1_at			2.6
	Cit.17098.1.S1_s_at			2.6
	Cit.17257.1.S1_at			2.6
	Cit.17413.1.S1_s_at			2.6
	Cit.17660.1.S1_at			2.6
	Cit.22273.1.S1_at			2.6
	Cit.22908.1.S1_at			2.6
	Cit.24015.1.S1_x_at			2.6
	Cit.24893.1.S1_s_at			2.6
	Cit.29626.1.S1_s_at			2.6
	Cit.4939.1.S1_at			2.6
	Cit.5002.1.S1_s_at			2.6
	Cit.6029.1.S1_at			2.6
	Cit.6275.1.S1_at			2.6
	Cit.9132.1.S1_s_at			2.6
	Cit.9722.1.S1_x_at			2.6
	Cit.10047.1.S1_s_at			2.5
	Cit.10334.1.S1_at			2.5
	Cit.12251.1.S1_s_at			2.5
	Cit.15262.1.S1_at			2.5
	Cit.16075.1.S1_at			2.5
	Cit.1718.1.S1_s_at			2.5
	Cit.18086.1.S1_at			2.5
	Cit.18154.1.S1_at			2.5
	Cit.24701.1.S1_s_at			2.5
	Cit.25546.1.S1_at			2.5
	Cit.26167.1.S1_at			2.5
	Cit.26449.1.S1_s_at			2.5
	Cit.31903.1.S1_at			2.5
	Cit.3492.1.S1_at			2.5
	Cit.5049.1.S1_s_at			2.5
	Cit.6587.1.S1_at			2.5
	Cit.6692.1.S1_at			2.5
	Cit.7283.1.S1_at			2.5
	Cit.7675.1.S1_at			2.5
	Cit.9817.1.S1_at			2.5
	Cit.10057.1.S1_at			2.4
	Cit.11382.1.S1_at			2.4
	Cit.11449.1.S1_s_at			2.4
	Cit.13626.1.S1_at			2.4
	Cit.1365.1.S1_x_at			2.4
	Cit.14567.1.S1_at			2.4
	Cit.14950.1.S1_at			2.4
	Cit.16108.1.S1_at			2.4
	Cit.20520.1.S1_at			2.4
	Cit.2133.1.S1_at			2.4
	Cit.21496.1.S1_at			2.4
	Cit.24237.1.S1_s_at			2.4
	Cit.24826.1.S1_s_at			2.4
	Cit.26572.1.S1_at			2.4
	Cit.26577.1.S1_s_at			2.4
	Cit.30167.1.S1_at			2.4
	Cit.30333.1.S1_at			2.4
	Cit.30606.1.S1_s_at			2.4
	Cit.30945.1.S1_at			2.4
	Cit.3120.1.S1_s_at			2.4
	Cit.3166.1.S1_s_at			2.4
	Cit.32508.1.S1_at			2.4
	Cit.35137.1.S1_s_at			2.4
	Cit.37988.1.S1_at			2.4
	Cit.38174.1.S1_at			2.4
	Cit.38805.1.S1_at			2.4
	Cit.4551.1.S1_at			2.4
	Cit.4694.1.S1_at			2.4
	Cit.5323.1.S1_at			2.4
	Cit.7954.1.S1_at			2.4
	Cit.8686.1.S1_at			2.4
	Cit.10509.1.S1_s_at			2.3
	Cit.10895.1.S1_at			2.3
	Cit.13001.1.S1_at			2.3
	Cit.13839.1.S1_at			2.3
	Cit.14961.1.S1_at			2.3
	Cit.16263.1.S1_at			2.3
	Cit.18861.1.S1_x_at			2.3
	Cit.21579.1.S1_at			2.3
	Cit.22187.1.S1_at			2.3
	Cit.2259.1.S1_at			2.3
	Cit.24982.1.S1_at			2.3
	Cit.26227.1.S1_at			2.3
	Cit.26252.1.S1_at			2.3
	Cit.27781.1.S1_at			2.3
	Cit.28638.1.S1_at			2.3
	Cit.29003.1.S1_s_at			2.3
	Cit.2967.1.S1_s_at			2.3
	Cit.29992.1.S1_at			2.3
	Cit.30943.1.S1_s_at			2.3
	Cit.31273.1.S1_at			2.3
	Cit.33182.1.S1_at			2.3
	Cit.34208.1.S1_at			2.3
	Cit.4355.1.S1_s_at			2.3
	Cit.4965.1.S1_at			2.3
	Cit.4970.1.S1_s_at			2.3
	Cit.5808.1.S1_s_at			2.3
	Cit.8683.1.S1_s_at			2.3
	Cit.8972.1.S1_s_at			2.3
	Cit.10334.1.S1_s_at			2.2
	Cit.10539.1.S1_s_at			2.2
	Cit.11405.1.S1_at			2.2
	Cit.11970.1.S1_at			2.2
	Cit.12480.1.S1_s_at			2.2
	Cit.12609.1.S1_s_at			2.2
	Cit.12850.1.S1_s_at			2.2
	Cit.14020.1.S1_at			2.2
	Cit.15412.1.S1_at			2.2
	Cit.15523.1.S1_at			2.2
	Cit.17224.1.S1_s_at			2.2
	Cit.17233.1.S1_at			2.2
	Cit.18282.1.S1_s_at			2.2
	Cit.18401.1.S1_at			2.2
	Cit.19182.1.S1_at			2.2
	Cit.19307.1.S1_at			2.2
	Cit.20471.1.S1_s_at			2.2
	Cit.20662.1.S1_at			2.2
	Cit.20801.1.S1_s_at			2.2
	Cit.21973.1.S1_s_at			2.2
	Cit.22406.1.S1_at			2.2
	Cit.22980.1.S1_s_at			2.2
	Cit.24264.1.S1_at			2.2
	Cit.25546.1.S1_x_at			2.2
	Cit.25934.1.S1_at			2.2
	Cit.26686.1.S1_at			2.2
	Cit.27386.1.S1_at			2.2
	Cit.30081.1.S1_at			2.2
	Cit.30099.1.S1_at			2.2
	Cit.30440.1.S1_x_at			2.2
	Cit.30542.1.S1_s_at			2.2
	Cit.31059.1.S1_at			2.2
	Cit.31359.1.S1_at			2.2
	Cit.33294.1.S1_at			2.2
	Cit.35435.1.S1_x_at			2.2
	Cit.39092.1.S1_at			2.2
	Cit.39183.1.S1_s_at			2.2
	Cit.39644.1.S1_at			2.2
	Cit.5773.1.S1_at			2.2
	Cit.7428.1.S1_at			2.2
	Cit.8933.1.S1_s_at			2.2
	Cit.9697.1.S1_s_at			2.2
	Cit.11381.1.S1_s_at			2.1
	Cit.1269.1.S1_at			2.1
	Cit.13474.1.S1_s_at			2.1
	Cit.14184.1.S1_at			2.1
	Cit.14411.1.S1_at			2.1
	Cit.14413.1.S1_at			2.1
	Cit.14526.1.S1_at			2.1
	Cit.15437.1.S1_at			2.1
	Cit.16346.1.S1_at			2.1
	Cit.16350.1.S1_at			2.1
	Cit.16814.1.S1_at			2.1
	Cit.17396.1.S1_at			2.1
	Cit.18193.1.S1_at			2.1
	Cit.18266.1.S1_at			2.1
	Cit.18318.1.S1_at			2.1
	Cit.18649.1.S1_at			2.1
	Cit.19332.1.S1_at			2.1
	Cit.19775.1.S1_at			2.1
	Cit.20801.1.S1_at			2.1
	Cit.21430.1.S1_s_at			2.1
	Cit.21902.1.S1_at			2.1
	Cit.22820.1.S1_at			2.1
	Cit.24061.1.S1_s_at			2.1
	Cit.24626.1.S1_x_at			2.1
	Cit.2476.1.S1_at			2.1
	Cit.25357.1.S1_at			2.1
	Cit.25501.1.S1_at			2.1
	Cit.26168.1.S1_s_at			2.1
	Cit.26455.1.S1_at			2.1
	Cit.27185.1.S1_at			2.1
	Cit.27214.1.S1_at			2.1
	Cit.29842.1.S1_at			2.1
	Cit.3005.1.S1_at			2.1
	Cit.30208.1.S1_at			2.1
	Cit.30526.1.S1_at			2.1
	Cit.30586.1.S1_at			2.1
	Cit.31406.1.S1_at			2.1
	Cit.33964.1.S1_at			2.1
	Cit.34130.1.S1_s_at			2.1
	Cit.3420.1.S1_at			2.1
	Cit.34221.1.S1_at			2.1
	Cit.36245.1.S1_at			2.1
	Cit.38792.1.S1_at			2.1
	Cit.39178.1.S1_s_at			2.1
	Cit.5084.1.S1_at			2.1
	Cit.5576.1.S1_at			2.1
	Cit.5943.1.S1_x_at			2.1
	Cit.6408.1.S1_at			2.1
	Cit.7348.1.S1_at			2.1
	Cit.8127.1.S1_at			2.1
	Cit.10062.1.S1_at			2
	Cit.11219.1.S1_at			2
	Cit.11346.1.S1_at			2
	Cit.14530.1.S1_at			2
	Cit.15613.1.S1_at			2
	Cit.17413.1.S1_at			2
	Cit.18485.1.S1_at			2
	Cit.19537.1.S1_s_at			2
	Cit.19730.1.S1_at			2
	Cit.20530.1.S1_at			2
	Cit.20662.1.S1_s_at			2
	Cit.20778.1.S1_at			2
	Cit.21810.1.S1_x_at			2
	Cit.21940.1.S1_s_at			2
	Cit.25104.1.S1_at			2
	Cit.25211.1.S1_x_at			2
	Cit.27992.1.S1_s_at			2
	Cit.28346.1.S1_s_at			2
	Cit.28757.1.S1_at			2
	Cit.3693.1.S1_at			2
	Cit.37493.1.S1_at			2
	Cit.38653.1.S1_at			2
	Cit.39345.1.S1_at			2
	Cit.5116.1.S1_at			2
	Cit.6587.1.S1_s_at			2
	Cit.7444.1.S1_at			2
	Cit.7753.1.S1_at			2
	Cit.9000.1.S1_s_at			2
	Cit.60.1.S1_at				92.4
	Cit.31369.1.S1_at				71.7
	Cit.12040.1.S1_s_at				31.5
	Cit.18726.1.S1_at				30.7
	Cit.12743.1.S1_at				21.6
	Cit.6742.1.S1_s_at				19.6
	Cit.18400.1.S1_at				18.6
	Cit.21897.1.S1_s_at				18.6
	Cit.28120.1.S1_at				18.2
	Cit.4810.1.S1_at				17.2
	Cit.29391.1.S1_s_at				16.1
	Cit.3440.1.S1_s_at				14.6
	Cit.17090.1.S1_s_at				14.4
	Cit.31991.1.S1_at				13.7
	Cit.4151.1.S1_at				13.3
	Cit.2730.1.S1_at				13.1
	Cit.30695.1.S1_s_at				12.7
	Cit.5502.1.S1_at				12.3
	Cit.40163.1.S1_at				11.8
	Cit.16271.1.S1_at				11.4
	Cit.18118.1.S1_at				11
	Cit.17589.1.S1_x_at				10.9
	Cit.9707.1.S1_s_at				10.8
	Cit.18118.1.S1_s_at				10.7
	Cit.39117.1.S1_at				10.7
	Cit.5509.1.S1_s_at				10.2
	CitAffx.1.1.S1_at				10.1
	Cit.28980.1.S1_s_at				9.8
	Cit.34548.1.S1_at				9.4
	Cit.6189.1.S1_s_at				9.4
	Cit.40444.1.S1_at				9
	Cit.9904.1.S1_s_at				8.9
	Cit.6891.1.S1_at				8.8
	Cit.5508.1.S1_x_at				8.5
	Cit.8464.1.S1_s_at				8.5
	Cit.2458.1.S1_s_at				8.4
	Cit.37094.1.S1_s_at				8.3
	Cit.25471.1.S1_s_at				8.2
	Cit.2860.1.S1_s_at				8.1
	Cit.15112.1.S1_s_at				8
	Cit.17264.1.S1_s_at				7.9
	Cit.2860.1.S1_at				7.9
	Cit.17838.1.S1_s_at				7.8
	Cit.6954.1.S1_at				7.8
	Cit.7448.1.S1_at				7.8
	Cit.22763.1.S1_s_at				7.7
	Cit.13668.1.S1_at				7.6
	Cit.1005.1.S1_s_at				7.5
	Cit.32624.1.S1_at				7.4
	Cit.11370.1.S1_at				7.3
	Cit.17840.1.S1_s_at				7.2
	Cit.25471.1.S1_at				7.2
	Cit.7702.1.S1_at				7.1
	Cit.25238.1.S1_at				6.9
	Cit.8878.1.S1_at				6.8
	Cit.28689.1.S1_at				6.7
	Cit.6136.1.S1_at				6.7
	Cit.9707.1.S1_at				6.7
	Cit.13667.1.S1_s_at				6.6
	Cit.17489.1.S1_at				6.6
	Cit.11048.1.S1_s_at				6.5
	Cit.17099.1.S1_s_at				6.5
	Cit.26540.1.S1_at				6.5
	Cit.27224.1.S1_at				6.4
	Cit.4135.1.S1_x_at				6.4
	Cit.27468.1.S1_at				6.3
	Cit.32031.1.S1_at				6.3
	Cit.6852.1.S1_at				6.3
	Cit.1113.1.S1_s_at				6.2
	Cit.13519.1.S1_at				6.2
	Cit.17625.1.S1_s_at				6.2
	Cit.21996.1.S1_at				6.2
	Cit.12163.1.S1_s_at				6.1
	Cit.30085.1.S1_s_at				6.1
	Cit.31451.1.S1_s_at				6.1
	Cit.36204.1.S1_s_at				6.1
	Cit.4151.1.S1_s_at				6.1
	Cit.4275.1.S1_s_at				6.1
	Cit.15586.1.S1_at				6
	Cit.15742.1.S1_at				6
	Cit.22440.1.S1_s_at				6
	Cit.29688.1.S1_s_at				6
	Cit.30130.1.S1_at				6
	Cit.32035.1.S1_at				6
	Cit.38584.1.S1_at				6
	Cit.4275.1.S1_at				6
	Cit.9562.1.S1_at				6
	Cit.9562.1.S1_x_at				6
	Cit.2960.1.S1_s_at				5.9
	Cit.33145.1.S1_at				5.9
	Cit.4169.1.S1_at				5.9
	Cit.17309.1.S1_at				5.8
	Cit.21833.1.S1_x_at				5.8
	Cit.28608.1.S1_at				5.8
	Cit.4682.1.S1_at				5.8
	Cit.6412.1.S1_at				5.8
	Cit.22440.1.S1_at				5.7
	Cit.4520.1.S1_at				5.7
	Cit.12598.1.S1_s_at				5.6
	Cit.19874.1.S1_at				5.6
	Cit.35055.1.S1_s_at				5.6
	Cit.17529.1.S1_at				5.5
	Cit.21833.1.S1_at				5.5
	Cit.2240.1.S1_s_at				5.5
	Cit.4233.1.S1_s_at				5.5
	Cit.10480.1.S1_at				5.4
	Cit.15642.1.S1_at				5.4
	Cit.19461.1.S1_s_at				5.4
	Cit.22861.1.S1_at				5.4
	Cit.2928.1.S1_s_at				5.4
	Cit.29681.1.S1_at				5.4
	Cit.38553.1.S1_at				5.4
	Cit.4900.1.S1_s_at				5.4
	Cit.5538.1.S1_s_at				5.4
	Cit.5793.1.S1_s_at				5.4
	Cit.5970.1.S1_at				5.4
	Cit.10425.1.S1_s_at				5.3
	Cit.18722.1.S1_at				5.3
	Cit.20767.1.S1_at				5.3
	Cit.29252.1.S1_at				5.3
	Cit.4160.1.S1_at				5.3
	Cit.5582.1.S1_at				5.3
	Cit.28253.1.S1_at				5.2
	Cit.29406.1.S1_s_at				5.2
	Cit.11086.1.S1_at				5.1
	Cit.16807.1.S1_at				5.1
	Cit.17567.1.S1_s_at				5.1
	Cit.21310.1.S1_s_at				5.1
	Cit.21838.1.S1_at				5.1
	Cit.2356.1.S1_s_at				5.1
	Cit.25161.1.S1_at				5.1
	Cit.26162.1.S1_at				5.1
	Cit.31055.1.S1_at				5.1
	Cit.37078.1.S1_s_at				5.1
	Cit.12378.1.S1_at				5
	Cit.17567.1.S1_at				5
	Cit.18389.1.S1_s_at				5
	Cit.29796.1.S1_at				5
	Cit.34464.1.S1_at				5
	Cit.4827.1.S1_s_at				5
	Cit.7647.1.S1_at				5
	Cit.14303.1.S1_at				4.9
	Cit.14383.1.S1_at				4.9
	Cit.21916.1.S1_at				4.9
	Cit.22036.1.S1_at				4.9
	Cit.4135.1.S1_s_at				4.9
	Cit.7983.1.S1_x_at				4.9
	Cit.12686.1.S1_s_at				4.8
	Cit.14070.1.S1_s_at				4.8
	Cit.14834.1.S1_s_at				4.8
	Cit.27468.1.S1_s_at				4.8
	Cit.29314.1.S1_at				4.8
	Cit.31072.1.S1_at				4.8
	Cit.31190.1.S1_at				4.8
	Cit.7094.1.S1_at				4.8
	Cit.1134.1.S1_s_at				4.7
	Cit.17750.1.S1_x_at				4.7
	Cit.19374.1.S1_at				4.7
	Cit.19591.1.S1_at				4.7
	Cit.30455.1.S1_s_at				4.7
	Cit.8395.1.S1_x_at				4.7
	Cit.1751.1.S1_s_at				4.6
	Cit.18430.1.S1_at				4.6
	Cit.18742.1.S1_at				4.6
	Cit.21455.1.S1_at				4.6
	Cit.31032.1.S1_at				4.6
	Cit.5730.1.S1_s_at				4.6
	Cit.7237.1.S1_at				4.6
	Cit.15242.1.S1_at				4.5
	Cit.22463.1.S1_s_at				4.5
	Cit.23461.1.S1_at				4.5
	Cit.30477.1.S1_s_at				4.5
	Cit.34315.1.S1_at				4.5
	Cit.7790.1.S1_at				4.5
	Cit.11545.1.S1_s_at				4.4
	Cit.23485.1.S1_at				4.4
	Cit.30682.1.S1_s_at				4.4
	Cit.30993.1.S1_at				4.4
	Cit.32831.1.S1_at				4.4
	Cit.38043.1.S1_at				4.4
	Cit.6502.1.S1_at				4.4
	Cit.10890.1.S1_s_at				4.3
	Cit.14662.1.S1_at				4.3
	Cit.16280.1.S1_at				4.3
	Cit.16413.1.S1_at				4.3
	Cit.16919.1.S1_s_at				4.3
	Cit.17204.1.S1_at				4.3
	Cit.21839.1.S1_s_at				4.3
	Cit.28124.1.S1_at				4.3
	Cit.32382.1.S1_at				4.3
	Cit.37764.1.S1_s_at				4.3
	Cit.38812.1.S1_at				4.3
	Cit.39297.1.S1_at				4.3
	Cit.5377.1.S1_at				4.3
	Cit.6742.1.S1_at				4.3
	Cit.6942.1.S1_at				4.3
	Cit.7373.1.S1_at				4.3
	Cit.10753.1.S1_at				4.2
	Cit.12189.1.S1_s_at				4.2
	Cit.12668.1.S1_s_at				4.2
	Cit.12814.1.S1_s_at				4.2
	Cit.14158.1.S1_at				4.2
	Cit.18121.1.S1_at				4.2
	Cit.21424.1.S1_s_at				4.2
	Cit.21445.1.S1_x_at				4.2
	Cit.22386.1.S1_s_at				4.2
	Cit.33900.1.S1_at				4.2
	Cit.5110.1.S1_s_at				4.2
	Cit.8394.1.S1_x_at				4.2
	Cit.8537.1.S1_at				4.2
	Cit.10152.1.S1_s_at				4.1
	Cit.11226.1.S1_at				4.1
	Cit.12678.1.S1_s_at				4.1
	Cit.14308.1.S1_at				4.1
	Cit.14359.1.S1_at				4.1
	Cit.16441.1.S1_at				4.1
	Cit.18389.1.S1_at				4.1
	Cit.18572.1.S1_at				4.1
	Cit.20145.1.S1_s_at				4.1
	Cit.2499.1.S1_s_at				4.1
	Cit.28733.1.S1_at				4.1
	Cit.30648.1.S1_s_at				4.1
	Cit.35595.1.S1_at				4.1
	Cit.37599.1.S1_at				4.1
	Cit.38454.1.S1_at				4.1
	Cit.6363.1.S1_at				4.1
	Cit.1044.1.S1_s_at				4
	Cit.12042.1.S1_s_at				4
	Cit.12944.1.S1_s_at				4
	Cit.15850.1.S1_at				4
	Cit.19897.1.S1_s_at				4
	Cit.20780.1.S1_at				4
	Cit.20830.1.S1_at				4
	Cit.21409.1.S1_at				4
	Cit.28033.1.S1_at				4
	Cit.28234.1.S1_at				4
	Cit.28452.1.S1_at				4
	Cit.28954.1.S1_at				4
	Cit.2927.1.S1_s_at				4
	Cit.31081.1.S1_at				4
	Cit.32792.1.S1_at				4
	Cit.821.1.S1_at				4
	Cit.9638.1.S1_s_at				4
	Cit.11186.1.S1_s_at				3.9
	Cit.14207.1.S1_s_at				3.9
	Cit.16311.1.S1_at				3.9
	Cit.18606.1.S1_at				3.9
	Cit.20626.1.S1_at				3.9
	Cit.20988.1.S1_s_at				3.9
	Cit.21368.1.S1_at				3.9
	Cit.22352.1.S1_at				3.9
	Cit.2351.1.S1_at				3.9
	Cit.24211.1.S1_s_at				3.9
	Cit.25100.1.S1_at				3.9
	Cit.28167.1.S1_at				3.9
	Cit.29677.1.S1_s_at				3.9
	Cit.3226.1.S1_at				3.9
	Cit.3236.1.S1_at				3.9
	Cit.33327.1.S1_at				3.9
	Cit.35426.1.S1_at				3.9
	Cit.35467.1.S1_at				3.9
	Cit.35626.1.S1_at				3.9
	Cit.4216.1.S1_s_at				3.9
	Cit.5117.1.S1_at				3.9
	Cit.5468.1.S1_at				3.9
	Cit.665.1.S1_s_at				3.9
	Cit.14998.1.S1_at				3.8
	Cit.15812.1.S1_at				3.8
	Cit.17294.1.S1_at				3.8
	Cit.17407.1.S1_at				3.8
	Cit.18569.1.S1_at				3.8
	Cit.21735.1.S1_at				3.8
	Cit.23452.1.S1_at				3.8
	Cit.24601.1.S1_s_at				3.8
	Cit.2554.1.S1_s_at				3.8
	Cit.26347.1.S1_s_at				3.8
	Cit.27139.1.S1_at				3.8
	Cit.2861.1.S1_at				3.8
	Cit.2959.1.S1_at				3.8
	Cit.30046.1.S1_at				3.8
	Cit.30112.1.S1_at				3.8
	Cit.31102.1.S1_at				3.8
	Cit.31493.1.S1_at				3.8
	Cit.32425.1.S1_at				3.8
	Cit.32445.1.S1_s_at				3.8
	Cit.33046.1.S1_at				3.8
	Cit.35139.1.S1_at				3.8
	Cit.35441.1.S1_s_at				3.8
	Cit.5891.1.S1_at				3.8
	Cit.6308.1.S1_at				3.8
	Cit.7654.1.S1_at				3.8
	Cit.8241.1.S1_at				3.8
	Cit.994.1.S1_s_at				3.8
	Cit.14707.1.S1_at				3.7
	Cit.15111.1.S1_at				3.7
	Cit.15367.1.S1_at				3.7
	Cit.17027.1.S1_s_at				3.7
	Cit.18007.1.S1_at				3.7
	Cit.21126.1.S1_s_at				3.7
	Cit.22032.1.S1_at				3.7
	Cit.2498.1.S1_at				3.7
	Cit.24992.1.S1_s_at				3.7
	Cit.26637.1.S1_s_at				3.7
	Cit.29822.1.S1_at				3.7
	Cit.30084.1.S1_at				3.7
	Cit.31664.1.S1_s_at				3.7
	Cit.33665.1.S1_at				3.7
	Cit.478.1.S1_at				3.7
	Cit.5581.1.S1_at				3.7
	Cit.6015.1.S1_s_at				3.7
	Cit.6439.1.S1_s_at				3.7
	Cit.10510.1.S1_at				3.6
	Cit.11390.1.S1_s_at				3.6
	Cit.12779.1.S1_at				3.6
	Cit.12977.1.S1_at				3.6
	Cit.16679.1.S1_at				3.6
	Cit.17356.1.S1_s_at				3.6
	Cit.18613.1.S1_at				3.6
	Cit.23138.1.S1_at				3.6
	Cit.2753.1.S1_s_at				3.6
	Cit.2895.1.S1_at				3.6
	Cit.29564.1.S1_s_at				3.6
	Cit.30351.1.S1_at				3.6
	Cit.30935.1.S1_at				3.6
	Cit.30988.1.S1_at				3.6
	Cit.32036.1.S1_at				3.6
	Cit.32057.1.S1_at				3.6
	Cit.33120.1.S1_at				3.6
	Cit.36296.1.S1_at				3.6
	Cit.37337.1.S1_at				3.6
	Cit.39098.1.S1_at				3.6
	Cit.6121.1.S1_at				3.6
	Cit.6279.1.S1_at				3.6
	Cit.6455.1.S1_at				3.6
	Cit.12199.1.S1_s_at				3.5
	Cit.14156.1.S1_s_at				3.5
	Cit.14801.1.S1_at				3.5
	Cit.16221.1.S1_x_at				3.5
	Cit.16581.1.S1_s_at				3.5
	Cit.16740.1.S1_at				3.5
	Cit.19530.1.S1_at				3.5
	Cit.19962.1.S1_at				3.5
	Cit.21277.1.S1_at				3.5
	Cit.21774.1.S1_at				3.5
	Cit.27139.1.S1_s_at				3.5
	Cit.27408.1.S1_at				3.5
	Cit.2809.1.S1_s_at				3.5
	Cit.28259.1.S1_x_at				3.5
	Cit.31254.1.S1_at				3.5
	Cit.31336.1.S1_s_at				3.5
	Cit.39679.1.S1_s_at				3.5
	Cit.6439.1.S1_at				3.5
	Cit.6687.1.S1_at				3.5
	Cit.9701.1.S1_s_at				3.5
	Cit.11383.1.S1_s_at				3.4
	Cit.12392.1.S1_s_at				3.4
	Cit.13460.1.S1_at				3.4
	Cit.14472.1.S1_s_at				3.4
	Cit.15210.1.S1_at				3.4
	Cit.1668.1.S1_s_at				3.4
	Cit.17516.1.S1_at				3.4
	Cit.19392.1.S1_at				3.4
	Cit.21208.1.S1_s_at				3.4
	Cit.22519.1.S1_s_at				3.4
	Cit.25180.1.S1_x_at				3.4
	Cit.29267.1.S1_s_at				3.4
	Cit.29909.1.S1_at				3.4
	Cit.30065.1.S1_at				3.4
	Cit.30352.1.S1_at				3.4
	Cit.30391.1.S1_at				3.4
	Cit.31464.1.S1_at				3.4
	Cit.31926.1.S1_at				3.4
	Cit.31963.1.S1_at				3.4
	Cit.3511.1.S1_s_at				3.4
	Cit.36207.1.S1_at				3.4
	Cit.36677.1.S1_at				3.4
	Cit.40293.1.S1_at				3.4
	Cit.40377.1.S1_s_at				3.4
	Cit.4414.1.S1_s_at				3.4
	Cit.6165.1.S1_s_at				3.4
	Cit.7706.1.S1_at				3.4
	Cit.7868.1.S1_at				3.4
	Cit.7890.1.S1_at				3.4
	Cit.826.1.S1_s_at				3.4
	Cit.9267.1.S1_s_at				3.4
	Cit.12043.1.S1_s_at				3.3
	Cit.14816.1.S1_s_at				3.3
	Cit.15433.1.S1_at				3.3
	Cit.1620.1.S1_s_at				3.3
	Cit.17794.1.S1_s_at				3.3
	Cit.18721.1.S1_at				3.3
	Cit.20825.1.S1_at				3.3
	Cit.21040.1.S1_s_at				3.3
	Cit.21442.1.S1_at				3.3
	Cit.25161.1.S1_x_at				3.3
	Cit.27421.1.S1_at				3.3
	Cit.30221.1.S1_at				3.3
	Cit.30555.1.S1_s_at				3.3
	Cit.3214.1.S1_s_at				3.3
	Cit.35652.1.S1_at				3.3
	Cit.35878.1.S1_at				3.3
	Cit.38351.1.S1_at				3.3
	Cit.39619.1.S1_s_at				3.3
	Cit.40200.1.S1_s_at				3.3
	Cit.4324.1.S1_at				3.3
	Cit.4566.1.S1_at				3.3
	Cit.5142.1.S1_at				3.3
	Cit.6165.1.S1_at				3.3
	Cit.6597.1.S1_at				3.3
	Cit.9865.1.S1_s_at				3.3
	Cit.993.1.S1_at				3.3
	Cit.9974.1.S1_s_at				3.3
	Cit.11674.1.S1_s_at				3.2
	Cit.14468.1.S1_s_at				3.2
	Cit.16674.1.S1_at				3.2
	Cit.18686.1.S1_at				3.2
	Cit.19381.1.S1_at				3.2
	Cit.19950.1.S1_s_at				3.2
	Cit.20750.1.S1_at				3.2
	Cit.2555.1.S1_at				3.2
	Cit.2598.1.S1_at				3.2
	Cit.27284.1.S1_at				3.2
	Cit.27918.1.S1_at				3.2
	Cit.2894.1.S1_s_at				3.2
	Cit.29134.1.S1_s_at				3.2
	Cit.29386.1.S1_at				3.2
	Cit.30605.1.S1_at				3.2
	Cit.30678.1.S1_at				3.2
	Cit.3086.1.S1_at				3.2
	Cit.30877.1.S1_s_at				3.2
	Cit.30982.1.S1_at				3.2
	Cit.31172.1.S1_at				3.2
	Cit.31173.1.S1_at				3.2
	Cit.31541.1.S1_at				3.2
	Cit.32970.1.S1_at				3.2
	Cit.33267.1.S1_at				3.2
	Cit.33267.1.S1_x_at				3.2
	Cit.34341.1.S1_at				3.2
	Cit.37608.1.S1_at				3.2
	Cit.37965.1.S1_at				3.2
	Cit.4688.1.S1_at				3.2
	Cit.4703.1.S1_s_at				3.2
	Cit.4759.1.S1_s_at				3.2
	Cit.5984.1.S1_at				3.2
	Cit.6289.1.S1_s_at				3.2
	Cit.6812.1.S1_at				3.2
	Cit.6838.1.S1_at				3.2
	Cit.7401.1.S1_at				3.2
	Cit.7403.1.S1_at				3.2
	Cit.8210.1.S1_s_at				3.2
	Cit.8463.1.S1_at				3.2
	Cit.11546.1.S1_at				3.1
	Cit.12943.1.S1_s_at				3.1
	Cit.13540.1.S1_at				3.1
	Cit.14041.1.S1_at				3.1
	Cit.14471.1.S1_at				3.1
	Cit.15180.1.S1_at				3.1
	Cit.15334.1.S1_at				3.1
	Cit.15485.1.S1_at				3.1
	Cit.17346.1.S1_s_at				3.1
	Cit.18297.1.S1_at				3.1
	Cit.18344.1.S1_at				3.1
	Cit.18947.1.S1_at				3.1
	Cit.19982.1.S1_at				3.1
	Cit.2141.1.S1_s_at				3.1
	Cit.22022.1.S1_at				3.1
	Cit.22186.1.S1_s_at				3.1
	Cit.22403.1.S1_s_at				3.1
	Cit.2350.1.S1_at				3.1
	Cit.25759.1.S1_at				3.1
	Cit.2675.1.S1_s_at				3.1
	Cit.27362.1.S1_s_at				3.1
	Cit.28259.1.S1_at				3.1
	Cit.2928.1.S1_at				3.1
	Cit.30393.1.S1_at				3.1
	Cit.31340.1.S1_at				3.1
	Cit.31577.1.S1_at				3.1
	Cit.32142.1.S1_at				3.1
	Cit.37926.1.S1_at				3.1
	Cit.39093.1.S1_s_at				3.1
	Cit.39261.1.S1_at				3.1
	Cit.40357.1.S1_s_at				3.1
	Cit.5733.1.S1_at				3.1
	Cit.5880.1.S1_at				3.1
	Cit.5925.1.S1_at				3.1
	Cit.5936.1.S1_at				3.1
	Cit.6152.1.S1_at				3.1
	Cit.6324.1.S1_at				3.1
	Cit.6556.1.S1_at				3.1
	Cit.6567.1.S1_s_at				3.1
	Cit.7589.1.S1_s_at				3.1
	Cit.9541.1.S1_s_at				3.1
	Cit.1007.1.S1_s_at				3
	Cit.12345.1.S1_s_at				3
	Cit.12502.1.S1_s_at				3
	Cit.12543.1.S1_at				3
	Cit.12668.1.S1_at				3
	Cit.12691.1.S1_s_at				3
	Cit.13655.1.S1_at				3
	Cit.14468.1.S1_at				3
	Cit.14762.1.S1_at				3
	Cit.14977.1.S1_at				3
	Cit.14977.1.S1_s_at				3
	Cit.15044.1.S1_at				3
	Cit.16035.1.S1_at				3
	Cit.16399.1.S1_at				3
	Cit.16432.1.S1_at				3
	Cit.16987.1.S1_s_at				3
	Cit.17316.1.S1_s_at				3
	Cit.17887.1.S1_s_at				3
	Cit.17946.1.S1_s_at				3
	Cit.18171.1.S1_a_at				3
	Cit.1843.1.S1_at				3
	Cit.19287.1.S1_at				3
	Cit.21199.1.S1_s_at				3
	Cit.21441.1.S1_at				3
	Cit.21908.1.S1_x_at				3
	Cit.23178.1.S1_at				3
	Cit.26826.1.S1_s_at				3
	Cit.2802.1.S1_s_at				3
	Cit.2827.1.S1_s_at				3
	Cit.28823.1.S1_at				3
	Cit.2894.1.S1_at				3
	Cit.29929.1.S1_at				3
	Cit.30114.1.S1_at				3
	Cit.30353.1.S1_at				3
	Cit.30483.1.S1_s_at				3
	Cit.30594.1.S1_s_at				3
	Cit.31333.1.S1_at				3
	Cit.32472.1.S1_at				3
	Cit.32949.1.S1_at				3
	Cit.33184.1.S1_at				3
	Cit.34456.1.S1_at				3
	Cit.3509.1.S1_s_at				3
	Cit.38693.1.S1_at				3
	Cit.39405.1.S1_at				3
	Cit.40012.1.S1_at				3
	Cit.4245.1.S1_at				3
	Cit.4777.1.S1_at				3
	Cit.5469.1.S1_s_at				3
	Cit.5537.1.S1_at				3
	Cit.6605.1.S1_at				3
	Cit.8351.1.S1_s_at				3
	Cit.9280.1.S1_s_at				3
	Cit.10260.1.S1_at				2.9
	Cit.10479.1.S1_s_at				2.9
	Cit.11158.1.S1_at				2.9
	Cit.13654.1.S1_s_at				2.9
	Cit.13835.1.S1_at				2.9
	Cit.14449.1.S1_at				2.9
	Cit.15785.1.S1_at				2.9
	Cit.16542.1.S1_at				2.9
	Cit.16603.1.S1_at				2.9
	Cit.17243.1.S1_at				2.9
	Cit.17776.1.S1_at				2.9
	Cit.17978.1.S1_s_at				2.9
	Cit.19436.1.S1_at				2.9
	Cit.21099.1.S1_at				2.9
	Cit.22092.1.S1_s_at				2.9
	Cit.23084.1.S1_at				2.9
	Cit.23411.1.S1_s_at				2.9
	Cit.23811.1.S1_at				2.9
	Cit.24438.1.S1_s_at				2.9
[truncated: 1,427 more rows]

## Sheet: Down-regulated
Overlap	ProbeSet ID	Study 1	Study 2	Study 3	Study 4	Study 5	Study 6
5	Cit.18719.1.S1_at	2.28663	2.6514	10.9757	3.12286	22.5129
4	Cit.18669.1.S1_at	3.76488	2.22087	3.36491		4.44924
	Cit.30851.1.S1_at	3.01134	4.41257	8.91728			2.05754
	Cit.36677.1.S1_at	2.11232	3.77247	3.40158		4.95178
	Cit.38752.1.S1_at		4.39554	2.2454	5.50667	3.492
	Cit.15540.1.S1_at		4.08086	2.93587	4.83919	3.13227
	Cit.18360.1.S1_s_at		3.99759	3.26038	2.40749	2.79807
	Cit.14903.1.S1_s_at		3.92101	2.27739	2.22678	2.8672
	Cit.13366.1.S1_at		3.81251	27.4965	9.74149	2.55703
	Cit.39675.1.S1_at		3.74472	2.58001		4.20461	2.15772
	Cit.6534.1.S1_at		3.05474	2.9219	6.54731	5.31296
	Cit.18242.1.S1_s_at		2.99468	25.9967	2.41595	6.30931
	Cit.3949.1.S1_s_at		2.88096	34.8634	2.29263	7.2307
	Cit.9760.1.S1_s_at		2.42206	19.921	8.91265	12.991
	Cit.23915.1.S1_at		2.06899	2.03232	2.74539	2.00992
	Cit.14954.1.S1_at			3.95566	2.83865	5.01545	2.01822
3	Cit.10009.1.S1_s_at		4.47007	3.21077	3.58503
	Cit.10010.1.S1_at		10.3356	6.54821	8.81027
	Cit.104.1.S1_at			5.48918	7.15795	2.64415
	Cit.104.1.S1_x_at			4.54115	5.44347	2.78506
	Cit.10585.1.S1_s_at		3.39465	3.12303	14.1878
	Cit.10864.1.S1_s_at		2.6544	6.669	22.9958
	Cit.11433.1.S1_at		5.92678	4.19171	16.2912
	Cit.12610.1.S1_s_at		2.02494	3.18344	3.52384
	Cit.13005.1.S1_at			2.35947	2.07608	3.68362
	Cit.13053.1.S1_at		2.02253	4.64101	8.87231
	Cit.13245.1.S1_at		2.6344	4.21785	26.9822
	Cit.134.1.S1_x_at		2.40181		3.62327	7.88748
	Cit.13671.1.S1_s_at			2.06837	3.29849	2.10283
	Cit.13973.1.S1_at		2.25099	2.1795	12.572
	Cit.1406.1.S1_s_at	2.03288		3.2645	22.463
	Cit.14612.1.S1_s_at		2.08788	5.3787	10.5798
	Cit.15061.1.S1_at			2.33216	9.69823	2.09898
	Cit.15197.1.S1_s_at		4.02428		2.7915	4.10457
	Cit.15706.1.S1_at		3.07556		4.29824	3.14994
	Cit.15870.1.S1_at		6.55479		6.13581	4.83467
	Cit.16024.1.S1_at		2.00541	2.12024	3.23289
	Cit.16227.1.S1_at		2.38982	3.06629	7.17332
	Cit.16855.1.S1_at		7.10124		8.03127	6.68012
	Cit.17235.1.S1_s_at			5.79733	9.40093	2.53994
	Cit.18001.1.S1_at	2.11344		2.87171	9.82967
	Cit.18023.1.S1_at	2.81275	4.55741	7.68881
	Cit.18080.1.S1_at		3.21262	3.63693	66.4637
	Cit.18500.1.S1_at			4.33372	2.03183	2.30513
	Cit.18631.1.S1_at			3.59704	4.2159	3.43802
	Cit.1870.1.S1_s_at			2.53416	3.08092	5.33354
	Cit.1871.1.S1_at			2.18904	3.04558	3.64005
	Cit.19129.1.S1_at		2.923	4.77284	5.89571
	Cit.19404.1.S1_at		2.42636		6.25426	2.46142
	Cit.19404.1.S1_s_at		3.00974		7.27608	2.52156
	Cit.20194.1.S1_at	3.17973	2.13988			5.30855
	Cit.20578.1.S1_at		2.10756	3.06905	6.13789
	Cit.20592.1.S1_x_at		2.78675	3.64498	4.44105
	Cit.21724.1.S1_at		2.15652	3.60015		2.26114
	Cit.21724.1.S1_x_at		2.1572	3.6014		3.58002
	Cit.22377.1.S1_s_at		2.02785	3.00209	2.63656
	Cit.22626.1.S1_s_at	3.2818		7.37437	18.7532
	Cit.23283.1.S1_s_at			3.46738	4.39	2.03746
	Cit.23318.1.S1_s_at		5.50375		5.32419	5.69645
	Cit.23790.1.S1_s_at		2.1868	5.23928	6.87464
	Cit.28931.1.S1_at		3.02677	3.6088	10.4767
	Cit.29766.1.S1_s_at		3.40824	5.44596	4.49846
	Cit.29781.1.S1_at		2.3258	2.22614	6.34778
	Cit.29914.1.S1_s_at		6.3402		14.8205	3.97082
	Cit.30841.1.S1_s_at		2.03882	2.46751	4.32071
	Cit.30950.1.S1_s_at		2.08425	16.3082	37.6921
	Cit.315.1.S1_x_at		3.58467	4.53844	6.6588
	Cit.3283.1.S1_s_at		2.51001	5.012	50.9049
	Cit.34677.1.S1_at		5.15039		4.72642	4.77978
	Cit.36110.1.S1_at		2.07101		3.56191	2.79953
	Cit.3652.1.S1_s_at		9.01902		7.00854	6.89285
	Cit.37189.1.S1_at		2.07822	4.73835		3.36912
	Cit.38688.1.S1_at		7.53471		5.56089	5.42765
	Cit.39509.1.S1_s_at			2.21505		2.26892	2.08753
	Cit.4211.1.S1_at		2.6288	2.81321	4.95429
	Cit.425.1.S1_s_at		2.76051	2.64217	18.0469
	Cit.4958.1.S1_at			2.81274	3.41453	2.20238
	Cit.4972.1.S1_s_at	2.24931	3.06528			3.01341
	Cit.5057.1.S1_at		2.31072	2.06253	2.48309
	Cit.5268.1.S1_at		4.90454		4.1164	2.40208
	Cit.5510.1.S1_at		3.94491	4.87218	5.21172
	Cit.5614.1.S1_at		2.03854	2.31439	6.6426
	Cit.5926.1.S1_at		2.17264	2.03202	5.8
	Cit.5926.1.S1_s_at		2.28237	2.07318	5.79281
	Cit.6443.1.S1_at		2.57783	3.63421	9.54623
	Cit.6443.1.S1_s_at		5.14214	2.23328	5.02973
	Cit.6795.1.S1_at		2.92093	2.68366	6.9027
	Cit.6888.1.S1_at			2.23663	4.77716	3.33727
	Cit.71.1.S1_s_at		2.11785	2.44882	2.03527
	Cit.84.1.S1_x_at		2.63971		3.69203	3.84271
	Cit.8514.1.S1_x_at			2.34009	3.37082	2.08618
	Cit.8727.1.S1_s_at	3.0215		3.74706	4.73788
	Cit.9573.1.S1_s_at	3.08084		2.94796	2.86615
2	Cit.9672.1.S1_s_at	3.68046			5.75603
	Cit.31451.1.S1_s_at	3.62522				5.095
	Cit.8938.1.S1_at	3.60001			4.29249
	Cit.5026.1.S1_at	2.78515			8.06285
	Cit.34654.1.S1_at	2.77028			3.43462
	Cit.22572.1.S1_s_at	2.70672			6.17563
	Cit.26052.1.S1_s_at	2.62683	3.09929
	Cit.39560.1.S1_at	2.55545			4.05687
	Cit.22753.1.S1_x_at	2.42868			6.67995
	Cit.38145.1.S1_at	2.4122			3.59333
	Cit.12380.1.S1_at	2.36418			6.74414
	Cit.28138.1.S1_at	2.34701			2.55436
	Cit.10895.1.S1_at	2.33208	2.08414
	Cit.28980.1.S1_s_at	2.31319				2.16705
	Cit.20130.1.S1_s_at	2.31049			6.82643
	Cit.31126.1.S1_s_at	2.30985			4.27591
	Cit.17188.1.S1_at	2.3077	2.55036
	Cit.8934.1.S1_s_at	2.29945			8.26007
	Cit.20975.1.S1_s_at	2.29679			9.57497
	Cit.5550.1.S1_s_at	2.28587			3.57781
	Cit.10894.1.S1_s_at	2.23301	2.01983
	Cit.29217.1.S1_at	2.23204				3.04212
	Cit.31126.1.S1_at	2.2188			3.50159
	Cit.15280.1.S1_at	2.17522			6.59582
	Cit.12551.1.S1_at	2.16571			2.50817
	Cit.10994.1.S1_at	2.15284			6.20892
	Cit.19690.1.S1_x_at	2.14723		6.28266
	Cit.1891.1.S1_at	2.14684		7.03399
	Cit.10697.1.S1_s_at	2.14654			4.15909
	Cit.20564.1.S1_at	2.12531			3.7591
	Cit.21033.1.S1_at	2.12454		2.40235
	Cit.2990.1.S1_x_at	2.11122		5.80303
	Cit.30756.1.S1_at	2.10109			4.07726
	Cit.15258.1.S1_at	2.10107				8.6371
	Cit.19416.1.S1_at	2.0964			12.9138
	Cit.3514.1.S1_at	2.09342			6.30099
	Cit.15597.1.S1_at	2.08213			3.11054
	Cit.13968.1.S1_at	2.07817			3.92345
	Cit.30930.1.S1_s_at	2.07668			3.7479
	Cit.13967.1.S1_s_at	2.0732			3.45739
	Cit.21713.1.S1_x_at	2.05922				3.61035
	Cit.33111.1.S1_at	2.02694			5.11995
	Cit.17322.1.S1_s_at	2.00992			5.23365
	Cit.165.1.S1_s_at		10.1663		8.07912
	Cit.26276.1.S1_at		7.22662		14.7732
	Cit.3768.1.S1_s_at		6.90021		4.40699
	Cit.3768.1.S1_at		6.86035		3.70126
	Cit.36807.1.S1_s_at		6.34155		12.6634
	Cit.17370.1.S1_at		6.08188		15.1024
	Cit.1365.1.S1_x_at		5.95428		7.68325
	Cit.2701.1.S1_at		5.41844		13.1982
	Cit.6760.1.S1_at		5.36756		2.29819
	Cit.40094.1.S1_s_at		5.2898		3.42585
	Cit.31273.1.S1_at		5.23802		2.43945
	Cit.3876.1.S1_s_at		5.04858		11.8684
	Cit.14252.1.S1_at		4.68979		3.8996
	Cit.1366.1.S1_at		4.57835		5.40943
	Cit.2700.1.S1_s_at		4.5723		9.74322
	Cit.24826.1.S1_s_at		4.56529		3.16698
	Cit.20524.1.S1_at		4.56487		7.97194
	Cit.17289.1.S1_at		4.54073		18.3551
	Cit.15075.1.S1_at		4.42343		3.98221
	Cit.32009.1.S1_at		4.3969		4.08425
	Cit.1481.1.S1_x_at		4.38036		5.90812
	Cit.13908.1.S1_at		4.33828		5.25008
	Cit.1366.1.S1_x_at		4.31853		5.71322
	Cit.15007.1.S1_at		4.27641		4.33914
	Cit.6456.1.S1_at		4.26226		5.55795
	Cit.13407.1.S1_s_at		4.25545		4.23329
	Cit.35493.1.S1_s_at		4.0789			3.79026
	Cit.5276.1.S1_at		3.96877		4.83723
	Cit.7978.1.S1_s_at		3.90635		11.0544
	Cit.22135.1.S1_at		3.90066		2.16166
	Cit.17541.1.S1_at		3.8851		25.5088
	Cit.19552.1.S1_s_at		3.85314		7.9473
	Cit.22697.1.S1_x_at		3.73646		2.82721
	Cit.4757.1.S1_s_at		3.67376		5.9713
	Cit.38805.1.S1_at		3.55284		3.05715
	Cit.13417.1.S1_s_at		3.54087		5.15974
	Cit.23259.1.S1_s_at		3.52439		6.00623
	Cit.20232.1.S1_at		3.45873			3.85539
	Cit.24525.1.S1_s_at		3.41332		6.41249
	Cit.4629.1.S1_s_at		3.41327		3.2961
	Cit.14742.1.S1_at		3.39584			2.46477
	Cit.5408.1.S1_at		3.36141		12.3691
	Cit.16580.1.S1_at		3.19265		3.70255
	Cit.6652.1.S1_at		3.13456		4.00767
	Cit.14918.1.S1_at		3.1116		2.44153
	Cit.5585.1.S1_s_at		3.08851		6.49966
	Cit.1729.1.S1_s_at		3.08681		4.05735
	Cit.18739.1.S1_at		3.08575			2.00168
	Cit.681.1.S1_x_at		3.05458		4.40503
	Cit.11083.1.S1_s_at		3.05282	4.11432
	Cit.12147.1.S1_s_at		3.0046		2.84109
	Cit.28757.1.S1_at		2.94452			3.48323
	Cit.6333.1.S1_at		2.93206		2.35782
	Cit.6008.1.S1_at		2.89443			2.34026
	Cit.16081.1.S1_at		2.87736		2.51832
	Cit.5947.1.S1_at		2.87198		2.44637
	Cit.2740.1.S1_at		2.86248		3.93347
	Cit.15140.1.S1_at		2.83127		2.87914
	Cit.20232.1.S1_s_at		2.7977			2.90593
	Cit.2891.1.S1_at		2.78287		14.7853
	Cit.14911.1.S1_at		2.77511		7.64594
	Cit.17572.1.S1_at		2.73786		2.40533
	Cit.21919.1.S1_s_at		2.73654	4.9932
	Cit.1347.1.S1_s_at		2.69745			2.33316
	Cit.30711.1.S1_at		2.62275		3.26926
	Cit.5757.1.S1_at		2.61076		5.53897
	Cit.7546.1.S1_at		2.60945		7.28519
	Cit.18722.1.S1_at		2.60389			2.4972
	Cit.10690.1.S1_s_at		2.59408		15.3182
	Cit.18287.1.S1_at		2.58118		7.78144
	Cit.18193.1.S1_at		2.5711		2.21892
	Cit.5722.1.S1_at		2.56641			6.20415
	Cit.38823.1.S1_at		2.55609			2.52323
	Cit.5473.1.S1_at		2.55416		7.49033
	Cit.17981.1.S1_s_at		2.53265	2.98621
	Cit.14704.1.S1_at		2.52191		2.21269
	Cit.15146.1.S1_at		2.5103		2.19289
	Cit.14939.1.S1_at		2.49112		3.48159
	Cit.10209.1.S1_s_at		2.45051		3.73563
	Cit.9662.1.S1_s_at		2.44533		9.90983
	Cit.23687.1.S1_s_at		2.44364		2.87771
	Cit.16203.1.S1_at		2.43877			4.45383
	Cit.7066.1.S1_at		2.43479		4.0864
	Cit.18040.1.S1_at		2.42147	2.33443
	Cit.13098.1.S1_at		2.40595		7.50416
	Cit.24348.1.S1_at		2.40342			2.04286
	Cit.30212.1.S1_at		2.39127			2.12041
	Cit.16734.1.S1_at		2.38342		4.3995
	Cit.20596.1.S1_at		2.38139	3.11542
	Cit.15181.1.S1_at		2.35545		3.11656
	Cit.26060.1.S1_at		2.35412		5.95273
	Cit.4757.1.S1_at		2.32472		4.63529
	Cit.18296.1.S1_at		2.31981		9.36707
	Cit.28468.1.S1_at		2.31813			3.36095
	Cit.20176.1.S1_at		2.31232		3.96283
	Cit.39905.1.S1_at		2.29658			2.01988
	Cit.10496.1.S1_at		2.29002		2.39573
	Cit.17241.1.S1_at		2.28635		2.2478
	Cit.31056.1.S1_at		2.26994			3.00523
	Cit.6147.1.S1_at		2.26046			2.65473
	Cit.7068.1.S1_at		2.25905		3.11239
	Cit.1898.1.S1_at		2.2413		7.21478
	Cit.5743.1.S1_s_at		2.22524		3.81234
	Cit.7620.1.S1_at		2.22021			3.16877
	Cit.17981.1.S1_at		2.21698	2.63409
	Cit.22083.1.S1_s_at		2.20007		2.0964
	Cit.5721.1.S1_s_at		2.192			3.78564
	Cit.11691.1.S1_at		2.19135		3.75252
	Cit.14465.1.S1_at		2.14454			2.03192
	Cit.10060.1.S1_s_at		2.12416	4.58599
	Cit.10601.1.S1_s_at		2.12231	2.06384
	Cit.16049.1.S1_at		2.1213		2.32889
	Cit.17240.1.S1_s_at		2.11966		2.50222
	Cit.10824.1.S1_at		2.11465		25.16
	Cit.11236.1.S1_at		2.11407			2.17193
	Cit.6029.1.S1_at		2.11392		2.14904
	Cit.16484.1.S1_at		2.09603			2.36527
	Cit.20859.1.S1_at		2.08238			2.10259
	Cit.14408.1.S1_s_at		2.08219			2.92542
	Cit.17203.1.S1_s_at		2.07473			2.32611
	Cit.14684.1.S1_at		2.07082		3.8464
	Cit.3427.1.S1_at		2.06924		2.91121
	Cit.19019.1.S1_at		2.0674		2.70722
	Cit.24359.1.S1_at		2.06395			4.12851
	Cit.18235.1.S1_at		2.05545		7.80542
	Cit.36640.1.S1_at		2.04813			2.3725
	Cit.12548.1.S1_at		2.04701		6.42195
	Cit.23018.1.S1_at		2.04323			2.68178
	Cit.6145.1.S1_at		2.04192		7.16139
	Cit.16263.1.S1_at		2.03818		3.79579
	Cit.28986.1.S1_x_at		2.03622			2.85009
	Cit.8391.1.S1_x_at		2.0269		3.64753
	Cit.5477.1.S1_s_at		2.02205		2.2633
	Cit.16236.1.S1_at		2.01212			2.26646
	Cit.8185.1.S1_at			117.514	4.75562
	Cit.23529.1.S1_at			59.9996	28.139
	Cit.1194.1.S1_s_at			57.9173	31.1963
	Cit.5613.1.S1_s_at			39.0135	64.4393
	Cit.19396.1.S1_s_at			33.4789	62.6149
	Cit.30950.1.S1_at			28.3542	49.8717
	Cit.20158.1.S1_x_at			24.7511	37.9499
	Cit.106.1.S1_s_at			22.9253	42.5356
	Cit.12048.1.S1_at			21.9134	81.3516
	Cit.32220.1.S1_at			21.5786	41.9901
	Cit.19350.1.S1_s_at			21.0286	25.5812
	Cit.1017.1.S1_x_at			20.9302	42.1119
	Cit.39543.1.S1_s_at			20.662	71.0292
	Cit.11965.1.S1_at			20.2322		2.20425
	Cit.12048.1.S1_s_at			18.1959	124.189
	Cit.17933.1.S1_s_at			17.8947	11.1669
	Cit.5612.1.S1_at			17.8574	25.7462
	Cit.12693.1.S1_at			16.6308	2.52643
	Cit.26896.1.S1_s_at			15.8144	55.6266
	Cit.11064.1.S1_at			15.3563	18.8711
	Cit.18192.1.S1_at			13.3443	12.075
	Cit.17853.1.S1_s_at			12.043	14.4395
	Cit.14797.1.S1_s_at			11.6464	75.1378
	Cit.4589.1.S1_at			11.6029	24.9671
	Cit.17852.1.S1_s_at			11.5995	15.904
	Cit.17852.1.S1_at			11.4864	12.5516
	Cit.38686.1.S1_at			11.3426	45.4828
	Cit.12049.1.S1_at			11.3345	9.86202
	Cit.26433.1.S1_s_at			11.0578		4.52
	Cit.11773.1.S1_s_at			10.2689	40.2335
	Cit.19872.1.S1_s_at			10.2351	17.4759
	Cit.8156.1.S1_at			10.1872	6.45297
	Cit.31860.1.S1_s_at			9.83633	47.9449
	Cit.37272.1.S1_at			9.26325	68.3288
	Cit.8142.1.S1_at			9.25121	37.3347
	Cit.523.1.S1_at			8.27057	16.6899
	Cit.12593.1.S1_at			8.16181		5.21322
	Cit.17757.1.S1_at			8.09662	7.55459
	Cit.18453.1.S1_at			8.0912	64.1413
	Cit.7782.1.S1_at			7.68496	19.9647
	Cit.28855.1.S1_at			7.67542	48.022
	Cit.25554.1.S1_at			7.53021	21.1755
	Cit.8185.1.S1_s_at			7.44152	3.20899
	Cit.5767.1.S1_at			7.29967	63.9298
	Cit.2848.1.S1_at			7.26443	24.7817
	Cit.10075.1.S1_at			7.05429	60.2096
	Cit.20839.1.S1_s_at			7.05126	11.7549
	Cit.705.1.S1_at			6.98143	2.315
	Cit.14683.1.S1_s_at			6.90748	8.88548
	Cit.23237.1.S1_s_at			6.48909	6.0407
	Cit.9964.1.S1_s_at			6.41722	5.29686
	Cit.38765.1.S1_at			6.31281	30.2733
	Cit.29566.1.S1_s_at			6.20775	14.6439
	Cit.30064.1.S1_at			6.1948	39.6856
	Cit.2848.1.S1_s_at			6.18001	20.111
	Cit.18653.1.S1_at			6.06799	19.5766
	Cit.11243.1.S1_at			6.05758	21.3559
	Cit.6094.1.S1_s_at			6.03133	13.9969
	Cit.13692.1.S1_at			6.00182	4.10064
	Cit.21372.1.S1_at			5.98531		2.09214
	Cit.12954.1.S1_at			5.66818	8.454
	Cit.30420.1.S1_x_at			5.62635	25.9947
	Cit.16051.1.S1_at			5.58529	3.59911
	Cit.31216.1.S1_at			5.51639	3.41001
	Cit.7295.1.S1_at			5.48022		4.53686
	Cit.30664.1.S1_at			5.33326	8.93875
	Cit.17239.1.S1_at			5.33259	2.05954
	Cit.31195.1.S1_at			5.31183	3.44101
	Cit.12617.1.S1_s_at			5.3069	4.76532
	Cit.7462.1.S1_at			5.25565	4.61757
	Cit.35230.1.S1_at			5.22766	2.65157
	Cit.15396.1.S1_s_at			5.22385	2.98939
	Cit.24058.1.S1_s_at			5.22047	2.90507
	Cit.20412.1.S1_s_at			5.1791	2.07227
	Cit.13480.1.S1_at			5.16513	3.22795
	Cit.608.1.S1_x_at			5.13906		2.10799
	Cit.35568.1.S1_s_at			5.08639	22.7325
	Cit.16843.1.S1_at			5.0841	3.29713
	Cit.32156.1.S1_at			5.07408	3.29186
	Cit.26307.1.S1_s_at			5.06417	59.1351
	Cit.30263.1.S1_at			5.06186	17.8866
	Cit.20562.1.S1_at			5.0121	11.301
	Cit.14673.1.S1_at			4.92792	3.20104
	Cit.12728.1.S1_at			4.91983	5.95118
	Cit.308.1.S1_at			4.88629	20.1254
	Cit.16790.1.S1_at			4.84218	12.5765
	Cit.308.1.S1_s_at			4.82453	17.6098
	Cit.399.1.S1_s_at			4.80998	3.73507
	Cit.17360.1.S1_s_at			4.8005	3.45741
	Cit.17876.1.S1_at			4.67487	22.4182
	Cit.13768.1.S1_s_at			4.66685	14.2671
	Cit.3421.1.S1_at			4.63437	10.4943
	Cit.30272.1.S1_at			4.62018	3.99527
	Cit.19393.1.S1_at			4.59342		2.24899
	Cit.30664.1.S1_x_at			4.58979	10.3974
	Cit.19859.1.S1_at			4.53339	4.11717
	Cit.16245.1.S1_at			4.49308	3.63639
	Cit.14906.1.S1_at			4.48751	2.05147
	Cit.33093.1.S1_at			4.43232	13.2267
	Cit.21599.1.S1_at			4.37968	2.29712
	Cit.13397.1.S1_s_at			4.37215		2.05092
	Cit.31983.1.S1_at			4.36867	2.46802
	Cit.28881.1.S1_s_at			4.34534	16.7284
	Cit.32828.1.S1_at			4.33198		2.27641
	Cit.3255.1.S1_at			4.31093	55.1906
	Cit.14715.1.S1_s_at			4.30131	6.17191
	Cit.11774.1.S1_at			4.25982	29.6511
	Cit.19378.1.S1_s_at			4.24721	12.5182
	Cit.30875.1.S1_at			4.19797	4.57424
	Cit.3798.1.S1_at			4.19467	5.15853
	Cit.8608.1.S1_at			4.16226	45.0568
	Cit.26012.1.S1_at			4.11015	19.516
	Cit.21139.1.S1_s_at			4.03092	11.1448
	Cit.16093.1.S1_at			4.02887	13.7278
	Cit.14748.1.S1_at			4.00548	9.50748
	Cit.6675.1.S1_at			3.97497	4.34724
	Cit.6334.1.S1_at			3.95289	7.10856
	Cit.31482.1.S1_at			3.95264	2.45806
	Cit.10737.1.S1_s_at			3.9278	5.65424
	Cit.14733.1.S1_at			3.92026	7.19782
	Cit.1077.1.S1_s_at			3.91898	5.16004
	Cit.18057.1.S1_s_at			3.89794	3.54541
	Cit.40400.1.S1_at			3.88469	3.10804
	Cit.2027.1.S1_s_at			3.88443		2.84048
	Cit.23827.1.S1_at			3.8746	2.5947
	Cit.26287.1.S1_at			3.81265	2.3668
	Cit.4283.1.S1_at			3.80255	3.08491
	Cit.25539.1.S1_at			3.7988	14.8366
	Cit.12617.1.S1_at			3.7912	4.83183
	Cit.40055.1.S1_at			3.77353	23.723
	Cit.6073.1.S1_s_at			3.76681	13.5621
	Cit.28877.1.S1_at			3.72986	8.49211
	Cit.8838.1.S1_s_at			3.7081	77.8261
	Cit.16136.1.S1_at			3.67383	3.82051
	Cit.19393.1.S1_s_at			3.65927		2.05326
	Cit.23967.1.S1_s_at			3.61811	9.41194
	Cit.10687.1.S1_s_at			3.60187	4.02255
	Cit.36070.1.S1_at			3.60048	2.32789
	Cit.30155.1.S1_at			3.59877	4.78726
	Cit.6998.1.S1_at			3.56457	5.13505
	Cit.2945.1.S1_s_at			3.4849	7.42921
	Cit.14493.1.S1_s_at			3.48198	10.4243
	Cit.15951.1.S1_at			3.47301	2.02898
	Cit.26336.1.S1_at			3.4649	9.75576
	Cit.29442.1.S1_s_at			3.45843	3.81587
	Cit.12490.1.S1_s_at			3.43945	26.4484
	Cit.1713.1.S1_s_at			3.43104	4.88427
	Cit.22763.1.S1_s_at			3.37021		2.51321
	Cit.31118.1.S1_at			3.35526		2.38894
	Cit.28100.1.S1_at			3.34003	7.24351
	Cit.38591.1.S1_at			3.33972	10.9724
	Cit.12919.1.S1_at			3.33844	4.68225
	Cit.39871.1.S1_s_at			3.3342		2.19575
	Cit.1018.1.S1_x_at			3.29448	8.59142
	Cit.26541.1.S1_at			3.29148	7.03682
	Cit.26697.1.S1_s_at			3.28996	25.2173
	Cit.1780.1.S1_at			3.2813	4.91517
	Cit.26251.1.S1_at			3.27834	9.4096
	Cit.6823.1.S1_s_at			3.26343	14.1335
	Cit.19199.1.S1_s_at			3.26258	2.28571
	Cit.22533.1.S1_at			3.25465	5.35937
	Cit.22527.1.S1_s_at			3.24716	24.0783
	Cit.1883.1.S1_at			3.23106	4.28423
	Cit.11230.1.S1_at			3.22081	11.7217
	Cit.10233.1.S1_at			3.21661	5.2493
	Cit.14266.1.S1_at			3.2143	15.7517
	Cit.5425.1.S1_at			3.18113	3.41299
	Cit.29692.1.S1_s_at			3.16396		3.97367
	Cit.6371.1.S1_at			3.15528	10.0697
	Cit.31337.1.S1_at			3.10816	9.92985
	Cit.10437.1.S1_s_at			3.09971	12.2575
	Cit.1714.1.S1_s_at			3.09875	4.97122
	Cit.30559.1.S1_s_at			3.07191	5.62258
	Cit.17366.1.S1_at			3.07125	14.2438
	Cit.29734.1.S1_s_at			3.07004	2.59643
	Cit.13397.1.S1_at			3.06889		2.4223
	Cit.38821.1.S1_at			3.06667	6.20786
	Cit.20525.1.S1_at			3.06581	9.17409
	Cit.31016.1.S1_s_at			3.05822	5.40931
	Cit.11172.1.S1_s_at			3.05577	5.66538
	Cit.14757.1.S1_at			3.05398	3.40708
	Cit.40345.1.S1_at			3.04801	8.52692
	Cit.11821.1.S1_s_at			3.03284	12.8906
	Cit.31488.1.S1_at			3.02763	4.79387
	Cit.15253.1.S1_s_at			3.02322		3.15628
	Cit.4303.1.S1_at			3.01812	2.84102
	Cit.16754.1.S1_at			3.00402	8.11419
	Cit.24415.1.S1_at			2.98991	6.67023
	Cit.20360.1.S1_at			2.98754	5.0139
	Cit.14790.1.S1_s_at			2.98691	18.3866
	Cit.18120.1.S1_at			2.97325		6.89002
	Cit.11911.1.S1_at			2.95767	2.30608
	Cit.8842.1.S1_at			2.94248	17.1864
	Cit.8564.1.S1_at			2.93247	6.00541
	Cit.326.1.S1_s_at			2.9144	4.12114
	Cit.11230.1.S1_s_at			2.90935	8.05071
	Cit.16598.1.S1_at			2.90359		3.14646
	Cit.4885.1.S1_at			2.89917		2.96698
	Cit.13410.1.S1_s_at			2.8945	11.8674
	Cit.11144.1.S1_s_at			2.88619	4.75289
	Cit.7399.1.S1_at			2.88018	9.34302
	Cit.31825.1.S1_at			2.87351	12.3604
	Cit.22311.1.S1_s_at			2.86192	6.38141
	Cit.35345.1.S1_s_at			2.86141	2.65221
	Cit.27625.1.S1_at			2.85761	2.48
	Cit.28150.1.S1_s_at			2.85088	2.79089
	Cit.15705.1.S1_at			2.85068	11.9958
	Cit.15457.1.S1_at			2.84869	15.5536
	Cit.4516.1.S1_s_at			2.83684	5.96419
	Cit.2936.1.S1_at			2.82948	24.9705
	Cit.14667.1.S1_at			2.8255	7.87243
	Cit.4096.1.S1_at			2.82429	2.43872
	Cit.15293.1.S1_at			2.8204	3.31894
	Cit.14583.1.S1_s_at			2.81851	6.38557
	Cit.16873.1.S1_s_at			2.81366	26.5498
	Cit.38089.1.S1_at			2.81339	3.83186
	Cit.5383.1.S1_at			2.8132	18.8082
	Cit.4610.1.S1_at			2.80351	10.1581
	Cit.4323.1.S1_at			2.80033	3.28688
	Cit.14763.1.S1_at			2.79675	4.1463
	Cit.32197.1.S1_at			2.78879	2.45247
	Cit.8722.1.S1_at			2.7872	6.0189
	Cit.8601.1.S1_s_at			2.78457	33.4524
	Cit.1861.1.S1_s_at			2.77693	3.30297
	Cit.4610.1.S1_s_at			2.77331	8.18473
	Cit.2846.1.S1_at			2.77254	11.6608
	Cit.6542.1.S1_at			2.76034	2.40361
	Cit.14205.1.S1_at			2.7568	7.93855
	Cit.5984.1.S1_at			2.75145		3.02686
	Cit.39068.1.S1_at			2.74349		2.02812
	Cit.102.1.S1_s_at			2.72667	5.09747
	Cit.26358.1.S1_at			2.7143	9.3787
	Cit.40043.1.S1_at			2.71399	6.68729
	Cit.6792.1.S1_at			2.70423	6.18041
	Cit.9768.1.S1_s_at			2.69935	3.96054
	Cit.7653.1.S1_at			2.69685	2.40761
	Cit.2694.1.S1_at			2.69209	3.10068
	Cit.8163.1.S1_x_at			2.68883	2.10369
	Cit.30534.1.S1_s_at			2.68854	4.00174
	Cit.24936.1.S1_at			2.67519	5.19906
	Cit.23137.1.S1_s_at			2.67134	2.95076
	Cit.9461.1.S1_at			2.66879	4.16992
	Cit.20071.1.S1_s_at			2.65608	10.3096
	Cit.12252.1.S1_at			2.65607	3.76901
	Cit.13387.1.S1_at			2.65525	5.44339
	Cit.21559.1.S1_s_at			2.65335	10.8492
	Cit.24702.1.S1_x_at			2.6533	9.35861
	Cit.23618.1.S1_s_at			2.64035	8.72281
	Cit.13305.1.S1_s_at			2.63553	9.91137
	Cit.31194.1.S1_at			2.61944	7.39444
	Cit.1951.1.S1_x_at			2.61908	3.56392
	Cit.11530.1.S1_at			2.60259	3.41378
	Cit.22550.1.S1_s_at			2.60239	2.98566
	Cit.11147.1.S1_s_at			2.59663	4.79546
	Cit.28150.1.S1_at			2.5872	4.16167
	Cit.14122.1.S1_at			2.58644	6.40788
	Cit.12746.1.S1_at			2.5808	4.79127
	Cit.25753.1.S1_at			2.57108	9.80174
	Cit.24936.1.S1_x_at			2.56724	3.95006
	Cit.18639.1.S1_at			2.55918	2.95747
	Cit.11961.1.S1_at			2.54802	39.2946
	Cit.15702.1.S1_at			2.54174	8.57791
	Cit.22399.1.S1_at			2.53333	3.40163
	Cit.3826.1.S1_at			2.53036	2.67686
	Cit.30912.1.S1_at			2.52255	4.86997
	Cit.23842.1.S1_s_at			2.52201	8.56557
	Cit.1390.1.S1_s_at			2.52196	6.16025
	Cit.1316.1.S1_at			2.51546	2.74286
	Cit.21393.1.S1_at			2.5127		3.42777
	Cit.2889.1.S1_at			2.50346	3.56719
	Cit.1988.1.S1_s_at			2.50237	14.2063
	Cit.15345.1.S1_at			2.50047	7.11565
	Cit.17977.1.S1_at			2.4977	14.8443
	Cit.23791.1.S1_s_at			2.48551	2.76023
	Cit.14900.1.S1_at			2.48522	5.92286
	Cit.1182.1.S1_s_at			2.47993	3.15094
	Cit.17820.1.S1_s_at			2.47493		2.46075
	Cit.4491.1.S1_at			2.47345	2.62913
	Cit.19556.1.S1_s_at			2.47315	2.62221
	Cit.5426.1.S1_s_at			2.46491	2.77125
	Cit.7008.1.S1_at			2.46457	2.30292
	Cit.5006.1.S1_at			2.46333	2.40662
	Cit.2001.1.S1_at			2.46255	22.5713
	Cit.2890.1.S1_s_at			2.46141	3.96914
	Cit.2712.1.S1_s_at			2.4502	15.856
	Cit.30371.1.S1_at			2.43299		2.01716
	Cit.26070.1.S1_at			2.43182	3.98804
	Cit.5534.1.S1_s_at			2.42826	9.99463
	Cit.4688.1.S1_at			2.42233		3.37686
	Cit.19325.1.S1_at			2.42106	7.58061
	Cit.14522.1.S1_at			2.41972	9.5303
	Cit.29767.1.S1_s_at			2.41115	2.2358
	Cit.30905.1.S1_at			2.40758	2.6997
	Cit.2275.1.S1_s_at			2.39864	10.6323
	Cit.5120.1.S1_at			2.39643		2.26447
	Cit.17321.1.S1_s_at			2.39111	11.0351
	Cit.31197.1.S1_at			2.38768	9.28498
	Cit.39977.1.S1_s_at			2.38659	10.2541
	Cit.8696.1.S1_s_at			2.38446	10.8686
	Cit.15228.1.S1_at			2.38216	4.73722
	Cit.20336.1.S1_at			2.37604	2.90654
	Cit.5455.1.S1_at			2.37153	14.5807
	Cit.5868.1.S1_s_at			2.36473	10.8216
	Cit.3086.1.S1_at			2.36179		2.45055
	Cit.23965.1.S1_at			2.35334	2.6954
	Cit.28621.1.S1_at			2.34736	7.48812
	Cit.7255.1.S1_at			2.34459	5.84633
	Cit.36443.1.S1_s_at			2.34396	2.91624
	Cit.23435.1.S1_s_at			2.34231	3.07119
	Cit.14060.1.S1_at			2.33959	2.6282
	Cit.35640.1.S1_s_at			2.33637	6.40977
	Cit.13858.1.S1_s_at			2.33531	13.5224
	Cit.26968.1.S1_s_at			2.33285	12.4659
	Cit.15289.1.S1_at			2.32819	6.81778
	Cit.2949.1.S1_s_at			2.32693	23.5712
	Cit.16634.1.S1_at			2.32668	3.06323
	Cit.13671.1.S1_at			2.3256	3.19439
	Cit.35559.1.S1_at			2.32109	3.32743
	Cit.6623.1.S1_at			2.31994	3.7491
	Cit.7343.1.S1_at			2.31648	2.5718
	Cit.14734.1.S1_at			2.31601	9.26281
	Cit.6328.1.S1_at			2.30706		2.28779
	Cit.6003.1.S1_at			2.3064	4.59845
	Cit.23784.1.S1_x_at			2.30314	5.34584
	Cit.13643.1.S1_at			2.30292	9.15055
	Cit.20134.1.S1_at			2.29824	5.49074
	Cit.14227.1.S1_at			2.29294	3.98771
	Cit.24694.1.S1_x_at			2.29216	3.65124
	Cit.4115.1.S1_s_at			2.28733	2.18207
	Cit.35236.1.S1_at			2.28598	2.28972
	Cit.18537.1.S1_at			2.27898		2.9365
	Cit.281.1.S1_x_at			2.27526	2.45818
	Cit.13882.1.S1_s_at			2.27189	4.32872
	Cit.28112.1.S1_at			2.27045	2.29859
	Cit.11356.1.S1_s_at			2.26836	2.83036
	Cit.31285.1.S1_at			2.25937		3.85626
	Cit.13311.1.S1_at			2.25917	9.40141
	Cit.12469.1.S1_at			2.25755	2.38163
	Cit.14890.1.S1_at			2.25592	4.95531
	Cit.3084.1.S1_at			2.25317		2.2817
	Cit.2849.1.S1_at			2.25289	3.06706
	Cit.26665.1.S1_at			2.24606	2.91065
	Cit.2002.1.S1_s_at			2.23864	11.8533
	Cit.17279.1.S1_x_at			2.23594	4.25303
	Cit.4457.1.S1_s_at			2.2312	9.97426
	Cit.13313.1.S1_s_at			2.22838	2.31829
	Cit.14890.1.S1_x_at			2.22412	4.72649
	Cit.4858.1.S1_at			2.22277	5.47605
	Cit.15463.1.S1_at			2.22221	3.29578
	Cit.29405.1.S1_s_at			2.22094	4.50765
	Cit.23223.1.S1_s_at			2.21972	4.52986
	Cit.37230.1.S1_at			2.21695	18.0201
	Cit.4889.1.S1_s_at			2.21608	3.41488
	Cit.1386.1.S1_at			2.21021	14.1668
	Cit.5290.1.S1_at			2.20974	20.5429
	Cit.6434.1.S1_at			2.20833	3.43425
	Cit.37665.1.S1_at			2.20275	2.08689
	Cit.1108.1.S1_s_at			2.19646	2.02155
	Cit.23838.1.S1_at			2.19116	2.83951
	Cit.26774.1.S1_at			2.19016	3.91347
	Cit.21090.1.S1_at			2.18924	3.84631
	Cit.22713.1.S1_at			2.1825	3.22922
	Cit.29852.1.S1_at			2.178	6.17943
	Cit.30947.1.S1_at			2.17692	2.32847
	Cit.6084.1.S1_s_at			2.17679	2.07141
	Cit.11721.1.S1_s_at			2.16363	9.14534
	Cit.10491.1.S1_s_at			2.16256		2.34194
	Cit.25123.1.S1_at			2.16209		2.128
	Cit.22946.1.S1_at			2.16061	14.5776
	Cit.14766.1.S1_at			2.15976	5.36409
	Cit.24296.1.S1_at			2.15889	2.73113
	Cit.24331.1.S1_s_at			2.14838	13.622
	Cit.23820.1.S1_s_at			2.14738	4.29178
	Cit.25774.1.S1_s_at			2.14576	5.17926
	Cit.26340.1.S1_at			2.1433	4.06107
	Cit.21497.1.S1_at			2.13509		2.75996
	Cit.15298.1.S1_s_at			2.13494	2.57973
	Cit.3274.1.S1_s_at			2.13428	2.96965
	Cit.24725.1.S1_x_at			2.13342	4.59262
	Cit.17428.1.S1_at			2.13165	3.50853
	Cit.1779.1.S1_s_at			2.12783	2.30164
	Cit.5595.1.S1_s_at			2.12566	7.47756
	Cit.22776.1.S1_s_at			2.11929	2.11546
	Cit.9845.1.S1_s_at			2.11819	6.39331
	Cit.29754.1.S1_at			2.11718	10.4051
	Cit.7481.1.S1_at			2.11596	3.5685
	Cit.20410.1.S1_at			2.11486	4.72349
	Cit.31467.1.S1_at			2.10866	2.21189
	Cit.15144.1.S1_s_at			2.10836	4.82802
	Cit.10691.1.S1_s_at			2.10774	8.3058
	Cit.1385.1.S1_s_at			2.10404	7.52899
	Cit.27127.1.S1_at			2.09795	3.29804
	Cit.17279.1.S1_at			2.09722	4.44349
	Cit.3868.1.S1_s_at			2.09624	8.45693
	Cit.34853.1.S1_at			2.09519		2.48701
	Cit.38590.1.S1_at			2.09352	2.74022
	Cit.15572.1.S1_at			2.09242	10.7909
	Cit.22652.1.S1_s_at			2.08967	2.19333
	Cit.1268.1.S1_at			2.0874		2.48172
	Cit.14378.1.S1_s_at			2.08733	7.9646
	Cit.4999.1.S1_s_at			2.0865	2.85518
	Cit.29468.1.S1_s_at			2.08368	2.62911
	Cit.16594.1.S1_at			2.08055	7.15017
	Cit.22234.1.S1_s_at			2.07945	8.41962
	Cit.37628.1.S1_at			2.07601	2.53113
	Cit.10675.1.S1_at			2.07564	2.41436
	Cit.833.1.S1_at			2.07343	2.19442
	Cit.3868.1.S1_at			2.06991	8.34147
	Cit.7105.1.S1_at			2.06891		2.11557
	Cit.3648.1.S1_at			2.06727	17.2967
	Cit.252.1.S1_s_at			2.06478	4.89293
	Cit.15277.1.S1_at			2.06396	2.84554
	Cit.27169.1.S1_x_at			2.05629	3.6351
	Cit.4489.1.S1_s_at			2.04968	3.27696
	Cit.16563.1.S1_at			2.04858	3.17735
	Cit.22732.1.S1_s_at			2.04698	2.88588
	Cit.21250.1.S1_at			2.04488	29.6466
	Cit.6329.1.S1_at			2.04331	4.05341
	Cit.26263.1.S1_at			2.03783	3.384
	Cit.2890.1.S1_at			2.03496	2.11652
	Cit.14050.1.S1_at			2.03176	3.66742
	Cit.13547.1.S1_s_at			2.03062	2.85967
	Cit.324.1.S1_at			2.0297	5.29133
	Cit.30394.1.S1_at			2.02888	2.55005
	Cit.22730.1.S1_at			2.02479	9.47454
	Cit.11529.1.S1_s_at			2.0226	2.83074
	Cit.10363.1.S1_s_at			2.01828	4.24763
	Cit.11242.1.S1_at			2.01626	5.45672
	Cit.22946.1.S1_s_at			2.01522	6.21329
	Cit.7276.1.S1_at			2.01366	3.5754
	Cit.7690.1.S1_at			2.0114	6.54222
	Cit.5622.1.S1_at			2.00861	2.46151
	Cit.39480.1.S1_at			2.00787		2.17639
	Cit.13613.1.S1_at			2.00543		2.11037
	Cit.19580.1.S1_s_at			2.00279	8.21537
	Cit.19346.1.S1_at				11.4944	4.48342
	Cit.14790.1.S1_at				9.07824	2.01853
	Cit.30067.1.S1_at				5.72722	4.0266
	Cit.7637.1.S1_at				5.05636	3.7721
	Cit.5213.1.S1_at				4.61927	2.25318
	Cit.2373.1.S1_s_at				4.51277	2.82291
	Cit.29478.1.S1_s_at				3.95635	2.88759
	Cit.13694.1.S1_at				3.60497	4.25664
	Cit.7138.1.S1_at				3.29116	2.10841
	Cit.8502.1.S1_s_at				3.2555	2.413
	Cit.19818.1.S1_x_at				3.2376	5.7029
	Cit.26363.1.S1_at				2.92522	3.36633
	Cit.1376.1.S1_s_at				2.56551	2.03932
	Cit.2511.1.S1_at				2.51766	2.30182
	Cit.7312.1.S1_at				2.47925	2.60764
	Cit.24378.1.S1_at				2.10604	2.29504
	Cit.9959.1.S1_at				2.0631	2.06814
	Cit.20047.1.S1_at					9.30189	2.07041
	Cit.21441.1.S1_at					2.01876	2.69396
	Cit.21549.1.S1_s_at					2.22477	2.02617
	Cit.25919.1.S1_x_at					3.32576	2.07877
	Cit.6501.1.S1_at					2.14459	3.11766
1	Cit.7043.1.S1_at	3.33493
	Cit.38866.1.S1_at	2.50698
	Cit.5121.1.S1_at	2.28014
	Cit.30425.1.S1_x_at	2.2281
	Cit.23498.1.S1_s_at	2.15007
	Cit.18730.1.S1_at	2.11493
	Cit.16792.1.S1_at	2.10846
	Cit.28480.1.S1_s_at		4.10976
	Cit.27421.1.S1_at		3.82428
	Cit.9817.1.S1_s_at		3.8075
	Cit.3112.1.S1_at		3.5541
	Cit.6381.1.S1_at		3.21857
	Cit.11983.1.S1_s_at		3.13319
	Cit.515.1.S1_at		3.02497
	Cit.22427.1.S1_s_at		2.99487
	Cit.17272.1.S1_at		2.92016
	Cit.37353.1.S1_at		2.64209
	Cit.25600.1.S1_at		2.60114
	Cit.7444.1.S1_at		2.57225
	Cit.4504.1.S1_at		2.56761
	Cit.9833.1.S1_at		2.54897
	Cit.31943.1.S1_at		2.54361
	Cit.14898.1.S1_s_at		2.49285
	Cit.17257.1.S1_at		2.48519
	Cit.15790.1.S1_at		2.45277
	Cit.29721.1.S1_at		2.45211
	Cit.21430.1.S1_s_at		2.44918
	Cit.29861.1.S1_at		2.44425
	Cit.29751.1.S1_at		2.43306
	Cit.32338.1.S1_at		2.41967
	Cit.2900.1.S1_at		2.3932
	Cit.18677.1.S1_s_at		2.38639
	Cit.25497.1.S1_at		2.37794
	Cit.4549.1.S1_s_at		2.35476
	Cit.4943.1.S1_at		2.34563
	Cit.11606.1.S1_s_at		2.3346
	Cit.32450.1.S1_at		2.33068
	Cit.16287.1.S1_at		2.31724
	Cit.37136.1.S1_s_at		2.31136
	Cit.15067.1.S1_at		2.31016
	Cit.31556.1.S1_at		2.30871
	Cit.15187.1.S1_s_at		2.29295
	Cit.29658.1.S1_at		2.29079
	Cit.40357.1.S1_s_at		2.29047
	Cit.1928.1.S1_s_at		2.28865
	Cit.32139.1.S1_at		2.24696
	Cit.15009.1.S1_at		2.24312
	Cit.18579.1.S1_at		2.2363
	Cit.10471.1.S1_s_at		2.23042
	Cit.38047.1.S1_at		2.21482
	Cit.31903.1.S1_at		2.21472
	Cit.14663.1.S1_at		2.2123
	Cit.23344.1.S1_at		2.20253
	Cit.2899.1.S1_s_at		2.19504
	Cit.31300.1.S1_at		2.18926
	Cit.30410.1.S1_at		2.18422
	Cit.20598.1.S1_at		2.16303
	Cit.28480.1.S1_x_at		2.15485
	Cit.18852.1.S1_at		2.14493
	Cit.4550.1.S1_at		2.1439
	Cit.6538.1.S1_s_at		2.12456
	Cit.38760.1.S1_at		2.10738
	Cit.5084.1.S1_at		2.10524
	Cit.1727.1.S1_s_at		2.08873
	Cit.658.1.S1_at		2.08754
	Cit.34850.1.S1_s_at		2.07748
	Cit.9110.1.S1_at		2.07128
	Cit.6546.1.S1_at		2.07128
	Cit.19927.1.S1_at		2.06967
	Cit.5655.1.S1_at		2.05575
	Cit.2902.1.S1_at		2.05
	Cit.6986.1.S1_at		2.04545
	Cit.39178.1.S1_s_at		2.03389
	Cit.30453.1.S1_at		2.02776
	Cit.19333.1.S1_s_at		2.02466
	Cit.2693.1.S1_at		2.01814
	Cit.7461.1.S1_at		2.01745
	Cit.9252.1.S1_s_at		2.01055
	Cit.9817.1.S1_at		2.00384
	Cit.15843.1.S1_at		2.00357
	Cit.18744.1.S1_at		2.0013
	Cit.20219.1.S1_at			35.1185
	Cit.18116.1.S1_at			29.1579
	Cit.2121.1.S1_at			24.3772
	Cit.13396.1.S1_at			21.7822
	Cit.15649.1.S1_at			21.6896
	Cit.7482.1.S1_at			21.004
	Cit.30037.1.S1_at			20.5794
	Cit.19906.1.S1_at			19.4849
	Cit.21420.1.S1_at			18.0127
	Cit.16554.1.S1_at			16.2911
	Cit.16508.1.S1_at			16.264
	Cit.4697.1.S1_at			13.8359
	Cit.6781.1.S1_at			13.8207
	Cit.6134.1.S1_at			13.198
	Cit.13558.1.S1_s_at			13.0805
	Cit.31085.1.S1_at			12.6813
	Cit.29676.1.S1_s_at			12.1445
	Cit.11964.1.S1_at			11.8165
	Cit.19984.1.S1_at			11.6725
	Cit.11964.1.S1_s_at			11.4793
	Cit.34630.1.S1_at			10.6362
	Cit.13424.1.S1_at			10.1321
	Cit.3746.1.S1_s_at			10.0748
	Cit.8444.1.S1_s_at			9.85313
	Cit.29907.1.S1_at			9.6644
	Cit.8515.1.S1_s_at			8.88387
	Cit.32400.1.S1_at			8.62116
	Cit.9500.1.S1_s_at			8.53984
	Cit.23903.1.S1_at			8.37242
	Cit.30908.1.S1_s_at			8.17222
	Cit.40420.1.S1_at			7.92937
	Cit.19347.1.S1_at			7.76166
	Cit.9371.1.S1_at			7.58437
	Cit.10873.1.S1_s_at			7.36813
	Cit.25028.1.S1_at			7.30587
	Cit.5456.1.S1_at			7.21226
	Cit.30058.1.S1_at			7.00397
	Cit.11435.1.S1_s_at			6.94632
	Cit.6762.1.S1_at			6.90891
	Cit.2834.1.S1_s_at			6.8962
	Cit.6160.1.S1_at			6.88553
	Cit.185.1.S1_s_at			6.74544
	Cit.39721.1.S1_x_at			6.5773
	Cit.8515.1.S1_x_at			6.47405
	Cit.19521.1.S1_s_at			6.46702
	Cit.6725.1.S1_x_at			6.40543
	Cit.7080.1.S1_at			6.4038
	Cit.3665.1.S1_at			6.20394
	Cit.401.1.S1_x_at			6.16151
	Cit.16492.1.S1_at			6.1398
	Cit.33173.1.S1_at			6.02267
	Cit.30306.1.S1_s_at			5.98045
	Cit.32982.1.S1_at			5.85144
	Cit.23903.1.S1_s_at			5.6576
	Cit.2122.1.S1_at			5.56449
	Cit.31296.1.S1_at			5.46387
	Cit.29443.1.S1_s_at			5.37631
	Cit.20591.1.S1_at			5.35726
	Cit.29661.1.S1_at			5.35238
	Cit.15695.1.S1_at			5.26675
	Cit.17212.1.S1_at			5.18816
	Cit.6093.1.S1_at			5.14147
	Cit.19984.1.S1_s_at			5.13997
	Cit.302.1.S1_s_at			5.11808
	Cit.6725.1.S1_s_at			5.1015
	Cit.35546.1.S1_at			5.08041
	Cit.9373.1.S1_s_at			5.07527
	Cit.6404.1.S1_at			5.06744
	Cit.10060.1.S1_at			5.05975
	Cit.2124.1.S1_s_at			5.05342
	Cit.5281.1.S1_at			5.00207
	Cit.31057.1.S1_s_at			4.95954
	Cit.9029.1.S1_x_at			4.86645
	Cit.20852.1.S1_s_at			4.85788
	Cit.7388.1.S1_at			4.85245
	Cit.16071.1.S1_at			4.81554
	Cit.30402.1.S1_at			4.77238
	Cit.9672.1.S1_at			4.7406
	Cit.37460.1.S1_at			4.69973
	Cit.9373.1.S1_x_at			4.66852
	Cit.12550.1.S1_at			4.64348
	Cit.13166.1.S1_at			4.64292
	Cit.17280.1.S1_at			4.61964
	Cit.18188.1.S1_at			4.51382
	Cit.26654.1.S1_x_at			4.50753
	Cit.6703.1.S1_at			4.50337
	Cit.17291.1.S1_at			4.48446
	Cit.10425.1.S1_s_at			4.48405
	Cit.39867.1.S1_s_at			4.44378
	Cit.16756.1.S1_s_at			4.44222
	Cit.19841.1.S1_at			4.41793
	Cit.21572.1.S1_at			4.39877
	Cit.16040.1.S1_at			4.3586
	Cit.401.1.S1_s_at			4.32178
	Cit.18482.1.S1_at			4.23981
	Cit.6413.1.S1_at			4.17826
	Cit.31129.1.S1_at			4.17478
	Cit.4573.1.S1_at			4.14414
	Cit.10058.1.S1_s_at			4.12347
	Cit.7768.1.S1_at			4.08739
	Cit.9029.1.S1_s_at			4.06791
	Cit.29964.1.S1_at			4.06312
	Cit.32782.1.S1_at			4.04638
	Cit.5282.1.S1_at			4.04402
	Cit.26003.1.S1_at			3.99245
	Cit.17104.1.S1_at			3.95032
	Cit.16265.1.S1_at			3.90186
	Cit.30026.1.S1_at			3.88764
	Cit.24435.1.S1_s_at			3.85144
	Cit.40508.1.S1_s_at			3.84931
	Cit.31351.1.S1_at			3.84278
	Cit.17545.1.S1_at			3.81128
	Cit.29796.1.S1_at			3.80084
	Cit.26396.1.S1_s_at			3.7903
	Cit.7568.1.S1_at			3.75811
	Cit.18071.1.S1_at			3.75685
	Cit.13915.1.S1_at			3.75366
	Cit.12682.1.S1_at			3.70437
	Cit.13449.1.S1_at			3.70124
	Cit.32359.1.S1_s_at			3.65508
	Cit.35587.1.S1_s_at			3.64152
	Cit.32726.1.S1_s_at			3.63502
	Cit.18683.1.S1_at			3.6197
	Cit.6974.1.S1_at			3.61938
	Cit.1362.1.S1_s_at			3.60667
	Cit.24995.1.S1_at			3.59009
	Cit.22186.1.S1_s_at			3.57709
	Cit.6704.1.S1_at			3.57635
	Cit.10546.1.S1_s_at			3.5466
	Cit.23585.1.S1_at			3.53828
	Cit.8902.1.S1_s_at			3.53751
	Cit.18105.1.S1_s_at			3.53289
	Cit.5370.1.S1_s_at			3.52942
	Cit.7047.1.S1_at			3.52407
	Cit.10547.1.S1_s_at			3.51877
	Cit.5509.1.S1_s_at			3.50182
	Cit.11791.1.S1_s_at			3.49283
	Cit.6273.1.S1_at			3.46115
	Cit.36060.1.S1_at			3.44546
	Cit.814.1.S1_s_at			3.42507
	Cit.21476.1.S1_at			3.42044
	Cit.11790.1.S1_at			3.4114
	Cit.27624.1.S1_at			3.40408
	Cit.19911.1.S1_s_at			3.394
	Cit.29546.1.S1_s_at			3.37911
	Cit.30166.1.S1_at			3.36161
	Cit.9751.1.S1_s_at			3.35272
	Cit.4073.1.S1_x_at			3.33936
	Cit.35633.1.S1_at			3.33346
	Cit.14905.1.S1_s_at			3.33175
	Cit.16756.1.S1_at			3.32271
	Cit.30260.1.S1_at			3.3053
	Cit.18482.1.S1_x_at			3.30188
	Cit.6808.1.S1_at			3.28968
	Cit.36875.1.S1_at			3.27587
	Cit.23502.1.S1_at			3.26426
	Cit.13044.1.S1_at			3.25836
	Cit.23912.1.S1_s_at			3.25764
	Cit.37957.1.S1_at			3.25336
	Cit.16885.1.S1_at			3.23866
	Cit.27449.1.S1_at			3.2067
	Cit.23135.1.S1_s_at			3.19173
	Cit.6480.1.S1_s_at			3.16731
	Cit.31336.1.S1_s_at			3.16633
	Cit.5759.1.S1_s_at			3.16258
	Cit.5201.1.S1_at			3.15652
	Cit.30363.1.S1_at			3.15561
	Cit.12431.1.S1_at			3.12969
	Cit.30545.1.S1_at			3.11265
	Cit.22403.1.S1_s_at			3.1034
	Cit.39515.1.S1_at			3.09518
	Cit.31191.1.S1_at			3.09038
	Cit.5508.1.S1_x_at			3.07817
	Cit.29688.1.S1_s_at			3.07499
	Cit.32291.1.S1_at			3.07017
	Cit.32625.1.S1_s_at			3.06965
	Cit.23036.1.S1_s_at			3.06411
	Cit.30987.1.S1_at			3.0574
	Cit.25733.1.S1_at			3.05429
	Cit.20888.1.S1_at			3.04555
	Cit.26590.1.S1_at			3.03677
	Cit.13936.1.S1_s_at			3.00545
	Cit.28846.1.S1_s_at			2.99982
	Cit.29576.1.S1_s_at			2.99452
	Cit.20988.1.S1_s_at			2.99015
	Cit.19867.1.S1_at			2.98982
	Cit.17189.1.S1_at			2.97629
	Cit.28653.1.S1_s_at			2.9743
	Cit.27977.1.S1_at			2.97263
	Cit.27551.1.S1_at			2.96735
	Cit.232.1.S1_at			2.96513
	Cit.23527.1.S1_at			2.95842
	Cit.15993.1.S1_at			2.95769
	Cit.1707.1.S1_s_at			2.95568
	Cit.7343.1.S1_s_at			2.95476
	Cit.21160.1.S1_s_at			2.94917
	Cit.577.1.S1_s_at			2.94417
	Cit.18045.1.S1_s_at			2.94234
	Cit.17104.1.S1_s_at			2.90066
	Cit.38467.1.S1_at			2.89868
	Cit.5329.1.S1_at			2.89836
	Cit.11181.1.S1_s_at			2.8956
	Cit.4030.1.S1_at			2.88903
	Cit.29700.1.S1_s_at			2.88739
	Cit.3163.1.S1_at			2.88615
	Cit.26984.1.S1_at			2.88381
	Cit.6415.1.S1_at			2.88097
	Cit.19536.1.S1_at			2.87754
	Cit.25650.1.S1_at			2.87054
	Cit.8902.1.S1_at			2.86895
	Cit.14006.1.S1_at			2.86737
	Cit.25231.1.S1_x_at			2.86642
	Cit.3243.1.S1_s_at			2.85825
	Cit.5776.1.S1_s_at			2.85708
	Cit.35713.1.S1_at			2.83215
	Cit.18017.1.S1_s_at			2.82562
	Cit.20712.1.S1_at			2.82292
	Cit.13043.1.S1_s_at			2.81633
	Cit.7940.1.S1_at			2.81334
	Cit.30391.1.S1_at			2.81282
	Cit.30692.1.S1_s_at			2.80941
	Cit.8515.1.S1_at			2.8076
	Cit.12967.1.S1_at			2.79831
	Cit.6480.1.S1_at			2.79407
	Cit.19960.1.S1_at			2.79249
	Cit.32967.1.S1_at			2.79043
	Cit.6491.1.S1_at			2.78328
	Cit.22418.1.S1_s_at			2.78218
	Cit.30881.1.S1_at			2.78187
	Cit.30255.1.S1_at			2.77355
	Cit.23886.1.S1_at			2.76882
	Cit.9865.1.S1_s_at			2.76736
	Cit.29429.1.S1_s_at			2.76523
	Cit.25231.1.S1_at			2.76371
	Cit.31264.1.S1_at			2.76065
	Cit.18527.1.S1_s_at			2.75808
	Cit.30703.1.S1_at			2.75186
	Cit.31262.1.S1_at			2.75073
	Cit.28214.1.S1_s_at			2.7457
	Cit.14158.1.S1_at			2.7373
	Cit.34184.1.S1_s_at			2.73569
	Cit.31208.1.S1_at			2.73271
	Cit.13957.1.S1_at			2.72421
	Cit.21792.1.S1_s_at			2.7241
	Cit.34164.1.S1_at			2.7238
	Cit.17409.1.S1_at			2.7062
	Cit.30306.1.S1_at			2.70591
	Cit.34429.1.S1_s_at			2.70514
	Cit.18065.1.S1_at			2.7026
	Cit.21960.1.S1_at			2.69618
	Cit.14998.1.S1_at			2.69605
	Cit.21073.1.S1_at			2.69172
	Cit.33118.1.S1_at			2.69139
	Cit.15670.1.S1_at			2.69005
	Cit.19105.1.S1_at			2.68725
	Cit.30043.1.S1_at			2.68299
	Cit.23438.1.S1_s_at			2.68281
	Cit.29546.1.S1_at			2.67931
	Cit.4206.1.S1_at			2.67292
	Cit.14690.1.S1_s_at			2.67272
	Cit.29575.1.S1_s_at			2.66007
	Cit.4882.1.S1_s_at			2.65781
	Cit.1960.1.S1_s_at			2.6464
	Cit.19826.1.S1_s_at			2.6454
	Cit.1768.1.S1_at			2.63846
	Cit.25238.1.S1_at			2.63171
	Cit.21206.1.S1_x_at			2.63166
	Cit.9650.1.S1_at			2.62974
	Cit.3540.1.S1_at			2.62719
	Cit.5891.1.S1_at			2.62357
	Cit.31461.1.S1_at			2.62343
	Cit.11940.1.S1_at			2.61948
	Cit.30771.1.S1_s_at			2.61674
	Cit.14107.1.S1_s_at			2.61364
	Cit.14713.1.S1_at			2.6127
	Cit.22886.1.S1_s_at			2.61067
	Cit.34429.1.S1_at			2.61004
	Cit.34219.1.S1_at			2.60611
	Cit.29629.1.S1_s_at			2.60048
	Cit.31387.1.S1_at			2.59697
	Cit.17444.1.S1_at			2.59663
	Cit.22448.1.S1_s_at			2.59659
	Cit.5997.1.S1_s_at			2.59289
	Cit.29724.1.S1_at			2.59089
	Cit.14102.1.S1_s_at			2.59085
	Cit.28765.1.S1_s_at			2.59013
	Cit.35362.1.S1_at			2.58417
	Cit.5518.1.S1_at			2.58396
	Cit.9327.1.S1_at			2.58389
	Cit.30171.1.S1_at			2.58249
	Cit.4933.1.S1_at			2.57877
	Cit.24884.1.S1_at			2.5767
	Cit.20174.1.S1_x_at			2.56987
	Cit.1621.1.S1_at			2.56829
	Cit.16196.1.S1_at			2.55217
	Cit.21485.1.S1_at			2.54972
	Cit.24574.1.S1_at			2.52972
	Cit.3136.1.S1_at			2.52828
	Cit.32245.1.S1_at			2.52097
	Cit.12431.1.S1_s_at			2.52028
	Cit.40377.1.S1_s_at			2.51972
	Cit.3799.1.S1_s_at			2.51542
	Cit.6801.1.S1_at			2.51516
	Cit.30596.1.S1_at			2.51155
	Cit.18758.1.S1_at			2.51124
	Cit.28011.1.S1_x_at			2.50885
	Cit.29586.1.S1_s_at			2.50699
	Cit.29657.1.S1_s_at			2.50667
	Cit.31342.1.S1_at			2.50542
	Cit.29605.1.S1_at			2.50121
	Cit.7776.1.S1_at			2.49999
	Cit.8519.1.S1_x_at			2.49664
	Cit.312.1.S1_s_at			2.49619
	Cit.5620.1.S1_s_at			2.49402
	Cit.32233.1.S1_at			2.49385
	Cit.30114.1.S1_at			2.48864
	Cit.18006.1.S1_at			2.48558
	Cit.36431.1.S1_at			2.47922
	Cit.18758.1.S1_x_at			2.4743
	Cit.7423.1.S1_at			2.47379
	Cit.29680.1.S1_at			2.47297
	Cit.8510.1.S1_x_at			2.4659
	Cit.11640.1.S1_s_at			2.4635
	Cit.1766.1.S1_s_at			2.44721
	Cit.33074.1.S1_at			2.44573
	Cit.13735.1.S1_s_at			2.44447
	Cit.18195.1.S1_at			2.44389
	Cit.19642.1.S1_s_at			2.44303
	Cit.28214.1.S1_at			2.44188
	Cit.35355.1.S1_s_at			2.44009
	Cit.28233.1.S1_at			2.43849
	Cit.996.1.S1_s_at			2.43609
	Cit.36825.1.S1_at			2.43338
	Cit.16091.1.S1_at			2.43173
	Cit.17724.1.S1_s_at			2.43126
	Cit.17533.1.S1_at			2.42497
	Cit.26091.1.S1_s_at			2.42288
	Cit.36664.1.S1_at			2.42093
	Cit.5796.1.S1_s_at			2.41755
	Cit.37829.1.S1_s_at			2.41528
	Cit.3316.1.S1_s_at			2.41071
	Cit.30223.1.S1_at			2.40961
	Cit.38292.1.S1_at			2.40804
	Cit.18604.1.S1_at			2.40312
	Cit.24564.1.S1_at			2.40198
	Cit.3666.1.S1_at			2.40193
	Cit.31956.1.S1_at			2.39299
	Cit.13312.1.S1_at			2.38729
	Cit.35279.1.S1_s_at			2.38562
	Cit.23268.1.S1_s_at			2.38475
	Cit.32948.1.S1_at			2.36807
	Cit.10235.1.S1_at			2.36398
	Cit.22023.1.S1_x_at			2.36306
	Cit.1710.1.S1_s_at			2.36301
	Cit.23507.1.S1_at			2.36277
	Cit.20807.1.S1_s_at			2.36253
	Cit.14200.1.S1_at			2.35913
	Cit.25515.1.S1_x_at			2.35822
	Cit.29611.1.S1_at			2.35456
	Cit.2555.1.S1_at			2.35156
	Cit.20320.1.S1_at			2.34892
	Cit.7301.1.S1_at			2.34668
	Cit.21827.1.S1_at			2.3415
	Cit.4660.1.S1_at			2.34077
	Cit.12474.1.S1_s_at			2.33728
	Cit.29903.1.S1_at			2.33696
	Cit.4198.1.S1_at			2.33665
	Cit.18517.1.S1_s_at			2.33328
	Cit.7855.1.S1_at			2.33252
	Cit.2333.1.S1_at			2.33143
	Cit.14102.1.S1_at			2.33033
	Cit.30370.1.S1_at			2.32855
	Cit.5191.1.S1_s_at			2.32776
	Cit.10780.1.S1_s_at			2.32515
	Cit.11026.1.S1_at			2.32349
	Cit.18290.1.S1_at			2.31849
	Cit.29623.1.S1_s_at			2.31415
	Cit.17361.1.S1_at			2.31038
	Cit.22023.1.S1_s_at			2.30919
	Cit.1592.1.S1_at			2.3043
	Cit.19433.1.S1_at			2.30364
	Cit.24983.1.S1_at			2.30363
	Cit.20532.1.S1_at			2.3016
	Cit.7232.1.S1_at			2.29216
	Cit.13287.1.S1_s_at			2.29169
	Cit.30383.1.S1_x_at			2.28886
	Cit.17249.1.S1_at			2.28866
	Cit.13905.1.S1_s_at			2.28598
	Cit.38213.1.S1_at			2.28585
	Cit.18512.1.S1_at			2.28204
	Cit.3593.1.S1_s_at			2.27921
	Cit.15504.1.S1_at			2.27877
	Cit.38135.1.S1_at			2.27616
	Cit.38521.1.S1_s_at			2.27568
	Cit.26272.1.S1_s_at			2.27533
	Cit.11563.1.S1_at			2.27379
	Cit.14210.1.S1_at			2.27177
	Cit.19833.1.S1_at			2.27108
	Cit.21827.1.S1_x_at			2.2703
	Cit.7727.1.S1_at			2.26939
	Cit.13132.1.S1_s_at			2.2629
	Cit.28010.1.S1_at			2.26081
	Cit.22602.1.S1_at			2.25854
	Cit.33271.1.S1_at			2.25764
	Cit.18186.1.S1_at			2.2565
	Cit.24381.1.S1_s_at			2.25541
	Cit.16370.1.S1_at			2.255
	Cit.14882.1.S1_at			2.25317
	Cit.13706.1.S1_s_at			2.24598
	Cit.19026.1.S1_at			2.2389
	Cit.31848.1.S1_s_at			2.23281
	Cit.19937.1.S1_at			2.22848
	Cit.19749.1.S1_x_at			2.22732
	Cit.4032.1.S1_s_at			2.22653
	Cit.17317.1.S1_at			2.22405
	Cit.30001.1.S1_at			2.21676
	Cit.28292.1.S1_at			2.21629
	Cit.28300.1.S1_at			2.21541
	Cit.29961.1.S1_at			2.21327
	Cit.28656.1.S1_at			2.21193
	Cit.17342.1.S1_at			2.21081
	Cit.11940.1.S1_s_at			2.2108
	Cit.13644.1.S1_at			2.20877
	Cit.29711.1.S1_at			2.20765
	Cit.22361.1.S1_at			2.20139
	Cit.12097.1.S1_s_at			2.19864
	Cit.18128.1.S1_s_at			2.19638
	Cit.23674.1.S1_at			2.19256
	Cit.31938.1.S1_at			2.1898
	Cit.13601.1.S1_s_at			2.18931
	Cit.21731.1.S1_at			2.18836
	Cit.6084.1.S1_at			2.1878
	Cit.28311.1.S1_at			2.18424
	Cit.5759.1.S1_at			2.18048
	Cit.18564.1.S1_at			2.17846
	Cit.21884.1.S1_s_at			2.1782
	Cit.29625.1.S1_at			2.17716
	Cit.4206.1.S1_s_at			2.17576
	Cit.3315.1.S1_at			2.17525
	Cit.16722.1.S1_at			2.17088
	Cit.38583.1.S1_at			2.16787
	Cit.13091.1.S1_at			2.16762
	Cit.3788.1.S1_at			2.16582
	Cit.21310.1.S1_s_at			2.16417
	Cit.14999.1.S1_s_at			2.16403
	Cit.28292.1.S1_s_at			2.1609
	Cit.1249.1.S1_at			2.16071
	Cit.23394.1.S1_s_at			2.1474
	Cit.19749.1.S1_at			2.14734
	Cit.5795.1.S1_at			2.14567
	Cit.31385.1.S1_at			2.1447
	Cit.3757.1.S1_at			2.14427
	Cit.46.1.S1_at			2.1442
	Cit.20014.1.S1_at			2.1422
	Cit.35536.1.S1_at			2.13917
	Cit.1950.1.S1_at			2.13615
	Cit.1779.1.S1_at			2.1296
	Cit.36490.1.S1_s_at			2.1294
	Cit.20763.1.S1_s_at			2.12936
	Cit.15184.1.S1_s_at			2.11939
	Cit.21700.1.S1_at			2.11914
	Cit.12432.1.S1_at			2.11595
	Cit.1709.1.S1_at			2.11487
	Cit.38265.1.S1_at			2.1113
	Cit.26624.1.S1_at			2.11099
	Cit.31295.1.S1_at			2.10939
	Cit.30421.1.S1_s_at			2.10938
	Cit.15785.1.S1_at			2.10613
	Cit.3432.1.S1_at			2.10318
	Cit.37452.1.S1_at			2.09813
	Cit.31685.1.S1_at			2.0957
	Cit.15081.1.S1_at			2.09466
	Cit.29660.1.S1_s_at			2.09329
	Cit.31454.1.S1_at			2.09094
	Cit.25392.1.S1_s_at			2.08903
	Cit.30383.1.S1_s_at			2.08886
	Cit.29479.1.S1_s_at			2.08517
	Cit.15321.1.S1_at			2.08495
	Cit.11045.1.S1_at			2.08464
	Cit.7886.1.S1_at			2.0819
	Cit.3836.1.S1_at			2.08178
	Cit.31038.1.S1_s_at			2.07954
	Cit.38569.1.S1_at			2.07868
	Cit.11391.1.S1_at			2.07627
	Cit.13133.1.S1_at			2.07626
	Cit.2767.1.S1_at			2.07456
	Cit.25220.1.S1_s_at			2.07336
	Cit.35776.1.S1_at			2.071
	Cit.7739.1.S1_x_at			2.06761
	Cit.24173.1.S1_s_at			2.06653
	Cit.13644.1.S1_x_at			2.06423
	Cit.34825.1.S1_at			2.05878
	Cit.5424.1.S1_at			2.05844
	Cit.19597.1.S1_at			2.05753
	Cit.4541.1.S1_s_at			2.05699
	Cit.38234.1.S1_at			2.05379
	Cit.17451.1.S1_x_at			2.05345
	Cit.34356.1.S1_at			2.05257
	Cit.17337.1.S1_at			2.04995
	Cit.2402.1.S1_at			2.04815
	Cit.34726.1.S1_at			2.04694
	Cit.21216.1.S1_at			2.04423
	Cit.12853.1.S1_at			2.0439
	Cit.186.1.S1_s_at			2.04261
	Cit.23303.1.S1_s_at			2.03879
	Cit.13313.1.S1_at			2.03831
	Cit.31483.1.S1_at			2.03621
	Cit.32951.1.S1_at			2.03544
	Cit.4961.1.S1_at			2.03537
	Cit.2381.1.S1_s_at			2.03525
	Cit.36979.1.S1_s_at			2.03258
	Cit.39413.1.S1_at			2.03228
	Cit.35309.1.S1_at			2.03042
	Cit.35922.1.S1_at			2.02967
	Cit.5835.1.S1_at			2.02902
	Cit.37416.1.S1_at			2.02812
	Cit.3523.1.S1_at			2.02536
	Cit.10979.1.S1_at			2.02354
	Cit.11847.1.S1_s_at			2.02295
	Cit.10665.1.S1_at			2.02187
	Cit.16323.1.S1_at			2.02163
	Cit.23517.1.S1_at			2.02098
	Cit.5856.1.S1_at			2.02023
	Cit.35566.1.S1_s_at			2.01913
	Cit.29510.1.S1_at			2.01802
	Cit.21752.1.S1_x_at			2.0177
	Cit.15555.1.S1_at			2.01682
	Cit.14561.1.S1_at			2.01396
	Cit.24909.1.S1_s_at			2.012
	Cit.37665.1.S1_x_at			2.01166
	Cit.29065.1.S1_at			2.01149
	Cit.25025.1.S1_s_at			2.0084
	Cit.12814.1.S1_s_at			2.00775
	Cit.30225.1.S1_at			2.00423
	Cit.24055.1.S1_at			2.00322
	Cit.15938.1.S1_at			2.00206
	Cit.12853.1.S1_s_at			2.00076
	Cit.10114.1.S1_s_at				97.4693
	Cit.3982.1.S1_at				32.0855
	Cit.30716.1.S1_s_at				28.8231
	Cit.10203.1.S1_s_at				28.5701
	Cit.32276.1.S1_at				23.7574
	Cit.9890.1.S1_s_at				22.922
	Cit.15381.1.S1_at				21.6622
	Cit.8601.1.S1_at				21.3724
	Cit.30519.1.S1_s_at				18.291
	Cit.2093.1.S1_s_at				17.1787
	Cit.26356.1.S1_s_at				17.0358
	Cit.26663.1.S1_s_at				16.5042
	Cit.585.1.S1_s_at				16.4812
	Cit.19125.1.S1_at				16.3149
	Cit.23129.1.S1_at				15.957
	Cit.7613.1.S1_at				15.9443
	Cit.19471.1.S1_s_at				15.0423
	Cit.11683.1.S1_at				14.4451
	Cit.37269.1.S1_at				14.42
	Cit.6431.1.S1_at				14.2484
	Cit.29710.1.S1_s_at				14.2086
	Cit.10692.1.S1_at				14.1725
	Cit.34812.1.S1_s_at				13.5488
	Cit.14919.1.S1_at				13.1551
	Cit.2775.1.S1_at				12.9358
	Cit.10231.1.S1_at				12.8844
	Cit.6696.1.S1_at				12.8271
	Cit.26667.1.S1_at				12.7395
	Cit.30056.1.S1_at				12.7275
	Cit.29791.1.S1_at				12.7131
	Cit.14649.1.S1_at				12.4914
	Cit.26374.1.S1_at				12.4588
	Cit.6670.1.S1_at				12.3681
	Cit.6339.1.S1_s_at				12.2679
	Cit.6529.1.S1_at				11.9269
	Cit.11232.1.S1_s_at				11.8629
	Cit.22679.1.S1_s_at				11.6909
	Cit.16616.1.S1_at				11.6189
	Cit.14919.1.S1_s_at				11.552
	Cit.17913.1.S1_at				11.4255
	Cit.26988.1.S1_at				11.4189
	Cit.7680.1.S1_at				11.3826
	Cit.1988.1.S1_at				11.0805
	Cit.24163.1.S1_s_at				10.9291
	Cit.26667.1.S1_s_at				10.921
	Cit.26184.1.S1_at				10.6785
	Cit.9441.1.S1_at				10.5997
	Cit.4284.1.S1_at				10.5168
	Cit.17284.1.S1_at				10.4275
	Cit.17200.1.S1_at				10.3063
	Cit.30400.1.S1_at				10.1422
	Cit.22561.1.S1_at				10.0936
	Cit.4177.1.S1_at				9.99946
	Cit.28687.1.S1_at				9.97024
	Cit.19520.1.S1_s_at				9.97005
	Cit.21179.1.S1_at				9.95068
	Cit.6529.1.S1_s_at				9.85598
	Cit.31136.1.S1_at				9.78548
	Cit.3600.1.S1_s_at				9.7203
	Cit.2527.1.S1_s_at				9.59955
	Cit.9662.1.S1_at				9.58181
	Cit.20580.1.S1_s_at				9.55126
	Cit.30521.1.S1_s_at				9.47042
	Cit.10232.1.S1_s_at				9.43122
	Cit.2704.1.S1_s_at				9.39962
	Cit.29365.1.S1_x_at				9.28591
	Cit.11241.1.S1_s_at				9.24375
	Cit.24646.1.S1_s_at				9.23516
	Cit.82.1.S1_s_at				9.10362
	Cit.11285.1.S1_s_at				9.10219
	Cit.8600.1.S1_x_at				9.00083
	Cit.14113.1.S1_s_at				8.95936
	Cit.18406.1.S1_s_at				8.91298
	Cit.3390.1.S1_at				8.73589
	Cit.14796.1.S1_at				8.69638
	Cit.31174.1.S1_at				8.68682
	Cit.18001.1.S1_x_at				8.67112
	Cit.27666.1.S1_at				8.58868
	Cit.18187.1.S1_at				8.55048
	Cit.19520.1.S1_x_at				8.53206
	Cit.2191.1.S1_at				8.50033
	Cit.14023.1.S1_s_at				8.46579
	Cit.30458.1.S1_s_at				8.45798
	Cit.5694.1.S1_at				8.4295
	Cit.24690.1.S1_s_at				8.42908
	Cit.40091.1.S1_at				8.41969
	Cit.3601.1.S1_at				8.40339
	Cit.40492.1.S1_s_at				8.40165
	Cit.14435.1.S1_at				8.38103
	Cit.20586.1.S1_at				8.34869
	Cit.26317.1.S1_at				8.27911
	Cit.28486.1.S1_at				8.27261
	Cit.33335.1.S1_s_at				8.23478
	Cit.11205.1.S1_s_at				8.22409
	Cit.14429.1.S1_at				8.19819
	Cit.11683.1.S1_s_at				8.14758
	Cit.16335.1.S1_at				8.1203
	Cit.15501.1.S1_at				8.05662
	Cit.2932.1.S1_s_at				8.05397
	Cit.6161.1.S1_at				8.05271
	Cit.29520.1.S1_s_at				8.03304
	Cit.17987.1.S1_at				7.95727
	Cit.32167.1.S1_at				7.91859
	Cit.26191.1.S1_at				7.9031
	Cit.15680.1.S1_s_at				7.89306
	Cit.15680.1.S1_at				7.84688
	Cit.10482.1.S1_s_at				7.80608
	Cit.17596.1.S1_s_at				7.79153
	Cit.28185.1.S1_at				7.7577
	Cit.38368.1.S1_at				7.74794
	Cit.14623.1.S1_at				7.74129
	Cit.14045.1.S1_at				7.72228
	Cit.15017.1.S1_at				7.70779
	Cit.16343.1.S1_at				7.63531
	Cit.10811.1.S1_s_at				7.63187
	Cit.22187.1.S1_s_at				7.62139
	Cit.17915.1.S1_at				7.5919
	Cit.17095.1.S1_s_at				7.43075
	Cit.39620.1.S1_s_at				7.38776
	Cit.24179.1.S1_at				7.35544
	Cit.14622.1.S1_s_at				7.32162
	Cit.23737.1.S1_at				7.28985
	Cit.12980.1.S1_x_at				7.27655
	Cit.15288.1.S1_at				7.26477
	Cit.14397.1.S1_at				7.24492
	Cit.18717.1.S1_at				7.16492
	Cit.26191.1.S1_s_at				7.16491
	Cit.24850.1.S1_s_at				7.14863
	Cit.38861.1.S1_at				7.11515
	Cit.2192.1.S1_s_at				7.11455
	Cit.14078.1.S1_at				7.11287
	Cit.1633.1.S1_x_at				7.04142
	Cit.38050.1.S1_at				7.01063
	Cit.5694.1.S1_s_at				7.00295
	Cit.1632.1.S1_s_at				6.98392
	Cit.28426.1.S1_s_at				6.96357
	Cit.8253.1.S1_s_at				6.96328
	Cit.38326.1.S1_at				6.95605
	Cit.26688.1.S1_at				6.89
	Cit.18018.1.S1_at				6.85935
	Cit.35004.1.S1_s_at				6.84583
	Cit.4896.1.S1_s_at				6.82841
	Cit.15348.1.S1_at				6.80179
	Cit.5670.1.S1_s_at				6.79094
	Cit.38702.1.S1_at				6.76534
	Cit.10993.1.S1_s_at				6.75147
	Cit.20682.1.S1_at				6.74309
	Cit.14250.1.S1_at				6.72582
	Cit.19564.1.S1_at				6.70505
	Cit.5266.1.S1_s_at				6.69557
	Cit.29609.1.S1_s_at				6.68197
	Cit.37302.1.S1_at				6.66773
	Cit.13658.1.S1_at				6.66069
	Cit.7081.1.S1_at				6.6525
	Cit.12857.1.S1_s_at				6.6475
	Cit.35205.1.S1_at				6.64231
	Cit.13059.1.S1_s_at				6.62166
	Cit.7668.1.S1_at				6.60454
	Cit.8050.1.S1_s_at				6.60414
	Cit.4106.1.S1_s_at				6.59585
	Cit.19368.1.S1_at				6.56798
	Cit.23171.1.S1_x_at				6.4844
	Cit.19385.1.S1_s_at				6.47217
	Cit.14324.1.S1_s_at				6.45844
	Cit.12981.1.S1_x_at				6.45439
	Cit.311.1.S1_s_at				6.44968
	Cit.2189.1.S1_at				6.42085
	Cit.22744.1.S1_at				6.36329
	Cit.14584.1.S1_at				6.32896
	Cit.23340.1.S1_at				6.31766
	Cit.21008.1.S1_at				6.31403
	Cit.15079.1.S1_at				6.25228
	Cit.16526.1.S1_at				6.18769
	Cit.14353.1.S1_at				6.17325
	Cit.6551.1.S1_at				6.11966
	Cit.14602.1.S1_s_at				6.10813
	Cit.13894.1.S1_at				6.10492
	Cit.6823.1.S1_at				6.07573
	Cit.9474.1.S1_at				6.07194
	Cit.26374.1.S1_x_at				6.02584
	Cit.24563.1.S1_at				6.02567
	Cit.4372.1.S1_at				6.01322
	Cit.6558.1.S1_s_at				6.00247
	Cit.36861.1.S1_at				5.9863
	Cit.3515.1.S1_s_at				5.8753
	Cit.2015.1.S1_at				5.86949
	Cit.16033.1.S1_at				5.86508
	Cit.29327.1.S1_at				5.78533
	Cit.29327.1.S1_x_at				5.78428
	Cit.7150.1.S1_at				5.76455
	Cit.31429.1.S1_at				5.73779
	Cit.31131.1.S1_at				5.70617
	Cit.13659.1.S1_s_at				5.70004
	Cit.1740.1.S1_s_at				5.69874
	Cit.6572.1.S1_at				5.68742
	Cit.14378.1.S1_at				5.6563
	Cit.20504.1.S1_x_at				5.65466
	Cit.26651.1.S1_at				5.57379
	Cit.19846.1.S1_at				5.56654
	Cit.3339.1.S1_at				5.55881
	Cit.30503.1.S1_s_at				5.55031
	Cit.25458.1.S1_s_at				5.5494
	Cit.12063.1.S1_s_at				5.54758
	Cit.1083.1.S1_s_at				5.51922
	Cit.326.1.S1_at				5.515
	Cit.24663.1.S1_s_at				5.49631
	Cit.5411.1.S1_at				5.48876
	Cit.4456.1.S1_at				5.47477
	Cit.5930.1.S1_at				5.47373
	Cit.16016.1.S1_at				5.47124
	Cit.23610.1.S1_at				5.46946
	Cit.193.1.S1_s_at				5.46615
	Cit.4949.1.S1_at				5.43922
	Cit.25433.1.S1_s_at				5.43606
	Cit.17513.1.S1_at				5.43499
	Cit.2993.1.S1_at				5.43337
	Cit.39023.1.S1_at				5.42561
	Cit.5836.1.S1_at				5.41986
	Cit.6498.1.S1_at				5.38228
	Cit.22530.1.S1_x_at				5.37599
	Cit.30327.1.S1_at				5.37137
	Cit.7299.1.S1_s_at				5.35971
	Cit.26672.1.S1_at				5.35642
	Cit.1938.1.S1_at				5.33605
	Cit.38319.1.S1_s_at				5.32231
	Cit.8839.1.S1_x_at				5.31788
	Cit.9257.1.S1_s_at				5.28439
	Cit.21177.1.S1_at				5.28189
	Cit.4501.1.S1_s_at				5.27445
	Cit.11316.1.S1_s_at				5.2515
	Cit.19385.1.S1_at				5.22475
	Cit.12958.1.S1_s_at				5.22256
	Cit.22262.1.S1_at				5.20507
	Cit.10715.1.S1_s_at				5.18168
	Cit.9059.1.S1_s_at				5.18157
	Cit.2951.1.S1_s_at				5.18021
	Cit.11496.1.S1_at				5.15154
	Cit.4483.1.S1_s_at				5.15067
	Cit.22677.1.S1_x_at				5.14614
	Cit.14503.1.S1_at				5.11115
	Cit.26284.1.S1_at				5.09851
	Cit.4243.1.S1_at				5.09268
	Cit.5328.1.S1_at				5.07059
	Cit.7831.1.S1_at				5.07035
	Cit.17701.1.S1_s_at				5.06883
	Cit.26969.1.S1_s_at				5.05677
	Cit.14463.1.S1_at				5.05407
	Cit.4099.1.S1_at				5.05071
	Cit.30540.1.S1_s_at				5.01968
	Cit.3070.1.S1_s_at				5.01581
	Cit.40040.1.S1_at				5.01528
	Cit.32855.1.S1_at				4.99876
	Cit.11854.1.S1_at				4.99363
	Cit.10558.1.S1_s_at				4.98631
	Cit.13173.1.S1_at				4.97993
	Cit.7475.1.S1_at				4.9703
	Cit.31791.1.S1_at				4.96614
	Cit.10716.1.S1_at				4.96304
	Cit.5625.1.S1_at				4.96232
	Cit.3488.1.S1_s_at				4.96106
	Cit.24259.1.S1_at				4.94976
	Cit.12424.1.S1_at				4.93654
	Cit.23780.1.S1_s_at				4.92191
	Cit.1266.1.S1_at				4.91975
	Cit.5836.1.S1_s_at				4.91347
	Cit.1266.1.S1_s_at				4.87963
	Cit.29537.1.S1_at				4.86896
	Cit.24391.1.S1_at				4.86187
	Cit.14735.1.S1_at				4.86177
	Cit.2994.1.S1_s_at				4.85689
	Cit.1937.1.S1_s_at				4.85642
	Cit.37449.1.S1_at				4.85051
	Cit.5156.1.S1_at				4.8418
	Cit.40395.1.S1_s_at				4.8408
	Cit.3393.1.S1_at				4.84076
	Cit.30096.1.S1_at				4.82778
	Cit.17322.1.S1_at				4.82737
	Cit.12443.1.S1_s_at				4.82677
	Cit.27320.1.S1_at				4.80591
	Cit.29340.1.S1_s_at				4.80006
	Cit.27364.1.S1_s_at				4.78753
	Cit.7810.1.S1_at				4.77919
	Cit.15483.1.S1_at				4.7601
	Cit.7644.1.S1_at				4.75784
	Cit.20267.1.S1_x_at				4.74552
	Cit.38433.1.S1_at				4.74429
	Cit.19428.1.S1_x_at				4.73672
	Cit.31292.1.S1_at				4.71416
	Cit.29750.1.S1_at				4.70862
	Cit.35050.1.S1_s_at				4.70047
	Cit.14470.1.S1_at				4.69204
	Cit.17071.1.S1_s_at				4.69029
	Cit.5294.1.S1_at				4.68743
	Cit.12820.1.S1_at				4.68421
	Cit.25380.1.S1_s_at				4.6593
	Cit.48.1.S1_s_at				4.65649
	Cit.4816.1.S1_s_at				4.65629
	Cit.30073.1.S1_at				4.63589
	Cit.5453.1.S1_s_at				4.63512
	Cit.4124.1.S1_at				4.63453
	Cit.18305.1.S1_at				4.62171
	Cit.988.1.S1_at				4.61792
	Cit.2443.1.S1_s_at				4.60696
	Cit.23561.1.S1_x_at				4.5692
	Cit.34279.1.S1_at				4.56754
	Cit.5206.1.S1_s_at				4.55527
	Cit.6286.1.S1_at				4.54587
	Cit.29072.1.S1_at				4.53265
	Cit.29749.1.S1_s_at				4.53207
	Cit.4617.1.S1_at				4.51403
	Cit.2014.1.S1_s_at				4.51275
	Cit.32178.1.S1_at				4.51271
	Cit.17011.1.S1_s_at				4.49097
	Cit.39632.1.S1_at				4.48789
	Cit.6159.1.S1_at				4.48756
	Cit.12450.1.S1_at				4.47164
	Cit.2048.1.S1_s_at				4.46669
	Cit.8214.1.S1_s_at				4.45813
	Cit.37306.1.S1_at				4.45773
	Cit.16578.1.S1_at				4.45645
	Cit.30028.1.S1_s_at				4.45183
	Cit.12972.1.S1_s_at				4.44524
	Cit.12351.1.S1_at				4.44473
	Cit.1299.1.S1_x_at				4.43299
	Cit.17596.1.S1_x_at				4.43135
	Cit.27085.1.S1_s_at				4.42605
	Cit.12568.1.S1_at				4.42399
	Cit.5180.1.S1_s_at				4.42259
	Cit.7045.1.S1_at				4.42077
	Cit.5595.1.S1_at				4.42033
	Cit.28003.1.S1_at				4.41815
	Cit.7153.1.S1_at				4.40895
	Cit.10017.1.S1_s_at				4.40744
	Cit.22179.1.S1_s_at				4.40649
	Cit.17740.1.S1_s_at				4.40632
	Cit.15200.1.S1_at				4.40193
	Cit.9590.1.S1_at				4.39719
	Cit.6967.1.S1_at				4.39097
	Cit.37210.1.S1_at				4.38972
	Cit.40512.1.S1_at				4.38076
	Cit.14761.1.S1_at				4.38061
	Cit.27888.1.S1_at				4.37568
	Cit.8609.1.S1_x_at				4.37112
	Cit.30473.1.S1_s_at				4.36257
	Cit.9590.1.S1_s_at				4.35701
	Cit.2591.1.S1_at				4.35358
	Cit.10750.1.S1_at				4.35342
	Cit.16050.1.S1_at				4.34779
	Cit.11221.1.S1_at				4.34388
	Cit.40083.1.S1_s_at				4.34303
	Cit.13173.1.S1_s_at				4.34139
	Cit.8282.1.S1_s_at				4.3307
	Cit.12859.1.S1_at				4.32163
	Cit.13023.1.S1_at				4.32086
	Cit.23784.1.S1_s_at				4.31047
	Cit.12976.1.S1_at				4.30691
	Cit.20139.1.S1_x_at				4.30668
	Cit.16402.1.S1_at				4.29209
	Cit.4288.1.S1_at				4.286
	Cit.6634.1.S1_at				4.24554
	Cit.29833.1.S1_at				4.23165
	Cit.3498.1.S1_at				4.22463
	Cit.25486.1.S1_at				4.21823
	Cit.21988.1.S1_at				4.21461
	Cit.18469.1.S1_at				4.19583
	Cit.12549.1.S1_s_at				4.19006
	Cit.20820.1.S1_s_at				4.18664
	Cit.26479.1.S1_s_at				4.18492
	Cit.30729.1.S1_at				4.17552
	Cit.27238.1.S1_at				4.17435
	Cit.26243.1.S1_at				4.16933
	Cit.16523.1.S1_s_at				4.16461
	Cit.12982.1.S1_x_at				4.1582
	Cit.15896.1.S1_at				4.15059
	Cit.858.1.S1_s_at				4.1409
	Cit.2738.1.S1_s_at				4.14015
	Cit.17570.1.S1_at				4.13619
	Cit.13194.1.S1_at				4.13054
	Cit.27798.1.S1_at				4.12442
	Cit.1645.1.S1_s_at				4.12245
	Cit.2063.1.S1_at				4.12104
	Cit.11696.1.S1_at				4.11881
	Cit.26207.1.S1_at				4.11374
	Cit.15573.1.S1_at				4.11014
	Cit.28434.1.S1_at				4.10331
	Cit.10115.1.S1_at				4.09609
	Cit.6867.1.S1_at				4.0936
	Cit.35834.1.S1_at				4.08894
	Cit.6674.1.S1_at				4.08793
	Cit.23468.1.S1_s_at				4.08685
	Cit.28866.1.S1_s_at				4.08423
	Cit.11496.1.S1_s_at				4.08407
	Cit.37622.1.S1_at				4.08131
	Cit.18554.1.S1_at				4.06965
	Cit.329.1.S1_at				4.06379
	Cit.27330.1.S1_at				4.05216
	Cit.37438.1.S1_at				4.0494
	Cit.18709.1.S1_at				4.0248
	Cit.17811.1.S1_at				4.0224
	Cit.23062.1.S1_at				4.01491
	Cit.25185.1.S1_at				4.00512
	Cit.23364.1.S1_at				4.00197
	Cit.17880.1.S1_at				4.00087
	Cit.10917.1.S1_at				4.0008
	Cit.16551.1.S1_at				3.99668
	Cit.13444.1.S1_at				3.99485
	Cit.17526.1.S1_at				3.9938
	Cit.31107.1.S1_at				3.98641
	Cit.23008.1.S1_at				3.97903
	Cit.4287.1.S1_s_at				3.96604
	Cit.5799.1.S1_s_at				3.95865
	Cit.19453.1.S1_at				3.95806
	Cit.11898.1.S1_at				3.94475
	Cit.5206.1.S1_at				3.93871
	Cit.22515.1.S1_x_at				3.92801
	Cit.12549.1.S1_at				3.91858
	Cit.39321.1.S1_s_at				3.91837
	Cit.28693.1.S1_at				3.91835
	Cit.162.1.S1_x_at				3.91628
	Cit.9459.1.S1_at				3.9133
	Cit.2233.1.S1_s_at				3.90705
	Cit.1919.1.S1_s_at				3.90624
	Cit.11644.1.S1_at				3.89138
	Cit.8165.1.S1_at				3.89034
	Cit.19706.1.S1_at				3.88533
	Cit.5453.1.S1_at				3.87133
	Cit.14759.1.S1_s_at				3.86393
	Cit.29573.1.S1_s_at				3.86319
	Cit.38647.1.S1_at				3.85455
	Cit.13708.1.S1_at				3.84895
	Cit.27807.1.S1_at				3.84867
	Cit.7893.1.S1_at				3.84609
	Cit.21556.1.S1_x_at				3.84435
	Cit.26880.1.S1_at				3.84122
	Cit.21024.1.S1_at				3.83988
	Cit.15654.1.S1_at				3.83551
	Cit.7345.1.S1_at				3.82881
	Cit.12821.1.S1_s_at				3.82873
	Cit.17919.1.S1_s_at				3.81688
	Cit.4509.1.S1_at				3.81074
	Cit.8116.1.S1_at				3.80978
	Cit.1203.1.S1_s_at				3.8088
	Cit.18449.1.S1_at				3.80228
	Cit.15906.1.S1_at				3.79554
	Cit.5685.1.S1_at				3.79332
	Cit.17149.1.S1_s_at				3.78989
	Cit.157.1.S1_x_at				3.7896
	Cit.11021.1.S1_s_at				3.78868
	Cit.9417.1.S1_x_at				3.78616
	Cit.964.1.S1_s_at				3.78603
	Cit.24639.1.S1_s_at				3.7833
	Cit.25940.1.S1_at				3.78046
	Cit.15886.1.S1_at				3.77726
	Cit.28435.1.S1_at				3.77575
	Cit.14062.1.S1_s_at				3.76765
	Cit.4383.1.S1_s_at				3.76637
	Cit.25528.1.S1_at				3.76175
	Cit.9555.1.S1_at				3.76111
	Cit.9000.1.S1_s_at				3.75866
	Cit.14289.1.S1_at				3.75619
	Cit.18396.1.S1_s_at				3.75386
	Cit.13939.1.S1_at				3.74286
	Cit.6477.1.S1_at				3.74243
	Cit.3942.1.S1_at				3.74145
	Cit.19769.1.S1_x_at				3.73842
	Cit.4604.1.S1_at				3.73606
	Cit.12123.1.S1_at				3.73412
	Cit.6836.1.S1_at				3.72367
	Cit.8763.1.S1_s_at				3.71106
	Cit.29561.1.S1_x_at				3.70999
	Cit.29561.1.S1_at				3.70226
	Cit.28882.1.S1_s_at				3.70072
	Cit.24943.1.S1_at				3.70066
	Cit.23101.1.S1_s_at				3.70006
	Cit.22609.1.S1_s_at				3.69382
	Cit.11987.1.S1_s_at				3.69317
	Cit.4997.1.S1_s_at				3.68826
	Cit.3737.1.S1_at				3.68639
	Cit.8671.1.S1_s_at				3.67982
	Cit.9857.1.S1_at				3.67837
	Cit.6447.1.S1_s_at				3.67678
	Cit.21107.1.S1_s_at				3.66586
	Cit.17538.1.S1_at				3.66476
	Cit.30931.1.S1_at				3.66336
	Cit.23468.1.S1_at				3.66044
	Cit.22685.1.S1_at				3.65989
	Cit.20227.1.S1_at				3.6585
	Cit.6361.1.S1_s_at				3.65753
	Cit.18244.1.S1_at				3.65367
	Cit.11497.1.S1_at				3.65285
	Cit.36878.1.S1_at				3.65029
	Cit.28574.1.S1_s_at				3.64467
	Cit.24517.1.S1_at				3.6402
	Cit.9059.1.S1_at				3.6384
	Cit.25648.1.S1_s_at				3.63676
	Cit.23991.1.S1_at				3.63393
	Cit.13054.1.S1_at				3.63375
	Cit.11855.1.S1_s_at				3.6335
	Cit.19332.1.S1_at				3.63337
	Cit.31036.1.S1_at				3.63228
	Cit.12986.1.S1_s_at				3.63214
	Cit.32101.1.S1_at				3.63098
	Cit.635.1.S1_at				3.63064
	Cit.2533.1.S1_s_at				3.63045
	Cit.4118.1.S1_s_at				3.62531
	Cit.27804.1.S1_at				3.62186
	Cit.4581.1.S1_at				3.61163
	Cit.8916.1.S1_at				3.61071
	Cit.16462.1.S1_at				3.60802
	Cit.27645.1.S1_at				3.60414
	Cit.19969.1.S1_at				3.59923
	Cit.15483.1.S1_s_at				3.59913
	Cit.22736.1.S1_at				3.59804
	Cit.13252.1.S1_at				3.59646
	Cit.11221.1.S1_s_at				3.58496
	Cit.13249.1.S1_at				3.57917
	Cit.13126.1.S1_s_at				3.57857
	Cit.30729.1.S1_s_at				3.57434
	Cit.39637.1.S1_x_at				3.5694
	Cit.28955.1.S1_s_at				3.56784
	Cit.29338.1.S1_x_at				3.5666
	Cit.5485.1.S1_at				3.56173
	Cit.5664.1.S1_at				3.56118
	Cit.22498.1.S1_x_at				3.55641
	Cit.26318.1.S1_at				3.55334
	Cit.9769.1.S1_x_at				3.5488
	Cit.9825.1.S1_at				3.54813
	Cit.29728.1.S1_at				3.54749
	Cit.36091.1.S1_at				3.54583
	Cit.17949.1.S1_s_at				3.5314
	Cit.37231.1.S1_at				3.52809
	Cit.3874.1.S1_s_at				3.52193
	Cit.22748.1.S1_x_at				3.52181
	Cit.2241.1.S1_s_at				3.5188
	Cit.28962.1.S1_s_at				3.51723
	Cit.13509.1.S1_at				3.51606
	Cit.16248.1.S1_at				3.51578
	Cit.23343.1.S1_at				3.51303
	Cit.16671.1.S1_at				3.51004
	Cit.6776.1.S1_at				3.5093
	Cit.286.1.S1_s_at				3.50535
	Cit.6654.1.S1_at				3.50316
	Cit.1711.1.S1_s_at				3.49254
	Cit.35196.1.S1_s_at				3.49022
	Cit.233.1.S1_at				3.48425
	Cit.6028.1.S1_at				3.48391
	Cit.29489.1.S1_at				3.47587
	Cit.23070.1.S1_at				3.47439
	Cit.21967.1.S1_at				3.47118
	Cit.13940.1.S1_at				3.47106
	Cit.16018.1.S1_at				3.47055
	Cit.15320.1.S1_at				3.46764
	Cit.31752.1.S1_s_at				3.4616
	Cit.4137.1.S1_s_at				3.46038
	Cit.18013.1.S1_at				3.45981
	Cit.14967.1.S1_at				3.45743
	Cit.5912.1.S1_at				3.45127
	Cit.10133.1.S1_s_at				3.44789
	Cit.15962.1.S1_a_at				3.44758
	Cit.4909.1.S1_at				3.4475
	Cit.13413.1.S1_at				3.44595
	Cit.6930.1.S1_at				3.44386
	Cit.14872.1.S1_at				3.44376
	Cit.10324.1.S1_at				3.44119
	Cit.335.1.S1_at				3.43244
	Cit.10774.1.S1_s_at				3.42935
	Cit.5646.1.S1_at				3.42752
	Cit.23470.1.S1_s_at				3.42468
	Cit.6373.1.S1_at				3.42261
	Cit.19405.1.S1_s_at				3.42179
	Cit.10557.1.S1_at				3.41701
	Cit.31142.1.S1_at				3.41378
	Cit.2475.1.S1_at				3.41254
	Cit.20227.1.S1_x_at				3.40954
	Cit.30845.1.S1_at				3.40602
	Cit.325.1.S1_at				3.40105
	Cit.24487.1.S1_s_at				3.40063
	Cit.3795.1.S1_at				3.39736
	Cit.34966.1.S1_at				3.39666
	Cit.36972.1.S1_at				3.39605
	Cit.18685.1.S1_at				3.39384
	Cit.7748.1.S1_at				3.39238
	Cit.18201.1.S1_at				3.39166
	Cit.26142.1.S1_s_at				3.38604
	Cit.16422.1.S1_at				3.38342
	Cit.7649.1.S1_at				3.38262
	Cit.3503.1.S1_s_at				3.37985
	Cit.5905.1.S1_at				3.37891
	Cit.4509.1.S1_s_at				3.37452
	Cit.6085.1.S1_at				3.37303
	Cit.16099.1.S1_at				3.37288
	Cit.6968.1.S1_at				3.37149
	Cit.30686.1.S1_s_at				3.36645
	Cit.38343.1.S1_at				3.3626
	Cit.21156.1.S1_s_at				3.36225
	Cit.15707.1.S1_at				3.36224
	Cit.11976.1.S1_at				3.36036
	Cit.38046.1.S1_at				3.35654
	Cit.14865.1.S1_at				3.35043
	Cit.23885.1.S1_at				3.34643
	Cit.23756.1.S1_s_at				3.3464
	Cit.19202.1.S1_at				3.33775
	Cit.2804.1.S1_s_at				3.3366
	Cit.15562.1.S1_at				3.33476
	Cit.20286.1.S1_at				3.33439
	Cit.23994.1.S1_s_at				3.33371
	Cit.24062.1.S1_s_at				3.33365
	Cit.22614.1.S1_at				3.33355
	Cit.24218.1.S1_s_at				3.32862
	Cit.28073.1.S1_at				3.32215
	Cit.22030.1.S1_at				3.31985
	Cit.11695.1.S1_s_at				3.31338
	Cit.21886.1.S1_at				3.31272
	Cit.40517.1.S1_at				3.30766
	Cit.12899.1.S1_s_at				3.30641
	Cit.5300.1.S1_at				3.30328
	Cit.29939.1.S1_at				3.2984
	Cit.28800.1.S1_x_at				3.29605
	Cit.8938.1.S1_s_at				3.29386
	Cit.12062.1.S1_at				3.29158
	Cit.29458.1.S1_s_at				3.28904
	Cit.29369.1.S1_x_at				3.28632
	Cit.29427.1.S1_s_at				3.27715
	Cit.11518.1.S1_at				3.26971
	Cit.18705.1.S1_at				3.26664
	Cit.18227.1.S1_at				3.26334
	Cit.14355.1.S1_at				3.26304
	Cit.1219.1.S1_at				3.26298
	Cit.8141.1.S1_s_at				3.26144
	Cit.11369.1.S1_at				3.2612
	Cit.4723.1.S1_at				3.26018
	Cit.10661.1.S1_s_at				3.25791
	Cit.31497.1.S1_at				3.25475
	Cit.38119.1.S1_at				3.25206
	Cit.19727.1.S1_s_at				3.24719
	Cit.1231.1.S1_s_at				3.2426
	Cit.27962.1.S1_at				3.24158
	Cit.13708.1.S1_s_at				3.24157
	Cit.17340.1.S1_at				3.24156
	Cit.17888.1.S1_s_at				3.24067
	Cit.1300.1.S1_at				3.23903
	Cit.12435.1.S1_s_at				3.23641
	Cit.37441.1.S1_at				3.23409
	Cit.30600.1.S1_s_at				3.23121
	Cit.29245.1.S1_at				3.23109
	Cit.7024.1.S1_at				3.22799
	Cit.34096.1.S1_s_at				3.22181
	Cit.34928.1.S1_at				3.21821
	Cit.7012.1.S1_at				3.21686
	Cit.28955.1.S1_at				3.2148
	Cit.21341.1.S1_s_at				3.21143
	Cit.26201.1.S1_at				3.21061
	Cit.35332.1.S1_s_at				3.21033
	Cit.6678.1.S1_at				3.20935
[truncated: 1,358 more rows]
