# Supplementary material for: Transcriptome comparison and gene coexpression network analysis provide a systems view of citrus response to ‘Candidatus Liberibacter asiaticus’ infection
Source: BMC Genomics. 2013 Jan 16;14:27. doi: 10.1186/1471-2164-14-27 (PMC3577516; doi:10.1186/1471-2164-14-27)
Supplement: Additional file 2 — Number of overlapped genes in various HLB studies. [file 1471-2164-14-27-S2.xls]

## Sheet: Sheet1
	Table. Number of overlapped Probe Sets in various studies
Up-regulated		Study 1	Study 2	Study 3	Study 4	Study 5	Study 6
	Total	158	394	942	1955	1110	261
	Study 1		59	70	101	68	41
	Study 2			111	118	227	106
	Study 3				423	252	56
	Study 4					215	47
	Study 5						197
Down-regulated		Study 1	Study 2	Study 3	Study 4	Study 5	Study 6
	Total	62	285	1060	2125	626	39
	Study 1		11	14	36	10	1
	Study 2			63	157	65	2
	Study 3				462	73	4
	Study 4					58	1
	Study 5						8
Note: Total, the number of Probesets signifcantly regulated for each of the studies.
