# Supplementary material for: Transcriptome comparison and gene coexpression network analysis provide a systems view of citrus response to ‘Candidatus Liberibacter asiaticus’ infection
Source: BMC Genomics. 2013 Jan 16;14:27. doi: 10.1186/1471-2164-14-27 (PMC3577516; doi:10.1186/1471-2164-14-27)
Supplement: Additional file 3 — A list of stage-specific HLB responsive genes. [file 1471-2164-14-27-S3.xls]

## Sheet: Late & Very Late Genes
	Table. A list of stage-specific HLB responsive genes
Category	Probe Set ID	AtGID	Arabidopsis gene annotation
Late stage-specific up-regulation [103]
	Cit.10235.1.S1_at	AT5G52390	photoassimilate-responsive protein, putative
	Cit.10367.1.S1_s_at	AT1G56300	DJ heat shock N-termil domain-containing protein
	Cit.11496.1.S1_at
	Cit.11961.1.S1_at	AT4G38260	unknown protein
	Cit.1200.1.S1_at	AT4G11650	ATOSM34 (osmotin 34)
	Cit.12551.1.S1_at	AT5G65360	histone H3
	Cit.12551.1.S1_s_at	AT5G65360	histone H3
	Cit.13867.1.S1_at	AT4G21270	ATK1 (ARABIDOPSIS THALIA KINESIN 1); microtubule motor/ minus-end-directed microtubule motor
	Cit.13967.1.S1_at	AT5G08020	RPA70B (RPA70-KDA SUBUNIT B); D binding / nucleic acid binding
	Cit.1406.1.S1_s_at	AT2G05540	glycine-rich protein
	Cit.14096.1.S1_at	AT3G25570	adenosylmethionine decarboxylase family protein
	Cit.14113.1.S1_s_at	AT5G40150	peroxidase, putative
	Cit.14181.1.S1_at	AT4G11080	high mobility group (HMG1/2) family protein
	Cit.1435.1.S1_at	AT1G61680	TPS14 (TERPENE SYNTHASE 14); S-lilool synthase
	Cit.14651.1.S1_at	AT3G15380	choline transporter-related
	Cit.14959.1.S1_at	AT1G34060	alliise family protein
	Cit.15711.1.S1_at	AT1G28480	GRX480; electron carrier/ protein disulfide oxidoreductase
	Cit.15872.1.S1_at
	Cit.16756.1.S1_at
	Cit.16756.1.S1_s_at	AT3G45140	LOX2 (LIPOXYGESE 2); lipoxygese
	Cit.16841.1.S1_at
	Cit.17853.1.S1_s_at	AT1G04680	pectate lyase family protein
	Cit.17876.1.S1_at	AT3G20470	GRP5 (GLYCINE-RICH PROTEIN 5); structural constituent of cell wall
	Cit.1950.1.S1_at	AT2G45570	CYP76C2; electron carrier/ heme binding / iron ion binding / monooxygese/ oxygen binding
	Cit.19580.1.S1_s_at	AT4G02080	ATSAR2 (ARABIDOPSIS THALIA SECRETION-ASSOCIATED RAS SUPER FAMILY 2); GTP binding
	Cit.19846.1.S1_at	AT1G12064	unknown protein
	Cit.20050.1.S1_at
	Cit.20133.1.S1_at
	Cit.20624.1.S1_s_at	AT3G55470	C2 domain-containing protein
	Cit.20682.1.S1_at
	Cit.20784.1.S1_at
	Cit.20839.1.S1_s_at	AT2G40610	ATEXPA8 (ARABIDOPSIS THALIA EXPANSIN A8)
	Cit.20864.1.S1_s_at	AT3G11920	glutaredoxin-related
	Cit.2392.1.S1_at	AT1G02800	ATCEL2; cellulase/ hydrolase, hydrolyzing O-glycosyl compounds
	Cit.2435.1.S1_s_at	AT4G02930	elongation factor Tu, putative / EF-Tu, putative
	Cit.24435.1.S1_s_at	AT5G28237	tryptophan synthase, beta subunit, putative
	Cit.24725.1.S1_x_at
	Cit.24929.1.S1_x_at
	Cit.25064.1.S1_s_at	AT1G17860	trypsin and protease inhibitor family protein / Kunitz family protein
	Cit.2523.1.S1_s_at	AT5G65020	ANT2 (Annexin Arabidopsis 2); calcium ion binding / calcium-dependent phospholipid binding
	Cit.25547.1.S1_at	AT1G09970	LRR XI-23; ATP binding / kise/ protein kise/ protein serine/threonine kise
	Cit.26142.1.S1_s_at	AT1G01630	SEC14 cytosolic factor, putative / phosphoglyceride transfer protein, putative
	Cit.27169.1.S1_x_at	AT2G18140	peroxidase, putative
	Cit.28018.1.S1_at	AT5G24270	SOS3 (SALT OVERLY SENSITIVE 3); calcium ion binding / calcium-dependent protein serine/threonine phosphatase
	Cit.28027.1.S1_at	AT5G48540	33 kDa secretory protein-related
	Cit.28071.1.S1_at	AT5G48380	leucine-rich repeat family protein / protein kise family protein
	Cit.28096.1.S1_at
	Cit.28139.1.S1_at	AT5G05840	unknown protein
	Cit.28877.1.S1_at
	Cit.29327.1.S1_at	AT1G69530	ATEXPA1 (ARABIDOPSIS THALIA EXPANSIN A1)
	Cit.29327.1.S1_x_at	AT1G69530	ATEXPA1 (ARABIDOPSIS THALIA EXPANSIN A1)
	Cit.29405.1.S1_s_at	AT2G05920	subtilase family protein
	Cit.29437.1.S1_x_at	AT3G26040	transferase family protein
	Cit.2949.1.S1_s_at	AT5G13870	EXGT-A4 (ENDOXYLOGLUCAN TRANSFERASE A4); hydrolase, acting on glycosyl bonds / hydrolase, hydrolyzing O-glycosyl compounds / xylo
	Cit.29661.1.S1_at	AT4G38460	GGR (geranylgeranyl reductase); farnesyltranstransferase
	Cit.29933.1.S1_at	AT1G12420	ACR8; amino acid binding
	Cit.30272.1.S1_at	AT1G76160	sks5 (SKU5 Similar 5); copper ion binding / oxidoreductase
	Cit.30307.1.S1_at	AT4G37990	ELI3-2 (ELICITOR-ACTIVATED GENE 3-2); aryl-alcohol dehydrogese/ mannitol dehydrogese
	Cit.30400.1.S1_at
	Cit.30534.1.S1_s_at	AT1G28400	unknown protein
	Cit.30564.1.S1_s_at	AT4G21620	glycine-rich protein
	Cit.30664.1.S1_at	AT4G38260	unknown protein
	Cit.30987.1.S1_at	AT3G51480	ATGLR3.6 (GLUTAMATE RECEPTOR 3.6); intracellular ligand-gated ion channel
	Cit.31051.1.S1_at	AT1G18670	IBS1 (IMPAIRED IN BABA-INDUCED STERILITY 1); ATP binding / kise/ protein kise/ protein serine/threonine kise/ protein tyros
	Cit.3107.1.S1_s_at	AT4G24220	VEP1 (VEIN PATTERNING 1); binding / catalytic
	Cit.31447.1.S1_at	AT4G23000	hydrolase/ protein serine/threonine phosphatase
	Cit.32359.1.S1_s_at	AT5G01370	unknown protein
	Cit.3277.1.S1_s_at	AT3G11340	UDP-glucoronosyl/UDP-glucosyl transferase family protein
	Cit.33068.1.S1_at
	Cit.33111.1.S1_at	AT4G02060	PRL (PROLIFERA); ATP binding / D binding / D-dependent ATPase/ nucleoside-triphosphatase/ nucleotide binding
	Cit.33162.1.S1_at	AT1G05280	fringe-related protein
	Cit.34680.1.S1_at
	Cit.3529.1.S1_s_at	AT1G30760	FAD-binding domain-containing protein
	Cit.356.1.S1_s_at	AT3G51030	ATTRX1; oxidoreductase, acting on sulfur group of donors, disulfide as acceptor
	Cit.35761.1.S1_at	AT1G69850	ATNRT1:2 (ARABIDOPSIS THALIA NITRATE TRANSPORTER 1:2); calcium ion binding / transporter
	Cit.37210.1.S1_at	AT1G07900	LBD1 (LOB DOMAIN-CONTAINING PROTEIN 1)
	Cit.37272.1.S1_at
	Cit.38178.1.S1_at	AT1G27460	NPGR1 (NO POLLEN GERMITION RELATED 1); calmodulin binding
	Cit.38389.1.S1_at
	Cit.38626.1.S1_at	AT5G15550	transducin family protein / WD-40 repeat family protein
	Cit.38982.1.S1_at	AT5G22860	serine carboxypeptidase S28 family protein
	Cit.39867.1.S1_s_at	AT5G28237	tryptophan synthase, beta subunit, putative
	Cit.399.1.S1_s_at	AT1G69530	ATEXPA1 (ARABIDOPSIS THALIA EXPANSIN A1)
	Cit.4224.1.S1_at
	Cit.4573.1.S1_at	AT3G45140	LOX2 (LIPOXYGESE 2); lipoxygese
	Cit.5026.1.S1_at	AT4G28310	unknown protein
	Cit.5180.1.S1_s_at	AT1G76490	HMG1 (HYDROXY METHYLGLUTARYL COA REDUCTASE 1); hydroxymethylglutaryl-CoA reductase
	Cit.5337.1.S1_s_at	AT2G21790	RNR1 (RIBONUCLEOTIDE REDUCTASE 1); ATP binding / protein binding / ribonucleoside-diphosphate reductase
	Cit.5447.1.S1_at	AT4G15830	binding
	Cit.5675.1.S1_at	AT4G22730	leucine-rich repeat transmembrane protein kise, putative
	Cit.6201.1.S1_at	AT3G21680	unknown protein
	Cit.6480.1.S1_s_at	AT5G60210	LOCATED IN: plasma membrane; EXPRESSED IN: 22 plant structures; EXPRESSED DURING: 12 growth stages; BEST Arabidopsis thalia p
	Cit.6493.1.S1_at	AT1G77400	FUNCTIONS IN: molecular_function unknown; INVOLVED IN: biological_process unknown; LOCATED IN: cellular_component unknown; EXPR
	Cit.6704.1.S1_at	AT5G28237	tryptophan synthase, beta subunit, putative
	Cit.7877.1.S1_at	AT1G65680	ATEXPB2 (ARABIDOPSIS THALIA EXPANSIN B2)
	Cit.8501.1.S1_at
	Cit.8502.1.S1_s_at
	Cit.913.1.S1_at	AT5G59720	HSP18.2 (heat shock protein 18.2)
	Cit.913.1.S1_s_at	AT5G59720	HSP18.2 (heat shock protein 18.2)
	Cit.914.1.S1_at	AT5G59720	HSP18.2 (heat shock protein 18.2)
	Cit.943.1.S1_s_at	AT2G41420	proline-rich family protein
	Cit.9528.1.S1_x_at	AT1G65680	ATEXPB2 (ARABIDOPSIS THALIA EXPANSIN B2)
	Cit.9845.1.S1_s_at	AT4G01470	TIP1;3 (TONOPLAST INTRINSIC PROTEIN 1;3); urea transmembrane transporter/ water channel
Late stage-specific down-regulation [74]
	Cit.10471.1.S1_s_at	AT2G26660	SPX2 (SPX DOMAIN GENE 2)
	Cit.11606.1.S1_s_at	AT3G47420	glycerol-3-phosphate transporter, putative / glycerol 3-phosphate permease, putative
	Cit.11983.1.S1_s_at	AT3G44990	XTR8 (XYLOGLUCAN ENDO-TRANSGLYCOSYLASE-RELATED 8); hydrolase, acting on glycosyl bonds / xyloglucan:xyloglucosyl transferase
	Cit.14663.1.S1_at	AT3G28050	nodulin MtN21 family protein
	Cit.14898.1.S1_s_at	AT5G59030	COPT1 (copper transporter 1); copper ion transmembrane transporter
	Cit.15009.1.S1_at	AT4G10120	ATSPS4F; transferase, transferring glycosyl groups
	Cit.15067.1.S1_at	AT1G75880	family II extracellular lipase 1 (EXL1)
	Cit.15187.1.S1_s_at	AT3G12830	auxin-responsive family protein
	Cit.15790.1.S1_at
	Cit.15843.1.S1_at
	Cit.16287.1.S1_at	AT4G39230	isoflavone reductase, putative
	Cit.17257.1.S1_at	AT5G13170	SAG29 (SENESCENCE-ASSOCIATED PROTEIN 29)
	Cit.1727.1.S1_s_at	AT3G54420	ATEP3; chitinase
	Cit.17272.1.S1_at	AT5G05220	unknown protein
	Cit.18579.1.S1_at
	Cit.18677.1.S1_s_at	AT3G54420	ATEP3; chitinase
	Cit.18744.1.S1_at
	Cit.18852.1.S1_at	AT5G40230	nodulin-related
	Cit.1928.1.S1_s_at	AT1G78860	curculin-like (mannose-binding) lectin family protein
	Cit.19333.1.S1_s_at	AT3G48200	unknown protein
	Cit.19927.1.S1_at	AT5G38520	hydrolase, alpha/beta fold family protein
	Cit.20598.1.S1_at
	Cit.21430.1.S1_s_at	AT5G13170	SAG29 (SENESCENCE-ASSOCIATED PROTEIN 29)
	Cit.22427.1.S1_s_at	AT4G15920	INVOLVED IN: biological_process unknown; LOCATED IN: endomembrane system, integral to membrane, membrane; EXPRESSED IN: 23 plant
	Cit.23344.1.S1_at	AT1G31420	FEI1 (FEI 1); ATP binding / kinase/ protein serine/threonine kinase
	Cit.25497.1.S1_at	AT1G65790	ARK1 (A. THALIANA RECEPTOR KINASE 1); kinase/ protein kinase/ protein serine/threonine kinase/ transmembrane receptor protein k
	Cit.25600.1.S1_at	AT2G16750	protein kinase family protein
	Cit.2693.1.S1_at	AT5G20060	phospholipase/carboxylesterase family protein
	Cit.27421.1.S1_at
	Cit.28480.1.S1_s_at	AT5G49360	BXL1 (BETA-XYLOSIDASE 1); hydrolase, hydrolyzing O-glycosyl compounds
	Cit.28480.1.S1_x_at	AT1G02640	BXL2 (BETA-XYLOSIDASE 2); hydrolase, hydrolyzing O-glycosyl compounds
	Cit.2899.1.S1_s_at	AT1G73010	phosphatase
	Cit.2900.1.S1_at	AT1G73010	phosphatase
	Cit.2902.1.S1_at	AT1G16720	HCF173 (high chlorophyll fluorescence phenotype 173); binding / catalytic/ transcription repressor
	Cit.29658.1.S1_at	AT2G23600	ACL (ACETONE-CYANOHYDRIN LYASE); hydrolase/ hydrolase, acting on ester bonds / methyl indole-3-acetate esterase/ methyl jasmona
	Cit.29721.1.S1_at	AT4G10270	wound-responsive family protein
	Cit.29751.1.S1_at	AT5G20790	unknown protein
	Cit.29861.1.S1_at	AT1G17950	MYB52 (MYB DOMAIN PROTEIN 52); DNA binding / transcription factor
	Cit.30410.1.S1_at	AT1G28330	DYL1 (DORMANCY-ASSOCIATED PROTEIN-LIKE 1)
	Cit.30453.1.S1_at	AT2G22240	MIPS2 (MYO-INOSITOL-1-PHOSTPATE SYNTHASE 2); binding / catalytic/ inositol-3-phosphate synthase
	Cit.3112.1.S1_at
	Cit.31300.1.S1_at	AT3G23250	MYB15 (MYB DOMAIN PROTEIN 15); DNA binding / transcription factor
	Cit.31556.1.S1_at	AT4G10120	ATSPS4F; transferase, transferring glycosyl groups
	Cit.31903.1.S1_at
	Cit.31943.1.S1_at	AT1G63910	AtMYB103 (myb domain protein 103); DNA binding / transcription activator/ transcription factor
	Cit.32139.1.S1_at	AT5G54670	ATK3 (ARABIDOPSIS THALIANA KINESIN 3); ATPase/ microtubule binding / microtubule motor
	Cit.32338.1.S1_at	AT3G55990	ESK1 (ESKIMO 1)
	Cit.32450.1.S1_at
	Cit.34850.1.S1_s_at	AT3G47420	glycerol-3-phosphate transporter, putative / glycerol 3-phosphate permease, putative
	Cit.37136.1.S1_s_at	AT1G05000	tyrosine specific protein phosphatase family protein
	Cit.37353.1.S1_at	AT5G44030	CESA4 (CELLULOSE SYNTHASE A4); cellulose synthase/ transferase, transferring glycosyl groups
	Cit.38047.1.S1_at
	Cit.38760.1.S1_at	AT2G04790	unknown protein
	Cit.39178.1.S1_s_at	AT5G06760	late embryogenesis abundant group 1 domain-containing protein / LEA group 1 domain-containing protein
	Cit.40357.1.S1_s_at	AT4G21870	26.5 kDa class P-related heat shock protein (HSP26.5-P)
	Cit.4504.1.S1_at
	Cit.4549.1.S1_s_at	AT1G05000	tyrosine specific protein phosphatase family protein
	Cit.4550.1.S1_at	AT1G05000	tyrosine specific protein phosphatase family protein
	Cit.4943.1.S1_at	AT4G00370	ANTR2; inorganic phosphate transmembrane transporter/ organic anion transmembrane transporter
	Cit.5084.1.S1_at	AT5G13170	SAG29 (SENESCENCE-ASSOCIATED PROTEIN 29)
	Cit.515.1.S1_at	AT1G61820	BGLU46 (BETA GLUCOSIDASE 46); catalytic/ cation binding / hydrolase, hydrolyzing O-glycosyl compounds
	Cit.5655.1.S1_at	AT2G26170	CYP711A1; electron carrier/ heme binding / iron ion binding / monooxygenase/ oxygen binding
	Cit.6381.1.S1_at	AT4G35750	Rho-GTPase-activating protein-related
	Cit.6538.1.S1_s_at
	Cit.6546.1.S1_at	AT4G32295	unknown protein
	Cit.658.1.S1_at	AT3G52590	UBQ1 (UBIQUITIN EXTENSION PROTEIN 1); protein binding / structural constituent of ribosome
	Cit.6986.1.S1_at	AT1G16090	WAKL7 (wall associated kinase-like 7); protein serine/threonine kinase
	Cit.7444.1.S1_at	AT2G31930	unknown protein
	Cit.7461.1.S1_at	AT5G13650	elongation factor family protein
	Cit.9110.1.S1_at	AT1G20340	DRT112; copper ion binding / electron carrier
	Cit.9252.1.S1_s_at	AT3G02870	VTC4; 3'(2'),5'-bisphosphate nucleotidase/ L-galactose-1-phosphate phosphatase/ inositol or phosphatidylinositol phosphatase/ inosi
	Cit.9817.1.S1_at
	Cit.9817.1.S1_s_at	AT3G07910	FUNCTIONS IN: molecular_function unknown; INVOLVED IN: biological_process unknown; LOCATED IN: endomembrane system; EXPRESSED IN:
	Cit.9833.1.S1_at	AT4G31330	unknown protein
Very late stage-specific up-regulation [6]
	Cit.12214.1.S1_at	AT4G17980	ac071 (Arabidopsis C domain containing protein 71); transcription factor
	Cit.15078.1.S1_at	AT3G24450	copper-binding family protein
	Cit.7043.1.S1_at	AT1G17860	trypsin and protease inhibitor family protein / Kunitz family protein
	Cit.7196.1.S1_at	AT4G03620	myosin heavy chain-related
	Cit.8259.1.S1_x_at	AT3G12500	ATHCHIB (ARABIDOPSIS THALIA BASIC CHITISE); chitise
	Cit.8262.1.S1_x_at	AT3G12500	ATHCHIB (ARABIDOPSIS THALIA BASIC CHITISE); chitise
Very late stage-specific down-regulation [1]
	Cit.14954.1.S1_at	AT1G42430	unknown protein
