# Supplementary material for: Transcriptome comparison and gene coexpression network analysis provide a systems view of citrus response to ‘Candidatus Liberibacter asiaticus’ infection
Source: BMC Genomics. 2013 Jan 16;14:27. doi: 10.1186/1471-2164-14-27 (PMC3577516; doi:10.1186/1471-2164-14-27)
Supplement: Additional file 5 — A list of coexpressed genes and their interactions and the GO enrichment analysis result. [file 1471-2164-14-27-S5.xls]

## Sheet: HLB network nodes
ProbeSet ID
Cit.100.1.S1_x_at
Cit.10031.1.S1_s_at
Cit.10032.1.S1_s_at
Cit.10032.1.S1_x_at
Cit.10034.1.S1_s_at
Cit.10043.1.S1_s_at
Cit.10046.1.S1_at
Cit.1005.1.S1_s_at
Cit.10068.1.S1_s_at
Cit.10084.1.S1_at
Cit.10084.1.S1_s_at
Cit.10087.1.S1_s_at
Cit.10089.1.S1_s_at
Cit.10097.1.S1_s_at
Cit.10114.1.S1_s_at
Cit.10117.1.S1_at
Cit.10118.1.S1_s_at
Cit.10127.1.S1_s_at
Cit.10132.1.S1_s_at
Cit.10152.1.S1_s_at
Cit.10182.1.S1_s_at
Cit.10183.1.S1_at
Cit.10187.1.S1_s_at
Cit.10194.1.S1_s_at
Cit.102.1.S1_s_at
Cit.10206.1.S1_s_at
Cit.10209.1.S1_s_at
Cit.10215.1.S1_s_at
Cit.10224.1.S1_s_at
Cit.10231.1.S1_at
Cit.10233.1.S1_at
Cit.10234.1.S1_s_at
Cit.10235.1.S1_at
Cit.10260.1.S1_s_at
Cit.10274.1.S1_s_at
Cit.10280.1.S1_x_at
Cit.10319.1.S1_at
Cit.10334.1.S1_s_at
Cit.10353.1.S1_at
Cit.10355.1.S1_s_at
Cit.10363.1.S1_s_at
Cit.10380.1.S1_at
Cit.10380.1.S1_s_at
Cit.10380.1.S1_x_at
Cit.10402.1.S1_s_at
Cit.10407.1.S1_s_at
Cit.10431.1.S1_s_at
Cit.10435.1.S1_at
Cit.10435.1.S1_s_at
Cit.10437.1.S1_s_at
Cit.10450.1.S1_at
Cit.10457.1.S1_at
Cit.10457.1.S1_s_at
Cit.10471.1.S1_s_at
Cit.10476.1.S1_s_at
Cit.10477.1.S1_at
Cit.10479.1.S1_s_at
Cit.10480.1.S1_at
Cit.10482.1.S1_s_at
Cit.10493.1.S1_s_at
Cit.10494.1.S1_at
Cit.10496.1.S1_at
Cit.10510.1.S1_at
Cit.10510.1.S1_s_at
Cit.10522.1.S1_s_at
Cit.10527.1.S1_s_at
Cit.10534.1.S1_s_at
Cit.10542.1.S1_s_at
Cit.10551.1.S1_s_at
Cit.10558.1.S1_s_at
Cit.10563.1.S1_at
Cit.10567.1.S1_s_at
Cit.1057.1.S1_s_at
Cit.10581.1.S1_s_at
Cit.10585.1.S1_s_at
Cit.10594.1.S1_at
Cit.10595.1.S1_at
Cit.106.1.S1_s_at
Cit.10613.1.S1_s_at
Cit.10622.1.S1_s_at
Cit.10633.1.S1_s_at
Cit.10648.1.S1_s_at
Cit.10653.1.S1_s_at
Cit.10659.1.S1_s_at
Cit.10661.1.S1_at
Cit.10661.1.S1_s_at
Cit.10676.1.S1_at
Cit.10687.1.S1_s_at
Cit.10690.1.S1_s_at
Cit.10691.1.S1_s_at
Cit.10697.1.S1_s_at
Cit.107.1.S1_x_at
Cit.10700.1.S1_s_at
Cit.1071.1.S1_s_at
Cit.10715.1.S1_s_at
Cit.10716.1.S1_at
Cit.10737.1.S1_s_at
Cit.1077.1.S1_s_at
Cit.10774.1.S1_s_at
Cit.10786.1.S1_s_at
Cit.10804.1.S1_s_at
Cit.10811.1.S1_s_at
Cit.10816.1.S1_at
Cit.1083.1.S1_s_at
Cit.10846.1.S1_s_at
Cit.10854.1.S1_s_at
Cit.10864.1.S1_s_at
Cit.1088.1.S1_s_at
Cit.10886.1.S1_at
Cit.10886.1.S1_s_at
Cit.10890.1.S1_s_at
Cit.10894.1.S1_s_at
Cit.109.1.S1_x_at
Cit.10917.1.S1_at
Cit.10937.1.S1_s_at
Cit.1094.1.S1_s_at
Cit.10942.1.S1_s_at
Cit.10947.1.S1_s_at
Cit.10950.1.S1_s_at
Cit.10954.1.S1_s_at
Cit.1096.1.S1_s_at
Cit.10972.1.S1_s_at
Cit.10978.1.S1_s_at
Cit.10991.1.S1_s_at
Cit.11018.1.S1_s_at
Cit.11021.1.S1_s_at
Cit.11037.1.S1_s_at
Cit.11045.1.S1_at
Cit.11045.1.S1_s_at
Cit.11061.1.S1_at
Cit.11064.1.S1_at
Cit.11071.1.S1_at
Cit.11071.1.S1_x_at
Cit.11086.1.S1_at
Cit.11095.1.S1_at
Cit.11096.1.S1_s_at
Cit.11101.1.S1_x_at
Cit.11103.1.S1_s_at
Cit.1113.1.S1_s_at
Cit.11131.1.S1_at
Cit.11131.1.S1_s_at
Cit.11144.1.S1_s_at
Cit.11147.1.S1_s_at
Cit.1115.1.S1_s_at
Cit.11167.1.S1_at
Cit.11169.1.S1_s_at
Cit.11172.1.S1_s_at
Cit.11175.1.S1_at
Cit.11175.1.S1_s_at
Cit.11183.1.S1_s_at
Cit.11186.1.S1_s_at
Cit.11192.1.S1_s_at
Cit.11204.1.S1_s_at
Cit.1121.1.S1_s_at
Cit.11219.1.S1_at
Cit.1122.1.S1_at
Cit.11221.1.S1_at
Cit.11221.1.S1_s_at
Cit.11226.1.S1_at
Cit.11227.1.S1_s_at
Cit.11230.1.S1_at
Cit.11230.1.S1_s_at
Cit.11232.1.S1_s_at
Cit.11236.1.S1_at
Cit.11237.1.S1_s_at
Cit.1125.1.S1_at
Cit.11252.1.S1_s_at
Cit.11275.1.S1_s_at
Cit.11285.1.S1_s_at
Cit.11286.1.S1_at
Cit.11327.1.S1_s_at
Cit.11332.1.S1_s_at
Cit.11334.1.S1_s_at
Cit.11335.1.S1_at
Cit.1134.1.S1_s_at
Cit.11340.1.S1_s_at
Cit.11343.1.S1_s_at
Cit.11353.1.S1_s_at
Cit.11356.1.S1_s_at
Cit.1136.1.S1_s_at
Cit.11369.1.S1_at
Cit.11370.1.S1_at
Cit.11374.1.S1_s_at
Cit.11377.1.S1_s_at
Cit.11383.1.S1_s_at
Cit.11392.1.S1_at
Cit.11394.1.S1_s_at
Cit.11405.1.S1_s_at
Cit.11408.1.S1_s_at
Cit.11409.1.S1_s_at
Cit.11410.1.S1_s_at
Cit.11419.1.S1_at
Cit.1143.1.S1_at
Cit.1143.1.S1_s_at
Cit.11433.1.S1_at
Cit.1144.1.S1_s_at
Cit.1145.1.S1_s_at
Cit.11459.1.S1_s_at
Cit.11460.1.S1_at
Cit.11473.1.S1_at
Cit.11489.1.S1_at
Cit.11489.1.S1_x_at
Cit.11492.1.S1_s_at
Cit.11493.1.S1_s_at
Cit.11496.1.S1_s_at
Cit.11497.1.S1_at
Cit.115.1.S1_x_at
Cit.11501.1.S1_s_at
Cit.11505.1.S1_s_at
Cit.11516.1.S1_s_at
Cit.11518.1.S1_at
Cit.11529.1.S1_s_at
Cit.11530.1.S1_at
Cit.11532.1.S1_s_at
Cit.1156.1.S1_s_at
Cit.11564.1.S1_at
Cit.11564.1.S1_s_at
Cit.11568.1.S1_s_at
Cit.11571.1.S1_s_at
Cit.11577.1.S1_s_at
Cit.1158.1.S1_s_at
Cit.11595.1.S1_s_at
Cit.11599.1.S1_at
Cit.11606.1.S1_s_at
Cit.11609.1.S1_s_at
Cit.11616.1.S1_s_at
Cit.1162.1.S1_s_at
Cit.11625.1.S1_s_at
Cit.11640.1.S1_s_at
Cit.11652.1.S1_s_at
Cit.11674.1.S1_s_at
Cit.11683.1.S1_at
Cit.11683.1.S1_s_at
Cit.11691.1.S1_at
Cit.11695.1.S1_s_at
Cit.11696.1.S1_at
Cit.11721.1.S1_s_at
Cit.11728.1.S1_s_at
Cit.11731.1.S1_s_at
Cit.11736.1.S1_s_at
Cit.11752.1.S1_s_at
Cit.11755.1.S1_s_at
Cit.11756.1.S1_s_at
Cit.11757.1.S1_at
Cit.11761.1.S1_a_at
Cit.11764.1.S1_s_at
Cit.11766.1.S1_s_at
Cit.11773.1.S1_s_at
Cit.11774.1.S1_at
Cit.11776.1.S1_s_at
Cit.11777.1.S1_s_at
Cit.11810.1.S1_s_at
Cit.11811.1.S1_at
Cit.1182.1.S1_s_at
Cit.11848.1.S1_s_at
Cit.11855.1.S1_s_at
Cit.11857.1.S1_s_at
Cit.11858.1.S1_s_at
Cit.11860.1.S1_at
Cit.11863.1.S1_s_at
Cit.11870.1.S1_s_at
Cit.11876.1.S1_s_at
Cit.11897.1.S1_s_at
Cit.11898.1.S1_at
Cit.11901.1.S1_at
Cit.11911.1.S1_at
Cit.11911.1.S1_s_at
Cit.11918.1.S1_at
Cit.11918.1.S1_x_at
Cit.11919.1.S1_s_at
Cit.11927.1.S1_s_at
Cit.11930.1.S1_s_at
Cit.11933.1.S1_s_at
Cit.11938.1.S1_s_at
Cit.1194.1.S1_s_at
Cit.11944.1.S1_s_at
Cit.11958.1.S1_at
Cit.11959.1.S1_s_at
Cit.11961.1.S1_at
Cit.11970.1.S1_at
Cit.11970.1.S1_s_at
Cit.12006.1.S1_s_at
Cit.12007.1.S1_s_at
Cit.12029.1.S1_s_at
Cit.1203.1.S1_s_at
Cit.12031.1.S1_s_at
Cit.12033.1.S1_at
Cit.12040.1.S1_s_at
Cit.12053.1.S1_s_at
Cit.12062.1.S1_at
Cit.12063.1.S1_s_at
Cit.12071.1.S1_s_at
Cit.12113.1.S1_s_at
Cit.12123.1.S1_at
Cit.12125.1.S1_s_at
Cit.12140.1.S1_at
Cit.12149.1.S1_s_at
Cit.12159.1.S1_at
Cit.12172.1.S1_at
Cit.12176.1.S1_s_at
Cit.12178.1.S1_s_at
Cit.12183.1.S1_at
Cit.1219.1.S1_at
Cit.1219.1.S1_s_at
Cit.12210.1.S1_at
Cit.12214.1.S1_at
Cit.12214.1.S1_s_at
Cit.12225.1.S1_s_at
Cit.12232.1.S1_at
Cit.12233.1.S1_s_at
Cit.12238.1.S1_s_at
Cit.12240.1.S1_at
Cit.12248.1.S1_s_at
Cit.12253.1.S1_s_at
Cit.12266.1.S1_s_at
Cit.12272.1.S1_s_at
Cit.12276.1.S1_s_at
Cit.12299.1.S1_at
Cit.1231.1.S1_s_at
Cit.12329.1.S1_at
Cit.12329.1.S1_s_at
Cit.12331.1.S1_at
Cit.12332.1.S1_s_at
Cit.12333.1.S1_at
Cit.12334.1.S1_s_at
Cit.12341.1.S1_s_at
Cit.12343.1.S1_s_at
Cit.1235.1.S1_s_at
Cit.12358.1.S1_s_at
Cit.1236.1.S1_at
Cit.12361.1.S1_at
Cit.12361.1.S1_s_at
Cit.12364.1.S1_at
Cit.12382.1.S1_s_at
Cit.12396.1.S1_at
Cit.12397.1.S1_s_at
Cit.12427.1.S1_at
Cit.12435.1.S1_s_at
Cit.12443.1.S1_s_at
Cit.12446.1.S1_s_at
Cit.12448.1.S1_s_at
Cit.12451.1.S1_at
Cit.12452.1.S1_at
Cit.12457.1.S1_at
Cit.12469.1.S1_at
Cit.12480.1.S1_s_at
Cit.12482.1.S1_at
Cit.12482.1.S1_s_at
Cit.12485.1.S1_at
Cit.12485.1.S1_s_at
Cit.1249.1.S1_s_at
Cit.12490.1.S1_s_at
Cit.12499.1.S1_at
Cit.125.1.S1_s_at
Cit.12500.1.S1_s_at
Cit.12510.1.S1_at
Cit.12516.1.S1_x_at
Cit.12524.1.S1_s_at
Cit.12541.1.S1_s_at
Cit.12549.1.S1_at
Cit.12549.1.S1_s_at
Cit.12550.1.S1_at
Cit.12551.1.S1_at
Cit.12551.1.S1_s_at
Cit.1256.1.S1_s_at
Cit.12562.1.S1_s_at
Cit.12567.1.S1_s_at
Cit.12568.1.S1_at
Cit.12571.1.S1_s_at
Cit.12573.1.S1_at
Cit.12593.1.S1_at
Cit.12598.1.S1_s_at
Cit.12609.1.S1_s_at
Cit.12610.1.S1_s_at
Cit.12616.1.S1_s_at
Cit.12617.1.S1_at
Cit.12617.1.S1_s_at
Cit.12630.1.S1_s_at
Cit.12640.1.S1_s_at
Cit.12641.1.S1_at
Cit.12644.1.S1_s_at
Cit.12645.1.S1_at
Cit.1266.1.S1_s_at
Cit.12663.1.S1_s_at
Cit.12665.1.S1_s_at
Cit.1268.1.S1_s_at
Cit.12691.1.S1_s_at
Cit.12693.1.S1_at
Cit.12698.1.S1_at
Cit.12706.1.S1_at
Cit.12718.1.S1_at
Cit.1272.1.S1_s_at
Cit.12726.1.S1_s_at
Cit.12728.1.S1_at
Cit.12732.1.S1_at
Cit.12737.1.S1_s_at
Cit.1274.1.S1_s_at
Cit.12743.1.S1_at
Cit.12757.1.S1_s_at
Cit.12766.1.S1_s_at
Cit.12768.1.S1_at
Cit.12774.1.S1_s_at
Cit.12780.1.S1_s_at
Cit.12789.1.S1_s_at
Cit.12797.1.S1_s_at
Cit.1280.1.S1_s_at
Cit.12806.1.S1_s_at
Cit.12808.1.S1_s_at
Cit.12814.1.S1_s_at
Cit.12816.1.S1_s_at
Cit.12820.1.S1_at
Cit.12821.1.S1_s_at
Cit.12882.1.S1_at
Cit.12883.1.S1_s_at
Cit.12888.1.S1_s_at
Cit.12893.1.S1_at
Cit.12899.1.S1_s_at
Cit.1290.1.S1_s_at
Cit.12917.1.S1_at
Cit.12919.1.S1_at
Cit.12922.1.S1_s_at
Cit.12928.1.S1_s_at
Cit.12936.1.S1_s_at
Cit.12937.1.S1_at
Cit.12943.1.S1_s_at
Cit.12944.1.S1_s_at
Cit.12949.1.S1_at
Cit.12958.1.S1_s_at
Cit.12960.1.S1_s_at
Cit.12975.1.S1_at
Cit.12976.1.S1_at
Cit.12977.1.S1_at
Cit.12980.1.S1_x_at
Cit.12986.1.S1_s_at
Cit.12989.1.S1_s_at
Cit.13000.1.S1_s_at
Cit.13001.1.S1_at
Cit.13002.1.S1_s_at
Cit.13017.1.S1_at
Cit.13017.1.S1_s_at
Cit.13023.1.S1_at
Cit.13036.1.S1_at
Cit.13050.1.S1_at
Cit.13050.1.S1_s_at
Cit.13053.1.S1_at
Cit.13056.1.S1_s_at
Cit.13065.1.S1_at
Cit.13079.1.S1_s_at
Cit.13098.1.S1_at
Cit.13113.1.S1_at
Cit.13120.1.S1_s_at
Cit.13126.1.S1_s_at
Cit.13128.1.S1_s_at
Cit.13131.1.S1_at
Cit.13131.1.S1_s_at
Cit.13136.1.S1_s_at
Cit.13138.1.S1_s_at
Cit.13147.1.S1_at
Cit.13155.1.S1_at
Cit.1316.1.S1_at
Cit.13164.1.S1_at
Cit.13165.1.S1_at
Cit.13173.1.S1_s_at
Cit.13180.1.S1_at
Cit.13182.1.S1_s_at
Cit.13188.1.S1_at
Cit.13188.1.S1_s_at
Cit.1319.1.S1_s_at
Cit.13194.1.S1_at
Cit.1320.1.S1_s_at
Cit.13216.1.S1_at
Cit.13217.1.S1_at
Cit.13218.1.S1_s_at
Cit.13226.1.S1_at
Cit.13229.1.S1_at
Cit.13245.1.S1_at
Cit.13249.1.S1_at
Cit.13250.1.S1_at
Cit.13250.1.S1_s_at
Cit.13252.1.S1_at
Cit.13264.1.S1_at
Cit.13267.1.S1_at
Cit.13286.1.S1_at
Cit.13290.1.S1_at
Cit.13305.1.S1_s_at
Cit.13311.1.S1_at
Cit.13313.1.S1_at
Cit.13313.1.S1_s_at
Cit.13324.1.S1_s_at
Cit.13328.1.S1_at
Cit.13330.1.S1_s_at
Cit.13342.1.S1_s_at
Cit.13346.1.S1_at
Cit.1335.1.S1_s_at
Cit.13359.1.S1_s_at
Cit.13366.1.S1_at
Cit.13387.1.S1_at
Cit.13398.1.S1_at
Cit.13407.1.S1_s_at
Cit.13410.1.S1_s_at
Cit.13412.1.S1_s_at
Cit.13415.1.S1_at
Cit.13416.1.S1_at
Cit.13430.1.S1_s_at
Cit.13432.1.S1_at
Cit.13434.1.S1_s_at
Cit.13437.1.S1_s_at
Cit.13444.1.S1_at
Cit.13451.1.S1_at
Cit.13455.1.S1_s_at
Cit.13456.1.S1_at
Cit.13470.1.S1_s_at
Cit.13474.1.S1_s_at
Cit.13490.1.S1_at
Cit.13490.1.S1_x_at
Cit.13502.1.S1_at
Cit.13504.1.S1_s_at
Cit.13509.1.S1_at
Cit.13512.1.S1_at
Cit.13517.1.S1_s_at
Cit.13542.1.S1_at
Cit.13546.1.S1_at
Cit.13547.1.S1_s_at
Cit.13573.1.S1_s_at
Cit.13576.1.S1_at
Cit.13577.1.S1_at
Cit.13595.1.S1_at
Cit.1360.1.S1_s_at
Cit.13613.1.S1_at
Cit.13617.1.S1_s_at
Cit.13643.1.S1_at
Cit.1365.1.S1_x_at
Cit.13658.1.S1_at
Cit.13659.1.S1_s_at
Cit.1366.1.S1_at
Cit.1366.1.S1_x_at
Cit.13671.1.S1_at
Cit.13671.1.S1_s_at
Cit.13679.1.S1_at
Cit.13681.1.S1_at
Cit.13682.1.S1_at
Cit.13683.1.S1_s_at
Cit.13686.1.S1_s_at
Cit.13687.1.S1_at
Cit.13692.1.S1_at
Cit.13694.1.S1_at
Cit.13715.1.S1_at
Cit.13716.1.S1_s_at
Cit.13717.1.S1_at
Cit.1372.1.S1_s_at
Cit.13727.1.S1_s_at
Cit.13732.1.S1_at
Cit.13732.1.S1_s_at
Cit.13733.1.S1_at
Cit.13746.1.S1_at
Cit.13750.1.S1_at
Cit.13750.1.S1_x_at
Cit.13754.1.S1_s_at
Cit.13758.1.S1_at
Cit.13786.1.S1_s_at
Cit.13808.1.S1_s_at
Cit.13814.1.S1_at
Cit.13815.1.S1_at
Cit.13832.1.S1_s_at
Cit.13835.1.S1_at
Cit.13838.1.S1_at
Cit.13845.1.S1_at
Cit.1385.1.S1_s_at
Cit.13858.1.S1_s_at
Cit.1386.1.S1_at
Cit.13862.1.S1_at
Cit.13868.1.S1_at
Cit.13882.1.S1_s_at
Cit.13894.1.S1_at
Cit.13895.1.S1_at
Cit.13896.1.S1_s_at
Cit.1390.1.S1_s_at
Cit.13900.1.S1_at
Cit.13908.1.S1_at
Cit.13912.1.S1_at
Cit.13917.1.S1_at
Cit.13925.1.S1_at
Cit.13927.1.S1_at
Cit.13935.1.S1_s_at
Cit.13938.1.S1_at
Cit.13939.1.S1_at
Cit.13939.1.S1_s_at
Cit.13945.1.S1_at
Cit.13955.1.S1_at
Cit.13956.1.S1_at
Cit.13963.1.S1_s_at
Cit.13967.1.S1_s_at
Cit.13968.1.S1_at
Cit.13973.1.S1_at
Cit.13984.1.S1_at
Cit.13995.1.S1_at
Cit.13998.1.S1_s_at
Cit.14000.1.S1_at
Cit.14005.1.S1_at
Cit.14005.1.S1_s_at
Cit.14015.1.S1_at
Cit.14019.1.S1_at
Cit.14030.1.S1_s_at
Cit.14031.1.S1_at
Cit.14041.1.S1_at
Cit.14050.1.S1_at
Cit.14055.1.S1_at
Cit.14069.1.S1_at
Cit.14070.1.S1_s_at
Cit.14075.1.S1_at
Cit.14078.1.S1_at
Cit.14081.1.S1_at
Cit.14093.1.S1_at
Cit.14103.1.S1_s_at
Cit.14110.1.S1_at
Cit.14111.1.S1_s_at
Cit.14113.1.S1_s_at
Cit.14122.1.S1_at
Cit.14124.1.S1_at
Cit.14131.1.S1_at
Cit.14148.1.S1_at
Cit.14151.1.S1_s_at
Cit.14170.1.S1_at
Cit.14171.1.S1_at
Cit.14176.1.S1_s_at
Cit.14205.1.S1_at
Cit.14213.1.S1_at
Cit.14214.1.S1_s_at
Cit.14221.1.S1_at
Cit.14227.1.S1_at
Cit.14230.1.S1_at
Cit.14250.1.S1_at
Cit.14255.1.S1_at
Cit.14256.1.S1_at
Cit.14266.1.S1_at
Cit.14271.1.S1_at
Cit.14284.1.S1_s_at
Cit.14287.1.S1_at
Cit.14299.1.S1_at
Cit.14331.1.S1_at
Cit.14331.1.S1_s_at
Cit.14333.1.S1_at
Cit.14342.1.S1_at
Cit.14343.1.S1_at
Cit.14353.1.S1_at
Cit.14354.1.S1_at
Cit.14359.1.S1_at
Cit.14361.1.S1_s_at
Cit.14362.1.S1_at
Cit.14363.1.S1_at
Cit.1437.1.S1_at
Cit.14373.1.S1_at
Cit.14377.1.S1_at
Cit.14378.1.S1_s_at
Cit.14380.1.S1_at
Cit.14383.1.S1_at
Cit.14390.1.S1_at
Cit.14394.1.S1_s_at
Cit.14406.1.S1_at
Cit.14408.1.S1_s_at
Cit.14410.1.S1_at
Cit.14419.1.S1_at
Cit.14419.1.S1_s_at
Cit.14423.1.S1_at
Cit.14429.1.S1_at
Cit.14433.1.S1_s_at
Cit.14435.1.S1_at
Cit.14437.1.S1_at
Cit.14442.1.S1_at
Cit.1446.1.S1_s_at
Cit.14463.1.S1_at
Cit.14470.1.S1_at
Cit.14495.1.S1_at
Cit.14497.1.S1_s_at
Cit.14503.1.S1_at
Cit.14522.1.S1_at
Cit.14534.1.S1_at
Cit.14558.1.S1_at
Cit.14570.1.S1_s_at
Cit.14575.1.S1_at
Cit.14576.1.S1_s_at
Cit.1458.1.S1_s_at
Cit.14583.1.S1_s_at
Cit.14584.1.S1_at
Cit.14597.1.S1_s_at
Cit.14601.1.S1_at
Cit.14611.1.S1_at
Cit.14612.1.S1_s_at
Cit.14613.1.S1_at
Cit.14614.1.S1_s_at
Cit.14615.1.S1_at
Cit.14617.1.S1_at
Cit.14622.1.S1_s_at
Cit.14623.1.S1_at
Cit.14649.1.S1_at
Cit.14654.1.S1_s_at
Cit.14658.1.S1_at
Cit.14660.1.S1_at
Cit.14662.1.S1_at
Cit.14667.1.S1_at
Cit.14670.1.S1_at
Cit.14671.1.S1_at
Cit.14673.1.S1_at
Cit.14675.1.S1_at
Cit.1468.1.S1_s_at
Cit.14680.1.S1_s_at
Cit.14683.1.S1_s_at
Cit.14690.1.S1_s_at
Cit.14693.1.S1_at
Cit.14698.1.S1_at
Cit.14712.1.S1_at
Cit.14715.1.S1_s_at
Cit.14732.1.S1_at
Cit.14734.1.S1_at
Cit.14738.1.S1_at
Cit.14745.1.S1_at
Cit.14749.1.S1_at
Cit.14762.1.S1_at
Cit.14764.1.S1_at
Cit.14766.1.S1_at
Cit.14767.1.S1_at
Cit.14768.1.S1_at
Cit.14773.1.S1_at
Cit.14778.1.S1_at
Cit.14784.1.S1_at
Cit.14790.1.S1_at
Cit.14790.1.S1_s_at
Cit.14801.1.S1_at
Cit.14813.1.S1_s_at
Cit.14816.1.S1_s_at
Cit.14852.1.S1_s_at
Cit.14857.1.S1_at
Cit.14865.1.S1_at
Cit.14866.1.S1_at
Cit.14872.1.S1_at
Cit.14885.1.S1_at
Cit.14886.1.S1_s_at
Cit.14890.1.S1_at
Cit.14890.1.S1_x_at
Cit.14900.1.S1_at
Cit.14905.1.S1_s_at
Cit.14906.1.S1_at
Cit.14909.1.S1_at
Cit.14911.1.S1_at
Cit.14912.1.S1_at
Cit.14918.1.S1_at
Cit.14922.1.S1_at
Cit.14938.1.S1_at
Cit.14939.1.S1_at
Cit.14954.1.S1_at
Cit.14958.1.S1_at
Cit.1496.1.S1_s_at
Cit.14989.1.S1_at
Cit.14998.1.S1_at
Cit.14999.1.S1_s_at
Cit.15007.1.S1_at
Cit.15010.1.S1_s_at
Cit.15017.1.S1_at
Cit.15018.1.S1_at
Cit.15020.1.S1_at
Cit.15030.1.S1_at
Cit.15037.1.S1_at
Cit.15043.1.S1_at
Cit.15044.1.S1_at
Cit.15046.1.S1_s_at
Cit.15049.1.S1_at
Cit.15053.1.S1_at
Cit.15054.1.S1_at
Cit.15061.1.S1_at
Cit.15067.1.S1_at
Cit.15079.1.S1_at
Cit.15088.1.S1_at
Cit.15102.1.S1_at
Cit.15111.1.S1_at
Cit.15112.1.S1_s_at
Cit.15113.1.S1_at
Cit.15115.1.S1_at
Cit.15140.1.S1_at
Cit.15144.1.S1_s_at
Cit.15145.1.S1_at
Cit.15152.1.S1_at
Cit.15153.1.S1_at
Cit.15156.1.S1_at
Cit.1517.1.S1_s_at
Cit.15180.1.S1_at
Cit.15181.1.S1_at
Cit.15185.1.S1_at
Cit.15189.1.S1_at
Cit.15201.1.S1_s_at
Cit.15204.1.S1_at
Cit.15210.1.S1_at
Cit.15216.1.S1_at
Cit.15228.1.S1_at
Cit.15234.1.S1_at
Cit.15242.1.S1_at
Cit.15257.1.S1_at
Cit.15258.1.S1_at
Cit.15277.1.S1_at
Cit.15282.1.S1_at
Cit.15288.1.S1_at
Cit.15289.1.S1_at
Cit.15293.1.S1_at
Cit.15298.1.S1_s_at
Cit.15301.1.S1_at
Cit.15306.1.S1_at
Cit.1531.1.S1_s_at
Cit.15310.1.S1_at
Cit.15325.1.S1_s_at
Cit.15330.1.S1_at
Cit.1534.1.S1_at
Cit.15345.1.S1_at
Cit.15346.1.S1_s_at
Cit.15348.1.S1_at
Cit.15373.1.S1_at
Cit.15381.1.S1_at
Cit.15396.1.S1_s_at
Cit.15400.1.S1_at
Cit.15400.1.S1_s_at
Cit.15401.1.S1_s_at
Cit.15402.1.S1_at
Cit.15404.1.S1_at
Cit.15408.1.S1_at
Cit.15412.1.S1_at
Cit.15432.1.S1_at
Cit.15437.1.S1_at
Cit.15455.1.S1_at
Cit.15464.1.S1_at
Cit.15466.1.S1_at
Cit.15469.1.S1_at
Cit.15483.1.S1_s_at
Cit.15492.1.S1_at
Cit.15495.1.S1_at
Cit.15496.1.S1_at
Cit.15498.1.S1_at
Cit.15504.1.S1_s_at
Cit.15521.1.S1_s_at
Cit.15524.1.S1_s_at
Cit.15528.1.S1_at
Cit.15535.1.S1_at
Cit.15540.1.S1_at
Cit.15547.1.S1_at
Cit.15550.1.S1_at
Cit.15552.1.S1_at
Cit.15570.1.S1_at
Cit.15573.1.S1_at
Cit.15574.1.S1_s_at
Cit.15584.1.S1_at
Cit.15586.1.S1_at
Cit.15593.1.S1_s_at
Cit.15596.1.S1_at
Cit.15599.1.S1_s_at
Cit.15606.1.S1_at
Cit.15613.1.S1_at
Cit.15614.1.S1_at
Cit.15620.1.S1_at
Cit.15621.1.S1_at
Cit.15625.1.S1_at
Cit.15626.1.S1_at
Cit.15629.1.S1_at
Cit.15630.1.S1_at
Cit.15631.1.S1_at
Cit.15635.1.S1_at
Cit.15643.1.S1_s_at
Cit.15647.1.S1_at
Cit.15654.1.S1_at
Cit.15671.1.S1_at
Cit.1568.1.S1_s_at
Cit.15680.1.S1_at
Cit.15680.1.S1_s_at
Cit.15694.1.S1_at
Cit.15696.1.S1_s_at
Cit.15697.1.S1_s_at
Cit.15700.1.S1_at
Cit.15702.1.S1_at
Cit.15705.1.S1_at
Cit.15706.1.S1_at
Cit.15707.1.S1_at
Cit.15708.1.S1_s_at
Cit.15713.1.S1_at
Cit.1573.1.S1_s_at
Cit.15748.1.S1_at
Cit.15754.1.S1_at
Cit.15778.1.S1_at
Cit.1579.1.S1_at
Cit.15797.1.S1_at
Cit.15810.1.S1_s_at
Cit.15857.1.S1_at
Cit.1587.1.S1_s_at
Cit.15886.1.S1_at
Cit.15888.1.S1_at
Cit.1589.1.S1_s_at
Cit.15896.1.S1_at
Cit.15910.1.S1_at
Cit.1592.1.S1_s_at
Cit.15951.1.S1_at
Cit.1597.1.S1_at
Cit.15983.1.S1_at
Cit.15986.1.S1_at
Cit.15990.1.S1_at
Cit.15991.1.S1_at
Cit.16016.1.S1_at
Cit.16017.1.S1_at
Cit.16021.1.S1_at
Cit.16024.1.S1_at
Cit.16033.1.S1_at
Cit.16035.1.S1_at
Cit.16038.1.S1_at
Cit.16039.1.S1_at
Cit.16050.1.S1_at
Cit.16081.1.S1_at
Cit.16091.1.S1_at
Cit.16093.1.S1_at
Cit.16094.1.S1_at
Cit.161.1.S1_at
Cit.161.1.S1_x_at
Cit.16127.1.S1_at
Cit.16136.1.S1_at
Cit.1615.1.S1_s_at
Cit.16154.1.S1_at
Cit.16161.1.S1_at
Cit.16178.1.S1_at
Cit.16190.1.S1_at
Cit.1620.1.S1_s_at
Cit.16208.1.S1_at
Cit.1621.1.S1_at
Cit.16227.1.S1_at
Cit.16232.1.S1_at
Cit.16236.1.S1_at
Cit.16238.1.S1_at
Cit.1624.1.S1_s_at
Cit.16241.1.S1_at
Cit.16248.1.S1_at
Cit.16259.1.S1_at
Cit.16263.1.S1_at
Cit.16303.1.S1_at
Cit.16305.1.S1_at
Cit.16318.1.S1_at
Cit.1632.1.S1_s_at
Cit.1633.1.S1_x_at
Cit.16335.1.S1_at
Cit.16348.1.S1_at
Cit.16360.1.S1_at
Cit.16369.1.S1_at
Cit.16378.1.S1_at
Cit.1639.1.S1_s_at
Cit.16399.1.S1_at
Cit.16401.1.S1_at
Cit.16401.1.S1_s_at
Cit.16402.1.S1_at
Cit.16403.1.S1_at
Cit.16404.1.S1_at
Cit.16406.1.S1_at
Cit.16413.1.S1_at
Cit.16427.1.S1_at
Cit.16441.1.S1_at
Cit.1645.1.S1_s_at
Cit.16462.1.S1_at
Cit.16483.1.S1_at
Cit.16514.1.S1_at
Cit.16516.1.S1_at
Cit.16521.1.S1_at
Cit.16522.1.S1_at
Cit.1654.1.S1_s_at
Cit.16551.1.S1_at
Cit.16603.1.S1_at
Cit.1662.1.S1_s_at
Cit.1663.1.S1_at
Cit.16634.1.S1_at
Cit.16636.1.S1_at
Cit.1664.1.S1_s_at
Cit.16644.1.S1_at
Cit.16654.1.S1_at
Cit.16671.1.S1_at
Cit.16674.1.S1_at
Cit.16688.1.S1_s_at
Cit.16692.1.S1_at
Cit.16700.1.S1_at
Cit.16717.1.S1_at
Cit.1672.1.S1_x_at
Cit.16720.1.S1_at
Cit.16727.1.S1_at
Cit.16734.1.S1_at
Cit.16735.1.S1_at
Cit.16754.1.S1_at
Cit.16769.1.S1_at
Cit.1678.1.S1_s_at
Cit.16796.1.S1_at
Cit.16804.1.S1_at
Cit.16807.1.S1_at
Cit.16839.1.S1_at
Cit.16842.1.S1_at
Cit.16843.1.S1_at
Cit.16855.1.S1_at
Cit.16873.1.S1_s_at
Cit.1688.1.S1_s_at
Cit.16882.1.S1_x_at
Cit.16885.1.S1_at
Cit.16900.1.S1_x_at
Cit.1691.1.S1_s_at
Cit.16913.1.S1_s_at
Cit.16919.1.S1_s_at
Cit.16922.1.S1_s_at
Cit.16962.1.S1_x_at
Cit.16972.1.S1_x_at
Cit.16978.1.S1_s_at
Cit.16993.1.S1_s_at
Cit.16994.1.S1_s_at
Cit.16995.1.S1_s_at
Cit.17011.1.S1_s_at
Cit.17014.1.S1_s_at
Cit.17025.1.S1_at
Cit.17032.1.S1_s_at
Cit.17034.1.S1_at
Cit.17057.1.S1_s_at
Cit.17061.1.S1_s_at
Cit.17062.1.S1_s_at
Cit.17065.1.S1_s_at
Cit.17066.1.S1_s_at
Cit.17071.1.S1_s_at
Cit.17074.1.S1_s_at
Cit.17076.1.S1_at
Cit.17076.1.S1_x_at
Cit.17088.1.S1_s_at
Cit.17090.1.S1_s_at
Cit.17110.1.S1_s_at
Cit.17126.1.S1_s_at
Cit.1713.1.S1_s_at
Cit.17133.1.S1_s_at
Cit.1714.1.S1_s_at
Cit.17155.1.S1_at
Cit.17155.1.S1_s_at
Cit.17157.1.S1_s_at
Cit.17179.1.S1_s_at
Cit.17184.1.S1_s_at
Cit.17195.1.S1_s_at
Cit.17200.1.S1_at
Cit.17203.1.S1_s_at
Cit.17213.1.S1_at
Cit.17215.1.S1_s_at
Cit.17219.1.S1_at
Cit.17235.1.S1_s_at
Cit.17240.1.S1_s_at
Cit.17241.1.S1_at
Cit.17242.1.S1_at
Cit.17244.1.S1_s_at
Cit.17249.1.S1_at
Cit.17254.1.S1_at
Cit.17257.1.S1_at
Cit.17260.1.S1_at
Cit.17264.1.S1_s_at
Cit.17265.1.S1_at
Cit.1727.1.S1_s_at
Cit.17270.1.S1_at
Cit.17288.1.S1_s_at
Cit.17292.1.S1_at
Cit.17300.1.S1_at
Cit.17300.1.S1_s_at
Cit.17307.1.S1_at
Cit.17313.1.S1_s_at
Cit.17321.1.S1_s_at
Cit.17322.1.S1_at
Cit.17322.1.S1_s_at
Cit.17330.1.S1_at
Cit.17336.1.S1_at
Cit.17347.1.S1_at
Cit.17350.1.S1_at
Cit.17356.1.S1_s_at
Cit.17365.1.S1_at
Cit.17370.1.S1_at
Cit.17372.1.S1_at
Cit.17374.1.S1_at
Cit.17382.1.S1_at
Cit.17385.1.S1_at
Cit.17396.1.S1_at
Cit.17398.1.S1_at
Cit.1740.1.S1_s_at
Cit.17406.1.S1_at
Cit.17407.1.S1_at
Cit.17418.1.S1_s_at
Cit.17445.1.S1_at
Cit.17447.1.S1_at
Cit.17455.1.S1_at
Cit.17455.1.S1_s_at
Cit.17464.1.S1_at
Cit.17466.1.S1_at
Cit.17474.1.S1_at
Cit.17483.1.S1_at
Cit.17504.1.S1_at
Cit.17506.1.S1_at
Cit.17508.1.S1_at
Cit.1751.1.S1_s_at
Cit.17514.1.S1_at
Cit.17526.1.S1_at
Cit.17561.1.S1_s_at
Cit.17566.1.S1_at
Cit.17567.1.S1_at
Cit.17576.1.S1_x_at
Cit.17592.1.S1_at
Cit.17596.1.S1_s_at
Cit.17596.1.S1_x_at
Cit.1760.1.S1_s_at
Cit.1761.1.S1_s_at
Cit.17625.1.S1_s_at
Cit.17651.1.S1_x_at
Cit.17693.1.S1_s_at
Cit.17701.1.S1_s_at
Cit.17702.1.S1_s_at
Cit.17723.1.S1_s_at
Cit.17732.1.S1_at
Cit.17732.1.S1_x_at
Cit.17740.1.S1_s_at
Cit.17752.1.S1_s_at
Cit.17776.1.S1_at
Cit.17786.1.S1_s_at
Cit.17815.1.S1_s_at
Cit.17835.1.S1_s_at
Cit.17840.1.S1_s_at
Cit.17850.1.S1_s_at
Cit.17852.1.S1_s_at
Cit.17853.1.S1_s_at
Cit.17872.1.S1_at
Cit.17876.1.S1_at
Cit.17882.1.S1_s_at
Cit.17887.1.S1_s_at
Cit.17888.1.S1_s_at
Cit.17889.1.S1_s_at
Cit.17895.1.S1_s_at
Cit.1790.1.S1_s_at
Cit.17908.1.S1_s_at
Cit.17910.1.S1_s_at
Cit.17913.1.S1_at
Cit.17915.1.S1_at
Cit.17919.1.S1_s_at
Cit.17924.1.S1_s_at
Cit.1793.1.S1_s_at
Cit.17933.1.S1_s_at
Cit.17943.1.S1_s_at
Cit.17946.1.S1_s_at
Cit.17949.1.S1_s_at
Cit.17959.1.S1_at
Cit.17977.1.S1_at
Cit.17981.1.S1_at
Cit.17981.1.S1_s_at
Cit.17985.1.S1_s_at
Cit.17986.1.S1_s_at
Cit.17992.1.S1_s_at
Cit.18013.1.S1_at
Cit.18018.1.S1_at
Cit.18023.1.S1_at
Cit.18026.1.S1_s_at
Cit.18028.1.S1_s_at
Cit.18029.1.S1_at
Cit.18044.1.S1_at
Cit.18050.1.S1_at
Cit.18051.1.S1_at
Cit.18069.1.S1_at
Cit.18076.1.S1_at
Cit.18076.1.S1_s_at
Cit.18080.1.S1_at
Cit.18081.1.S1_at
Cit.18082.1.S1_at
Cit.18086.1.S1_at
Cit.18086.1.S1_s_at
Cit.18100.1.S1_at
Cit.18111.1.S1_at
Cit.18118.1.S1_at
Cit.18118.1.S1_s_at
Cit.18138.1.S1_at
Cit.1814.1.S1_s_at
Cit.18143.1.S1_at
Cit.18172.1.S1_s_at
Cit.18192.1.S1_at
Cit.18193.1.S1_at
Cit.18227.1.S1_at
Cit.18235.1.S1_at
Cit.18242.1.S1_s_at
Cit.18244.1.S1_at
Cit.18254.1.S1_at
Cit.18259.1.S1_at
Cit.18260.1.S1_at
Cit.18277.1.S1_at
Cit.18294.1.S1_at
Cit.18296.1.S1_at
Cit.183.1.S1_s_at
Cit.18305.1.S1_at
Cit.18317.1.S1_at
Cit.18325.1.S1_s_at
Cit.1833.1.S1_s_at
Cit.18362.1.S1_at
Cit.18371.1.S1_s_at
Cit.18387.1.S1_s_at
Cit.18406.1.S1_s_at
Cit.1842.1.S1_at
Cit.18425.1.S1_at
Cit.18432.1.S1_at
Cit.18453.1.S1_at
Cit.18455.1.S1_s_at
Cit.18490.1.S1_at
Cit.18517.1.S1_at
Cit.18517.1.S1_s_at
Cit.18521.1.S1_at
Cit.18527.1.S1_s_at
Cit.18532.1.S1_at
Cit.18572.1.S1_at
Cit.1860.1.S1_s_at
Cit.18623.1.S1_at
Cit.18631.1.S1_at
Cit.18639.1.S1_at
Cit.1865.1.S1_s_at
Cit.18677.1.S1_s_at
Cit.18680.1.S1_at
Cit.187.1.S1_s_at
Cit.1870.1.S1_s_at
Cit.1871.1.S1_at
Cit.18718.1.S1_s_at
Cit.18719.1.S1_at
Cit.18726.1.S1_at
Cit.18735.1.S1_s_at
Cit.18739.1.S1_at
Cit.18742.1.S1_at
Cit.1887.1.S1_at
Cit.18933.1.S1_at
Cit.18933.1.S1_s_at
Cit.1894.1.S1_s_at
Cit.18981.1.S1_at
Cit.19029.1.S1_s_at
Cit.1903.1.S1_s_at
Cit.1906.1.S1_s_at
Cit.1907.1.S1_at
Cit.1908.1.S1_s_at
Cit.1909.1.S1_at
Cit.1911.1.S1_s_at
Cit.19124.1.S1_s_at
Cit.19145.1.S1_s_at
Cit.1917.1.S1_s_at
Cit.1918.1.S1_s_at
Cit.192.1.S1_s_at
Cit.1923.1.S1_s_at
Cit.1925.1.S1_s_at
Cit.19258.1.S1_s_at
Cit.19307.1.S1_at
Cit.19332.1.S1_at
Cit.19350.1.S1_s_at
Cit.19354.1.S1_s_at
Cit.19362.1.S1_x_at
Cit.19363.1.S1_s_at
Cit.19368.1.S1_at
Cit.1937.1.S1_s_at
Cit.19378.1.S1_s_at
Cit.19385.1.S1_at
Cit.19385.1.S1_s_at
Cit.19393.1.S1_at
Cit.19393.1.S1_s_at
Cit.19398.1.S1_at
Cit.194.1.S1_s_at
Cit.19404.1.S1_s_at
Cit.19428.1.S1_x_at
Cit.19454.1.S1_x_at
Cit.19458.1.S1_at
Cit.19461.1.S1_s_at
Cit.19468.1.S1_s_at
Cit.19471.1.S1_s_at
Cit.19505.1.S1_s_at
Cit.1951.1.S1_x_at
Cit.1952.1.S1_at
Cit.19520.1.S1_s_at
Cit.19521.1.S1_s_at
Cit.19543.1.S1_at
Cit.19543.1.S1_s_at
Cit.19552.1.S1_s_at
Cit.19556.1.S1_s_at
Cit.19564.1.S1_at
Cit.19567.1.S1_at
Cit.1960.1.S1_s_at
Cit.1962.1.S1_s_at
Cit.1966.1.S1_s_at
Cit.19674.1.S1_s_at
Cit.19680.1.S1_s_at
Cit.19695.1.S1_at
Cit.197.1.S1_x_at
Cit.19706.1.S1_at
Cit.19708.1.S1_s_at
Cit.19711.1.S1_s_at
Cit.19724.1.S1_s_at
Cit.19727.1.S1_s_at
Cit.19727.1.S1_x_at
Cit.19728.1.S1_s_at
Cit.19746.1.S1_s_at
Cit.19751.1.S1_s_at
Cit.19764.1.S1_s_at
Cit.19769.1.S1_x_at
Cit.19776.1.S1_at
Cit.19785.1.S1_s_at
Cit.19788.1.S1_s_at
Cit.19801.1.S1_s_at
Cit.19834.1.S1_s_at
Cit.1984.1.S1_s_at
Cit.19847.1.S1_at
Cit.19859.1.S1_at
Cit.1987.1.S1_s_at
Cit.19872.1.S1_s_at
Cit.1988.1.S1_s_at
Cit.19882.1.S1_x_at
Cit.19897.1.S1_s_at
Cit.1990.1.S1_s_at
Cit.19911.1.S1_s_at
Cit.19915.1.S1_at
Cit.19927.1.S1_at
Cit.19950.1.S1_s_at
Cit.19975.1.S1_x_at
Cit.19984.1.S1_s_at
Cit.2001.1.S1_at
Cit.20012.1.S1_s_at
Cit.20019.1.S1_x_at
Cit.2002.1.S1_s_at
Cit.2004.1.S1_s_at
Cit.20071.1.S1_s_at
Cit.20128.1.S1_s_at
Cit.2014.1.S1_s_at
Cit.20169.1.S1_s_at
Cit.20217.1.S1_s_at
Cit.20248.1.S1_at
Cit.2025.1.S1_s_at
Cit.20252.1.S1_s_at
Cit.20260.1.S1_at
Cit.20268.1.S1_at
Cit.20269.1.S1_s_at
Cit.2027.1.S1_s_at
Cit.20286.1.S1_at
Cit.20304.1.S1_at
Cit.20309.1.S1_at
Cit.20309.1.S1_s_at
Cit.20315.1.S1_s_at
Cit.20336.1.S1_at
Cit.20378.1.S1_s_at
Cit.2040.1.S1_at
Cit.20405.1.S1_s_at
Cit.2041.1.S1_s_at
Cit.20412.1.S1_s_at
Cit.2042.1.S1_at
Cit.20430.1.S1_s_at
Cit.2048.1.S1_s_at
Cit.20495.1.S1_at
Cit.20498.1.S1_at
Cit.20504.1.S1_x_at
Cit.2051.1.S1_s_at
Cit.20524.1.S1_at
Cit.20536.1.S1_at
Cit.20546.1.S1_at
Cit.20550.1.S1_at
Cit.20562.1.S1_at
Cit.20564.1.S1_at
Cit.20576.1.S1_at
Cit.2058.1.S1_s_at
Cit.20580.1.S1_s_at
Cit.20601.1.S1_at
Cit.20615.1.S1_at
Cit.20615.1.S1_s_at
Cit.2063.1.S1_at
Cit.2063.1.S1_s_at
Cit.20658.1.S1_s_at
Cit.20662.1.S1_s_at
Cit.20663.1.S1_s_at
Cit.20667.1.S1_s_at
Cit.20676.1.S1_s_at
Cit.20694.1.S1_s_at
Cit.20708.1.S1_s_at
Cit.20709.1.S1_s_at
Cit.20717.1.S1_s_at
Cit.20745.1.S1_s_at
Cit.2076.1.S1_s_at
Cit.20790.1.S1_s_at
Cit.20816.1.S1_at
Cit.20820.1.S1_s_at
Cit.20831.1.S1_s_at
Cit.20834.1.S1_s_at
Cit.20839.1.S1_s_at
Cit.20848.1.S1_at
Cit.20852.1.S1_s_at
Cit.20866.1.S1_s_at
Cit.20878.1.S1_s_at
Cit.2088.1.S1_s_at
Cit.20885.1.S1_s_at
Cit.20898.1.S1_at
Cit.20899.1.S1_x_at
Cit.20929.1.S1_at
Cit.20934.1.S1_s_at
Cit.20947.1.S1_s_at
Cit.20988.1.S1_s_at
Cit.20989.1.S1_at
Cit.21008.1.S1_at
Cit.21024.1.S1_at
Cit.21040.1.S1_s_at
Cit.21047.1.S1_s_at
Cit.21052.1.S1_at
Cit.21052.1.S1_x_at
Cit.21079.1.S1_s_at
Cit.21087.1.S1_s_at
Cit.21088.1.S1_s_at
Cit.21103.1.S1_s_at
Cit.21107.1.S1_s_at
Cit.21116.1.S1_s_at
Cit.21126.1.S1_s_at
Cit.21128.1.S1_at
Cit.21130.1.S1_s_at
Cit.21139.1.S1_s_at
Cit.21156.1.S1_s_at
Cit.21157.1.S1_s_at
Cit.21161.1.S1_s_at
Cit.21162.1.S1_s_at
Cit.21177.1.S1_at
Cit.21179.1.S1_at
Cit.21193.1.S1_s_at
Cit.21199.1.S1_s_at
Cit.21208.1.S1_at
Cit.21208.1.S1_s_at
Cit.2121.1.S1_at
Cit.2122.1.S1_at
Cit.21226.1.S1_s_at
Cit.21229.1.S1_s_at
Cit.2124.1.S1_s_at
Cit.21243.1.S1_s_at
Cit.21267.1.S1_at
Cit.21267.1.S1_x_at
Cit.2128.1.S1_at
Cit.2130.1.S1_x_at
Cit.2131.1.S1_s_at
Cit.21310.1.S1_s_at
Cit.21315.1.S1_s_at
Cit.2133.1.S1_at
Cit.2134.1.S1_s_at
Cit.21341.1.S1_at
Cit.21341.1.S1_s_at
Cit.21356.1.S1_s_at
Cit.21374.1.S1_at
Cit.21409.1.S1_at
Cit.21424.1.S1_s_at
Cit.21430.1.S1_s_at
Cit.21505.1.S1_s_at
Cit.21531.1.S1_s_at
Cit.21547.1.S1_s_at
Cit.21556.1.S1_x_at
Cit.21559.1.S1_s_at
Cit.21573.1.S1_at
Cit.21579.1.S1_s_at
Cit.21582.1.S1_s_at
Cit.21592.1.S1_at
Cit.21599.1.S1_at
Cit.2161.1.S1_s_at
Cit.21654.1.S1_s_at
Cit.2168.1.S1_s_at
Cit.21700.1.S1_at
Cit.21705.1.S1_s_at
Cit.21724.1.S1_at
Cit.21724.1.S1_x_at
Cit.2175.1.S1_s_at
Cit.21769.1.S1_at
Cit.21780.1.S1_at
Cit.21787.1.S1_at
Cit.2180.1.S1_at
Cit.2180.1.S1_s_at
Cit.2181.1.S1_s_at
Cit.21839.1.S1_s_at
Cit.21857.1.S1_at
Cit.21869.1.S1_s_at
Cit.2189.1.S1_at
Cit.219.1.S1_s_at
Cit.2191.1.S1_at
Cit.21925.1.S1_s_at
Cit.21952.1.S1_at
Cit.21967.1.S1_at
Cit.21968.1.S1_at
Cit.21973.1.S1_s_at
Cit.21982.1.S1_at
Cit.21995.1.S1_s_at
Cit.22019.1.S1_at
Cit.22022.1.S1_at
Cit.2203.1.S1_s_at
Cit.22030.1.S1_at
Cit.22032.1.S1_at
Cit.22036.1.S1_at
Cit.22041.1.S1_s_at
Cit.22048.1.S1_s_at
Cit.2206.1.S1_x_at
Cit.22071.1.S1_s_at
Cit.22075.1.S1_s_at
Cit.22079.1.S1_s_at
Cit.22083.1.S1_s_at
Cit.22092.1.S1_s_at
Cit.22099.1.S1_s_at
Cit.22113.1.S1_at
Cit.22135.1.S1_at
Cit.22137.1.S1_s_at
Cit.22158.1.S1_x_at
Cit.22176.1.S1_s_at
Cit.22179.1.S1_s_at
Cit.22187.1.S1_s_at
Cit.22214.1.S1_at
Cit.22234.1.S1_s_at
Cit.22244.1.S1_s_at
Cit.2225.1.S1_s_at
Cit.22262.1.S1_at
Cit.22273.1.S1_at
Cit.22278.1.S1_s_at
Cit.22297.1.S1_s_at
Cit.22298.1.S1_s_at
Cit.22311.1.S1_s_at
Cit.22319.1.S1_s_at
Cit.22320.1.S1_at
Cit.2233.1.S1_s_at
Cit.22336.1.S1_at
Cit.22379.1.S1_at
Cit.22386.1.S1_s_at
Cit.22387.1.S1_at
Cit.2240.1.S1_s_at
Cit.22403.1.S1_s_at
Cit.22427.1.S1_s_at
Cit.2244.1.S1_at
Cit.22448.1.S1_s_at
Cit.22463.1.S1_s_at
Cit.22469.1.S1_s_at
Cit.2250.1.S1_s_at
Cit.22504.1.S1_s_at
Cit.22527.1.S1_s_at
Cit.2254.1.S1_s_at
Cit.22545.1.S1_s_at
Cit.22561.1.S1_at
Cit.22596.1.S1_s_at
Cit.22602.1.S1_at
Cit.22603.1.S1_s_at
Cit.22609.1.S1_s_at
Cit.22614.1.S1_at
Cit.2263.1.S1_s_at
Cit.22641.1.S1_s_at
Cit.22649.1.S1_s_at
Cit.22649.1.S1_x_at
Cit.22652.1.S1_s_at
Cit.22666.1.S1_at
Cit.22677.1.S1_x_at
Cit.22679.1.S1_s_at
Cit.2268.1.S1_at
Cit.2269.1.S1_s_at
Cit.22690.1.S1_at
Cit.22691.1.S1_s_at
Cit.2270.1.S1_s_at
Cit.22718.1.S1_at
Cit.22722.1.S1_s_at
Cit.22730.1.S1_at
Cit.22731.1.S1_s_at
Cit.22732.1.S1_s_at
Cit.22736.1.S1_at
Cit.22744.1.S1_at
Cit.2275.1.S1_s_at
Cit.22763.1.S1_s_at
Cit.22765.1.S1_s_at
Cit.22778.1.S1_at
Cit.22778.1.S1_s_at
Cit.22787.1.S1_at
Cit.22820.1.S1_at
Cit.22853.1.S1_s_at
Cit.22861.1.S1_at
Cit.22886.1.S1_s_at
Cit.22895.1.S1_s_at
Cit.2293.1.S1_s_at
Cit.22939.1.S1_s_at
Cit.22946.1.S1_s_at
Cit.22980.1.S1_s_at
Cit.22988.1.S1_s_at
Cit.2299.1.S1_s_at
Cit.230.1.S1_s_at
Cit.23065.1.S1_s_at
Cit.23097.1.S1_s_at
Cit.23101.1.S1_s_at
Cit.23107.1.S1_s_at
Cit.23112.1.S1_s_at
Cit.23123.1.S1_s_at
Cit.23129.1.S1_at
Cit.23158.1.S1_s_at
Cit.23161.1.S1_at
Cit.23161.1.S1_x_at
Cit.23171.1.S1_x_at
Cit.23172.1.S1_s_at
Cit.2318.1.S1_s_at
Cit.23186.1.S1_s_at
Cit.23189.1.S1_at
Cit.23201.1.S1_s_at
Cit.23223.1.S1_s_at
Cit.23282.1.S1_at
Cit.23283.1.S1_s_at
Cit.23301.1.S1_s_at
Cit.23308.1.S1_s_at
Cit.23319.1.S1_at
Cit.23321.1.S1_x_at
Cit.23330.1.S1_s_at
Cit.23335.1.S1_at
Cit.23337.1.S1_s_at
Cit.23340.1.S1_at
Cit.23352.1.S1_at
Cit.23354.1.S1_s_at
Cit.23382.1.S1_s_at
Cit.23401.1.S1_at
Cit.23405.1.S1_at
Cit.23424.1.S1_s_at
Cit.23435.1.S1_s_at
Cit.23438.1.S1_s_at
Cit.23441.1.S1_at
Cit.23448.1.S1_s_at
Cit.23452.1.S1_at
Cit.23455.1.S1_at
Cit.2346.1.S1_at
Cit.23463.1.S1_s_at
Cit.23466.1.S1_s_at
Cit.23468.1.S1_at
Cit.23468.1.S1_s_at
Cit.23470.1.S1_s_at
Cit.23471.1.S1_s_at
Cit.23498.1.S1_s_at
Cit.23510.1.S1_s_at
Cit.23517.1.S1_at
Cit.23539.1.S1_at
Cit.2356.1.S1_s_at
Cit.23577.1.S1_s_at
Cit.23609.1.S1_at
Cit.23618.1.S1_s_at
Cit.23623.1.S1_s_at
Cit.23640.1.S1_s_at
Cit.23652.1.S1_s_at
Cit.23670.1.S1_at
Cit.23687.1.S1_s_at
Cit.2373.1.S1_s_at
Cit.23756.1.S1_s_at
Cit.2377.1.S1_s_at
Cit.23780.1.S1_s_at
Cit.23784.1.S1_s_at
Cit.23784.1.S1_x_at
Cit.23790.1.S1_s_at
Cit.23791.1.S1_s_at
Cit.23811.1.S1_at
Cit.23814.1.S1_s_at
Cit.23815.1.S1_s_at
Cit.23820.1.S1_s_at
Cit.23822.1.S1_s_at
Cit.23824.1.S1_at
Cit.23825.1.S1_s_at
Cit.23829.1.S1_s_at
Cit.23842.1.S1_s_at
Cit.23843.1.S1_at
Cit.23845.1.S1_s_at
Cit.23883.1.S1_s_at
Cit.23886.1.S1_at
Cit.23898.1.S1_at
Cit.23901.1.S1_s_at
Cit.23903.1.S1_at
Cit.23903.1.S1_s_at
Cit.23911.1.S1_at
Cit.23915.1.S1_at
Cit.23940.1.S1_at
Cit.23965.1.S1_at
Cit.23967.1.S1_s_at
Cit.2401.1.S1_at
Cit.24017.1.S1_at
Cit.24022.1.S1_s_at
Cit.2403.1.S1_s_at
Cit.24042.1.S1_s_at
Cit.24044.1.S1_s_at
Cit.24057.1.S1_at
Cit.24058.1.S1_s_at
Cit.24062.1.S1_s_at
Cit.24073.1.S1_at
Cit.24080.1.S1_s_at
Cit.24094.1.S1_s_at
Cit.24151.1.S1_s_at
Cit.24156.1.S1_at
Cit.24163.1.S1_s_at
Cit.24169.1.S1_s_at
Cit.24174.1.S1_s_at
Cit.24179.1.S1_at
Cit.24208.1.S1_s_at
Cit.24213.1.S1_at
Cit.24213.1.S1_s_at
Cit.24221.1.S1_at
Cit.24228.1.S1_s_at
Cit.2423.1.S1_at
Cit.24296.1.S1_s_at
Cit.24299.1.S1_at
Cit.24302.1.S1_at
Cit.2432.1.S1_s_at
Cit.24331.1.S1_s_at
Cit.24350.1.S1_at
Cit.24354.1.S1_s_at
Cit.24371.1.S1_s_at
Cit.24376.1.S1_s_at
Cit.24381.1.S1_s_at
Cit.244.1.S1_s_at
Cit.24404.1.S1_s_at
Cit.24415.1.S1_at
Cit.24423.1.S1_s_at
Cit.24426.1.S1_s_at
Cit.2443.1.S1_s_at
Cit.24438.1.S1_s_at
Cit.24458.1.S1_s_at
Cit.24487.1.S1_s_at
Cit.24490.1.S1_s_at
Cit.24517.1.S1_s_at
Cit.24525.1.S1_s_at
Cit.24563.1.S1_at
Cit.24570.1.S1_at
Cit.24570.1.S1_x_at
Cit.2458.1.S1_s_at
Cit.246.1.S1_s_at
Cit.2460.1.S1_s_at
Cit.24600.1.S1_at
Cit.24614.1.S1_s_at
Cit.24634.1.S1_s_at
Cit.24646.1.S1_s_at
Cit.2467.1.S1_s_at
Cit.24690.1.S1_s_at
Cit.2475.1.S1_at
Cit.24771.1.S1_s_at
Cit.24850.1.S1_s_at
Cit.24856.1.S1_s_at
Cit.24865.1.S1_s_at
Cit.2488.1.S1_s_at
Cit.24893.1.S1_s_at
Cit.24936.1.S1_at
Cit.24936.1.S1_x_at
Cit.24948.1.S1_s_at
Cit.2496.1.S1_s_at
Cit.24963.1.S1_s_at
Cit.24970.1.S1_s_at
Cit.2499.1.S1_s_at
Cit.25018.1.S1_at
Cit.25019.1.S1_s_at
Cit.25025.1.S1_s_at
Cit.25026.1.S1_s_at
Cit.25037.1.S1_at
Cit.25075.1.S1_s_at
Cit.25101.1.S1_at
Cit.25107.1.S1_at
Cit.2511.1.S1_at
Cit.2512.1.S1_s_at
Cit.25125.1.S1_at
Cit.25131.1.S1_at
Cit.25144.1.S1_at
Cit.25163.1.S1_at
Cit.25164.1.S1_s_at
Cit.25165.1.S1_s_at
Cit.25177.1.S1_s_at
Cit.25185.1.S1_at
Cit.252.1.S1_s_at
Cit.2521.1.S1_at
Cit.25266.1.S1_s_at
Cit.25285.1.S1_at
Cit.25301.1.S1_s_at
Cit.25314.1.S1_s_at
Cit.2533.1.S1_s_at
Cit.25359.1.S1_at
Cit.2537.1.S1_s_at
Cit.25380.1.S1_s_at
Cit.25415.1.S1_at
Cit.25416.1.S1_s_at
Cit.2542.1.S1_at
Cit.2542.1.S1_s_at
Cit.25424.1.S1_at
Cit.25433.1.S1_s_at
Cit.25436.1.S1_s_at
Cit.25467.1.S1_s_at
Cit.25471.1.S1_at
Cit.25471.1.S1_s_at
Cit.25493.1.S1_at
Cit.25508.1.S1_s_at
Cit.25526.1.S1_s_at
Cit.25528.1.S1_at
Cit.25539.1.S1_at
Cit.25554.1.S1_at
Cit.2556.1.S1_s_at
Cit.25607.1.S1_s_at
Cit.25608.1.S1_s_at
Cit.25611.1.S1_at
Cit.25614.1.S1_s_at
Cit.25617.1.S1_s_at
Cit.2562.1.S1_at
Cit.25630.1.S1_at
Cit.25640.1.S1_at
Cit.25640.1.S1_s_at
Cit.25680.1.S1_at
Cit.25680.1.S1_x_at
Cit.25703.1.S1_s_at
Cit.25712.1.S1_s_at
Cit.25717.1.S1_at
Cit.25724.1.S1_at
Cit.25727.1.S1_at
Cit.25727.1.S1_s_at
Cit.2575.1.S1_at
Cit.2575.1.S1_s_at
Cit.25753.1.S1_at
Cit.25755.1.S1_s_at
Cit.25758.1.S1_s_at
Cit.25774.1.S1_s_at
Cit.2579.1.S1_s_at
Cit.25840.1.S1_s_at
Cit.25955.1.S1_at
Cit.25961.1.S1_s_at
Cit.26012.1.S1_at
Cit.26014.1.S1_s_at
Cit.2602.1.S1_at
Cit.2603.1.S1_at
Cit.2605.1.S1_s_at
Cit.26077.1.S1_at
Cit.26120.1.S1_s_at
Cit.26168.1.S1_s_at
Cit.26169.1.S1_s_at
Cit.26191.1.S1_at
Cit.26191.1.S1_s_at
Cit.26193.1.S1_at
Cit.26201.1.S1_at
Cit.26204.1.S1_at
Cit.2621.1.S1_at
Cit.26215.1.S1_s_at
Cit.26232.1.S1_at
Cit.26251.1.S1_at
Cit.26254.1.S1_at
Cit.26263.1.S1_at
Cit.26276.1.S1_at
Cit.26307.1.S1_s_at
Cit.26317.1.S1_at
Cit.26320.1.S1_s_at
Cit.26336.1.S1_at
Cit.26337.1.S1_at
Cit.26340.1.S1_at
Cit.26354.1.S1_s_at
Cit.26356.1.S1_s_at
Cit.26358.1.S1_at
Cit.26363.1.S1_at
Cit.26365.1.S1_at
Cit.26370.1.S1_s_at
Cit.26388.1.S1_s_at
Cit.2639.1.S1_s_at
Cit.26400.1.S1_s_at
Cit.26433.1.S1_s_at
Cit.26437.1.S1_s_at
Cit.2644.1.S1_s_at
Cit.26452.1.S1_s_at
Cit.26472.1.S1_s_at
Cit.26479.1.S1_s_at
Cit.26501.1.S1_s_at
Cit.26503.1.S1_s_at
Cit.26507.1.S1_s_at
Cit.26510.1.S1_at
Cit.26515.1.S1_at
Cit.26530.1.S1_s_at
Cit.26534.1.S1_s_at
Cit.26539.1.S1_at
Cit.26540.1.S1_at
Cit.26541.1.S1_at
Cit.26577.1.S1_s_at
Cit.26587.1.S1_at
Cit.26589.1.S1_at
Cit.26591.1.S1_s_at
Cit.2660.1.S1_s_at
Cit.26625.1.S1_at
Cit.2663.1.S1_s_at
Cit.26637.1.S1_s_at
Cit.26646.1.S1_s_at
Cit.26651.1.S1_at
Cit.26663.1.S1_s_at
Cit.26666.1.S1_s_at
Cit.26667.1.S1_at
Cit.26667.1.S1_s_at
Cit.2667.1.S1_s_at
Cit.26679.1.S1_s_at
Cit.26686.1.S1_at
Cit.26694.1.S1_at
Cit.26697.1.S1_s_at
Cit.26700.1.S1_at
Cit.26704.1.S1_at
Cit.2671.1.S1_s_at
Cit.26727.1.S1_at
Cit.26760.1.S1_s_at
Cit.2681.1.S1_s_at
Cit.26822.1.S1_at
Cit.26877.1.S1_at
Cit.26896.1.S1_s_at
Cit.2690.1.S1_s_at
Cit.26904.1.S1_at
Cit.2691.1.S1_at
Cit.26938.1.S1_at
Cit.2694.1.S1_at
Cit.26944.1.S1_s_at
Cit.26968.1.S1_s_at
Cit.26969.1.S1_s_at
Cit.27008.1.S1_s_at
Cit.2701.1.S1_at
Cit.27015.1.S1_at
Cit.27033.1.S1_at
Cit.2704.1.S1_s_at
Cit.2705.1.S1_s_at
Cit.27085.1.S1_s_at
Cit.2710.1.S1_s_at
Cit.2712.1.S1_s_at
Cit.27127.1.S1_at
Cit.27139.1.S1_at
Cit.27139.1.S1_s_at
Cit.27169.1.S1_x_at
Cit.2717.1.S1_at
Cit.27224.1.S1_at
Cit.2723.1.S1_s_at
Cit.27235.1.S1_s_at
Cit.27284.1.S1_at
Cit.2730.1.S1_at
Cit.27330.1.S1_at
Cit.27364.1.S1_s_at
Cit.274.1.S1_x_at
Cit.27408.1.S1_at
Cit.27419.1.S1_s_at
Cit.2742.1.S1_s_at
Cit.27464.1.S1_s_at
Cit.27475.1.S1_s_at
Cit.27498.1.S1_at
Cit.275.1.S1_s_at
Cit.2753.1.S1_s_at
Cit.27645.1.S1_at
Cit.2766.1.S1_s_at
Cit.27666.1.S1_at
Cit.27726.1.S1_at
Cit.2773.1.S1_at
Cit.2775.1.S1_at
Cit.27797.1.S1_s_at
Cit.27822.1.S1_s_at
Cit.27885.1.S1_at
Cit.27935.1.S1_s_at
Cit.27962.1.S1_at
Cit.27966.1.S1_s_at
Cit.27971.1.S1_at
Cit.2798.1.S1_at
Cit.27984.1.S1_at
Cit.28003.1.S1_at
Cit.28008.1.S1_at
Cit.28009.1.S1_at
Cit.28009.1.S1_s_at
Cit.2802.1.S1_s_at
Cit.28024.1.S1_s_at
Cit.28033.1.S1_at
Cit.28037.1.S1_at
Cit.2804.1.S1_s_at
Cit.28061.1.S1_at
Cit.28069.1.S1_at
Cit.28073.1.S1_at
Cit.28086.1.S1_at
Cit.281.1.S1_x_at
Cit.28100.1.S1_at
Cit.28107.1.S1_at
Cit.28114.1.S1_at
Cit.28117.1.S1_s_at
Cit.28120.1.S1_at
Cit.28133.1.S1_at
Cit.28147.1.S1_at
Cit.28150.1.S1_at
Cit.28150.1.S1_s_at
Cit.28162.1.S1_at
Cit.2818.1.S1_at
Cit.2818.1.S1_x_at
Cit.28185.1.S1_at
Cit.2819.1.S1_s_at
Cit.28214.1.S1_s_at
Cit.28218.1.S1_s_at
Cit.28231.1.S1_s_at
Cit.28246.1.S1_at
Cit.28259.1.S1_at
Cit.28259.1.S1_x_at
Cit.28261.1.S1_s_at
Cit.2827.1.S1_at
Cit.2827.1.S1_s_at
Cit.28270.1.S1_at
Cit.28290.1.S1_at
Cit.28305.1.S1_at
Cit.28315.1.S1_s_at
Cit.28319.1.S1_s_at
Cit.28332.1.S1_at
Cit.28359.1.S1_at
Cit.2839.1.S1_s_at
Cit.28390.1.S1_at
Cit.28415.1.S1_at
Cit.28426.1.S1_s_at
Cit.28432.1.S1_at
Cit.2846.1.S1_at
Cit.2848.1.S1_at
Cit.2848.1.S1_s_at
Cit.28500.1.S1_at
Cit.28523.1.S1_s_at
Cit.28526.1.S1_s_at
Cit.28527.1.S1_s_at
Cit.28545.1.S1_s_at
Cit.28558.1.S1_s_at
Cit.2856.1.S1_s_at
Cit.28574.1.S1_s_at
Cit.28591.1.S1_at
Cit.28596.1.S1_at
Cit.286.1.S1_s_at
[truncated: 1,508 more rows]

## Sheet: HLB network edges
Gene A	Gene B	Pcc
Cit.100.1.S1_x_at	Cit.12562.1.S1_s_at	0.950756
Cit.100.1.S1_x_at	Cit.16900.1.S1_x_at	0.99438
Cit.100.1.S1_x_at	Cit.27284.1.S1_at	0.93861
Cit.100.1.S1_x_at	Cit.376.1.S1_x_at	0.983607
Cit.100.1.S1_x_at	Cit.40341.1.S1_x_at	0.962638
Cit.100.1.S1_x_at	Cit.5509.1.S1_s_at	0.931901
Cit.100.1.S1_x_at	Cit.721.1.S1_x_at	0.991088
Cit.10031.1.S1_s_at	Cit.22244.1.S1_s_at	0.940061
Cit.10032.1.S1_s_at	Cit.10032.1.S1_x_at	0.932325
Cit.10032.1.S1_s_at	Cit.33707.1.S1_at	0.948339
Cit.10032.1.S1_x_at	Cit.12214.1.S1_s_at	0.930182
Cit.10032.1.S1_x_at	Cit.13437.1.S1_s_at	0.944672
Cit.10032.1.S1_x_at	Cit.17398.1.S1_at	0.951658
Cit.10032.1.S1_x_at	Cit.17561.1.S1_s_at	0.953542
Cit.10032.1.S1_x_at	Cit.19674.1.S1_s_at	0.94673
Cit.10032.1.S1_x_at	Cit.37567.1.S1_at	0.930109
Cit.10032.1.S1_x_at	Cit.9504.1.S1_s_at	0.94895
Cit.10034.1.S1_s_at	Cit.10260.1.S1_s_at	0.942764
Cit.10034.1.S1_s_at	Cit.1083.1.S1_s_at	0.948112
Cit.10034.1.S1_s_at	Cit.1203.1.S1_s_at	0.951203
Cit.10034.1.S1_s_at	Cit.12435.1.S1_s_at	0.953286
Cit.10034.1.S1_s_at	Cit.12452.1.S1_at	0.931574
Cit.10034.1.S1_s_at	Cit.12567.1.S1_s_at	0.932139
Cit.10034.1.S1_s_at	Cit.12617.1.S1_at	0.930892
Cit.10034.1.S1_s_at	Cit.13182.1.S1_s_at	0.935813
Cit.10034.1.S1_s_at	Cit.13305.1.S1_s_at	0.945402
Cit.10034.1.S1_s_at	Cit.13311.1.S1_at	0.931735
Cit.10034.1.S1_s_at	Cit.1385.1.S1_s_at	0.94293
Cit.10034.1.S1_s_at	Cit.13858.1.S1_s_at	0.931363
Cit.10034.1.S1_s_at	Cit.14148.1.S1_at	0.933408
Cit.10034.1.S1_s_at	Cit.14433.1.S1_s_at	0.946442
Cit.10034.1.S1_s_at	Cit.14738.1.S1_at	0.946744
Cit.10034.1.S1_s_at	Cit.15144.1.S1_s_at	0.951061
Cit.10034.1.S1_s_at	Cit.1587.1.S1_s_at	0.959206
Cit.10034.1.S1_s_at	Cit.1589.1.S1_s_at	0.963991
Cit.10034.1.S1_s_at	Cit.17200.1.S1_at	0.931395
Cit.10034.1.S1_s_at	Cit.17888.1.S1_s_at	0.944944
Cit.10034.1.S1_s_at	Cit.18406.1.S1_s_at	0.945746
Cit.10034.1.S1_s_at	Cit.19029.1.S1_s_at	0.937132
Cit.10034.1.S1_s_at	Cit.19385.1.S1_at	0.935598
Cit.10034.1.S1_s_at	Cit.19385.1.S1_s_at	0.932033
Cit.10034.1.S1_s_at	Cit.19801.1.S1_s_at	0.931014
Cit.10034.1.S1_s_at	Cit.2002.1.S1_s_at	0.948135
Cit.10034.1.S1_s_at	Cit.219.1.S1_s_at	0.945891
Cit.10034.1.S1_s_at	Cit.22179.1.S1_s_at	0.942089
Cit.10034.1.S1_s_at	Cit.22679.1.S1_s_at	0.931371
Cit.10034.1.S1_s_at	Cit.2443.1.S1_s_at	0.936883
Cit.10034.1.S1_s_at	Cit.25753.1.S1_at	0.931402
Cit.10034.1.S1_s_at	Cit.26012.1.S1_at	0.931823
Cit.10034.1.S1_s_at	Cit.26666.1.S1_s_at	0.931381
Cit.10034.1.S1_s_at	Cit.28008.1.S1_at	0.948116
Cit.10034.1.S1_s_at	Cit.2887.1.S1_s_at	0.935244
Cit.10034.1.S1_s_at	Cit.2932.1.S1_s_at	0.937327
Cit.10034.1.S1_s_at	Cit.29323.1.S1_s_at	0.936659
Cit.10034.1.S1_s_at	Cit.29852.1.S1_at	0.932496
Cit.10034.1.S1_s_at	Cit.29866.1.S1_at	0.939806
Cit.10034.1.S1_s_at	Cit.30875.1.S1_at	0.935857
Cit.10034.1.S1_s_at	Cit.31337.1.S1_at	0.93536
Cit.10034.1.S1_s_at	Cit.31521.1.S1_at	0.939579
Cit.10034.1.S1_s_at	Cit.3487.1.S1_s_at	0.937084
Cit.10034.1.S1_s_at	Cit.3507.1.S1_at	0.937863
Cit.10034.1.S1_s_at	Cit.3600.1.S1_s_at	0.945322
Cit.10034.1.S1_s_at	Cit.3601.1.S1_at	0.947408
Cit.10034.1.S1_s_at	Cit.4287.1.S1_s_at	0.930069
Cit.10034.1.S1_s_at	Cit.4489.1.S1_s_at	0.932643
Cit.10034.1.S1_s_at	Cit.4529.1.S1_s_at	0.937267
Cit.10034.1.S1_s_at	Cit.4987.1.S1_s_at	0.936983
Cit.10034.1.S1_s_at	Cit.5411.1.S1_at	0.935093
Cit.10034.1.S1_s_at	Cit.5912.1.S1_at	0.958302
Cit.10034.1.S1_s_at	Cit.6202.1.S1_s_at	0.94017
Cit.10034.1.S1_s_at	Cit.851.1.S1_s_at	0.950193
Cit.10034.1.S1_s_at	Cit.8637.1.S1_s_at	0.933963
Cit.10034.1.S1_s_at	Cit.8696.1.S1_s_at	0.932891
Cit.10034.1.S1_s_at	Cit.8737.1.S1_s_at	0.930912
Cit.10034.1.S1_s_at	Cit.92.1.S1_s_at	0.942749
Cit.10034.1.S1_s_at	Cit.9596.1.S1_s_at	0.9368
Cit.10043.1.S1_s_at	Cit.10224.1.S1_s_at	0.95417
Cit.10043.1.S1_s_at	Cit.107.1.S1_x_at	0.946787
Cit.10043.1.S1_s_at	Cit.11237.1.S1_s_at	0.96531
Cit.10043.1.S1_s_at	Cit.12888.1.S1_s_at	0.941906
Cit.10043.1.S1_s_at	Cit.17203.1.S1_s_at	0.965618
Cit.10043.1.S1_s_at	Cit.17981.1.S1_at	0.942101
Cit.10043.1.S1_s_at	Cit.17981.1.S1_s_at	0.931466
Cit.10043.1.S1_s_at	Cit.2250.1.S1_s_at	0.931388
Cit.10043.1.S1_s_at	Cit.30659.1.S1_s_at	0.935394
Cit.10043.1.S1_s_at	Cit.39422.1.S1_s_at	0.947881
Cit.10043.1.S1_s_at	Cit.9880.1.S1_s_at	0.952873
Cit.10043.1.S1_s_at	Cit.9960.1.S1_s_at	0.967646
Cit.10046.1.S1_at	Cit.11855.1.S1_s_at	0.934964
Cit.10046.1.S1_at	Cit.13138.1.S1_s_at	0.937534
Cit.10046.1.S1_at	Cit.17887.1.S1_s_at	0.931578
Cit.10046.1.S1_at	Cit.9890.1.S1_s_at	0.938851
Cit.1005.1.S1_s_at	Cit.29536.1.S1_s_at	0.942362
Cit.1005.1.S1_s_at	Cit.3826.1.S1_at	0.933774
Cit.10068.1.S1_s_at	Cit.30286.1.S1_at	0.93475
Cit.10084.1.S1_at	Cit.1096.1.S1_s_at	0.934379
Cit.10084.1.S1_at	Cit.14342.1.S1_at	0.93139
Cit.10084.1.S1_at	Cit.24017.1.S1_at	0.940161
Cit.10084.1.S1_at	Cit.5622.1.S1_at	0.93302
Cit.10084.1.S1_s_at	Cit.10622.1.S1_s_at	0.959107
Cit.10084.1.S1_s_at	Cit.1094.1.S1_s_at	0.932556
Cit.10084.1.S1_s_at	Cit.1096.1.S1_s_at	0.965397
Cit.10084.1.S1_s_at	Cit.11356.1.S1_s_at	0.937532
Cit.10084.1.S1_s_at	Cit.11721.1.S1_s_at	0.932758
Cit.10084.1.S1_s_at	Cit.11774.1.S1_at	0.940788
Cit.10084.1.S1_s_at	Cit.11919.1.S1_s_at	0.946389
Cit.10084.1.S1_s_at	Cit.12457.1.S1_at	0.93047
Cit.10084.1.S1_s_at	Cit.13053.1.S1_at	0.932805
Cit.10084.1.S1_s_at	Cit.13732.1.S1_at	0.947598
Cit.10084.1.S1_s_at	Cit.14170.1.S1_at	0.943085
Cit.10084.1.S1_s_at	Cit.14617.1.S1_at	0.956563
Cit.10084.1.S1_s_at	Cit.14790.1.S1_s_at	0.934326
Cit.10084.1.S1_s_at	Cit.15613.1.S1_at	0.953783
Cit.10084.1.S1_s_at	Cit.15707.1.S1_at	0.93791
Cit.10084.1.S1_s_at	Cit.16154.1.S1_at	0.940851
Cit.10084.1.S1_s_at	Cit.16178.1.S1_at	0.935413
Cit.10084.1.S1_s_at	Cit.16807.1.S1_at	0.962808
Cit.10084.1.S1_s_at	Cit.1714.1.S1_s_at	0.970273
Cit.10084.1.S1_s_at	Cit.18235.1.S1_at	0.948934
Cit.10084.1.S1_s_at	Cit.1907.1.S1_at	0.954571
Cit.10084.1.S1_s_at	Cit.21156.1.S1_s_at	0.965939
Cit.10084.1.S1_s_at	Cit.21780.1.S1_at	0.933224
Cit.10084.1.S1_s_at	Cit.21839.1.S1_s_at	0.945871
Cit.10084.1.S1_s_at	Cit.21982.1.S1_at	0.942213
Cit.10084.1.S1_s_at	Cit.22041.1.S1_s_at	0.938358
Cit.10084.1.S1_s_at	Cit.22336.1.S1_at	0.938807
Cit.10084.1.S1_s_at	Cit.22614.1.S1_at	0.932694
Cit.10084.1.S1_s_at	Cit.23811.1.S1_at	0.946707
Cit.10084.1.S1_s_at	Cit.23842.1.S1_s_at	0.931658
Cit.10084.1.S1_s_at	Cit.24017.1.S1_at	0.937348
Cit.10084.1.S1_s_at	Cit.24080.1.S1_s_at	0.946157
Cit.10084.1.S1_s_at	Cit.24094.1.S1_s_at	0.936464
Cit.10084.1.S1_s_at	Cit.2458.1.S1_s_at	0.940996
Cit.10084.1.S1_s_at	Cit.24600.1.S1_at	0.944742
Cit.10084.1.S1_s_at	Cit.24970.1.S1_s_at	0.968153
Cit.10084.1.S1_s_at	Cit.26694.1.S1_at	0.945012
Cit.10084.1.S1_s_at	Cit.28009.1.S1_s_at	0.945979
Cit.10084.1.S1_s_at	Cit.28117.1.S1_s_at	0.945459
Cit.10084.1.S1_s_at	Cit.2860.1.S1_s_at	0.966475
Cit.10084.1.S1_s_at	Cit.29388.1.S1_s_at	0.931526
Cit.10084.1.S1_s_at	Cit.2999.1.S1_at	0.950823
Cit.10084.1.S1_s_at	Cit.3010.1.S1_at	0.959863
Cit.10084.1.S1_s_at	Cit.308.1.S1_at	0.9307
Cit.10084.1.S1_s_at	Cit.30877.1.S1_s_at	0.955602
Cit.10084.1.S1_s_at	Cit.31107.1.S1_at	0.936969
Cit.10084.1.S1_s_at	Cit.33046.1.S1_at	0.939037
Cit.10084.1.S1_s_at	Cit.3368.1.S1_at	0.936719
Cit.10084.1.S1_s_at	Cit.34738.1.S1_s_at	0.947048
Cit.10084.1.S1_s_at	Cit.352.1.S1_s_at	0.934247
Cit.10084.1.S1_s_at	Cit.35898.1.S1_at	0.944253
Cit.10084.1.S1_s_at	Cit.37515.1.S1_at	0.940072
Cit.10084.1.S1_s_at	Cit.4331.1.S1_at	0.935033
Cit.10084.1.S1_s_at	Cit.4331.1.S1_s_at	0.942837
Cit.10084.1.S1_s_at	Cit.4344.1.S1_s_at	0.9357
Cit.10084.1.S1_s_at	Cit.5127.1.S1_at	0.937201
Cit.10084.1.S1_s_at	Cit.5582.1.S1_at	0.966914
Cit.10084.1.S1_s_at	Cit.5622.1.S1_at	0.935299
Cit.10084.1.S1_s_at	Cit.6165.1.S1_s_at	0.934281
Cit.10084.1.S1_s_at	Cit.6380.1.S1_at	0.941283
Cit.10084.1.S1_s_at	Cit.6971.1.S1_at	0.939036
Cit.10084.1.S1_s_at	Cit.7369.1.S1_at	0.97167
Cit.10084.1.S1_s_at	Cit.821.1.S1_at	0.944865
Cit.10084.1.S1_s_at	Cit.9703.1.S1_at	0.93515
Cit.10084.1.S1_s_at	Cit.9750.1.S1_s_at	0.938979
Cit.10084.1.S1_s_at	Cit.9904.1.S1_s_at	0.963311
Cit.10087.1.S1_s_at	Cit.11970.1.S1_s_at	0.94065
Cit.10087.1.S1_s_at	Cit.16727.1.S1_at	0.931181
Cit.10087.1.S1_s_at	Cit.194.1.S1_s_at	0.930652
Cit.10087.1.S1_s_at	Cit.23330.1.S1_s_at	0.94672
Cit.10089.1.S1_s_at	Cit.12949.1.S1_at	0.936536
Cit.10089.1.S1_s_at	Cit.9989.1.S1_at	0.946293
Cit.10097.1.S1_s_at	Cit.29597.1.S1_s_at	0.954159
Cit.10114.1.S1_s_at	Cit.10737.1.S1_s_at	0.939772
Cit.10114.1.S1_s_at	Cit.11064.1.S1_at	0.943758
Cit.10114.1.S1_s_at	Cit.11408.1.S1_s_at	0.932722
Cit.10114.1.S1_s_at	Cit.11516.1.S1_s_at	0.93738
Cit.10114.1.S1_s_at	Cit.11898.1.S1_at	0.932851
Cit.10114.1.S1_s_at	Cit.1203.1.S1_s_at	0.933702
Cit.10114.1.S1_s_at	Cit.12178.1.S1_s_at	0.937892
Cit.10114.1.S1_s_at	Cit.12617.1.S1_at	0.947849
Cit.10114.1.S1_s_at	Cit.13023.1.S1_at	0.931677
Cit.10114.1.S1_s_at	Cit.13387.1.S1_at	0.931795
Cit.10114.1.S1_s_at	Cit.13686.1.S1_s_at	0.935271
Cit.10114.1.S1_s_at	Cit.13754.1.S1_s_at	0.932627
Cit.10114.1.S1_s_at	Cit.14050.1.S1_at	0.941079
Cit.10114.1.S1_s_at	Cit.14227.1.S1_at	0.930678
Cit.10114.1.S1_s_at	Cit.14266.1.S1_at	0.947315
Cit.10114.1.S1_s_at	Cit.14522.1.S1_at	0.938314
Cit.10114.1.S1_s_at	Cit.14865.1.S1_at	0.935394
Cit.10114.1.S1_s_at	Cit.15381.1.S1_at	0.943771
Cit.10114.1.S1_s_at	Cit.15400.1.S1_s_at	0.931234
Cit.10114.1.S1_s_at	Cit.16873.1.S1_s_at	0.957886
Cit.10114.1.S1_s_at	Cit.18639.1.S1_at	0.940427
Cit.10114.1.S1_s_at	Cit.19454.1.S1_x_at	0.93256
Cit.10114.1.S1_s_at	Cit.19468.1.S1_s_at	0.936636
Cit.10114.1.S1_s_at	Cit.19727.1.S1_s_at	0.932296
Cit.10114.1.S1_s_at	Cit.19727.1.S1_x_at	0.938307
Cit.10114.1.S1_s_at	Cit.20012.1.S1_s_at	0.939868
Cit.10114.1.S1_s_at	Cit.21559.1.S1_s_at	0.937163
Cit.10114.1.S1_s_at	Cit.22187.1.S1_s_at	0.930557
Cit.10114.1.S1_s_at	Cit.2233.1.S1_s_at	0.940009
Cit.10114.1.S1_s_at	Cit.23097.1.S1_s_at	0.93326
Cit.10114.1.S1_s_at	Cit.2533.1.S1_s_at	0.959383
Cit.10114.1.S1_s_at	Cit.26191.1.S1_at	0.973267
Cit.10114.1.S1_s_at	Cit.26191.1.S1_s_at	0.961363
Cit.10114.1.S1_s_at	Cit.26307.1.S1_s_at	0.957085
Cit.10114.1.S1_s_at	Cit.26354.1.S1_s_at	0.932655
Cit.10114.1.S1_s_at	Cit.26904.1.S1_at	0.937288
Cit.10114.1.S1_s_at	Cit.2712.1.S1_s_at	0.963718
Cit.10114.1.S1_s_at	Cit.27364.1.S1_s_at	0.937671
Cit.10114.1.S1_s_at	Cit.281.1.S1_x_at	0.933736
Cit.10114.1.S1_s_at	Cit.28162.1.S1_at	0.930578
Cit.10114.1.S1_s_at	Cit.29852.1.S1_at	0.93138
Cit.10114.1.S1_s_at	Cit.30521.1.S1_s_at	0.934689
Cit.10114.1.S1_s_at	Cit.3080.1.S1_s_at	0.944805
Cit.10114.1.S1_s_at	Cit.32178.1.S1_at	0.953086
Cit.10114.1.S1_s_at	Cit.3339.1.S1_at	0.949338
Cit.10114.1.S1_s_at	Cit.3390.1.S1_at	0.933605
Cit.10114.1.S1_s_at	Cit.35154.1.S1_s_at	0.930098
Cit.10114.1.S1_s_at	Cit.3600.1.S1_s_at	0.940776
Cit.10114.1.S1_s_at	Cit.3601.1.S1_at	0.942781
Cit.10114.1.S1_s_at	Cit.37237.1.S1_at	0.944312
Cit.10114.1.S1_s_at	Cit.4221.1.S1_at	0.9339
Cit.10114.1.S1_s_at	Cit.4987.1.S1_s_at	0.939923
Cit.10114.1.S1_s_at	Cit.5383.1.S1_at	0.957871
Cit.10114.1.S1_s_at	Cit.6529.1.S1_at	0.940081
Cit.10114.1.S1_s_at	Cit.6556.1.S1_at	0.93478
Cit.10114.1.S1_s_at	Cit.6696.1.S1_at	0.9526
Cit.10114.1.S1_s_at	Cit.7782.1.S1_at	0.938859
Cit.10117.1.S1_at	Cit.17693.1.S1_s_at	0.93111
Cit.10118.1.S1_s_at	Cit.5884.1.S1_at	0.937441
Cit.10127.1.S1_s_at	Cit.11405.1.S1_s_at	0.958556
Cit.10127.1.S1_s_at	Cit.11858.1.S1_s_at	0.934149
Cit.10127.1.S1_s_at	Cit.16735.1.S1_at	0.933929
Cit.10127.1.S1_s_at	Cit.17398.1.S1_at	0.933137
Cit.10127.1.S1_s_at	Cit.21087.1.S1_s_at	0.936854
Cit.10127.1.S1_s_at	Cit.25630.1.S1_at	0.951747
Cit.10127.1.S1_s_at	Cit.9504.1.S1_s_at	0.957153
Cit.10132.1.S1_s_at	Cit.3678.1.S1_s_at	0.938834
Cit.10132.1.S1_s_at	Cit.5348.1.S1_at	0.935779
Cit.10152.1.S1_s_at	Cit.22463.1.S1_s_at	0.958461
Cit.10182.1.S1_s_at	Cit.107.1.S1_x_at	0.934406
Cit.10182.1.S1_s_at	Cit.10816.1.S1_at	0.942523
Cit.10182.1.S1_s_at	Cit.11460.1.S1_at	0.933181
Cit.10182.1.S1_s_at	Cit.11970.1.S1_at	0.941938
Cit.10182.1.S1_s_at	Cit.12888.1.S1_s_at	0.945443
Cit.10182.1.S1_s_at	Cit.13733.1.S1_at	0.934146
Cit.10182.1.S1_s_at	Cit.14989.1.S1_at	0.958908
Cit.10182.1.S1_s_at	Cit.15432.1.S1_at	0.930635
Cit.10182.1.S1_s_at	Cit.1592.1.S1_s_at	0.94041
Cit.10182.1.S1_s_at	Cit.16522.1.S1_at	0.93044
Cit.10182.1.S1_s_at	Cit.17264.1.S1_s_at	0.949405
Cit.10182.1.S1_s_at	Cit.17265.1.S1_at	0.938309
Cit.10182.1.S1_s_at	Cit.17981.1.S1_at	0.949371
Cit.10182.1.S1_s_at	Cit.17981.1.S1_s_at	0.936574
Cit.10182.1.S1_s_at	Cit.2130.1.S1_x_at	0.940829
Cit.10182.1.S1_s_at	Cit.21409.1.S1_at	0.930185
Cit.10182.1.S1_s_at	Cit.21857.1.S1_at	0.94074
Cit.10182.1.S1_s_at	Cit.23814.1.S1_s_at	0.932282
Cit.10182.1.S1_s_at	Cit.24771.1.S1_s_at	0.930419
Cit.10182.1.S1_s_at	Cit.28259.1.S1_at	0.942461
Cit.10182.1.S1_s_at	Cit.28259.1.S1_x_at	0.959016
Cit.10182.1.S1_s_at	Cit.29252.1.S1_s_at	0.93048
Cit.10182.1.S1_s_at	Cit.2933.1.S1_s_at	0.946178
Cit.10182.1.S1_s_at	Cit.33248.1.S1_at	0.937093
Cit.10182.1.S1_s_at	Cit.373.1.S1_x_at	0.931504
Cit.10182.1.S1_s_at	Cit.3748.1.S1_s_at	0.930692
Cit.10182.1.S1_s_at	Cit.39003.1.S1_s_at	0.943755
Cit.10182.1.S1_s_at	Cit.4135.1.S1_at	0.944698
Cit.10182.1.S1_s_at	Cit.4135.1.S1_s_at	0.953314
Cit.10182.1.S1_s_at	Cit.4135.1.S1_x_at	0.951908
Cit.10182.1.S1_s_at	Cit.478.1.S1_at	0.932498
Cit.10182.1.S1_s_at	Cit.5120.1.S1_at	0.94387
Cit.10182.1.S1_s_at	Cit.5440.1.S1_s_at	0.93376
Cit.10182.1.S1_s_at	Cit.6462.1.S1_at	0.936122
Cit.10182.1.S1_s_at	Cit.824.1.S1_s_at	0.950837
Cit.10183.1.S1_at	Cit.10477.1.S1_at	0.947905
Cit.10183.1.S1_at	Cit.10493.1.S1_s_at	0.94071
Cit.10183.1.S1_at	Cit.10494.1.S1_at	0.94586
Cit.10183.1.S1_at	Cit.10594.1.S1_at	0.966235
Cit.10183.1.S1_at	Cit.11419.1.S1_at	0.949141
Cit.10183.1.S1_at	Cit.1182.1.S1_s_at	0.942497
Cit.10183.1.S1_at	Cit.12883.1.S1_s_at	0.932019
Cit.10183.1.S1_at	Cit.13050.1.S1_at	0.936389
Cit.10183.1.S1_at	Cit.13250.1.S1_at	0.948994
Cit.10183.1.S1_at	Cit.13250.1.S1_s_at	0.942351
Cit.10183.1.S1_at	Cit.14176.1.S1_s_at	0.946609
Cit.10183.1.S1_at	Cit.14354.1.S1_at	0.945044
Cit.10183.1.S1_at	Cit.14380.1.S1_at	0.95313
Cit.10183.1.S1_at	Cit.14612.1.S1_s_at	0.952659
Cit.10183.1.S1_at	Cit.14715.1.S1_s_at	0.967426
Cit.10183.1.S1_at	Cit.14732.1.S1_at	0.94252
Cit.10183.1.S1_at	Cit.14734.1.S1_at	0.933691
Cit.10183.1.S1_at	Cit.14918.1.S1_at	0.935126
Cit.10183.1.S1_at	Cit.15257.1.S1_at	0.964846
Cit.10183.1.S1_at	Cit.1597.1.S1_at	0.930954
Cit.10183.1.S1_at	Cit.1645.1.S1_s_at	0.949894
Cit.10183.1.S1_at	Cit.16913.1.S1_s_at	0.936861
Cit.10183.1.S1_at	Cit.17356.1.S1_s_at	0.954882
Cit.10183.1.S1_at	Cit.17474.1.S1_at	0.947586
Cit.10183.1.S1_at	Cit.18081.1.S1_at	0.948028
Cit.10183.1.S1_at	Cit.18227.1.S1_at	0.9451
Cit.10183.1.S1_at	Cit.19564.1.S1_at	0.954241
Cit.10183.1.S1_at	Cit.2004.1.S1_s_at	0.935481
Cit.10183.1.S1_at	Cit.20562.1.S1_at	0.951554
Cit.10183.1.S1_at	Cit.20816.1.S1_at	0.955725
Cit.10183.1.S1_at	Cit.20929.1.S1_at	0.93578
Cit.10183.1.S1_at	Cit.21208.1.S1_at	0.937824
Cit.10183.1.S1_at	Cit.21226.1.S1_s_at	0.941321
Cit.10183.1.S1_at	Cit.21409.1.S1_at	0.937124
Cit.10183.1.S1_at	Cit.21654.1.S1_s_at	0.973384
Cit.10183.1.S1_at	Cit.22048.1.S1_s_at	0.933922
Cit.10183.1.S1_at	Cit.22319.1.S1_s_at	0.939297
Cit.10183.1.S1_at	Cit.23308.1.S1_s_at	0.943192
Cit.10183.1.S1_at	Cit.23510.1.S1_s_at	0.950907
Cit.10183.1.S1_at	Cit.24771.1.S1_s_at	0.930995
Cit.10183.1.S1_at	Cit.25101.1.S1_at	0.940114
Cit.10183.1.S1_at	Cit.25508.1.S1_s_at	0.935848
Cit.10183.1.S1_at	Cit.2602.1.S1_at	0.947042
Cit.10183.1.S1_at	Cit.2639.1.S1_s_at	0.951383
Cit.10183.1.S1_at	Cit.27139.1.S1_at	0.930379
Cit.10183.1.S1_at	Cit.2818.1.S1_at	0.930166
Cit.10183.1.S1_at	Cit.2827.1.S1_at	0.934748
Cit.10183.1.S1_at	Cit.28315.1.S1_s_at	0.952242
Cit.10183.1.S1_at	Cit.2890.1.S1_s_at	0.93869
Cit.10183.1.S1_at	Cit.29758.1.S1_s_at	0.93695
Cit.10183.1.S1_at	Cit.30797.1.S1_at	0.947866
Cit.10183.1.S1_at	Cit.30797.1.S1_x_at	0.934302
Cit.10183.1.S1_at	Cit.31314.1.S1_at	0.958276
Cit.10183.1.S1_at	Cit.3184.1.S1_s_at	0.93443
Cit.10183.1.S1_at	Cit.35116.1.S1_s_at	0.934354
Cit.10183.1.S1_at	Cit.4148.1.S1_at	0.973983
Cit.10183.1.S1_at	Cit.4553.1.S1_s_at	0.951656
Cit.10183.1.S1_at	Cit.5103.1.S1_at	0.944072
Cit.10183.1.S1_at	Cit.6548.1.S1_at	0.959739
Cit.10183.1.S1_at	Cit.6575.1.S1_at	0.942837
Cit.10183.1.S1_at	Cit.6942.1.S1_at	0.93201
Cit.10183.1.S1_at	Cit.6954.1.S1_at	0.968301
Cit.10183.1.S1_at	Cit.7954.1.S1_at	0.945639
Cit.10187.1.S1_s_at	Cit.2742.1.S1_s_at	0.935682
Cit.10194.1.S1_s_at	Cit.3053.1.S1_at	0.931907
Cit.10194.1.S1_s_at	Cit.38647.1.S1_at	0.932657
Cit.102.1.S1_s_at	Cit.10482.1.S1_s_at	0.941243
Cit.102.1.S1_s_at	Cit.1077.1.S1_s_at	0.930459
Cit.102.1.S1_s_at	Cit.11144.1.S1_s_at	0.954077
Cit.102.1.S1_s_at	Cit.11147.1.S1_s_at	0.934626
Cit.102.1.S1_s_at	Cit.11172.1.S1_s_at	0.953537
Cit.102.1.S1_s_at	Cit.12899.1.S1_s_at	0.931093
Cit.102.1.S1_s_at	Cit.1390.1.S1_s_at	0.936761
Cit.102.1.S1_s_at	Cit.14683.1.S1_s_at	0.956448
Cit.102.1.S1_s_at	Cit.2945.1.S1_s_at	0.962151
Cit.102.1.S1_s_at	Cit.30534.1.S1_s_at	0.935325
Cit.102.1.S1_s_at	Cit.3390.1.S1_at	0.934921
Cit.102.1.S1_s_at	Cit.9664.1.S1_s_at	0.959024
Cit.10206.1.S1_s_at	Cit.14612.1.S1_s_at	0.930931
Cit.10206.1.S1_s_at	Cit.1814.1.S1_s_at	0.939823
Cit.10206.1.S1_s_at	Cit.18227.1.S1_at	0.945589
Cit.10206.1.S1_s_at	Cit.19564.1.S1_at	0.955746
Cit.10206.1.S1_s_at	Cit.20562.1.S1_at	0.945845
Cit.10206.1.S1_s_at	Cit.20816.1.S1_at	0.934497
Cit.10206.1.S1_s_at	Cit.21654.1.S1_s_at	0.94824
Cit.10206.1.S1_s_at	Cit.22319.1.S1_s_at	0.932473
Cit.10206.1.S1_s_at	Cit.22778.1.S1_at	0.939045
Cit.10206.1.S1_s_at	Cit.23282.1.S1_at	0.947111
Cit.10206.1.S1_s_at	Cit.24936.1.S1_x_at	0.930576
Cit.10206.1.S1_s_at	Cit.25285.1.S1_at	0.930379
Cit.10206.1.S1_s_at	Cit.26944.1.S1_s_at	0.953533
Cit.10206.1.S1_s_at	Cit.27139.1.S1_at	0.93683
Cit.10206.1.S1_s_at	Cit.2890.1.S1_s_at	0.933703
Cit.10206.1.S1_s_at	Cit.29677.1.S1_s_at	0.940946
Cit.10206.1.S1_s_at	Cit.29906.1.S1_at	0.944832
Cit.10206.1.S1_s_at	Cit.2994.1.S1_s_at	0.942432
Cit.10206.1.S1_s_at	Cit.29998.1.S1_at	0.945733
Cit.10206.1.S1_s_at	Cit.31314.1.S1_at	0.948046
Cit.10206.1.S1_s_at	Cit.3218.1.S1_at	0.930534
Cit.10206.1.S1_s_at	Cit.35116.1.S1_s_at	0.95372
Cit.10206.1.S1_s_at	Cit.3826.1.S1_at	0.937926
Cit.10206.1.S1_s_at	Cit.4275.1.S1_s_at	0.938932
Cit.10206.1.S1_s_at	Cit.5103.1.S1_at	0.936115
Cit.10206.1.S1_s_at	Cit.6548.1.S1_at	0.930748
Cit.10206.1.S1_s_at	Cit.6899.1.S1_at	0.953355
Cit.10206.1.S1_s_at	Cit.6942.1.S1_at	0.93248
Cit.10206.1.S1_s_at	Cit.6975.1.S1_at	0.930603
Cit.10209.1.S1_s_at	Cit.11530.1.S1_at	0.931795
Cit.10209.1.S1_s_at	Cit.14900.1.S1_at	0.940694
Cit.10209.1.S1_s_at	Cit.17321.1.S1_s_at	0.942069
Cit.10209.1.S1_s_at	Cit.17701.1.S1_s_at	0.933109
Cit.10209.1.S1_s_at	Cit.18080.1.S1_at	0.933605
Cit.10209.1.S1_s_at	Cit.24690.1.S1_s_at	0.939377
Cit.10209.1.S1_s_at	Cit.7868.1.S1_at	0.932643
Cit.10209.1.S1_s_at	Cit.8050.1.S1_s_at	0.941759
Cit.10215.1.S1_s_at	Cit.37518.1.S1_s_at	0.970043
Cit.10224.1.S1_s_at	Cit.13939.1.S1_s_at	0.951968
Cit.10224.1.S1_s_at	Cit.15007.1.S1_at	0.942751
Cit.10224.1.S1_s_at	Cit.15408.1.S1_at	0.948389
Cit.10224.1.S1_s_at	Cit.16734.1.S1_at	0.930723
Cit.10224.1.S1_s_at	Cit.17203.1.S1_s_at	0.953002
Cit.10224.1.S1_s_at	Cit.29173.1.S1_s_at	0.93255
Cit.10224.1.S1_s_at	Cit.39003.1.S1_s_at	0.935393
Cit.10224.1.S1_s_at	Cit.39422.1.S1_s_at	0.9469
Cit.10224.1.S1_s_at	Cit.5120.1.S1_at	0.93296
Cit.10224.1.S1_s_at	Cit.9880.1.S1_s_at	0.953316
Cit.10224.1.S1_s_at	Cit.9960.1.S1_s_at	0.955149
Cit.10231.1.S1_at	Cit.10558.1.S1_s_at	0.93902
Cit.10231.1.S1_at	Cit.10687.1.S1_s_at	0.938787
Cit.10231.1.S1_at	Cit.10716.1.S1_at	0.937484
Cit.10231.1.S1_at	Cit.10917.1.S1_at	0.945769
Cit.10231.1.S1_at	Cit.11064.1.S1_at	0.945704
Cit.10231.1.S1_at	Cit.11204.1.S1_s_at	0.945036
Cit.10231.1.S1_at	Cit.11285.1.S1_s_at	0.935721
Cit.10231.1.S1_at	Cit.1136.1.S1_s_at	0.932956
Cit.10231.1.S1_at	Cit.11518.1.S1_at	0.940044
Cit.10231.1.S1_at	Cit.11564.1.S1_s_at	0.933946
Cit.10231.1.S1_at	Cit.1203.1.S1_s_at	0.942939
Cit.10231.1.S1_at	Cit.12040.1.S1_s_at	0.952135
Cit.10231.1.S1_at	Cit.12063.1.S1_s_at	0.936439
Cit.10231.1.S1_at	Cit.12178.1.S1_s_at	0.931893
Cit.10231.1.S1_at	Cit.12610.1.S1_s_at	0.93829
Cit.10231.1.S1_at	Cit.12617.1.S1_at	0.933768
Cit.10231.1.S1_at	Cit.12821.1.S1_s_at	0.9407
Cit.10231.1.S1_at	Cit.13023.1.S1_at	0.940581
Cit.10231.1.S1_at	Cit.13245.1.S1_at	0.957551
Cit.10231.1.S1_at	Cit.13305.1.S1_s_at	0.949718
Cit.10231.1.S1_at	Cit.13410.1.S1_s_at	0.933121
Cit.10231.1.S1_at	Cit.13894.1.S1_at	0.9512
Cit.10231.1.S1_at	Cit.1390.1.S1_s_at	0.930827
Cit.10231.1.S1_at	Cit.14050.1.S1_at	0.954178
Cit.10231.1.S1_at	Cit.14122.1.S1_at	0.935436
Cit.10231.1.S1_at	Cit.14131.1.S1_at	0.933911
Cit.10231.1.S1_at	Cit.14227.1.S1_at	0.931783
Cit.10231.1.S1_at	Cit.14266.1.S1_at	0.955662
Cit.10231.1.S1_at	Cit.14522.1.S1_at	0.95987
Cit.10231.1.S1_at	Cit.14865.1.S1_at	0.958991
Cit.10231.1.S1_at	Cit.15053.1.S1_at	0.948615
Cit.10231.1.S1_at	Cit.15228.1.S1_at	0.949559
Cit.10231.1.S1_at	Cit.15288.1.S1_at	0.934935
Cit.10231.1.S1_at	Cit.15345.1.S1_at	0.938118
Cit.10231.1.S1_at	Cit.15373.1.S1_at	0.946436
Cit.10231.1.S1_at	Cit.15524.1.S1_s_at	0.95436
Cit.10231.1.S1_at	Cit.15626.1.S1_at	0.935117
Cit.10231.1.S1_at	Cit.15705.1.S1_at	0.965548
Cit.10231.1.S1_at	Cit.15810.1.S1_s_at	0.935234
Cit.10231.1.S1_at	Cit.15896.1.S1_at	0.965092
Cit.10231.1.S1_at	Cit.16136.1.S1_at	0.965622
Cit.10231.1.S1_at	Cit.1662.1.S1_s_at	0.94073
Cit.10231.1.S1_at	Cit.16671.1.S1_at	0.946276
Cit.10231.1.S1_at	Cit.1688.1.S1_s_at	0.944077
Cit.10231.1.S1_at	Cit.16919.1.S1_s_at	0.944069
Cit.10231.1.S1_at	Cit.17071.1.S1_s_at	0.938407
Cit.10231.1.S1_at	Cit.17977.1.S1_at	0.933635
Cit.10231.1.S1_at	Cit.19468.1.S1_s_at	0.935001
Cit.10231.1.S1_at	Cit.19471.1.S1_s_at	0.938133
Cit.10231.1.S1_at	Cit.19520.1.S1_s_at	0.955195
Cit.10231.1.S1_at	Cit.19727.1.S1_s_at	0.936144
Cit.10231.1.S1_at	Cit.1988.1.S1_s_at	0.94001
Cit.10231.1.S1_at	Cit.2001.1.S1_at	0.930904
Cit.10231.1.S1_at	Cit.20820.1.S1_s_at	0.942876
Cit.10231.1.S1_at	Cit.21559.1.S1_s_at	0.930865
Cit.10231.1.S1_at	Cit.22234.1.S1_s_at	0.934423
Cit.10231.1.S1_at	Cit.22609.1.S1_s_at	0.941144
Cit.10231.1.S1_at	Cit.22730.1.S1_at	0.9509
Cit.10231.1.S1_at	Cit.22732.1.S1_s_at	0.934247
Cit.10231.1.S1_at	Cit.23967.1.S1_s_at	0.964578
Cit.10231.1.S1_at	Cit.25467.1.S1_s_at	0.932274
Cit.10231.1.S1_at	Cit.25753.1.S1_at	0.963984
Cit.10231.1.S1_at	Cit.25774.1.S1_s_at	0.951659
Cit.10231.1.S1_at	Cit.26012.1.S1_at	0.934143
Cit.10231.1.S1_at	Cit.26317.1.S1_at	0.953817
Cit.10231.1.S1_at	Cit.26336.1.S1_at	0.946511
Cit.10231.1.S1_at	Cit.26340.1.S1_at	0.960758
Cit.10231.1.S1_at	Cit.26666.1.S1_s_at	0.950891
Cit.10231.1.S1_at	Cit.27127.1.S1_at	0.965606
Cit.10231.1.S1_at	Cit.2730.1.S1_at	0.93076
Cit.10231.1.S1_at	Cit.27364.1.S1_s_at	0.964498
Cit.10231.1.S1_at	Cit.27645.1.S1_at	0.964828
Cit.10231.1.S1_at	Cit.2775.1.S1_at	0.937403
Cit.10231.1.S1_at	Cit.281.1.S1_x_at	0.946494
Cit.10231.1.S1_at	Cit.2848.1.S1_at	0.931481
Cit.10231.1.S1_at	Cit.2887.1.S1_s_at	0.943186
Cit.10231.1.S1_at	Cit.2932.1.S1_s_at	0.941325
Cit.10231.1.S1_at	Cit.29609.1.S1_s_at	0.936521
Cit.10231.1.S1_at	Cit.29852.1.S1_at	0.938415
Cit.10231.1.S1_at	Cit.30084.1.S1_at	0.931796
Cit.10231.1.S1_at	Cit.30521.1.S1_s_at	0.935507
Cit.10231.1.S1_at	Cit.3080.1.S1_s_at	0.938353
Cit.10231.1.S1_at	Cit.30875.1.S1_at	0.958303
Cit.10231.1.S1_at	Cit.3089.1.S1_s_at	0.942333
Cit.10231.1.S1_at	Cit.30950.1.S1_at	0.931849
Cit.10231.1.S1_at	Cit.31194.1.S1_at	0.936927
Cit.10231.1.S1_at	Cit.31337.1.S1_at	0.946948
Cit.10231.1.S1_at	Cit.318.1.S1_s_at	0.937212
Cit.10231.1.S1_at	Cit.32178.1.S1_at	0.94042
Cit.10231.1.S1_at	Cit.3515.1.S1_s_at	0.940851
Cit.10231.1.S1_at	Cit.35205.1.S1_at	0.948556
Cit.10231.1.S1_at	Cit.3540.1.S1_at	0.957333
Cit.10231.1.S1_at	Cit.3601.1.S1_at	0.932021
Cit.10231.1.S1_at	Cit.37237.1.S1_at	0.950817
Cit.10231.1.S1_at	Cit.37622.1.S1_at	0.931389
Cit.10231.1.S1_at	Cit.381.1.S1_s_at	0.950885
Cit.10231.1.S1_at	Cit.38145.1.S1_at	0.955311
Cit.10231.1.S1_at	Cit.3868.1.S1_at	0.961002
Cit.10231.1.S1_at	Cit.3868.1.S1_s_at	0.952487
Cit.10231.1.S1_at	Cit.3877.1.S1_at	0.942619
Cit.10231.1.S1_at	Cit.4099.1.S1_at	0.949778
Cit.10231.1.S1_at	Cit.4243.1.S1_at	0.934225
Cit.10231.1.S1_at	Cit.4383.1.S1_s_at	0.930747
Cit.10231.1.S1_at	Cit.4858.1.S1_at	0.951716
Cit.10231.1.S1_at	Cit.4889.1.S1_s_at	0.931
Cit.10231.1.S1_at	Cit.5688.1.S1_s_at	0.951485
Cit.10231.1.S1_at	Cit.5923.1.S1_at	0.945368
Cit.10231.1.S1_at	Cit.6022.1.S1_at	0.931048
Cit.10231.1.S1_at	Cit.6073.1.S1_s_at	0.95144
Cit.10231.1.S1_at	Cit.6329.1.S1_at	0.940006
Cit.10231.1.S1_at	Cit.6556.1.S1_at	0.931574
Cit.10231.1.S1_at	Cit.661.1.S1_s_at	0.950348
Cit.10231.1.S1_at	Cit.6713.1.S1_at	0.935786
Cit.10231.1.S1_at	Cit.8186.1.S1_at	0.939578
Cit.10231.1.S1_at	Cit.8282.1.S1_s_at	0.944759
Cit.10231.1.S1_at	Cit.8600.1.S1_x_at	0.943576
Cit.10231.1.S1_at	Cit.9768.1.S1_s_at	0.937208
Cit.10231.1.S1_at	Cit.9855.1.S1_s_at	0.956492
Cit.10231.1.S1_at	Cit.9857.1.S1_at	0.938262
Cit.10233.1.S1_at	Cit.10691.1.S1_s_at	0.931022
Cit.10233.1.S1_at	Cit.10811.1.S1_s_at	0.936488
Cit.10233.1.S1_at	Cit.10854.1.S1_s_at	0.931457
Cit.10233.1.S1_at	Cit.11169.1.S1_s_at	0.949883
Cit.10233.1.S1_at	Cit.11377.1.S1_s_at	0.956026
Cit.10233.1.S1_at	Cit.11616.1.S1_s_at	0.94777
Cit.10233.1.S1_at	Cit.11721.1.S1_s_at	0.943798
Cit.10233.1.S1_at	Cit.11774.1.S1_at	0.946169
Cit.10233.1.S1_at	Cit.12178.1.S1_s_at	0.93107
Cit.10233.1.S1_at	Cit.12571.1.S1_s_at	0.933276
Cit.10233.1.S1_at	Cit.13017.1.S1_at	0.940668
Cit.10233.1.S1_at	Cit.13017.1.S1_s_at	0.941215
Cit.10233.1.S1_at	Cit.13387.1.S1_at	0.931575
Cit.10233.1.S1_at	Cit.13715.1.S1_at	0.936805
Cit.10233.1.S1_at	Cit.13732.1.S1_at	0.934856
Cit.10233.1.S1_at	Cit.14584.1.S1_at	0.940301
Cit.10233.1.S1_at	Cit.14790.1.S1_s_at	0.933541
Cit.10233.1.S1_at	Cit.15145.1.S1_at	0.931074
Cit.10233.1.S1_at	Cit.15613.1.S1_at	0.934453
Cit.10233.1.S1_at	Cit.15886.1.S1_at	0.954984
Cit.10233.1.S1_at	Cit.16016.1.S1_at	0.947748
Cit.10233.1.S1_at	Cit.16154.1.S1_at	0.930787
Cit.10233.1.S1_at	Cit.16178.1.S1_at	0.932728
Cit.10233.1.S1_at	Cit.17071.1.S1_s_at	0.940372
Cit.10233.1.S1_at	Cit.1907.1.S1_at	0.942136
Cit.10233.1.S1_at	Cit.1951.1.S1_x_at	0.944276
Cit.10233.1.S1_at	Cit.2189.1.S1_at	0.939366
Cit.10233.1.S1_at	Cit.21982.1.S1_at	0.962106
Cit.10233.1.S1_at	Cit.22609.1.S1_s_at	0.939913
Cit.10233.1.S1_at	Cit.23112.1.S1_s_at	0.949035
Cit.10233.1.S1_at	Cit.23223.1.S1_s_at	0.930284
Cit.10233.1.S1_at	Cit.23811.1.S1_at	0.959482
Cit.10233.1.S1_at	Cit.23842.1.S1_s_at	0.941367
Cit.10233.1.S1_at	Cit.2460.1.S1_s_at	0.941646
Cit.10233.1.S1_at	Cit.24600.1.S1_at	0.93589
Cit.10233.1.S1_at	Cit.24970.1.S1_s_at	0.944584
Cit.10233.1.S1_at	Cit.26201.1.S1_at	0.939055
Cit.10233.1.S1_at	Cit.26667.1.S1_at	0.93972
Cit.10233.1.S1_at	Cit.26694.1.S1_at	0.948599
Cit.10233.1.S1_at	Cit.26968.1.S1_s_at	0.93916
Cit.10233.1.S1_at	Cit.2860.1.S1_s_at	0.936838
Cit.10233.1.S1_at	Cit.28621.1.S1_at	0.939618
Cit.10233.1.S1_at	Cit.2928.1.S1_s_at	0.932382
Cit.10233.1.S1_at	Cit.3010.1.S1_at	0.940776
Cit.10233.1.S1_at	Cit.30473.1.S1_s_at	0.939474
Cit.10233.1.S1_at	Cit.30873.1.S1_s_at	0.93707
Cit.10233.1.S1_at	Cit.32638.1.S1_s_at	0.932928
Cit.10233.1.S1_at	Cit.39194.1.S1_s_at	0.930556
Cit.10233.1.S1_at	Cit.4221.1.S1_at	0.933871
Cit.10233.1.S1_at	Cit.4581.1.S1_at	0.934148
Cit.10233.1.S1_at	Cit.5582.1.S1_at	0.938107
Cit.10233.1.S1_at	Cit.5936.1.S1_at	0.943053
Cit.10233.1.S1_at	Cit.6055.1.S1_at	0.932119
Cit.10233.1.S1_at	Cit.6094.1.S1_s_at	0.945177
Cit.10233.1.S1_at	Cit.6380.1.S1_at	0.934325
Cit.10233.1.S1_at	Cit.6542.1.S1_at	0.934079
Cit.10233.1.S1_at	Cit.7121.1.S1_at	0.947748
Cit.10233.1.S1_at	Cit.7369.1.S1_at	0.939224
Cit.10233.1.S1_at	Cit.7399.1.S1_at	0.937132
Cit.10233.1.S1_at	Cit.7775.1.S1_at	0.933483
Cit.10233.1.S1_at	Cit.8671.1.S1_s_at	0.930456
Cit.10233.1.S1_at	Cit.8721.1.S1_s_at	0.937145
Cit.10233.1.S1_at	Cit.8722.1.S1_at	0.952503
Cit.10233.1.S1_at	Cit.9257.1.S1_s_at	0.93911
Cit.10234.1.S1_s_at	Cit.10476.1.S1_s_at	0.946319
Cit.10234.1.S1_s_at	Cit.10774.1.S1_s_at	0.944004
Cit.10234.1.S1_s_at	Cit.10950.1.S1_s_at	0.951123
Cit.10234.1.S1_s_at	Cit.11419.1.S1_at	0.934034
Cit.10234.1.S1_s_at	Cit.1143.1.S1_s_at	0.937122
Cit.10234.1.S1_s_at	Cit.11777.1.S1_s_at	0.934621
Cit.10234.1.S1_s_at	Cit.12490.1.S1_s_at	0.931407
Cit.10234.1.S1_s_at	Cit.12541.1.S1_s_at	0.936745
Cit.10234.1.S1_s_at	Cit.12663.1.S1_s_at	0.950477
Cit.10234.1.S1_s_at	Cit.13050.1.S1_at	0.968804
Cit.10234.1.S1_s_at	Cit.13050.1.S1_s_at	0.961705
Cit.10234.1.S1_s_at	Cit.13226.1.S1_at	0.931301
Cit.10234.1.S1_s_at	Cit.13547.1.S1_s_at	0.945315
Cit.10234.1.S1_s_at	Cit.13733.1.S1_at	0.942928
Cit.10234.1.S1_s_at	Cit.14256.1.S1_at	0.945636
Cit.10234.1.S1_s_at	Cit.14423.1.S1_at	0.936987
Cit.10234.1.S1_s_at	Cit.14442.1.S1_at	0.954972
Cit.10234.1.S1_s_at	Cit.14612.1.S1_s_at	0.947973
Cit.10234.1.S1_s_at	Cit.14715.1.S1_s_at	0.954636
Cit.10234.1.S1_s_at	Cit.14768.1.S1_at	0.953326
Cit.10234.1.S1_s_at	Cit.14954.1.S1_at	0.942706
Cit.10234.1.S1_s_at	Cit.15257.1.S1_at	0.93383
Cit.10234.1.S1_s_at	Cit.15402.1.S1_at	0.941789
Cit.10234.1.S1_s_at	Cit.15432.1.S1_at	0.936659
Cit.10234.1.S1_s_at	Cit.15570.1.S1_at	0.936147
Cit.10234.1.S1_s_at	Cit.16241.1.S1_at	0.935141
Cit.10234.1.S1_s_at	Cit.16514.1.S1_at	0.936777
Cit.10234.1.S1_s_at	Cit.17260.1.S1_at	0.944272
Cit.10234.1.S1_s_at	Cit.17264.1.S1_s_at	0.958563
Cit.10234.1.S1_s_at	Cit.17265.1.S1_at	0.955754
Cit.10234.1.S1_s_at	Cit.17981.1.S1_at	0.933409
Cit.10234.1.S1_s_at	Cit.19785.1.S1_s_at	0.930906
Cit.10234.1.S1_s_at	Cit.2004.1.S1_s_at	0.930693
Cit.10234.1.S1_s_at	Cit.20562.1.S1_at	0.963357
Cit.10234.1.S1_s_at	Cit.21208.1.S1_at	0.933191
Cit.10234.1.S1_s_at	Cit.21208.1.S1_s_at	0.945556
Cit.10234.1.S1_s_at	Cit.2130.1.S1_x_at	0.969626
Cit.10234.1.S1_s_at	Cit.2131.1.S1_s_at	0.954536
Cit.10234.1.S1_s_at	Cit.21409.1.S1_at	0.965463
Cit.10234.1.S1_s_at	Cit.21582.1.S1_s_at	0.942023
Cit.10234.1.S1_s_at	Cit.22036.1.S1_at	0.953895
Cit.10234.1.S1_s_at	Cit.22075.1.S1_s_at	0.952076
Cit.10234.1.S1_s_at	Cit.22386.1.S1_s_at	0.942436
Cit.10234.1.S1_s_at	Cit.23308.1.S1_s_at	0.94112
Cit.10234.1.S1_s_at	Cit.23352.1.S1_at	0.960157
Cit.10234.1.S1_s_at	Cit.23382.1.S1_s_at	0.932572
Cit.10234.1.S1_s_at	Cit.23510.1.S1_s_at	0.93609
Cit.10234.1.S1_s_at	Cit.23670.1.S1_at	0.951148
Cit.10234.1.S1_s_at	Cit.23814.1.S1_s_at	0.958334
Cit.10234.1.S1_s_at	Cit.24771.1.S1_s_at	0.96939
Cit.10234.1.S1_s_at	Cit.25285.1.S1_at	0.956782
Cit.10234.1.S1_s_at	Cit.25724.1.S1_at	0.940161
Cit.10234.1.S1_s_at	Cit.2579.1.S1_s_at	0.950415
Cit.10234.1.S1_s_at	Cit.26646.1.S1_s_at	0.939971
Cit.10234.1.S1_s_at	Cit.26686.1.S1_at	0.940325
Cit.10234.1.S1_s_at	Cit.26727.1.S1_at	0.934513
Cit.10234.1.S1_s_at	Cit.27224.1.S1_at	0.932812
Cit.10234.1.S1_s_at	Cit.28009.1.S1_at	0.961912
Cit.10234.1.S1_s_at	Cit.28500.1.S1_at	0.931727
Cit.10234.1.S1_s_at	Cit.29252.1.S1_s_at	0.940555
Cit.10234.1.S1_s_at	Cit.2933.1.S1_s_at	0.976909
Cit.10234.1.S1_s_at	Cit.29348.1.S1_s_at	0.93395
Cit.10234.1.S1_s_at	Cit.29468.1.S1_s_at	0.951031
Cit.10234.1.S1_s_at	Cit.2976.1.S1_s_at	0.953159
Cit.10234.1.S1_s_at	Cit.30178.1.S1_at	0.937461
Cit.10234.1.S1_s_at	Cit.31124.1.S1_at	0.95217
Cit.10234.1.S1_s_at	Cit.31279.1.S1_at	0.954787
Cit.10234.1.S1_s_at	Cit.31482.1.S1_at	0.930551
Cit.10234.1.S1_s_at	Cit.31493.1.S1_at	0.931588
Cit.10234.1.S1_s_at	Cit.32878.1.S1_at	0.950408
Cit.10234.1.S1_s_at	Cit.35141.1.S1_s_at	0.935634
Cit.10234.1.S1_s_at	Cit.35364.1.S1_at	0.951609
Cit.10234.1.S1_s_at	Cit.35863.1.S1_at	0.930446
Cit.10234.1.S1_s_at	Cit.3673.1.S1_s_at	0.934552
Cit.10234.1.S1_s_at	Cit.373.1.S1_x_at	0.935092
Cit.10234.1.S1_s_at	Cit.38764.1.S1_at	0.949981
Cit.10234.1.S1_s_at	Cit.39054.1.S1_s_at	0.940145
Cit.10234.1.S1_s_at	Cit.4135.1.S1_s_at	0.954788
Cit.10234.1.S1_s_at	Cit.4439.1.S1_s_at	0.952409
Cit.10234.1.S1_s_at	Cit.4528.1.S1_at	0.94348
Cit.10234.1.S1_s_at	Cit.4553.1.S1_s_at	0.965125
Cit.10234.1.S1_s_at	Cit.5135.1.S1_at	0.948115
Cit.10234.1.S1_s_at	Cit.6462.1.S1_at	0.930355
Cit.10234.1.S1_s_at	Cit.6888.1.S1_at	0.956815
Cit.10234.1.S1_s_at	Cit.6942.1.S1_at	0.972274
Cit.10234.1.S1_s_at	Cit.6954.1.S1_at	0.939969
Cit.10234.1.S1_s_at	Cit.8850.1.S1_s_at	0.932298
Cit.10234.1.S1_s_at	Cit.8959.1.S1_at	0.943398
Cit.10234.1.S1_s_at	Cit.9539.1.S1_at	0.945337
Cit.10234.1.S1_s_at	Cit.9965.1.S1_s_at	0.937978
Cit.10235.1.S1_at	Cit.32625.1.S1_s_at	0.966418
Cit.10260.1.S1_s_at	Cit.10653.1.S1_s_at	0.933721
Cit.10260.1.S1_s_at	Cit.10890.1.S1_s_at	0.954888
Cit.10260.1.S1_s_at	Cit.11518.1.S1_at	0.93273
Cit.10260.1.S1_s_at	Cit.11683.1.S1_s_at	0.940322
Cit.10260.1.S1_s_at	Cit.11731.1.S1_s_at	0.941514
Cit.10260.1.S1_s_at	Cit.11933.1.S1_s_at	0.930661
Cit.10260.1.S1_s_at	Cit.1203.1.S1_s_at	0.937808
Cit.10260.1.S1_s_at	Cit.12617.1.S1_at	0.937443
Cit.10260.1.S1_s_at	Cit.1280.1.S1_s_at	0.940239
Cit.10260.1.S1_s_at	Cit.13182.1.S1_s_at	0.935399
Cit.10260.1.S1_s_at	Cit.13305.1.S1_s_at	0.932064
Cit.10260.1.S1_s_at	Cit.13311.1.S1_at	0.937727
Cit.10260.1.S1_s_at	Cit.13410.1.S1_s_at	0.938693
Cit.10260.1.S1_s_at	Cit.13858.1.S1_s_at	0.952601
Cit.10260.1.S1_s_at	Cit.14131.1.S1_at	0.930183
Cit.10260.1.S1_s_at	Cit.14576.1.S1_s_at	0.934959
Cit.10260.1.S1_s_at	Cit.14583.1.S1_s_at	0.930633
Cit.10260.1.S1_s_at	Cit.15345.1.S1_at	0.940866
Cit.10260.1.S1_s_at	Cit.15373.1.S1_at	0.938312
Cit.10260.1.S1_s_at	Cit.1589.1.S1_s_at	0.930741
Cit.10260.1.S1_s_at	Cit.17889.1.S1_s_at	0.933396
Cit.10260.1.S1_s_at	Cit.18406.1.S1_s_at	0.945837
Cit.10260.1.S1_s_at	Cit.19468.1.S1_s_at	0.941354
Cit.10260.1.S1_s_at	Cit.19727.1.S1_x_at	0.935441
Cit.10260.1.S1_s_at	Cit.2233.1.S1_s_at	0.936858
Cit.10260.1.S1_s_at	Cit.22379.1.S1_at	0.932915
Cit.10260.1.S1_s_at	Cit.23452.1.S1_at	0.934394
Cit.10260.1.S1_s_at	Cit.2403.1.S1_s_at	0.934695
Cit.10260.1.S1_s_at	Cit.24948.1.S1_s_at	0.938209
Cit.10260.1.S1_s_at	Cit.2533.1.S1_s_at	0.933448
Cit.10260.1.S1_s_at	Cit.25961.1.S1_s_at	0.936858
Cit.10260.1.S1_s_at	Cit.26191.1.S1_s_at	0.933232
Cit.10260.1.S1_s_at	Cit.27962.1.S1_at	0.948699
Cit.10260.1.S1_s_at	Cit.28008.1.S1_at	0.957639
Cit.10260.1.S1_s_at	Cit.28162.1.S1_at	0.946089
Cit.10260.1.S1_s_at	Cit.28185.1.S1_at	0.940474
Cit.10260.1.S1_s_at	Cit.2932.1.S1_s_at	0.934154
Cit.10260.1.S1_s_at	Cit.30646.1.S1_s_at	0.933611
Cit.10260.1.S1_s_at	Cit.3080.1.S1_s_at	0.934831
Cit.10260.1.S1_s_at	Cit.31136.1.S1_at	0.934387
Cit.10260.1.S1_s_at	Cit.31174.1.S1_at	0.937887
Cit.10260.1.S1_s_at	Cit.31337.1.S1_at	0.930033
Cit.10260.1.S1_s_at	Cit.32178.1.S1_at	0.941829
Cit.10260.1.S1_s_at	Cit.3685.1.S1_s_at	0.930581
Cit.10260.1.S1_s_at	Cit.4383.1.S1_s_at	0.942705
Cit.10260.1.S1_s_at	Cit.4987.1.S1_s_at	0.954942
Cit.10260.1.S1_s_at	Cit.5411.1.S1_at	0.941507
Cit.10260.1.S1_s_at	Cit.5670.1.S1_s_at	0.938611
Cit.10260.1.S1_s_at	Cit.6430.1.S1_at	0.9345
Cit.10260.1.S1_s_at	Cit.6529.1.S1_at	0.932472
Cit.10260.1.S1_s_at	Cit.6529.1.S1_s_at	0.933583
Cit.10260.1.S1_s_at	Cit.6623.1.S1_at	0.944766
Cit.10260.1.S1_s_at	Cit.6670.1.S1_at	0.933495
Cit.10260.1.S1_s_at	Cit.6798.1.S1_at	0.941107
Cit.10260.1.S1_s_at	Cit.7651.1.S1_at	0.93057
Cit.10260.1.S1_s_at	Cit.7775.1.S1_at	0.931277
Cit.10260.1.S1_s_at	Cit.7782.1.S1_at	0.930566
Cit.10260.1.S1_s_at	Cit.851.1.S1_s_at	0.937176
Cit.10260.1.S1_s_at	Cit.8696.1.S1_s_at	0.939821
Cit.10260.1.S1_s_at	Cit.92.1.S1_s_at	0.952247
Cit.10274.1.S1_s_at	Cit.11489.1.S1_x_at	0.937542
Cit.10274.1.S1_s_at	Cit.13164.1.S1_at	0.931179
Cit.10274.1.S1_s_at	Cit.16551.1.S1_at	0.939149
Cit.10274.1.S1_s_at	Cit.5028.1.S1_at	0.932827
Cit.10274.1.S1_s_at	Cit.5029.1.S1_s_at	0.930814
Cit.10274.1.S1_s_at	Cit.7428.1.S1_at	0.943074
Cit.10280.1.S1_x_at	Cit.10633.1.S1_s_at	0.934536
Cit.10319.1.S1_at	Cit.6395.1.S1_at	0.934171
Cit.10334.1.S1_s_at	Cit.22980.1.S1_s_at	0.972069
Cit.10353.1.S1_at	Cit.17740.1.S1_s_at	0.930587
Cit.10355.1.S1_s_at	Cit.10476.1.S1_s_at	0.93093
Cit.10355.1.S1_s_at	Cit.12922.1.S1_s_at	0.931443
Cit.10355.1.S1_s_at	Cit.13416.1.S1_at	0.946815
Cit.10355.1.S1_s_at	Cit.13546.1.S1_at	0.930108
Cit.10355.1.S1_s_at	Cit.14256.1.S1_at	0.943761
Cit.10355.1.S1_s_at	Cit.14354.1.S1_at	0.932949
Cit.10355.1.S1_s_at	Cit.16717.1.S1_at	0.935014
Cit.10355.1.S1_s_at	Cit.17504.1.S1_at	0.935858
Cit.10355.1.S1_s_at	Cit.1814.1.S1_s_at	0.944377
Cit.10355.1.S1_s_at	Cit.18227.1.S1_at	0.934273
Cit.10355.1.S1_s_at	Cit.20504.1.S1_x_at	0.939832
Cit.10355.1.S1_s_at	Cit.2128.1.S1_at	0.948169
Cit.10355.1.S1_s_at	Cit.23784.1.S1_x_at	0.951552
Cit.10355.1.S1_s_at	Cit.23815.1.S1_s_at	0.944558
Cit.10355.1.S1_s_at	Cit.24936.1.S1_x_at	0.952069
Cit.10355.1.S1_s_at	Cit.26686.1.S1_at	0.955817
Cit.10355.1.S1_s_at	Cit.26727.1.S1_at	0.939328
Cit.10355.1.S1_s_at	Cit.2827.1.S1_at	0.930361
Cit.10355.1.S1_s_at	Cit.2959.1.S1_at	0.943915
Cit.10355.1.S1_s_at	Cit.29906.1.S1_at	0.938506
Cit.10355.1.S1_s_at	Cit.3218.1.S1_at	0.942003
Cit.10355.1.S1_s_at	Cit.35863.1.S1_at	0.933762
Cit.10355.1.S1_s_at	Cit.37333.1.S1_at	0.94686
Cit.10355.1.S1_s_at	Cit.40464.1.S1_s_at	0.938428
Cit.10355.1.S1_s_at	Cit.4135.1.S1_s_at	0.948902
Cit.10355.1.S1_s_at	Cit.6548.1.S1_at	0.935918
Cit.10355.1.S1_s_at	Cit.6678.1.S1_at	0.932267
Cit.10355.1.S1_s_at	Cit.6776.1.S1_at	0.947591
Cit.10355.1.S1_s_at	Cit.6942.1.S1_at	0.943576
Cit.10355.1.S1_s_at	Cit.9769.1.S1_x_at	0.933984
Cit.10363.1.S1_s_at	Cit.26667.1.S1_s_at	0.943286
Cit.10363.1.S1_s_at	Cit.5664.1.S1_at	0.938812
Cit.10380.1.S1_at	Cit.10380.1.S1_s_at	0.970402
Cit.10380.1.S1_at	Cit.10380.1.S1_x_at	0.985138
Cit.10380.1.S1_at	Cit.3225.1.S1_s_at	0.942706
Cit.10380.1.S1_s_at	Cit.10380.1.S1_x_at	0.979716
Cit.10402.1.S1_s_at	Cit.30572.1.S1_s_at	0.954564
Cit.10407.1.S1_s_at	Cit.11755.1.S1_s_at	0.933272
Cit.10407.1.S1_s_at	Cit.12936.1.S1_s_at	0.932068
Cit.10407.1.S1_s_at	Cit.17887.1.S1_s_at	0.931001
Cit.10407.1.S1_s_at	Cit.4954.1.S1_at	0.938912
Cit.10407.1.S1_s_at	Cit.7610.1.S1_at	0.94375
Cit.10407.1.S1_s_at	Cit.8253.1.S1_s_at	0.944984
Cit.10431.1.S1_s_at	Cit.34922.1.S1_s_at	0.942817
Cit.10431.1.S1_s_at	Cit.7033.1.S1_at	0.931053
Cit.10435.1.S1_at	Cit.10435.1.S1_s_at	0.967363
Cit.10435.1.S1_at	Cit.12382.1.S1_s_at	0.93309
Cit.10435.1.S1_at	Cit.14176.1.S1_s_at	0.941581
Cit.10435.1.S1_at	Cit.19428.1.S1_x_at	0.933103
Cit.10435.1.S1_at	Cit.3292.1.S1_at	0.932545
Cit.10435.1.S1_s_at	Cit.20929.1.S1_at	0.937393
Cit.10437.1.S1_s_at	Cit.10510.1.S1_s_at	0.940126
Cit.10437.1.S1_s_at	Cit.10585.1.S1_s_at	0.961593
Cit.10437.1.S1_s_at	Cit.10715.1.S1_s_at	0.943097
Cit.10437.1.S1_s_at	Cit.11221.1.S1_s_at	0.934099
Cit.10437.1.S1_s_at	Cit.11230.1.S1_at	0.939342
Cit.10437.1.S1_s_at	Cit.11232.1.S1_s_at	0.939296
Cit.10437.1.S1_s_at	Cit.11285.1.S1_s_at	0.941073
Cit.10437.1.S1_s_at	Cit.12063.1.S1_s_at	0.933613
Cit.10437.1.S1_s_at	Cit.12358.1.S1_s_at	0.955437
Cit.10437.1.S1_s_at	Cit.12598.1.S1_s_at	0.937619
Cit.10437.1.S1_s_at	Cit.12617.1.S1_s_at	0.949862
Cit.10437.1.S1_s_at	Cit.12958.1.S1_s_at	0.95155
Cit.10437.1.S1_s_at	Cit.13305.1.S1_s_at	0.936147
Cit.10437.1.S1_s_at	Cit.13617.1.S1_s_at	0.937281
Cit.10437.1.S1_s_at	Cit.13643.1.S1_at	0.956765
Cit.10437.1.S1_s_at	Cit.13717.1.S1_at	0.946222
Cit.10437.1.S1_s_at	Cit.14437.1.S1_at	0.931508
Cit.10437.1.S1_s_at	Cit.14611.1.S1_at	0.942305
Cit.10437.1.S1_s_at	Cit.14622.1.S1_s_at	0.935108
Cit.10437.1.S1_s_at	Cit.14816.1.S1_s_at	0.949941
Cit.10437.1.S1_s_at	Cit.15112.1.S1_s_at	0.945207
Cit.10437.1.S1_s_at	Cit.15330.1.S1_at	0.945772
Cit.10437.1.S1_s_at	Cit.15496.1.S1_at	0.932407
Cit.10437.1.S1_s_at	Cit.15643.1.S1_s_at	0.951448
Cit.10437.1.S1_s_at	Cit.15705.1.S1_at	0.933142
Cit.10437.1.S1_s_at	Cit.16259.1.S1_at	0.942739
Cit.10437.1.S1_s_at	Cit.16843.1.S1_at	0.957731
Cit.10437.1.S1_s_at	Cit.17336.1.S1_at	0.933462
Cit.10437.1.S1_s_at	Cit.17915.1.S1_at	0.931375
Cit.10437.1.S1_s_at	Cit.17986.1.S1_s_at	0.930977
Cit.10437.1.S1_s_at	Cit.18305.1.S1_at	0.947229
Cit.10437.1.S1_s_at	Cit.1988.1.S1_s_at	0.97651
Cit.10437.1.S1_s_at	Cit.20071.1.S1_s_at	0.98324
Cit.10437.1.S1_s_at	Cit.21008.1.S1_at	0.951233
Cit.10437.1.S1_s_at	Cit.21139.1.S1_s_at	0.938411
Cit.10437.1.S1_s_at	Cit.22278.1.S1_s_at	0.945411
Cit.10437.1.S1_s_at	Cit.23340.1.S1_at	0.933032
Cit.10437.1.S1_s_at	Cit.23470.1.S1_s_at	0.938602
Cit.10437.1.S1_s_at	Cit.23756.1.S1_s_at	0.935677
Cit.10437.1.S1_s_at	Cit.23965.1.S1_at	0.942414
Cit.10437.1.S1_s_at	Cit.23967.1.S1_s_at	0.939295
Cit.10437.1.S1_s_at	Cit.24163.1.S1_s_at	0.951575
Cit.10437.1.S1_s_at	Cit.24415.1.S1_at	0.936783
Cit.10437.1.S1_s_at	Cit.25539.1.S1_at	0.943379
Cit.10437.1.S1_s_at	Cit.26263.1.S1_at	0.949453
Cit.10437.1.S1_s_at	Cit.26336.1.S1_at	0.934688
Cit.10437.1.S1_s_at	Cit.27127.1.S1_at	0.932099
Cit.10437.1.S1_s_at	Cit.29566.1.S1_s_at	0.945069
Cit.10437.1.S1_s_at	Cit.30238.1.S1_at	0.94877
Cit.10437.1.S1_s_at	Cit.3070.1.S1_s_at	0.938665
Cit.10437.1.S1_s_at	Cit.31368.1.S1_at	0.953199
Cit.10437.1.S1_s_at	Cit.3421.1.S1_at	0.930171
Cit.10437.1.S1_s_at	Cit.3868.1.S1_s_at	0.945245
Cit.10437.1.S1_s_at	Cit.4287.1.S1_s_at	0.949414
Cit.10437.1.S1_s_at	Cit.4516.1.S1_s_at	0.932361
Cit.10437.1.S1_s_at	Cit.5125.1.S1_s_at	0.943991
Cit.10437.1.S1_s_at	Cit.5132.1.S1_at	0.955515
Cit.10437.1.S1_s_at	Cit.6073.1.S1_s_at	0.945791
Cit.10437.1.S1_s_at	Cit.6078.1.S1_at	0.937078
Cit.10437.1.S1_s_at	Cit.6121.1.S1_at	0.946694
Cit.10437.1.S1_s_at	Cit.6675.1.S1_at	0.951916
Cit.10437.1.S1_s_at	Cit.6713.1.S1_at	0.95713
Cit.10437.1.S1_s_at	Cit.6792.1.S1_at	0.933062
Cit.10437.1.S1_s_at	Cit.8299.1.S1_at	0.938109
Cit.10437.1.S1_s_at	Cit.8908.1.S1_s_at	0.958267
Cit.10450.1.S1_at	Cit.14031.1.S1_at	0.942259
Cit.10450.1.S1_at	Cit.15145.1.S1_at	0.936449
Cit.10450.1.S1_at	Cit.2475.1.S1_at	0.934898
Cit.10450.1.S1_at	Cit.352.1.S1_s_at	0.930702
Cit.10450.1.S1_at	Cit.3752.1.S1_s_at	0.93736
Cit.10450.1.S1_at	Cit.4216.1.S1_s_at	0.932326
Cit.10450.1.S1_at	Cit.5377.1.S1_at	0.946439
Cit.10450.1.S1_at	Cit.7068.1.S1_at	0.937549
Cit.10450.1.S1_at	Cit.7121.1.S1_at	0.938937
Cit.10457.1.S1_at	Cit.10457.1.S1_s_at	0.99271
Cit.10457.1.S1_at	Cit.12816.1.S1_s_at	0.939436
Cit.10457.1.S1_at	Cit.13050.1.S1_s_at	0.93243
Cit.10457.1.S1_at	Cit.15547.1.S1_at	0.933831
Cit.10457.1.S1_at	Cit.15754.1.S1_at	0.950534
Cit.10457.1.S1_at	Cit.17418.1.S1_s_at	0.931546
Cit.10457.1.S1_at	Cit.19785.1.S1_s_at	0.932603
Cit.10457.1.S1_at	Cit.2933.1.S1_s_at	0.930989
Cit.10457.1.S1_at	Cit.31279.1.S1_at	0.941059
Cit.10457.1.S1_at	Cit.3904.1.S1_at	0.937124
Cit.10457.1.S1_at	Cit.5024.1.S1_at	0.932925
Cit.10457.1.S1_s_at	Cit.12816.1.S1_s_at	0.931427
Cit.10457.1.S1_s_at	Cit.17418.1.S1_s_at	0.935055
Cit.10457.1.S1_s_at	Cit.5024.1.S1_at	0.93735
Cit.10471.1.S1_s_at	Cit.3420.1.S1_at	0.9558
Cit.10476.1.S1_s_at	Cit.10594.1.S1_at	0.948599
Cit.10476.1.S1_s_at	Cit.10774.1.S1_s_at	0.93486
Cit.10476.1.S1_s_at	Cit.11419.1.S1_at	0.955858
Cit.10476.1.S1_s_at	Cit.11530.1.S1_at	0.937108
Cit.10476.1.S1_s_at	Cit.1158.1.S1_s_at	0.935797
Cit.10476.1.S1_s_at	Cit.11777.1.S1_s_at	0.950144
Cit.10476.1.S1_s_at	Cit.11870.1.S1_s_at	0.947662
Cit.10476.1.S1_s_at	Cit.12732.1.S1_at	0.949481
Cit.10476.1.S1_s_at	Cit.12883.1.S1_s_at	0.954967
Cit.10476.1.S1_s_at	Cit.12922.1.S1_s_at	0.952542
Cit.10476.1.S1_s_at	Cit.13050.1.S1_at	0.948936
Cit.10476.1.S1_s_at	Cit.13050.1.S1_s_at	0.93507
Cit.10476.1.S1_s_at	Cit.13250.1.S1_at	0.934315
Cit.10476.1.S1_s_at	Cit.13250.1.S1_s_at	0.932395
Cit.10476.1.S1_s_at	Cit.13415.1.S1_at	0.947136
Cit.10476.1.S1_s_at	Cit.13546.1.S1_at	0.934699
Cit.10476.1.S1_s_at	Cit.14256.1.S1_at	0.957332
Cit.10476.1.S1_s_at	Cit.14354.1.S1_at	0.947799
Cit.10476.1.S1_s_at	Cit.14362.1.S1_at	0.93736
Cit.10476.1.S1_s_at	Cit.14410.1.S1_at	0.941921
Cit.10476.1.S1_s_at	Cit.14612.1.S1_s_at	0.96188
Cit.10476.1.S1_s_at	Cit.14715.1.S1_s_at	0.93808
Cit.10476.1.S1_s_at	Cit.14885.1.S1_at	0.93448
Cit.10476.1.S1_s_at	Cit.15152.1.S1_at	0.93086
Cit.10476.1.S1_s_at	Cit.15242.1.S1_at	0.938879
Cit.10476.1.S1_s_at	Cit.15257.1.S1_at	0.93336
Cit.10476.1.S1_s_at	Cit.1597.1.S1_at	0.947885
Cit.10476.1.S1_s_at	Cit.16913.1.S1_s_at	0.931513
Cit.10476.1.S1_s_at	Cit.17356.1.S1_s_at	0.930472
Cit.10476.1.S1_s_at	Cit.17504.1.S1_at	0.93273
Cit.10476.1.S1_s_at	Cit.1814.1.S1_s_at	0.941393
Cit.10476.1.S1_s_at	Cit.18227.1.S1_at	0.953892
Cit.10476.1.S1_s_at	Cit.19564.1.S1_at	0.935315
Cit.10476.1.S1_s_at	Cit.19776.1.S1_at	0.948503
Cit.10476.1.S1_s_at	Cit.2004.1.S1_s_at	0.936983
Cit.10476.1.S1_s_at	Cit.20504.1.S1_x_at	0.946042
Cit.10476.1.S1_s_at	Cit.20562.1.S1_at	0.94493
Cit.10476.1.S1_s_at	Cit.20816.1.S1_at	0.933918
Cit.10476.1.S1_s_at	Cit.21409.1.S1_at	0.974548
Cit.10476.1.S1_s_at	Cit.21654.1.S1_s_at	0.949159
Cit.10476.1.S1_s_at	Cit.22273.1.S1_at	0.940572
Cit.10476.1.S1_s_at	Cit.2268.1.S1_at	0.938047
Cit.10476.1.S1_s_at	Cit.23352.1.S1_at	0.942883
Cit.10476.1.S1_s_at	Cit.23510.1.S1_s_at	0.95433
Cit.10476.1.S1_s_at	Cit.23784.1.S1_s_at	0.950314
Cit.10476.1.S1_s_at	Cit.23784.1.S1_x_at	0.941486
Cit.10476.1.S1_s_at	Cit.23815.1.S1_s_at	0.955703
Cit.10476.1.S1_s_at	Cit.24771.1.S1_s_at	0.949055
Cit.10476.1.S1_s_at	Cit.24936.1.S1_x_at	0.932664
Cit.10476.1.S1_s_at	Cit.25101.1.S1_at	0.949708
Cit.10476.1.S1_s_at	Cit.25144.1.S1_at	0.93665
Cit.10476.1.S1_s_at	Cit.25285.1.S1_at	0.936966
Cit.10476.1.S1_s_at	Cit.26686.1.S1_at	0.955959
Cit.10476.1.S1_s_at	Cit.26727.1.S1_at	0.937863
Cit.10476.1.S1_s_at	Cit.2681.1.S1_s_at	0.938372
Cit.10476.1.S1_s_at	Cit.27224.1.S1_at	0.951661
Cit.10476.1.S1_s_at	Cit.2827.1.S1_at	0.963684
Cit.10476.1.S1_s_at	Cit.28315.1.S1_s_at	0.932336
Cit.10476.1.S1_s_at	Cit.2889.1.S1_at	0.932954
Cit.10476.1.S1_s_at	Cit.2890.1.S1_s_at	0.942524
Cit.10476.1.S1_s_at	Cit.28955.1.S1_at	0.941384
Cit.10476.1.S1_s_at	Cit.2933.1.S1_s_at	0.94193
Cit.10476.1.S1_s_at	Cit.29348.1.S1_s_at	0.943672
Cit.10476.1.S1_s_at	Cit.29468.1.S1_s_at	0.936864
Cit.10476.1.S1_s_at	Cit.2959.1.S1_at	0.93245
Cit.10476.1.S1_s_at	Cit.29677.1.S1_s_at	0.950734
Cit.10476.1.S1_s_at	Cit.29724.1.S1_at	0.945421
Cit.10476.1.S1_s_at	Cit.29906.1.S1_at	0.95546
Cit.10476.1.S1_s_at	Cit.29935.1.S1_s_at	0.962416
Cit.10476.1.S1_s_at	Cit.30824.1.S1_s_at	0.935002
Cit.10476.1.S1_s_at	Cit.31124.1.S1_at	0.936909
Cit.10476.1.S1_s_at	Cit.31279.1.S1_at	0.974438
Cit.10476.1.S1_s_at	Cit.31314.1.S1_at	0.961214
Cit.10476.1.S1_s_at	Cit.31369.1.S1_at	0.934914
Cit.10476.1.S1_s_at	Cit.31493.1.S1_at	0.940187
Cit.10476.1.S1_s_at	Cit.3184.1.S1_s_at	0.942532
Cit.10476.1.S1_s_at	Cit.3218.1.S1_at	0.950119
Cit.10476.1.S1_s_at	Cit.3387.1.S1_s_at	0.943589
Cit.10476.1.S1_s_at	Cit.3426.1.S1_s_at	0.935496
Cit.10476.1.S1_s_at	Cit.35863.1.S1_at	0.982343
Cit.10476.1.S1_s_at	Cit.3587.1.S1_s_at	0.945709
Cit.10476.1.S1_s_at	Cit.37277.1.S1_at	0.933275
Cit.10476.1.S1_s_at	Cit.37333.1.S1_at	0.938726
Cit.10476.1.S1_s_at	Cit.38764.1.S1_at	0.93003
Cit.10476.1.S1_s_at	Cit.3904.1.S1_at	0.935785
Cit.10476.1.S1_s_at	Cit.4135.1.S1_s_at	0.959756
Cit.10476.1.S1_s_at	Cit.4528.1.S1_at	0.931658
Cit.10476.1.S1_s_at	Cit.4553.1.S1_s_at	0.959818
Cit.10476.1.S1_s_at	Cit.4759.1.S1_s_at	0.937779
Cit.10476.1.S1_s_at	Cit.5054.1.S1_s_at	0.930435
Cit.10476.1.S1_s_at	Cit.5103.1.S1_at	0.933743
Cit.10476.1.S1_s_at	Cit.5206.1.S1_at	0.936957
Cit.10476.1.S1_s_at	Cit.5425.1.S1_at	0.939001
Cit.10476.1.S1_s_at	Cit.6152.1.S1_at	0.946311
Cit.10476.1.S1_s_at	Cit.6548.1.S1_at	0.964409
Cit.10476.1.S1_s_at	Cit.6776.1.S1_at	0.932835
Cit.10476.1.S1_s_at	Cit.6899.1.S1_at	0.934218
Cit.10476.1.S1_s_at	Cit.6942.1.S1_at	0.96066
Cit.10476.1.S1_s_at	Cit.6954.1.S1_at	0.947192
Cit.10476.1.S1_s_at	Cit.8765.1.S1_x_at	0.931175
Cit.10476.1.S1_s_at	Cit.8850.1.S1_s_at	0.960299
Cit.10476.1.S1_s_at	Cit.9539.1.S1_at	0.930557
Cit.10476.1.S1_s_at	Cit.9555.1.S1_at	0.930852
Cit.10476.1.S1_s_at	Cit.9769.1.S1_x_at	0.956576
Cit.10477.1.S1_at	Cit.10494.1.S1_at	0.94463
Cit.10477.1.S1_at	Cit.1182.1.S1_s_at	0.932064
Cit.10477.1.S1_at	Cit.12382.1.S1_s_at	0.938577
Cit.10477.1.S1_at	Cit.13250.1.S1_at	0.935031
Cit.10477.1.S1_at	Cit.14176.1.S1_s_at	0.950462
Cit.10477.1.S1_at	Cit.14354.1.S1_at	0.935284
Cit.10477.1.S1_at	Cit.14715.1.S1_s_at	0.938855
Cit.10477.1.S1_at	Cit.15257.1.S1_at	0.94782
Cit.10477.1.S1_at	Cit.17356.1.S1_s_at	0.959158
Cit.10477.1.S1_at	Cit.17474.1.S1_at	0.94678
Cit.10477.1.S1_at	Cit.18081.1.S1_at	0.945711
Cit.10477.1.S1_at	Cit.19564.1.S1_at	0.937955
Cit.10477.1.S1_at	Cit.20929.1.S1_at	0.930454
Cit.10477.1.S1_at	Cit.2602.1.S1_at	0.950752
Cit.10477.1.S1_at	Cit.2639.1.S1_s_at	0.935964
Cit.10477.1.S1_at	Cit.28315.1.S1_s_at	0.938125
Cit.10477.1.S1_at	Cit.2934.1.S1_x_at	0.937311
Cit.10477.1.S1_at	Cit.35116.1.S1_s_at	0.931307
Cit.10477.1.S1_at	Cit.4256.1.S1_at	0.958132
Cit.10477.1.S1_at	Cit.6954.1.S1_at	0.933971
Cit.10477.1.S1_at	Cit.7954.1.S1_at	0.930488
Cit.10479.1.S1_s_at	Cit.9857.1.S1_at	0.939953
Cit.10480.1.S1_at	Cit.16259.1.S1_at	0.935439
Cit.10480.1.S1_at	Cit.17455.1.S1_at	0.934961
Cit.10480.1.S1_at	Cit.1988.1.S1_s_at	0.93009
Cit.10480.1.S1_at	Cit.26501.1.S1_s_at	0.952407
Cit.10480.1.S1_at	Cit.28120.1.S1_at	0.935498
Cit.10480.1.S1_at	Cit.31368.1.S1_at	0.947714
Cit.10480.1.S1_at	Cit.4986.1.S1_at	0.937334
Cit.10480.1.S1_at	Cit.6742.1.S1_s_at	0.938513
Cit.10480.1.S1_at	Cit.7448.1.S1_at	0.931882
Cit.10480.1.S1_at	Cit.7995.1.S1_at	0.940809
Cit.10480.1.S1_at	Cit.9857.1.S1_at	0.949442
Cit.10482.1.S1_s_at	Cit.10687.1.S1_s_at	0.93734
Cit.10482.1.S1_s_at	Cit.10715.1.S1_s_at	0.930434
Cit.10482.1.S1_s_at	Cit.1077.1.S1_s_at	0.951971
Cit.10482.1.S1_s_at	Cit.10917.1.S1_at	0.955949
Cit.10482.1.S1_s_at	Cit.11144.1.S1_s_at	0.934904
Cit.10482.1.S1_s_at	Cit.11147.1.S1_s_at	0.936779
Cit.10482.1.S1_s_at	Cit.11172.1.S1_s_at	0.941838
Cit.10482.1.S1_s_at	Cit.1121.1.S1_s_at	0.937781
Cit.10482.1.S1_s_at	Cit.11285.1.S1_s_at	0.944196
Cit.10482.1.S1_s_at	Cit.11408.1.S1_s_at	0.936019
Cit.10482.1.S1_s_at	Cit.11496.1.S1_s_at	0.956146
Cit.10482.1.S1_s_at	Cit.1203.1.S1_s_at	0.947157
Cit.10482.1.S1_s_at	Cit.12063.1.S1_s_at	0.932678
Cit.10482.1.S1_s_at	Cit.12176.1.S1_s_at	0.930557
Cit.10482.1.S1_s_at	Cit.12435.1.S1_s_at	0.961089
Cit.10482.1.S1_s_at	Cit.12568.1.S1_at	0.931291
Cit.10482.1.S1_s_at	Cit.12617.1.S1_at	0.954736
Cit.10482.1.S1_s_at	Cit.12821.1.S1_s_at	0.932342
Cit.10482.1.S1_s_at	Cit.12899.1.S1_s_at	0.978368
Cit.10482.1.S1_s_at	Cit.13023.1.S1_at	0.95883
Cit.10482.1.S1_s_at	Cit.1316.1.S1_at	0.937545
Cit.10482.1.S1_s_at	Cit.13249.1.S1_at	0.946664
Cit.10482.1.S1_s_at	Cit.13252.1.S1_at	0.933024
Cit.10482.1.S1_s_at	Cit.13305.1.S1_s_at	0.942755
Cit.10482.1.S1_s_at	Cit.13311.1.S1_at	0.942966
Cit.10482.1.S1_s_at	Cit.13387.1.S1_at	0.933997
Cit.10482.1.S1_s_at	Cit.13410.1.S1_s_at	0.93507
Cit.10482.1.S1_s_at	Cit.13686.1.S1_s_at	0.950698
Cit.10482.1.S1_s_at	Cit.13754.1.S1_s_at	0.949728
Cit.10482.1.S1_s_at	Cit.13894.1.S1_at	0.931232
Cit.10482.1.S1_s_at	Cit.1390.1.S1_s_at	0.963032
Cit.10482.1.S1_s_at	Cit.13956.1.S1_at	0.97832
Cit.10482.1.S1_s_at	Cit.14030.1.S1_s_at	0.942006
Cit.10482.1.S1_s_at	Cit.14050.1.S1_at	0.933772
Cit.10482.1.S1_s_at	Cit.14266.1.S1_at	0.936041
Cit.10482.1.S1_s_at	Cit.14287.1.S1_at	0.971329
Cit.10482.1.S1_s_at	Cit.14378.1.S1_s_at	0.941005
Cit.10482.1.S1_s_at	Cit.14522.1.S1_at	0.961582
Cit.10482.1.S1_s_at	Cit.14570.1.S1_s_at	0.941565
Cit.10482.1.S1_s_at	Cit.14583.1.S1_s_at	0.932628
Cit.10482.1.S1_s_at	Cit.14683.1.S1_s_at	0.975122
Cit.10482.1.S1_s_at	Cit.14865.1.S1_at	0.932917
Cit.10482.1.S1_s_at	Cit.15144.1.S1_s_at	0.947184
Cit.10482.1.S1_s_at	Cit.15400.1.S1_at	0.932049
Cit.10482.1.S1_s_at	Cit.15400.1.S1_s_at	0.935306
Cit.10482.1.S1_s_at	Cit.15951.1.S1_at	0.945078
Cit.10482.1.S1_s_at	Cit.1662.1.S1_s_at	0.953817
Cit.10482.1.S1_s_at	Cit.16671.1.S1_at	0.970041
Cit.10482.1.S1_s_at	Cit.1688.1.S1_s_at	0.932748
Cit.10482.1.S1_s_at	Cit.17322.1.S1_at	0.934691
Cit.10482.1.S1_s_at	Cit.17322.1.S1_s_at	0.944742
Cit.10482.1.S1_s_at	Cit.17852.1.S1_s_at	0.953278
Cit.10482.1.S1_s_at	Cit.17853.1.S1_s_at	0.952285
Cit.10482.1.S1_s_at	Cit.17889.1.S1_s_at	0.934085
Cit.10482.1.S1_s_at	Cit.17919.1.S1_s_at	0.932828
Cit.10482.1.S1_s_at	Cit.18013.1.S1_at	0.965635
Cit.10482.1.S1_s_at	Cit.18406.1.S1_s_at	0.967488
Cit.10482.1.S1_s_at	Cit.19454.1.S1_x_at	0.968053
Cit.10482.1.S1_s_at	Cit.19468.1.S1_s_at	0.949787
Cit.10482.1.S1_s_at	Cit.19471.1.S1_s_at	0.945031
Cit.10482.1.S1_s_at	Cit.19727.1.S1_s_at	0.948313
Cit.10482.1.S1_s_at	Cit.2002.1.S1_s_at	0.957048
Cit.10482.1.S1_s_at	Cit.20252.1.S1_s_at	0.958958
Cit.10482.1.S1_s_at	Cit.20286.1.S1_at	0.932666
Cit.10482.1.S1_s_at	Cit.20820.1.S1_s_at	0.936447
Cit.10482.1.S1_s_at	Cit.22179.1.S1_s_at	0.965878
Cit.10482.1.S1_s_at	Cit.22234.1.S1_s_at	0.94567
Cit.10482.1.S1_s_at	Cit.2233.1.S1_s_at	0.941847
Cit.10482.1.S1_s_at	Cit.22527.1.S1_s_at	0.965117
Cit.10482.1.S1_s_at	Cit.22679.1.S1_s_at	0.944206
Cit.10482.1.S1_s_at	Cit.22732.1.S1_s_at	0.966176
Cit.10482.1.S1_s_at	Cit.23097.1.S1_s_at	0.930753
Cit.10482.1.S1_s_at	Cit.23186.1.S1_s_at	0.946993
Cit.10482.1.S1_s_at	Cit.23452.1.S1_at	0.937693
Cit.10482.1.S1_s_at	Cit.23618.1.S1_s_at	0.949692
Cit.10482.1.S1_s_at	Cit.23967.1.S1_s_at	0.947017
Cit.10482.1.S1_s_at	Cit.24331.1.S1_s_at	0.947132
Cit.10482.1.S1_s_at	Cit.2533.1.S1_s_at	0.930761
Cit.10482.1.S1_s_at	Cit.26320.1.S1_s_at	0.937894
Cit.10482.1.S1_s_at	Cit.2712.1.S1_s_at	0.953741
Cit.10482.1.S1_s_at	Cit.28008.1.S1_at	0.939922
Cit.10482.1.S1_s_at	Cit.28185.1.S1_at	0.938231
Cit.10482.1.S1_s_at	Cit.2887.1.S1_s_at	0.963265
Cit.10482.1.S1_s_at	Cit.28962.1.S1_s_at	0.956893
Cit.10482.1.S1_s_at	Cit.2932.1.S1_s_at	0.969826
Cit.10482.1.S1_s_at	Cit.29323.1.S1_s_at	0.937398
Cit.10482.1.S1_s_at	Cit.2945.1.S1_s_at	0.987032
Cit.10482.1.S1_s_at	Cit.29609.1.S1_s_at	0.951067
Cit.10482.1.S1_s_at	Cit.29804.1.S1_at	0.939566
Cit.10482.1.S1_s_at	Cit.29980.1.S1_at	0.953438
Cit.10482.1.S1_s_at	Cit.30521.1.S1_s_at	0.9508
Cit.10482.1.S1_s_at	Cit.30540.1.S1_s_at	0.933961
Cit.10482.1.S1_s_at	Cit.3080.1.S1_s_at	0.941426
Cit.10482.1.S1_s_at	Cit.30875.1.S1_at	0.94412
Cit.10482.1.S1_s_at	Cit.30941.1.S1_at	0.960154
Cit.10482.1.S1_s_at	Cit.31174.1.S1_at	0.941585
Cit.10482.1.S1_s_at	Cit.31194.1.S1_at	0.938777
Cit.10482.1.S1_s_at	Cit.31337.1.S1_at	0.95695
Cit.10482.1.S1_s_at	Cit.31521.1.S1_at	0.946694
Cit.10482.1.S1_s_at	Cit.32178.1.S1_at	0.934267
Cit.10482.1.S1_s_at	Cit.3390.1.S1_at	0.975702
Cit.10482.1.S1_s_at	Cit.3507.1.S1_at	0.93521
Cit.10482.1.S1_s_at	Cit.35154.1.S1_s_at	0.960461
Cit.10482.1.S1_s_at	Cit.3600.1.S1_s_at	0.956314
Cit.10482.1.S1_s_at	Cit.3601.1.S1_at	0.957161
Cit.10482.1.S1_s_at	Cit.37237.1.S1_at	0.940796
Cit.10482.1.S1_s_at	Cit.37265.1.S1_at	0.938712
Cit.10482.1.S1_s_at	Cit.38591.1.S1_at	0.933236
Cit.10482.1.S1_s_at	Cit.3868.1.S1_at	0.953237
Cit.10482.1.S1_s_at	Cit.3868.1.S1_s_at	0.948622
Cit.10482.1.S1_s_at	Cit.38732.1.S1_at	0.930966
Cit.10482.1.S1_s_at	Cit.38806.1.S1_at	0.951971
Cit.10482.1.S1_s_at	Cit.4137.1.S1_s_at	0.948637
Cit.10482.1.S1_s_at	Cit.4383.1.S1_s_at	0.938344
Cit.10482.1.S1_s_at	Cit.4457.1.S1_s_at	0.962879
Cit.10482.1.S1_s_at	Cit.4858.1.S1_at	0.93871
Cit.10482.1.S1_s_at	Cit.4889.1.S1_s_at	0.936561
Cit.10482.1.S1_s_at	Cit.4987.1.S1_s_at	0.957581
Cit.10482.1.S1_s_at	Cit.5670.1.S1_s_at	0.940526
Cit.10482.1.S1_s_at	Cit.5912.1.S1_at	0.952534
Cit.10482.1.S1_s_at	Cit.6022.1.S1_at	0.963699
Cit.10482.1.S1_s_at	Cit.6138.1.S1_at	0.933014
Cit.10482.1.S1_s_at	Cit.6159.1.S1_at	0.95566
Cit.10482.1.S1_s_at	Cit.6329.1.S1_at	0.93162
Cit.10482.1.S1_s_at	Cit.6529.1.S1_at	0.931142
Cit.10482.1.S1_s_at	Cit.6529.1.S1_s_at	0.935557
Cit.10482.1.S1_s_at	Cit.7299.1.S1_s_at	0.965579
Cit.10482.1.S1_s_at	Cit.7782.1.S1_at	0.935611
Cit.10482.1.S1_s_at	Cit.7830.1.S1_at	0.947972
Cit.10482.1.S1_s_at	Cit.8282.1.S1_s_at	0.937505
Cit.10482.1.S1_s_at	Cit.851.1.S1_s_at	0.950569
Cit.10482.1.S1_s_at	Cit.8671.1.S1_s_at	0.935197
Cit.10482.1.S1_s_at	Cit.9768.1.S1_s_at	0.943945
Cit.10493.1.S1_s_at	Cit.10494.1.S1_at	0.98159
Cit.10493.1.S1_s_at	Cit.11530.1.S1_at	0.947493
Cit.10493.1.S1_s_at	Cit.12125.1.S1_s_at	0.935248
Cit.10493.1.S1_s_at	Cit.14612.1.S1_s_at	0.930161
Cit.10493.1.S1_s_at	Cit.14715.1.S1_s_at	0.932573
Cit.10493.1.S1_s_at	Cit.15180.1.S1_at	0.931647
Cit.10493.1.S1_s_at	Cit.1597.1.S1_at	0.934199
Cit.10493.1.S1_s_at	Cit.1645.1.S1_s_at	0.934101
Cit.10493.1.S1_s_at	Cit.18227.1.S1_at	0.930409
Cit.10493.1.S1_s_at	Cit.19564.1.S1_at	0.94764
Cit.10493.1.S1_s_at	Cit.21654.1.S1_s_at	0.937101
Cit.10493.1.S1_s_at	Cit.31314.1.S1_at	0.939189
Cit.10493.1.S1_s_at	Cit.7892.1.S1_at	0.94387
Cit.10494.1.S1_at	Cit.11530.1.S1_at	0.934641
Cit.10494.1.S1_at	Cit.1182.1.S1_s_at	0.930396
Cit.10494.1.S1_at	Cit.12125.1.S1_s_at	0.938859
Cit.10494.1.S1_at	Cit.14732.1.S1_at	0.942656
Cit.10494.1.S1_at	Cit.15257.1.S1_at	0.941343
Cit.10494.1.S1_at	Cit.1645.1.S1_s_at	0.935044
Cit.10494.1.S1_at	Cit.17356.1.S1_s_at	0.934529
Cit.10494.1.S1_at	Cit.19564.1.S1_at	0.950265
Cit.10494.1.S1_at	Cit.21654.1.S1_s_at	0.930834
Cit.10494.1.S1_at	Cit.22048.1.S1_s_at	0.932533
Cit.10494.1.S1_at	Cit.2602.1.S1_at	0.939693
Cit.10494.1.S1_at	Cit.2639.1.S1_s_at	0.941775
Cit.10494.1.S1_at	Cit.3027.1.S1_s_at	0.938911
Cit.10494.1.S1_at	Cit.7892.1.S1_at	0.942756
Cit.10496.1.S1_at	Cit.12457.1.S1_at	0.945907
Cit.10496.1.S1_at	Cit.13939.1.S1_at	0.933834
Cit.10496.1.S1_at	Cit.14617.1.S1_at	0.942892
Cit.10496.1.S1_at	Cit.15088.1.S1_at	0.938065
Cit.10496.1.S1_at	Cit.16807.1.S1_at	0.951386
Cit.10496.1.S1_at	Cit.18739.1.S1_at	0.960579
Cit.10496.1.S1_at	Cit.21156.1.S1_s_at	0.930393
Cit.10496.1.S1_at	Cit.22336.1.S1_at	0.950494
Cit.10496.1.S1_at	Cit.274.1.S1_x_at	0.934199
Cit.10496.1.S1_at	Cit.3010.1.S1_at	0.931347
Cit.10496.1.S1_at	Cit.37515.1.S1_at	0.95534
Cit.10496.1.S1_at	Cit.4344.1.S1_s_at	0.939071
Cit.10496.1.S1_at	Cit.6971.1.S1_at	0.947474
Cit.10496.1.S1_at	Cit.8926.1.S1_at	0.941508
Cit.10496.1.S1_at	Cit.9791.1.S1_x_at	0.948206
Cit.10510.1.S1_at	Cit.16804.1.S1_at	0.957893
Cit.10510.1.S1_at	Cit.19428.1.S1_x_at	0.940697
Cit.10510.1.S1_at	Cit.20128.1.S1_s_at	0.940229
Cit.10510.1.S1_at	Cit.20550.1.S1_at	0.934826
Cit.10510.1.S1_at	Cit.2994.1.S1_s_at	0.949211
Cit.10510.1.S1_at	Cit.3826.1.S1_at	0.936309
Cit.10510.1.S1_at	Cit.4506.1.S1_at	0.930064
Cit.10510.1.S1_at	Cit.4715.1.S1_s_at	0.940051
Cit.10510.1.S1_at	Cit.6975.1.S1_at	0.933696
Cit.10510.1.S1_s_at	Cit.11230.1.S1_at	0.934229
Cit.10510.1.S1_s_at	Cit.11230.1.S1_s_at	0.93844
Cit.10510.1.S1_s_at	Cit.12006.1.S1_s_at	0.930459
Cit.10510.1.S1_s_at	Cit.12358.1.S1_s_at	0.936789
Cit.10510.1.S1_s_at	Cit.15643.1.S1_s_at	0.933826
Cit.10510.1.S1_s_at	Cit.16259.1.S1_at	0.943725
Cit.10510.1.S1_s_at	Cit.17336.1.S1_at	0.935325
Cit.10510.1.S1_s_at	Cit.18050.1.S1_at	0.932938
Cit.10510.1.S1_s_at	Cit.20071.1.S1_s_at	0.953408
Cit.10510.1.S1_s_at	Cit.25301.1.S1_s_at	0.930872
Cit.10510.1.S1_s_at	Cit.26263.1.S1_at	0.931672
Cit.10510.1.S1_s_at	Cit.27139.1.S1_s_at	0.940263
Cit.10510.1.S1_s_at	Cit.29566.1.S1_s_at	0.932427
Cit.10510.1.S1_s_at	Cit.37599.1.S1_at	0.93159
Cit.10510.1.S1_s_at	Cit.6121.1.S1_at	0.935721
Cit.10510.1.S1_s_at	Cit.7995.1.S1_at	0.933718
Cit.10522.1.S1_s_at	Cit.22079.1.S1_s_at	0.932288
Cit.10522.1.S1_s_at	Cit.5412.1.S1_at	0.936124
Cit.10527.1.S1_s_at	Cit.1145.1.S1_s_at	0.932817
Cit.10527.1.S1_s_at	Cit.24614.1.S1_s_at	0.935209
Cit.10527.1.S1_s_at	Cit.26577.1.S1_s_at	0.931792
Cit.10527.1.S1_s_at	Cit.8524.1.S1_s_at	0.933968
Cit.10527.1.S1_s_at	Cit.8930.1.S1_s_at	0.953112
Cit.10534.1.S1_s_at	Cit.12343.1.S1_s_at	0.938363
Cit.10534.1.S1_s_at	Cit.13945.1.S1_at	0.931086
Cit.10542.1.S1_s_at	Cit.13658.1.S1_at	0.943984
Cit.10542.1.S1_s_at	Cit.13659.1.S1_s_at	0.939528
Cit.10542.1.S1_s_at	Cit.15400.1.S1_s_at	0.933934
Cit.10542.1.S1_s_at	Cit.6634.1.S1_at	0.936507
Cit.10551.1.S1_s_at	Cit.11343.1.S1_s_at	0.932469
Cit.10551.1.S1_s_at	Cit.29412.1.S1_s_at	0.933748
Cit.10558.1.S1_s_at	Cit.10687.1.S1_s_at	0.938967
Cit.10558.1.S1_s_at	Cit.10890.1.S1_s_at	0.932345
Cit.10558.1.S1_s_at	Cit.10917.1.S1_at	0.936422
Cit.10558.1.S1_s_at	Cit.10972.1.S1_s_at	0.955483
Cit.10558.1.S1_s_at	Cit.11064.1.S1_at	0.939365
Cit.10558.1.S1_s_at	Cit.1115.1.S1_s_at	0.932571
Cit.10558.1.S1_s_at	Cit.11169.1.S1_s_at	0.946955
Cit.10558.1.S1_s_at	Cit.11898.1.S1_at	0.932106
Cit.10558.1.S1_s_at	Cit.11933.1.S1_s_at	0.935025
Cit.10558.1.S1_s_at	Cit.12040.1.S1_s_at	0.931178
Cit.10558.1.S1_s_at	Cit.12178.1.S1_s_at	0.938406
Cit.10558.1.S1_s_at	Cit.12334.1.S1_s_at	0.949543
Cit.10558.1.S1_s_at	Cit.12568.1.S1_at	0.935538
Cit.10558.1.S1_s_at	Cit.12610.1.S1_s_at	0.939054
Cit.10558.1.S1_s_at	Cit.12617.1.S1_at	0.938904
Cit.10558.1.S1_s_at	Cit.13023.1.S1_at	0.955841
Cit.10558.1.S1_s_at	Cit.13245.1.S1_at	0.93136
Cit.10558.1.S1_s_at	Cit.13311.1.S1_at	0.942838
Cit.10558.1.S1_s_at	Cit.13387.1.S1_at	0.944956
Cit.10558.1.S1_s_at	Cit.13754.1.S1_s_at	0.930543
Cit.10558.1.S1_s_at	Cit.13832.1.S1_s_at	0.930278
Cit.10558.1.S1_s_at	Cit.14050.1.S1_at	0.941081
Cit.10558.1.S1_s_at	Cit.14122.1.S1_at	0.944447
Cit.10558.1.S1_s_at	Cit.14131.1.S1_at	0.933877
Cit.10558.1.S1_s_at	Cit.14378.1.S1_s_at	0.936665
Cit.10558.1.S1_s_at	Cit.14522.1.S1_at	0.941677
Cit.10558.1.S1_s_at	Cit.14583.1.S1_s_at	0.951182
Cit.10558.1.S1_s_at	Cit.14584.1.S1_at	0.952621
Cit.10558.1.S1_s_at	Cit.14649.1.S1_at	0.936362
Cit.10558.1.S1_s_at	Cit.14698.1.S1_at	0.935072
Cit.10558.1.S1_s_at	Cit.14865.1.S1_at	0.94849
Cit.10558.1.S1_s_at	Cit.15053.1.S1_at	0.946637
Cit.10558.1.S1_s_at	Cit.15216.1.S1_at	0.930328
Cit.10558.1.S1_s_at	Cit.15228.1.S1_at	0.951412
Cit.10558.1.S1_s_at	Cit.15288.1.S1_at	0.944791
Cit.10558.1.S1_s_at	Cit.15345.1.S1_at	0.933539
Cit.10558.1.S1_s_at	Cit.15400.1.S1_s_at	0.943305
Cit.10558.1.S1_s_at	Cit.15886.1.S1_at	0.937514
Cit.10558.1.S1_s_at	Cit.1662.1.S1_s_at	0.936634
Cit.10558.1.S1_s_at	Cit.1663.1.S1_at	0.971136
Cit.10558.1.S1_s_at	Cit.1688.1.S1_s_at	0.951958
Cit.10558.1.S1_s_at	Cit.16919.1.S1_s_at	0.937751
Cit.10558.1.S1_s_at	Cit.17071.1.S1_s_at	0.957158
Cit.10558.1.S1_s_at	Cit.17889.1.S1_s_at	0.943368
Cit.10558.1.S1_s_at	Cit.18076.1.S1_at	0.930892
Cit.10558.1.S1_s_at	Cit.19145.1.S1_s_at	0.931535
Cit.10558.1.S1_s_at	Cit.19454.1.S1_x_at	0.932073
Cit.10558.1.S1_s_at	Cit.19471.1.S1_s_at	0.946713
Cit.10558.1.S1_s_at	Cit.19520.1.S1_s_at	0.941296
Cit.10558.1.S1_s_at	Cit.19727.1.S1_s_at	0.939719
Cit.10558.1.S1_s_at	Cit.20820.1.S1_s_at	0.940039
Cit.10558.1.S1_s_at	Cit.21179.1.S1_at	0.955082
Cit.10558.1.S1_s_at	Cit.21341.1.S1_at	0.949173
Cit.10558.1.S1_s_at	Cit.21424.1.S1_s_at	0.937925
Cit.10558.1.S1_s_at	Cit.21559.1.S1_s_at	0.942037
Cit.10558.1.S1_s_at	Cit.2189.1.S1_at	0.943032
Cit.10558.1.S1_s_at	Cit.2233.1.S1_s_at	0.946392
Cit.10558.1.S1_s_at	Cit.22379.1.S1_at	0.942338
Cit.10558.1.S1_s_at	Cit.22609.1.S1_s_at	0.947936
Cit.10558.1.S1_s_at	Cit.22679.1.S1_s_at	0.938499
Cit.10558.1.S1_s_at	Cit.22730.1.S1_at	0.934201
Cit.10558.1.S1_s_at	Cit.23097.1.S1_s_at	0.934172
Cit.10558.1.S1_s_at	Cit.23223.1.S1_s_at	0.935515
Cit.10558.1.S1_s_at	Cit.23452.1.S1_at	0.941875
Cit.10558.1.S1_s_at	Cit.24490.1.S1_s_at	0.947927
Cit.10558.1.S1_s_at	Cit.25753.1.S1_at	0.944389
Cit.10558.1.S1_s_at	Cit.25774.1.S1_s_at	0.931405
Cit.10558.1.S1_s_at	Cit.26012.1.S1_at	0.931873
Cit.10558.1.S1_s_at	Cit.26317.1.S1_at	0.933038
Cit.10558.1.S1_s_at	Cit.26340.1.S1_at	0.938197
Cit.10558.1.S1_s_at	Cit.26354.1.S1_s_at	0.937911
Cit.10558.1.S1_s_at	Cit.2644.1.S1_s_at	0.947735
Cit.10558.1.S1_s_at	Cit.26637.1.S1_s_at	0.938844
Cit.10558.1.S1_s_at	Cit.26667.1.S1_at	0.946458
Cit.10558.1.S1_s_at	Cit.26968.1.S1_s_at	0.953294
Cit.10558.1.S1_s_at	Cit.2730.1.S1_at	0.94181
Cit.10558.1.S1_s_at	Cit.27364.1.S1_s_at	0.934802
Cit.10558.1.S1_s_at	Cit.27645.1.S1_at	0.930395
Cit.10558.1.S1_s_at	Cit.27962.1.S1_at	0.933819
Cit.10558.1.S1_s_at	Cit.281.1.S1_x_at	0.938057
Cit.10558.1.S1_s_at	Cit.28162.1.S1_at	0.948095
Cit.10558.1.S1_s_at	Cit.2846.1.S1_at	0.939668
Cit.10558.1.S1_s_at	Cit.2848.1.S1_at	0.932399
Cit.10558.1.S1_s_at	Cit.2887.1.S1_s_at	0.934408
Cit.10558.1.S1_s_at	Cit.2895.1.S1_at	0.961602
Cit.10558.1.S1_s_at	Cit.29366.1.S1_at	0.942889
Cit.10558.1.S1_s_at	Cit.30473.1.S1_s_at	0.938512
Cit.10558.1.S1_s_at	Cit.30521.1.S1_s_at	0.940766
Cit.10558.1.S1_s_at	Cit.3080.1.S1_s_at	0.931103
Cit.10558.1.S1_s_at	Cit.30875.1.S1_at	0.939669
Cit.10558.1.S1_s_at	Cit.31174.1.S1_at	0.932856
Cit.10558.1.S1_s_at	Cit.31194.1.S1_at	0.95609
Cit.10558.1.S1_s_at	Cit.31337.1.S1_at	0.9304
Cit.10558.1.S1_s_at	Cit.318.1.S1_s_at	0.933602
Cit.10558.1.S1_s_at	Cit.32178.1.S1_at	0.940373
Cit.10558.1.S1_s_at	Cit.32638.1.S1_s_at	0.951106
Cit.10558.1.S1_s_at	Cit.3487.1.S1_s_at	0.930572
Cit.10558.1.S1_s_at	Cit.3600.1.S1_s_at	0.952976
Cit.10558.1.S1_s_at	Cit.3601.1.S1_at	0.936245
Cit.10558.1.S1_s_at	Cit.37302.1.S1_at	0.950589
Cit.10558.1.S1_s_at	Cit.381.1.S1_s_at	0.954976
Cit.10558.1.S1_s_at	Cit.38586.1.S1_at	0.942136
Cit.10558.1.S1_s_at	Cit.3868.1.S1_at	0.948037
Cit.10558.1.S1_s_at	Cit.3877.1.S1_at	0.933471
Cit.10558.1.S1_s_at	Cit.4099.1.S1_at	0.937772
Cit.10558.1.S1_s_at	Cit.4216.1.S1_s_at	0.9358
Cit.10558.1.S1_s_at	Cit.4221.1.S1_at	0.939701
Cit.10558.1.S1_s_at	Cit.4309.1.S1_s_at	0.932806
Cit.10558.1.S1_s_at	Cit.4581.1.S1_at	0.940318
Cit.10558.1.S1_s_at	Cit.4858.1.S1_at	0.953177
Cit.10558.1.S1_s_at	Cit.4889.1.S1_s_at	0.932059
Cit.10558.1.S1_s_at	Cit.4987.1.S1_s_at	0.942932
Cit.10558.1.S1_s_at	Cit.4988.1.S1_at	0.963161
Cit.10558.1.S1_s_at	Cit.5241.1.S1_s_at	0.931673
Cit.10558.1.S1_s_at	Cit.5373.1.S1_at	0.930751
Cit.10558.1.S1_s_at	Cit.5411.1.S1_at	0.932839
Cit.10558.1.S1_s_at	Cit.5455.1.S1_at	0.931472
Cit.10558.1.S1_s_at	Cit.5685.1.S1_at	0.946593
Cit.10558.1.S1_s_at	Cit.6159.1.S1_at	0.932121
Cit.10558.1.S1_s_at	Cit.6289.1.S1_s_at	0.963171
Cit.10558.1.S1_s_at	Cit.6529.1.S1_at	0.940424
Cit.10558.1.S1_s_at	Cit.661.1.S1_s_at	0.952978
Cit.10558.1.S1_s_at	Cit.6634.1.S1_at	0.935785
Cit.10558.1.S1_s_at	Cit.6823.1.S1_s_at	0.931896
Cit.10558.1.S1_s_at	Cit.7782.1.S1_at	0.937175
Cit.10558.1.S1_s_at	Cit.7914.1.S1_at	0.933411
Cit.10558.1.S1_s_at	Cit.8186.1.S1_at	0.952148
Cit.10558.1.S1_s_at	Cit.82.1.S1_s_at	0.940273
Cit.10558.1.S1_s_at	Cit.8282.1.S1_s_at	0.957249
Cit.10558.1.S1_s_at	Cit.8600.1.S1_x_at	0.949081
Cit.10558.1.S1_s_at	Cit.8637.1.S1_s_at	0.948437
Cit.10558.1.S1_s_at	Cit.8671.1.S1_s_at	0.951945
Cit.10558.1.S1_s_at	Cit.8721.1.S1_s_at	0.940744
Cit.10558.1.S1_s_at	Cit.8722.1.S1_at	0.946739
Cit.10558.1.S1_s_at	Cit.9257.1.S1_s_at	0.946438
Cit.10558.1.S1_s_at	Cit.9855.1.S1_s_at	0.972543
Cit.10563.1.S1_at	Cit.1219.1.S1_at	0.935005
Cit.10563.1.S1_at	Cit.12272.1.S1_s_at	0.933836
Cit.10563.1.S1_at	Cit.13017.1.S1_s_at	0.930012
Cit.10563.1.S1_at	Cit.13927.1.S1_at	0.949408
Cit.10563.1.S1_at	Cit.15145.1.S1_at	0.932947
Cit.10563.1.S1_at	Cit.15483.1.S1_s_at	0.930319
Cit.10563.1.S1_at	Cit.16369.1.S1_at	0.934041
Cit.10563.1.S1_at	Cit.19727.1.S1_x_at	0.935112
Cit.10563.1.S1_at	Cit.24062.1.S1_s_at	0.931682
Cit.10563.1.S1_at	Cit.26400.1.S1_s_at	0.951691
Cit.10563.1.S1_at	Cit.2928.1.S1_s_at	0.930534
Cit.10563.1.S1_at	Cit.30340.1.S1_at	0.936242
Cit.10563.1.S1_at	Cit.3368.1.S1_at	0.931388
Cit.10563.1.S1_at	Cit.3488.1.S1_s_at	0.93012
Cit.10563.1.S1_at	Cit.3737.1.S1_at	0.935677
Cit.10563.1.S1_at	Cit.40012.1.S1_at	0.931728
Cit.10563.1.S1_at	Cit.4177.1.S1_at	0.931946
Cit.10563.1.S1_at	Cit.4216.1.S1_s_at	0.934799
Cit.10563.1.S1_at	Cit.6529.1.S1_at	0.934818
Cit.10563.1.S1_at	Cit.6634.1.S1_at	0.930374
Cit.10567.1.S1_s_at	Cit.11756.1.S1_s_at	0.932662
Cit.10567.1.S1_s_at	Cit.14660.1.S1_at	0.937003
Cit.10567.1.S1_s_at	Cit.20498.1.S1_at	0.936243
Cit.10567.1.S1_s_at	Cit.40.1.S1_s_at	0.934428
Cit.10567.1.S1_s_at	Cit.9325.1.S1_s_at	0.9497
Cit.1057.1.S1_s_at	Cit.28827.1.S1_s_at	0.938869
Cit.10581.1.S1_s_at	Cit.11408.1.S1_s_at	0.960153
Cit.10581.1.S1_s_at	Cit.12210.1.S1_at	0.939565
Cit.10581.1.S1_s_at	Cit.12571.1.S1_s_at	0.940378
Cit.10581.1.S1_s_at	Cit.13017.1.S1_at	0.936686
Cit.10581.1.S1_s_at	Cit.13387.1.S1_at	0.941909
Cit.10581.1.S1_s_at	Cit.14122.1.S1_at	0.930326
Cit.10581.1.S1_s_at	Cit.15400.1.S1_at	0.935086
Cit.10581.1.S1_s_at	Cit.15886.1.S1_at	0.933368
Cit.10581.1.S1_s_at	Cit.16016.1.S1_at	0.93243
Cit.10581.1.S1_s_at	Cit.16033.1.S1_at	0.930383
Cit.10581.1.S1_s_at	Cit.17526.1.S1_at	0.931736
Cit.10581.1.S1_s_at	Cit.19454.1.S1_x_at	0.937145
Cit.10581.1.S1_s_at	Cit.1951.1.S1_x_at	0.931592
Cit.10581.1.S1_s_at	Cit.19727.1.S1_x_at	0.939833
Cit.10581.1.S1_s_at	Cit.20831.1.S1_s_at	0.931521
Cit.10581.1.S1_s_at	Cit.21547.1.S1_s_at	0.940152
Cit.10581.1.S1_s_at	Cit.22379.1.S1_at	0.943087
Cit.10581.1.S1_s_at	Cit.22946.1.S1_s_at	0.933288
Cit.10581.1.S1_s_at	Cit.23097.1.S1_s_at	0.934363
Cit.10581.1.S1_s_at	Cit.23223.1.S1_s_at	0.935148
Cit.10581.1.S1_s_at	Cit.23842.1.S1_s_at	0.938944
Cit.10581.1.S1_s_at	Cit.2533.1.S1_s_at	0.942552
Cit.10581.1.S1_s_at	Cit.25528.1.S1_at	0.935903
Cit.10581.1.S1_s_at	Cit.26896.1.S1_s_at	0.942181
Cit.10581.1.S1_s_at	Cit.26904.1.S1_at	0.937288
Cit.10581.1.S1_s_at	Cit.2704.1.S1_s_at	0.930635
Cit.10581.1.S1_s_at	Cit.27962.1.S1_at	0.939006
Cit.10581.1.S1_s_at	Cit.28069.1.S1_at	0.934648
Cit.10581.1.S1_s_at	Cit.28162.1.S1_at	0.930926
Cit.10581.1.S1_s_at	Cit.28270.1.S1_at	0.934217
Cit.10581.1.S1_s_at	Cit.2928.1.S1_s_at	0.934484
Cit.10581.1.S1_s_at	Cit.31194.1.S1_at	0.932916
Cit.10581.1.S1_s_at	Cit.32178.1.S1_at	0.931779
Cit.10581.1.S1_s_at	Cit.326.1.S1_at	0.930082
Cit.10581.1.S1_s_at	Cit.3339.1.S1_at	0.941902
Cit.10581.1.S1_s_at	Cit.3368.1.S1_at	0.931344
Cit.10581.1.S1_s_at	Cit.3488.1.S1_s_at	0.931068
Cit.10581.1.S1_s_at	Cit.35154.1.S1_s_at	0.936947
Cit.10581.1.S1_s_at	Cit.35181.1.S1_at	0.93237
Cit.10581.1.S1_s_at	Cit.37315.1.S1_at	0.931931
Cit.10581.1.S1_s_at	Cit.38265.1.S1_at	0.945558
Cit.10581.1.S1_s_at	Cit.4177.1.S1_at	0.945109
Cit.10581.1.S1_s_at	Cit.4221.1.S1_at	0.944864
Cit.10581.1.S1_s_at	Cit.5294.1.S1_at	0.932683
Cit.10581.1.S1_s_at	Cit.5383.1.S1_at	0.951614
Cit.10581.1.S1_s_at	Cit.5937.1.S1_s_at	0.943796
Cit.10581.1.S1_s_at	Cit.6470.1.S1_at	0.934435
Cit.10581.1.S1_s_at	Cit.6529.1.S1_at	0.942388
Cit.10581.1.S1_s_at	Cit.7255.1.S1_at	0.930295
Cit.10581.1.S1_s_at	Cit.7665.1.S1_s_at	0.931454
Cit.10581.1.S1_s_at	Cit.7775.1.S1_at	0.939382
Cit.10585.1.S1_s_at	Cit.11410.1.S1_s_at	0.933156
Cit.10585.1.S1_s_at	Cit.12598.1.S1_s_at	0.939201
Cit.10585.1.S1_s_at	Cit.12617.1.S1_s_at	0.934326
Cit.10585.1.S1_s_at	Cit.12958.1.S1_s_at	0.948433
Cit.10585.1.S1_s_at	Cit.13643.1.S1_at	0.935976
Cit.10585.1.S1_s_at	Cit.13717.1.S1_at	0.931833
Cit.10585.1.S1_s_at	Cit.14614.1.S1_s_at	0.951851
Cit.10585.1.S1_s_at	Cit.14622.1.S1_s_at	0.946347
Cit.10585.1.S1_s_at	Cit.15112.1.S1_s_at	0.947258
Cit.10585.1.S1_s_at	Cit.15330.1.S1_at	0.931337
Cit.10585.1.S1_s_at	Cit.17986.1.S1_s_at	0.95016
Cit.10585.1.S1_s_at	Cit.1988.1.S1_s_at	0.948766
Cit.10585.1.S1_s_at	Cit.20071.1.S1_s_at	0.957727
Cit.10585.1.S1_s_at	Cit.21008.1.S1_at	0.940694
Cit.10585.1.S1_s_at	Cit.219.1.S1_s_at	0.930584
Cit.10585.1.S1_s_at	Cit.25539.1.S1_at	0.936077
Cit.10585.1.S1_s_at	Cit.26540.1.S1_at	0.933331
Cit.10585.1.S1_s_at	Cit.26651.1.S1_at	0.942915
Cit.10585.1.S1_s_at	Cit.31136.1.S1_at	0.932532
Cit.10585.1.S1_s_at	Cit.3163.1.S1_at	0.947747
Cit.10585.1.S1_s_at	Cit.4287.1.S1_s_at	0.9448
Cit.10585.1.S1_s_at	Cit.5125.1.S1_s_at	0.935537
Cit.10585.1.S1_s_at	Cit.5132.1.S1_at	0.947299
Cit.10585.1.S1_s_at	Cit.6073.1.S1_s_at	0.938243
Cit.10585.1.S1_s_at	Cit.7045.1.S1_at	0.93022
Cit.10585.1.S1_s_at	Cit.8908.1.S1_s_at	0.951538
Cit.10594.1.S1_at	Cit.10774.1.S1_s_at	0.937383
Cit.10594.1.S1_at	Cit.11419.1.S1_at	0.958591
Cit.10594.1.S1_at	Cit.11870.1.S1_s_at	0.945105
Cit.10594.1.S1_at	Cit.12159.1.S1_at	0.931469
Cit.10594.1.S1_at	Cit.12883.1.S1_s_at	0.956933
Cit.10594.1.S1_at	Cit.13050.1.S1_at	0.954502
Cit.10594.1.S1_at	Cit.13250.1.S1_at	0.951418
Cit.10594.1.S1_at	Cit.13815.1.S1_at	0.944867
Cit.10594.1.S1_at	Cit.14354.1.S1_at	0.941848
Cit.10594.1.S1_at	Cit.14442.1.S1_at	0.953032
Cit.10594.1.S1_at	Cit.14612.1.S1_s_at	0.950227
Cit.10594.1.S1_at	Cit.14715.1.S1_s_at	0.963657
Cit.10594.1.S1_at	Cit.14768.1.S1_at	0.948735
Cit.10594.1.S1_at	Cit.15257.1.S1_at	0.962067
Cit.10594.1.S1_at	Cit.15694.1.S1_at	0.933619
Cit.10594.1.S1_at	Cit.1597.1.S1_at	0.942054
Cit.10594.1.S1_at	Cit.1645.1.S1_s_at	0.935142
Cit.10594.1.S1_at	Cit.16913.1.S1_s_at	0.951198
Cit.10594.1.S1_at	Cit.17356.1.S1_s_at	0.935541
Cit.10594.1.S1_at	Cit.18227.1.S1_at	0.95317
Cit.10594.1.S1_at	Cit.19564.1.S1_at	0.947643
Cit.10594.1.S1_at	Cit.19680.1.S1_s_at	0.931318
Cit.10594.1.S1_at	Cit.2004.1.S1_s_at	0.933756
Cit.10594.1.S1_at	Cit.20562.1.S1_at	0.955597
Cit.10594.1.S1_at	Cit.20816.1.S1_at	0.95416
Cit.10594.1.S1_at	Cit.21226.1.S1_s_at	0.931962
Cit.10594.1.S1_at	Cit.21409.1.S1_at	0.96196
Cit.10594.1.S1_at	Cit.21654.1.S1_s_at	0.989095
Cit.10594.1.S1_at	Cit.22048.1.S1_s_at	0.933338
Cit.10594.1.S1_at	Cit.2268.1.S1_at	0.931491
Cit.10594.1.S1_at	Cit.23308.1.S1_s_at	0.938089
Cit.10594.1.S1_at	Cit.23352.1.S1_at	0.937658
Cit.10594.1.S1_at	Cit.23510.1.S1_s_at	0.968354
Cit.10594.1.S1_at	Cit.23670.1.S1_at	0.93022
Cit.10594.1.S1_at	Cit.24771.1.S1_s_at	0.946743
Cit.10594.1.S1_at	Cit.25101.1.S1_at	0.942243
Cit.10594.1.S1_at	Cit.25285.1.S1_at	0.94322
Cit.10594.1.S1_at	Cit.25508.1.S1_s_at	0.930117
Cit.10594.1.S1_at	Cit.2639.1.S1_s_at	0.946738
Cit.10594.1.S1_at	Cit.26510.1.S1_at	0.942869
Cit.10594.1.S1_at	Cit.26686.1.S1_at	0.94052
Cit.10594.1.S1_at	Cit.2818.1.S1_at	0.931784
Cit.10594.1.S1_at	Cit.2827.1.S1_at	0.94978
Cit.10594.1.S1_at	Cit.28315.1.S1_s_at	0.956351
Cit.10594.1.S1_at	Cit.2890.1.S1_s_at	0.944081
Cit.10594.1.S1_at	Cit.2933.1.S1_s_at	0.931598
Cit.10594.1.S1_at	Cit.29677.1.S1_s_at	0.934274
Cit.10594.1.S1_at	Cit.29935.1.S1_s_at	0.937618
Cit.10594.1.S1_at	Cit.29998.1.S1_at	0.939006
Cit.10594.1.S1_at	Cit.30797.1.S1_at	0.955387
Cit.10594.1.S1_at	Cit.30797.1.S1_x_at	0.95501
Cit.10594.1.S1_at	Cit.31279.1.S1_at	0.933809
Cit.10594.1.S1_at	Cit.31314.1.S1_at	0.958158
Cit.10594.1.S1_at	Cit.31554.1.S1_at	0.941038
Cit.10594.1.S1_at	Cit.3218.1.S1_at	0.940608
Cit.10594.1.S1_at	Cit.3387.1.S1_s_at	0.947693
Cit.10594.1.S1_at	Cit.35863.1.S1_at	0.941631
Cit.10594.1.S1_at	Cit.38122.1.S1_at	0.931915
Cit.10594.1.S1_at	Cit.4135.1.S1_s_at	0.940042
Cit.10594.1.S1_at	Cit.4148.1.S1_at	0.969594
Cit.10594.1.S1_at	Cit.4553.1.S1_s_at	0.958747
Cit.10594.1.S1_at	Cit.5103.1.S1_at	0.945225
Cit.10594.1.S1_at	Cit.5641.1.S1_at	0.939359
Cit.10594.1.S1_at	Cit.5806.1.S1_s_at	0.94303
Cit.10594.1.S1_at	Cit.6152.1.S1_at	0.938285
Cit.10594.1.S1_at	Cit.6548.1.S1_at	0.954116
Cit.10594.1.S1_at	Cit.6575.1.S1_at	0.932356
Cit.10594.1.S1_at	Cit.6942.1.S1_at	0.94876
Cit.10594.1.S1_at	Cit.6954.1.S1_at	0.964245
Cit.10594.1.S1_at	Cit.8769.1.S1_x_at	0.940366
Cit.10594.1.S1_at	Cit.9539.1.S1_at	0.958205
Cit.10595.1.S1_at	Cit.11616.1.S1_s_at	0.931854
Cit.10595.1.S1_at	Cit.11774.1.S1_at	0.933942
Cit.10595.1.S1_at	Cit.13984.1.S1_at	0.94557
Cit.10595.1.S1_at	Cit.14852.1.S1_s_at	0.933242
Cit.10595.1.S1_at	Cit.15289.1.S1_at	0.935879
Cit.10595.1.S1_at	Cit.20831.1.S1_s_at	0.931263
Cit.10595.1.S1_at	Cit.25640.1.S1_at	0.93277
Cit.10595.1.S1_at	Cit.28621.1.S1_at	0.94112
Cit.10595.1.S1_at	Cit.3283.1.S1_s_at	0.932259
Cit.10595.1.S1_at	Cit.35102.1.S1_s_at	0.941567
Cit.10595.1.S1_at	Cit.37315.1.S1_at	0.932028
Cit.10595.1.S1_at	Cit.6085.1.S1_at	0.947624
Cit.10595.1.S1_at	Cit.6094.1.S1_s_at	0.936368
Cit.10595.1.S1_at	Cit.6551.1.S1_at	0.933194
Cit.106.1.S1_s_at	Cit.11230.1.S1_s_at	0.970974
Cit.106.1.S1_s_at	Cit.11529.1.S1_s_at	0.956833
Cit.106.1.S1_s_at	Cit.11764.1.S1_s_at	0.932188
Cit.106.1.S1_s_at	Cit.11901.1.S1_at	0.958854
Cit.106.1.S1_s_at	Cit.1194.1.S1_s_at	0.949772
Cit.106.1.S1_s_at	Cit.12986.1.S1_s_at	0.944909
Cit.106.1.S1_s_at	Cit.13456.1.S1_at	0.956624
Cit.106.1.S1_s_at	Cit.14654.1.S1_s_at	0.937755
Cit.106.1.S1_s_at	Cit.14900.1.S1_at	0.953159
Cit.106.1.S1_s_at	Cit.15396.1.S1_s_at	0.934107
Cit.106.1.S1_s_at	Cit.15643.1.S1_s_at	0.960936
Cit.106.1.S1_s_at	Cit.16161.1.S1_at	0.941278
Cit.106.1.S1_s_at	Cit.1645.1.S1_s_at	0.940711
Cit.106.1.S1_s_at	Cit.17447.1.S1_at	0.951914
Cit.106.1.S1_s_at	Cit.17701.1.S1_s_at	0.967625
Cit.106.1.S1_s_at	Cit.18080.1.S1_at	0.937162
Cit.106.1.S1_s_at	Cit.19350.1.S1_s_at	0.980713
Cit.106.1.S1_s_at	Cit.19428.1.S1_x_at	0.938693
Cit.106.1.S1_s_at	Cit.19872.1.S1_s_at	0.969069
Cit.106.1.S1_s_at	Cit.20071.1.S1_s_at	0.935492
Cit.106.1.S1_s_at	Cit.21139.1.S1_s_at	0.942993
Cit.106.1.S1_s_at	Cit.22691.1.S1_s_at	0.943844
Cit.106.1.S1_s_at	Cit.23101.1.S1_s_at	0.970956
Cit.106.1.S1_s_at	Cit.24563.1.S1_at	0.941865
Cit.106.1.S1_s_at	Cit.24690.1.S1_s_at	0.955179
Cit.106.1.S1_s_at	Cit.25164.1.S1_s_at	0.939582
Cit.106.1.S1_s_at	Cit.25424.1.S1_at	0.938251
Cit.106.1.S1_s_at	Cit.25727.1.S1_s_at	0.943877
Cit.106.1.S1_s_at	Cit.26254.1.S1_at	0.94648
Cit.106.1.S1_s_at	Cit.26263.1.S1_at	0.959653
Cit.106.1.S1_s_at	Cit.28133.1.S1_at	0.931204
Cit.106.1.S1_s_at	Cit.29566.1.S1_s_at	0.959563
Cit.106.1.S1_s_at	Cit.29576.1.S1_s_at	0.944422
Cit.106.1.S1_s_at	Cit.29717.1.S1_s_at	0.950861
Cit.106.1.S1_s_at	Cit.2994.1.S1_s_at	0.937086
Cit.106.1.S1_s_at	Cit.30880.1.S1_at	0.950356
Cit.106.1.S1_s_at	Cit.31752.1.S1_s_at	0.982658
Cit.106.1.S1_s_at	Cit.3421.1.S1_at	0.9625
Cit.106.1.S1_s_at	Cit.36861.1.S1_at	0.945577
Cit.106.1.S1_s_at	Cit.3831.1.S1_at	0.943346
Cit.106.1.S1_s_at	Cit.40040.1.S1_at	0.941737
Cit.106.1.S1_s_at	Cit.421.1.S1_s_at	0.945364
Cit.106.1.S1_s_at	Cit.4516.1.S1_s_at	0.941506
Cit.106.1.S1_s_at	Cit.5132.1.S1_at	0.937778
Cit.106.1.S1_s_at	Cit.5275.1.S1_s_at	0.950304
Cit.106.1.S1_s_at	Cit.5812.1.S1_at	0.94394
Cit.106.1.S1_s_at	Cit.7201.1.S1_at	0.931752
Cit.106.1.S1_s_at	Cit.7433.1.S1_at	0.934476
Cit.106.1.S1_s_at	Cit.7510.1.S1_at	0.941672
Cit.106.1.S1_s_at	Cit.8050.1.S1_s_at	0.960639
Cit.106.1.S1_s_at	Cit.9059.1.S1_s_at	0.968922
Cit.106.1.S1_s_at	Cit.9707.1.S1_at	0.960852
Cit.106.1.S1_s_at	Cit.9707.1.S1_s_at	0.931341
Cit.10613.1.S1_s_at	Cit.11930.1.S1_s_at	0.943058
Cit.10613.1.S1_s_at	Cit.14764.1.S1_at	0.94117
Cit.10613.1.S1_s_at	Cit.17815.1.S1_s_at	0.936843
Cit.10613.1.S1_s_at	Cit.1790.1.S1_s_at	0.942305
Cit.10613.1.S1_s_at	Cit.21787.1.S1_at	0.933105
Cit.10613.1.S1_s_at	Cit.23820.1.S1_s_at	0.938015
Cit.10613.1.S1_s_at	Cit.23915.1.S1_at	0.930232
Cit.10613.1.S1_s_at	Cit.24299.1.S1_at	0.934709
Cit.10613.1.S1_s_at	Cit.2511.1.S1_at	0.933901
Cit.10613.1.S1_s_at	Cit.30722.1.S1_s_at	0.935014
Cit.10613.1.S1_s_at	Cit.4219.1.S1_s_at	0.947872
Cit.10613.1.S1_s_at	Cit.4958.1.S1_at	0.94182
Cit.10613.1.S1_s_at	Cit.5926.1.S1_s_at	0.946058
Cit.10622.1.S1_s_at	Cit.1096.1.S1_s_at	0.948331
Cit.10622.1.S1_s_at	Cit.14170.1.S1_at	0.94132
Cit.10622.1.S1_s_at	Cit.14617.1.S1_at	0.943876
Cit.10622.1.S1_s_at	Cit.15707.1.S1_at	0.938921
Cit.10622.1.S1_s_at	Cit.16807.1.S1_at	0.943919
Cit.10622.1.S1_s_at	Cit.1714.1.S1_s_at	0.965529
Cit.10622.1.S1_s_at	Cit.21156.1.S1_s_at	0.936485
Cit.10622.1.S1_s_at	Cit.22614.1.S1_at	0.942581
Cit.10622.1.S1_s_at	Cit.24017.1.S1_at	0.935832
Cit.10622.1.S1_s_at	Cit.3010.1.S1_at	0.938817
Cit.10622.1.S1_s_at	Cit.30877.1.S1_s_at	0.960718
Cit.10622.1.S1_s_at	Cit.31107.1.S1_at	0.940803
Cit.10622.1.S1_s_at	Cit.3368.1.S1_at	0.94483
Cit.10622.1.S1_s_at	Cit.35898.1.S1_at	0.937953
Cit.10622.1.S1_s_at	Cit.39604.1.S1_s_at	0.93343
Cit.10622.1.S1_s_at	Cit.5582.1.S1_at	0.937273
Cit.10622.1.S1_s_at	Cit.5622.1.S1_at	0.937837
Cit.10622.1.S1_s_at	Cit.6165.1.S1_s_at	0.941689
Cit.10622.1.S1_s_at	Cit.6387.1.S1_at	0.933242
Cit.10622.1.S1_s_at	Cit.6445.1.S1_at	0.935204
Cit.10633.1.S1_s_at	Cit.15046.1.S1_s_at	0.938172
Cit.10648.1.S1_s_at	Cit.107.1.S1_x_at	0.933159
Cit.10648.1.S1_s_at	Cit.17203.1.S1_s_at	0.937408
Cit.10648.1.S1_s_at	Cit.17981.1.S1_at	0.937104
Cit.10648.1.S1_s_at	Cit.17981.1.S1_s_at	0.933355
Cit.10648.1.S1_s_at	Cit.5120.1.S1_at	0.962153
Cit.10653.1.S1_s_at	Cit.10715.1.S1_s_at	0.940524
Cit.10653.1.S1_s_at	Cit.10737.1.S1_s_at	0.946675
Cit.10653.1.S1_s_at	Cit.10890.1.S1_s_at	0.958299
Cit.10653.1.S1_s_at	Cit.11064.1.S1_at	0.942299
Cit.10653.1.S1_s_at	Cit.11285.1.S1_s_at	0.947737
Cit.10653.1.S1_s_at	Cit.11518.1.S1_at	0.965777
Cit.10653.1.S1_s_at	Cit.11695.1.S1_s_at	0.932571
Cit.10653.1.S1_s_at	Cit.11696.1.S1_at	0.938316
Cit.10653.1.S1_s_at	Cit.11731.1.S1_s_at	0.930656
Cit.10653.1.S1_s_at	Cit.1203.1.S1_s_at	0.968292
Cit.10653.1.S1_s_at	Cit.12040.1.S1_s_at	0.960802
Cit.10653.1.S1_s_at	Cit.12123.1.S1_at	0.942646
Cit.10653.1.S1_s_at	Cit.12176.1.S1_s_at	0.942393
Cit.10653.1.S1_s_at	Cit.12435.1.S1_s_at	0.935385
Cit.10653.1.S1_s_at	Cit.12567.1.S1_s_at	0.941586
Cit.10653.1.S1_s_at	Cit.12568.1.S1_at	0.930365
Cit.10653.1.S1_s_at	Cit.12617.1.S1_at	0.967564
Cit.10653.1.S1_s_at	Cit.12693.1.S1_at	0.940802
Cit.10653.1.S1_s_at	Cit.12821.1.S1_s_at	0.933146
Cit.10653.1.S1_s_at	Cit.13023.1.S1_at	0.9535
Cit.10653.1.S1_s_at	Cit.1316.1.S1_at	0.951574
Cit.10653.1.S1_s_at	Cit.13245.1.S1_at	0.963154
Cit.10653.1.S1_s_at	Cit.13305.1.S1_s_at	0.967847
Cit.10653.1.S1_s_at	Cit.13410.1.S1_s_at	0.976048
Cit.10653.1.S1_s_at	Cit.13686.1.S1_s_at	0.93562
Cit.10653.1.S1_s_at	Cit.13858.1.S1_s_at	0.948765
Cit.10653.1.S1_s_at	Cit.1390.1.S1_s_at	0.931531
Cit.10653.1.S1_s_at	Cit.13956.1.S1_at	0.93149
Cit.10653.1.S1_s_at	Cit.14050.1.S1_at	0.936003
Cit.10653.1.S1_s_at	Cit.14122.1.S1_at	0.936607
Cit.10653.1.S1_s_at	Cit.14131.1.S1_at	0.951882
Cit.10653.1.S1_s_at	Cit.14266.1.S1_at	0.972897
Cit.10653.1.S1_s_at	Cit.14522.1.S1_at	0.943525
Cit.10653.1.S1_s_at	Cit.14583.1.S1_s_at	0.934097
Cit.10653.1.S1_s_at	Cit.14667.1.S1_at	0.945179
Cit.10653.1.S1_s_at	Cit.14816.1.S1_s_at	0.938998
Cit.10653.1.S1_s_at	Cit.15044.1.S1_at	0.933621
Cit.10653.1.S1_s_at	Cit.15053.1.S1_at	0.934039
Cit.10653.1.S1_s_at	Cit.15112.1.S1_s_at	0.932955
Cit.10653.1.S1_s_at	Cit.15144.1.S1_s_at	0.938427
Cit.10653.1.S1_s_at	Cit.15345.1.S1_at	0.935602
Cit.10653.1.S1_s_at	Cit.15373.1.S1_at	0.951105
Cit.10653.1.S1_s_at	Cit.15381.1.S1_at	0.948568
Cit.10653.1.S1_s_at	Cit.15524.1.S1_s_at	0.956505
Cit.10653.1.S1_s_at	Cit.15705.1.S1_at	0.95827
Cit.10653.1.S1_s_at	Cit.16462.1.S1_at	0.945649
Cit.10653.1.S1_s_at	Cit.1662.1.S1_s_at	0.947428
Cit.10653.1.S1_s_at	Cit.16671.1.S1_at	0.935448
Cit.10653.1.S1_s_at	Cit.16873.1.S1_s_at	0.945232
Cit.10653.1.S1_s_at	Cit.1688.1.S1_s_at	0.933152
Cit.10653.1.S1_s_at	Cit.16919.1.S1_s_at	0.93612
Cit.10653.1.S1_s_at	Cit.17215.1.S1_s_at	0.933847
Cit.10653.1.S1_s_at	Cit.17464.1.S1_at	0.948031
Cit.10653.1.S1_s_at	Cit.17915.1.S1_at	0.933388
Cit.10653.1.S1_s_at	Cit.17919.1.S1_s_at	0.930717
Cit.10653.1.S1_s_at	Cit.17977.1.S1_at	0.967825
Cit.10653.1.S1_s_at	Cit.18118.1.S1_at	0.947436
Cit.10653.1.S1_s_at	Cit.18118.1.S1_s_at	0.945494
Cit.10653.1.S1_s_at	Cit.18192.1.S1_at	0.93269
Cit.10653.1.S1_s_at	Cit.18305.1.S1_at	0.940716
Cit.10653.1.S1_s_at	Cit.18406.1.S1_s_at	0.951999
Cit.10653.1.S1_s_at	Cit.18639.1.S1_at	0.953282
Cit.10653.1.S1_s_at	Cit.19468.1.S1_s_at	0.968078
Cit.10653.1.S1_s_at	Cit.19520.1.S1_s_at	0.935825
Cit.10653.1.S1_s_at	Cit.19727.1.S1_s_at	0.950744
Cit.10653.1.S1_s_at	Cit.1988.1.S1_s_at	0.939397
Cit.10653.1.S1_s_at	Cit.2002.1.S1_s_at	0.942429
Cit.10653.1.S1_s_at	Cit.20820.1.S1_s_at	0.93714
Cit.10653.1.S1_s_at	Cit.21008.1.S1_at	0.956175
Cit.10653.1.S1_s_at	Cit.21559.1.S1_s_at	0.94369
Cit.10653.1.S1_s_at	Cit.219.1.S1_s_at	0.963811
Cit.10653.1.S1_s_at	Cit.22179.1.S1_s_at	0.950351
Cit.10653.1.S1_s_at	Cit.22527.1.S1_s_at	0.940346
Cit.10653.1.S1_s_at	Cit.22730.1.S1_at	0.940537
Cit.10653.1.S1_s_at	Cit.23129.1.S1_at	0.940085
Cit.10653.1.S1_s_at	Cit.23186.1.S1_s_at	0.93575
Cit.10653.1.S1_s_at	Cit.23452.1.S1_at	0.941717
Cit.10653.1.S1_s_at	Cit.23618.1.S1_s_at	0.946497
Cit.10653.1.S1_s_at	Cit.23967.1.S1_s_at	0.954731
Cit.10653.1.S1_s_at	Cit.2403.1.S1_s_at	0.939659
Cit.10653.1.S1_s_at	Cit.24044.1.S1_s_at	0.945878
Cit.10653.1.S1_s_at	Cit.24163.1.S1_s_at	0.936784
Cit.10653.1.S1_s_at	Cit.24331.1.S1_s_at	0.951648
Cit.10653.1.S1_s_at	Cit.25019.1.S1_s_at	0.93887
Cit.10653.1.S1_s_at	Cit.2533.1.S1_s_at	0.933332
Cit.10653.1.S1_s_at	Cit.25539.1.S1_at	0.932336
Cit.10653.1.S1_s_at	Cit.25753.1.S1_at	0.942012
Cit.10653.1.S1_s_at	Cit.25774.1.S1_s_at	0.959945
Cit.10653.1.S1_s_at	Cit.26191.1.S1_s_at	0.949921
Cit.10653.1.S1_s_at	Cit.26204.1.S1_at	0.948166
Cit.10653.1.S1_s_at	Cit.26317.1.S1_at	0.945047
Cit.10653.1.S1_s_at	Cit.26336.1.S1_at	0.94529
Cit.10653.1.S1_s_at	Cit.26541.1.S1_at	0.938091
Cit.10653.1.S1_s_at	Cit.26651.1.S1_at	0.936259
Cit.10653.1.S1_s_at	Cit.26697.1.S1_s_at	0.962243
Cit.10653.1.S1_s_at	Cit.2671.1.S1_s_at	0.937007
Cit.10653.1.S1_s_at	Cit.2712.1.S1_s_at	0.945577
Cit.10653.1.S1_s_at	Cit.27364.1.S1_s_at	0.950183
Cit.10653.1.S1_s_at	Cit.27419.1.S1_s_at	0.952399
Cit.10653.1.S1_s_at	Cit.27962.1.S1_at	0.935239
Cit.10653.1.S1_s_at	Cit.28008.1.S1_at	0.93762
Cit.10653.1.S1_s_at	Cit.28086.1.S1_at	0.940111
Cit.10653.1.S1_s_at	Cit.28162.1.S1_at	0.938381
Cit.10653.1.S1_s_at	Cit.28185.1.S1_at	0.944162
Cit.10653.1.S1_s_at	Cit.2887.1.S1_s_at	0.954607
Cit.10653.1.S1_s_at	Cit.2932.1.S1_s_at	0.948749
Cit.10653.1.S1_s_at	Cit.29323.1.S1_s_at	0.94936
Cit.10653.1.S1_s_at	Cit.29609.1.S1_s_at	0.949678
Cit.10653.1.S1_s_at	Cit.29852.1.S1_at	0.945055
Cit.10653.1.S1_s_at	Cit.30521.1.S1_s_at	0.932922
Cit.10653.1.S1_s_at	Cit.30646.1.S1_s_at	0.932333
Cit.10653.1.S1_s_at	Cit.3080.1.S1_s_at	0.942153
Cit.10653.1.S1_s_at	Cit.30875.1.S1_at	0.940572
Cit.10653.1.S1_s_at	Cit.3089.1.S1_s_at	0.947393
Cit.10653.1.S1_s_at	Cit.31136.1.S1_at	0.962886
Cit.10653.1.S1_s_at	Cit.31174.1.S1_at	0.950705
Cit.10653.1.S1_s_at	Cit.31337.1.S1_at	0.96266
Cit.10653.1.S1_s_at	Cit.31488.1.S1_at	0.941797
Cit.10653.1.S1_s_at	Cit.31521.1.S1_at	0.941932
Cit.10653.1.S1_s_at	Cit.3163.1.S1_at	0.940148
Cit.10653.1.S1_s_at	Cit.31780.1.S1_s_at	0.944981
Cit.10653.1.S1_s_at	Cit.32178.1.S1_at	0.943432
Cit.10653.1.S1_s_at	Cit.33363.1.S1_at	0.937456
Cit.10653.1.S1_s_at	Cit.3390.1.S1_at	0.941476
Cit.10653.1.S1_s_at	Cit.3507.1.S1_at	0.934538
Cit.10653.1.S1_s_at	Cit.35205.1.S1_at	0.960288
Cit.10653.1.S1_s_at	Cit.3540.1.S1_at	0.940804
Cit.10653.1.S1_s_at	Cit.3600.1.S1_s_at	0.945293
Cit.10653.1.S1_s_at	Cit.3601.1.S1_at	0.940263
Cit.10653.1.S1_s_at	Cit.3685.1.S1_s_at	0.971182
Cit.10653.1.S1_s_at	Cit.38368.1.S1_at	0.939808
Cit.10653.1.S1_s_at	Cit.3868.1.S1_at	0.950075
Cit.10653.1.S1_s_at	Cit.3868.1.S1_s_at	0.943238
Cit.10653.1.S1_s_at	Cit.38806.1.S1_at	0.948681
Cit.10653.1.S1_s_at	Cit.3923.1.S1_s_at	0.943996
Cit.10653.1.S1_s_at	Cit.4099.1.S1_at	0.95303
Cit.10653.1.S1_s_at	Cit.4243.1.S1_at	0.960868
Cit.10653.1.S1_s_at	Cit.4383.1.S1_s_at	0.94573
Cit.10653.1.S1_s_at	Cit.4987.1.S1_s_at	0.957828
Cit.10653.1.S1_s_at	Cit.5066.1.S1_s_at	0.941075
Cit.10653.1.S1_s_at	Cit.5670.1.S1_s_at	0.930829
Cit.10653.1.S1_s_at	Cit.5688.1.S1_s_at	0.932393
Cit.10653.1.S1_s_at	Cit.5825.1.S1_s_at	0.934765
Cit.10653.1.S1_s_at	Cit.5836.1.S1_s_at	0.939186
Cit.10653.1.S1_s_at	Cit.5892.1.S1_at	0.939314
Cit.10653.1.S1_s_at	Cit.5905.1.S1_at	0.936188
Cit.10653.1.S1_s_at	Cit.5912.1.S1_at	0.931522
Cit.10653.1.S1_s_at	Cit.6073.1.S1_s_at	0.946929
Cit.10653.1.S1_s_at	Cit.6138.1.S1_at	0.935247
Cit.10653.1.S1_s_at	Cit.6430.1.S1_at	0.958011
Cit.10653.1.S1_s_at	Cit.6556.1.S1_at	0.945259
Cit.10653.1.S1_s_at	Cit.6623.1.S1_at	0.949687
Cit.10653.1.S1_s_at	Cit.6713.1.S1_at	0.933773
Cit.10653.1.S1_s_at	Cit.6716.1.S1_at	0.940981
Cit.10653.1.S1_s_at	Cit.7299.1.S1_s_at	0.939398
Cit.10653.1.S1_s_at	Cit.7702.1.S1_at	0.954321
Cit.10653.1.S1_s_at	Cit.7782.1.S1_at	0.939499
Cit.10653.1.S1_s_at	Cit.8282.1.S1_s_at	0.932456
Cit.10653.1.S1_s_at	Cit.8299.1.S1_at	0.944516
Cit.10653.1.S1_s_at	Cit.8369.1.S1_s_at	0.951179
Cit.10653.1.S1_s_at	Cit.851.1.S1_s_at	0.960825
Cit.10653.1.S1_s_at	Cit.92.1.S1_s_at	0.935556
Cit.10653.1.S1_s_at	Cit.9768.1.S1_s_at	0.940955
Cit.10653.1.S1_s_at	Cit.9855.1.S1_s_at	0.936564
Cit.10659.1.S1_s_at	Cit.11353.1.S1_s_at	0.963581
Cit.10659.1.S1_s_at	Cit.12549.1.S1_at	0.947072
Cit.10659.1.S1_s_at	Cit.12549.1.S1_s_at	0.942868
Cit.10659.1.S1_s_at	Cit.14041.1.S1_at	0.939519
Cit.10659.1.S1_s_at	Cit.15348.1.S1_at	0.935046
Cit.10659.1.S1_s_at	Cit.15635.1.S1_at	0.93001
Cit.10659.1.S1_s_at	Cit.17887.1.S1_s_at	0.934407
Cit.10659.1.S1_s_at	Cit.2014.1.S1_s_at	0.932479
Cit.10659.1.S1_s_at	Cit.21769.1.S1_at	0.966091
Cit.10659.1.S1_s_at	Cit.2293.1.S1_s_at	0.932846
Cit.10659.1.S1_s_at	Cit.28426.1.S1_s_at	0.94307
Cit.10659.1.S1_s_at	Cit.31208.1.S1_at	0.957232
Cit.10659.1.S1_s_at	Cit.4617.1.S1_at	0.954917
Cit.10659.1.S1_s_at	Cit.4954.1.S1_at	0.939812
Cit.10659.1.S1_s_at	Cit.5855.1.S1_at	0.941298
Cit.10659.1.S1_s_at	Cit.5855.1.S1_s_at	0.948041
Cit.10659.1.S1_s_at	Cit.761.1.S1_x_at	0.933535
Cit.10659.1.S1_s_at	Cit.8153.1.S1_s_at	0.956176
Cit.10659.1.S1_s_at	Cit.8253.1.S1_s_at	0.933563
Cit.10659.1.S1_s_at	Cit.9890.1.S1_s_at	0.957263
Cit.10661.1.S1_at	Cit.10661.1.S1_s_at	0.938871
Cit.10676.1.S1_at	Cit.21229.1.S1_s_at	0.963627
Cit.10687.1.S1_s_at	Cit.10716.1.S1_at	0.932843
Cit.10687.1.S1_s_at	Cit.10737.1.S1_s_at	0.945222
Cit.10687.1.S1_s_at	Cit.10917.1.S1_at	0.961702
Cit.10687.1.S1_s_at	Cit.11064.1.S1_at	0.967159
Cit.10687.1.S1_s_at	Cit.11169.1.S1_s_at	0.954082
Cit.10687.1.S1_s_at	Cit.11433.1.S1_at	0.956831
Cit.10687.1.S1_s_at	Cit.11532.1.S1_s_at	0.932774
Cit.10687.1.S1_s_at	Cit.11721.1.S1_s_at	0.932188
Cit.10687.1.S1_s_at	Cit.11774.1.S1_at	0.933848
Cit.10687.1.S1_s_at	Cit.11898.1.S1_at	0.947628
Cit.10687.1.S1_s_at	Cit.11933.1.S1_s_at	0.94323
Cit.10687.1.S1_s_at	Cit.1203.1.S1_s_at	0.937084
Cit.10687.1.S1_s_at	Cit.12178.1.S1_s_at	0.962939
Cit.10687.1.S1_s_at	Cit.12272.1.S1_s_at	0.954983
Cit.10687.1.S1_s_at	Cit.12435.1.S1_s_at	0.957222
Cit.10687.1.S1_s_at	Cit.12568.1.S1_at	0.955922
Cit.10687.1.S1_s_at	Cit.12571.1.S1_s_at	0.950434
Cit.10687.1.S1_s_at	Cit.12610.1.S1_s_at	0.95424
Cit.10687.1.S1_s_at	Cit.12617.1.S1_at	0.933847
Cit.10687.1.S1_s_at	Cit.12718.1.S1_at	0.939518
Cit.10687.1.S1_s_at	Cit.12821.1.S1_s_at	0.943224
Cit.10687.1.S1_s_at	Cit.13023.1.S1_at	0.954344
Cit.10687.1.S1_s_at	Cit.13182.1.S1_s_at	0.937247
Cit.10687.1.S1_s_at	Cit.13249.1.S1_at	0.968038
Cit.10687.1.S1_s_at	Cit.13305.1.S1_s_at	0.936745
Cit.10687.1.S1_s_at	Cit.13311.1.S1_at	0.970664
Cit.10687.1.S1_s_at	Cit.13387.1.S1_at	0.964319
Cit.10687.1.S1_s_at	Cit.13410.1.S1_s_at	0.941177
Cit.10687.1.S1_s_at	Cit.13686.1.S1_s_at	0.937159
Cit.10687.1.S1_s_at	Cit.13858.1.S1_s_at	0.945334
Cit.10687.1.S1_s_at	Cit.13894.1.S1_at	0.9472
Cit.10687.1.S1_s_at	Cit.1390.1.S1_s_at	0.933334
Cit.10687.1.S1_s_at	Cit.13927.1.S1_at	0.942726
Cit.10687.1.S1_s_at	Cit.14050.1.S1_at	0.963931
Cit.10687.1.S1_s_at	Cit.14122.1.S1_at	0.973624
Cit.10687.1.S1_s_at	Cit.14227.1.S1_at	0.935133
Cit.10687.1.S1_s_at	Cit.14266.1.S1_at	0.936332
Cit.10687.1.S1_s_at	Cit.14378.1.S1_s_at	0.948429
Cit.10687.1.S1_s_at	Cit.14463.1.S1_at	0.943921
Cit.10687.1.S1_s_at	Cit.14470.1.S1_at	0.951463
Cit.10687.1.S1_s_at	Cit.14522.1.S1_at	0.9693
Cit.10687.1.S1_s_at	Cit.14583.1.S1_s_at	0.965225
Cit.10687.1.S1_s_at	Cit.14584.1.S1_at	0.958208
Cit.10687.1.S1_s_at	Cit.14649.1.S1_at	0.950862
Cit.10687.1.S1_s_at	Cit.14698.1.S1_at	0.959089
Cit.10687.1.S1_s_at	Cit.14865.1.S1_at	0.957825
Cit.10687.1.S1_s_at	Cit.15020.1.S1_at	0.937167
Cit.10687.1.S1_s_at	Cit.15228.1.S1_at	0.974678
Cit.10687.1.S1_s_at	Cit.15288.1.S1_at	0.942277
Cit.10687.1.S1_s_at	Cit.15289.1.S1_at	0.95976
Cit.10687.1.S1_s_at	Cit.15306.1.S1_at	0.953211
Cit.10687.1.S1_s_at	Cit.15345.1.S1_at	0.955491
Cit.10687.1.S1_s_at	Cit.15373.1.S1_at	0.933599
Cit.10687.1.S1_s_at	Cit.15400.1.S1_at	0.960069
Cit.10687.1.S1_s_at	Cit.15400.1.S1_s_at	0.967399
Cit.10687.1.S1_s_at	Cit.15483.1.S1_s_at	0.941707
Cit.10687.1.S1_s_at	Cit.15524.1.S1_s_at	0.942642
Cit.10687.1.S1_s_at	Cit.15596.1.S1_at	0.953071
Cit.10687.1.S1_s_at	Cit.15886.1.S1_at	0.956168
Cit.10687.1.S1_s_at	Cit.15896.1.S1_at	0.964732
Cit.10687.1.S1_s_at	Cit.15951.1.S1_at	0.939392
Cit.10687.1.S1_s_at	Cit.16016.1.S1_at	0.967271
Cit.10687.1.S1_s_at	Cit.16033.1.S1_at	0.946552
Cit.10687.1.S1_s_at	Cit.16093.1.S1_at	0.941725
Cit.10687.1.S1_s_at	Cit.16136.1.S1_at	0.943124
Cit.10687.1.S1_s_at	Cit.16227.1.S1_at	0.936345
Cit.10687.1.S1_s_at	Cit.1662.1.S1_s_at	0.94343
Cit.10687.1.S1_s_at	Cit.1663.1.S1_at	0.93025
Cit.10687.1.S1_s_at	Cit.16634.1.S1_at	0.937841
Cit.10687.1.S1_s_at	Cit.16671.1.S1_at	0.931203
Cit.10687.1.S1_s_at	Cit.16873.1.S1_s_at	0.930135
Cit.10687.1.S1_s_at	Cit.1688.1.S1_s_at	0.959144
Cit.10687.1.S1_s_at	Cit.17071.1.S1_s_at	0.979326
Cit.10687.1.S1_s_at	Cit.17200.1.S1_at	0.937326
Cit.10687.1.S1_s_at	Cit.17254.1.S1_at	0.934235
Cit.10687.1.S1_s_at	Cit.17888.1.S1_s_at	0.942589
Cit.10687.1.S1_s_at	Cit.17889.1.S1_s_at	0.943638
Cit.10687.1.S1_s_at	Cit.18406.1.S1_s_at	0.936312
Cit.10687.1.S1_s_at	Cit.1923.1.S1_s_at	0.931764
Cit.10687.1.S1_s_at	Cit.19454.1.S1_x_at	0.937222
Cit.10687.1.S1_s_at	Cit.19468.1.S1_s_at	0.941088
Cit.10687.1.S1_s_at	Cit.19471.1.S1_s_at	0.968251
Cit.10687.1.S1_s_at	Cit.19520.1.S1_s_at	0.94316
Cit.10687.1.S1_s_at	Cit.19727.1.S1_s_at	0.937274
Cit.10687.1.S1_s_at	Cit.19727.1.S1_x_at	0.94084
Cit.10687.1.S1_s_at	Cit.2001.1.S1_at	0.949124
Cit.10687.1.S1_s_at	Cit.20336.1.S1_at	0.943262
Cit.10687.1.S1_s_at	Cit.20820.1.S1_s_at	0.945843
Cit.10687.1.S1_s_at	Cit.21079.1.S1_s_at	0.951475
Cit.10687.1.S1_s_at	Cit.21424.1.S1_s_at	0.930897
Cit.10687.1.S1_s_at	Cit.21559.1.S1_s_at	0.962485
Cit.10687.1.S1_s_at	Cit.2189.1.S1_at	0.950252
Cit.10687.1.S1_s_at	Cit.22234.1.S1_s_at	0.9598
Cit.10687.1.S1_s_at	Cit.2233.1.S1_s_at	0.961427
Cit.10687.1.S1_s_at	Cit.22379.1.S1_at	0.953309
Cit.10687.1.S1_s_at	Cit.22469.1.S1_s_at	0.934255
Cit.10687.1.S1_s_at	Cit.22609.1.S1_s_at	0.965551
Cit.10687.1.S1_s_at	Cit.22679.1.S1_s_at	0.937392
Cit.10687.1.S1_s_at	Cit.2269.1.S1_s_at	0.933131
Cit.10687.1.S1_s_at	Cit.22730.1.S1_at	0.948947
Cit.10687.1.S1_s_at	Cit.23097.1.S1_s_at	0.951158
Cit.10687.1.S1_s_at	Cit.23223.1.S1_s_at	0.965451
Cit.10687.1.S1_s_at	Cit.23452.1.S1_at	0.949299
Cit.10687.1.S1_s_at	Cit.23967.1.S1_s_at	0.942225
Cit.10687.1.S1_s_at	Cit.24062.1.S1_s_at	0.931631
Cit.10687.1.S1_s_at	Cit.24331.1.S1_s_at	0.93725
Cit.10687.1.S1_s_at	Cit.24948.1.S1_s_at	0.941365
Cit.10687.1.S1_s_at	Cit.25185.1.S1_at	0.947309
Cit.10687.1.S1_s_at	Cit.25640.1.S1_at	0.93557
Cit.10687.1.S1_s_at	Cit.25753.1.S1_at	0.951768
Cit.10687.1.S1_s_at	Cit.26012.1.S1_at	0.960551
Cit.10687.1.S1_s_at	Cit.26191.1.S1_at	0.943927
Cit.10687.1.S1_s_at	Cit.26201.1.S1_at	0.950104
Cit.10687.1.S1_s_at	Cit.26251.1.S1_at	0.939621
Cit.10687.1.S1_s_at	Cit.26317.1.S1_at	0.931187
Cit.10687.1.S1_s_at	Cit.26340.1.S1_at	0.941075
Cit.10687.1.S1_s_at	Cit.26354.1.S1_s_at	0.96405
Cit.10687.1.S1_s_at	Cit.26400.1.S1_s_at	0.935447
Cit.10687.1.S1_s_at	Cit.26541.1.S1_at	0.935232
Cit.10687.1.S1_s_at	Cit.26637.1.S1_s_at	0.939143
Cit.10687.1.S1_s_at	Cit.26667.1.S1_at	0.964816
Cit.10687.1.S1_s_at	Cit.26896.1.S1_s_at	0.940343
Cit.10687.1.S1_s_at	Cit.2694.1.S1_at	0.93743
Cit.10687.1.S1_s_at	Cit.26968.1.S1_s_at	0.97298
Cit.10687.1.S1_s_at	Cit.2712.1.S1_s_at	0.93963
Cit.10687.1.S1_s_at	Cit.2730.1.S1_at	0.946089
Cit.10687.1.S1_s_at	Cit.27364.1.S1_s_at	0.948883
Cit.10687.1.S1_s_at	Cit.27645.1.S1_at	0.942473
Cit.10687.1.S1_s_at	Cit.27962.1.S1_at	0.956064
Cit.10687.1.S1_s_at	Cit.28008.1.S1_at	0.930743
Cit.10687.1.S1_s_at	Cit.281.1.S1_x_at	0.964361
Cit.10687.1.S1_s_at	Cit.28162.1.S1_at	0.936225
Cit.10687.1.S1_s_at	Cit.28270.1.S1_at	0.930609
Cit.10687.1.S1_s_at	Cit.2846.1.S1_at	0.959964
Cit.10687.1.S1_s_at	Cit.2848.1.S1_at	0.97184
Cit.10687.1.S1_s_at	Cit.2887.1.S1_s_at	0.934307
Cit.10687.1.S1_s_at	Cit.2927.1.S1_s_at	0.938301
Cit.10687.1.S1_s_at	Cit.2928.1.S1_s_at	0.941763
Cit.10687.1.S1_s_at	Cit.2932.1.S1_s_at	0.937939
Cit.10687.1.S1_s_at	Cit.29852.1.S1_at	0.951386
Cit.10687.1.S1_s_at	Cit.30340.1.S1_at	0.949189
Cit.10687.1.S1_s_at	Cit.30343.1.S1_at	0.931354
Cit.10687.1.S1_s_at	Cit.30473.1.S1_s_at	0.951721
Cit.10687.1.S1_s_at	Cit.30521.1.S1_s_at	0.968551
Cit.10687.1.S1_s_at	Cit.3080.1.S1_s_at	0.957058
Cit.10687.1.S1_s_at	Cit.30875.1.S1_at	0.961728
Cit.10687.1.S1_s_at	Cit.30950.1.S1_at	0.966943
Cit.10687.1.S1_s_at	Cit.31174.1.S1_at	0.955302
Cit.10687.1.S1_s_at	Cit.31194.1.S1_at	0.965159
Cit.10687.1.S1_s_at	Cit.31337.1.S1_at	0.962688
Cit.10687.1.S1_s_at	Cit.31521.1.S1_at	0.940253
Cit.10687.1.S1_s_at	Cit.318.1.S1_s_at	0.95481
Cit.10687.1.S1_s_at	Cit.31860.1.S1_s_at	0.931637
Cit.10687.1.S1_s_at	Cit.32178.1.S1_at	0.970205
Cit.10687.1.S1_s_at	Cit.32638.1.S1_s_at	0.945195
Cit.10687.1.S1_s_at	Cit.3283.1.S1_s_at	0.938972
Cit.10687.1.S1_s_at	Cit.3487.1.S1_s_at	0.969918
Cit.10687.1.S1_s_at	Cit.3488.1.S1_s_at	0.943063
[truncated: 54,288 more rows]

## Sheet: GO enrichment analysis
Overrpresented GO terms in the HLB response network
Category analyzed in this paper (number of nodes)	GO term 1	Ontology 2	Description	Number in the network 3	Number in the genome 4	p-value	FDR 5
	GO:0008152	P	metabolic process	1495	9678	3.2e-35	3e-32
	GO:0009987	P	cellular process	1575	10647	9.5e-29	4.6e-26
	GO:0044237	P	cellular metabolic process	1128	7928	1.4e-13	1.5e-11
	GO:0044238	P	primary metabolic process	1144	7799	2e-17	3.7e-15
Crabohydrate metabolic process (213)	GO:0005975	P	carbohydrate metabolic process	213	934	2.3e-17	3.7e-15
	GO:0044281	P	small molecule metabolic process	370	2172	6.9e-12	5.5e-10
	GO:0044283	P	small molecule biosynthetic process	223	1046	2.3e-15	3.2e-13
Nitrogen and amino acid metabolic process (207) 6	GO:0034641	P	cellular nitrogen compound metabolic process	115	782	0.011	0.043
	GO:0006519	P	cellular amino acid and derivative metabolic process	162	908	6.8e-07	1.2e-05
	GO:0006629	P	lipid metabolic process	179	878	3.5e-11	2.4e-09
	GO:0009058	P	biosynthetic process	649	4343	1.6e-10	1e-08
Transport (311)	GO:0006810	P	transport	311	1910	2.3e-08	7e-07
	GO:0050896	P	response to stimulus	852	5073	1.8e-26	5.8e-24
	GO:0042221	P	response to chemical stimulus	524	2903	4.8e-21	1.2e-18
	GO:0006950	P	response to stress	524	3149	4.7e-15	5.7e-13
Defense response (175)	GO:0006952	P	defense response	175	1038	5.2e-06	7.4e-05
	GO:0010033	P	response to organic substance	292	1562	1.9e-13	1.9e-11
Signaling (218)	GO:0023052	P	signaling	218	1289	3e-07	5.8e-06
	GO:0009719	P	response to endogenous stimulus	239	1240	2.5e-12	2.2e-10
Hormone (238) 7	GO:0009725	P	response to hormone stimulus	221	1155	3.1e-11	2.3e-09
	GO:0009755	P	hormone-mediated signaling pathway	74	371	3.6e-05	0.0004
	GO:0010817	P	regulation of hormone levels	38	187	0.0019	0.011
	GO:0009914	P	hormone transport	25	83	9.8e-05	0.00096
Other overrepresented hormone-related	GO:0009733	P	response to auxin stimulus	75	343	2e-06	3.1e-05
GO terms mentioned in this paper	GO:0009739	P	response to gibberellin stimulus	35	137	8.2e-05	0.00083
	GO:0009737	P	response to abscisic acid stimulus	85	530	0.0043	0.02
	GO:0009723	P	response to ethylene stimulus	41	204	0.0016	0.0097
	GO:0009753	P	response to jasmonic acid stimulus	50	228	8.9e-05	0.00088
	GO:0009751	P	response to salicylic acid stimulus	49	168	1.4e-07	2.9e-06
All other overrepsented GO terms not described	GO:0055114	P	oxidation reduction	149	704	1.7e-10	1e-08
in this paper	GO:0044249	P	cellular biosynthetic process	628	4194	2.6e-10	1.4e-08
	GO:0019748	P	secondary metabolic process	140	669	1.2e-09	6.2e-08
	GO:0071554	P	cell wall organization or biogenesis	79	305	2.7e-09	1.4e-07
	GO:0006725	P	cellular aromatic compound metabolic process	129	610	3e-09	1.4e-07
	GO:0051707	P	response to other organism	174	907	3.5e-09	1.6e-07
	GO:0044255	P	cellular lipid metabolic process	132	634	4.5e-09	2e-07
	GO:0009698	P	phenylpropanoid metabolic process	86	351	5.1e-09	2.1e-07
	GO:0009605	P	response to external stimulus	132	636	5.3e-09	2.1e-07
	GO:0008610	P	lipid biosynthetic process	112	512	6.9e-09	2.6e-07
	GO:0016051	P	carbohydrate biosynthetic process	82	331	7.5e-09	2.8e-07
	GO:0009607	P	response to biotic stimulus	180	960	8.1e-09	2.9e-07
	GO:0042180	P	cellular ketone metabolic process	196	1075	1.1e-08	3.9e-07
	GO:0009628	P	response to abiotic stimulus	349	2183	1.6e-08	5.4e-07
	GO:0034637	P	cellular carbohydrate biosynthetic process	72	282	2.2e-08	6.9e-07
	GO:0051234	P	establishment of localization	312	1920	2.5e-08	7.6e-07
	GO:0051179	P	localization	322	1998	3.1e-08	8.9e-07
	GO:0044262	P	cellular carbohydrate metabolic process	127	632	5.1e-08	1.4e-06
	GO:0009699	P	phenylpropanoid biosynthetic process	74	303	6.5e-08	1.8e-06
	GO:0051704	P	multi-organism process	190	1067	8.4e-08	2.2e-06
	GO:0006633	P	fatty acid biosynthetic process	57	208	8.5e-08	2.2e-06
	GO:0006575	P	cellular amino acid derivative metabolic process	110	531	1.1e-07	2.4e-06
	GO:0046394	P	carboxylic acid biosynthetic process	107	511	1e-07	2.4e-06
	GO:0043436	P	oxoacid metabolic process	186	1043	1e-07	2.4e-06
	GO:0016053	P	organic acid biosynthetic process	107	511	1e-07	2.4e-06
	GO:0032787	P	monocarboxylic acid metabolic process	110	530	9.8e-08	2.4e-06
	GO:0019752	P	carboxylic acid metabolic process	186	1043	1e-07	2.4e-06
	GO:0019438	P	aromatic compound biosynthetic process	93	424	1.1e-07	2.5e-06
	GO:0006082	P	organic acid metabolic process	186	1046	1.2e-07	2.6e-06
	GO:0005976	P	polysaccharide metabolic process	62	239	1.2e-07	2.6e-06
	GO:0070882	P	cellular cell wall organization or biogenesis	41	129	2.2e-07	4.5e-06
	GO:0006631	P	fatty acid metabolic process	72	309	4.5e-07	8.5e-06
	GO:0009611	P	response to wounding	68	286	5e-07	9.3e-06
	GO:0010035	P	response to inorganic substance	172	973	5.1e-07	9.5e-06
	GO:0042398	P	cellular amino acid derivative biosynthetic process	89	422	8.9e-07	1.6e-05
	GO:0044264	P	cellular polysaccharide metabolic process	53	204	9.5e-07	1.7e-05
	GO:0065007	P	biological regulation	504	3485	1e-06	1.7e-05
	GO:0071669	P	plant-type cell wall organization or biogenesis	49	183	1.2e-06	2e-05
	GO:0000271	P	polysaccharide biosynthetic process	44	156	1.3e-06	2.1e-05
	GO:0007568	P	aging	48	179	1.4e-06	2.3e-05
	GO:0042546	P	cell wall biogenesis	35	111	1.9e-06	3.1e-05
	GO:0023034	P	intracellular signaling pathway	53	210	2e-06	3.1e-05
	GO:0015979	P	photosynthesis	57	235	2.4e-06	3.6e-05
	GO:0009415	P	response to water	80	382	3.9e-06	5.8e-05
	GO:0032870	P	cellular response to hormone stimulus	85	416	4.5e-06	6.6e-05
	GO:0010038	P	response to metal ion	143	810	4.9e-06	7.1e-05
	GO:0033692	P	cellular polysaccharide biosynthetic process	41	152	7.2e-06	0.0001
	GO:0009414	P	response to water deprivation	76	364	7.3e-06	0.0001
	GO:0050794	P	regulation of cellular process	386	2638	8.8e-06	0.00012
	GO:0023033	P	signaling pathway	66	303	8.9e-06	0.00012
	GO:0070887	P	cellular response to chemical stimulus	132	745	9.6e-06	0.00013
	GO:0009832	P	plant-type cell wall biogenesis	30	96	1.2e-05	0.00015
	GO:0009812	P	flavonoid metabolic process	50	209	1.3e-05	0.00017
	GO:0065008	P	regulation of biological quality	143	828	1.3e-05	0.00017
	GO:0044042	P	glucan metabolic process	42	165	1.8e-05	0.00023
	GO:0051716	P	cellular response to stimulus	205	1285	1.9e-05	0.00023
	GO:0007167	P	enzyme linked receptor protein signaling pathway	32	110	2e-05	0.00025
	GO:0007169	P	transmembrane receptor protein tyrosine kinase signaling pathway	32	110	2e-05	0.00025
	GO:0044036	P	cell wall macromolecule metabolic process	20	51	2.5e-05	0.0003
	GO:0009813	P	flavonoid biosynthetic process	46	192	2.8e-05	0.00033
	GO:0006073	P	cellular glucan metabolic process	41	163	2.9e-05	0.00034
	GO:0050789	P	regulation of biological process	422	2962	3e-05	0.00035
	GO:0071495	P	cellular response to endogenous stimulus	88	464	3.6e-05	0.0004
	GO:0009620	P	response to fungus	61	289	4.2e-05	0.00047
	GO:0008361	P	regulation of cell size	64	312	5.8e-05	0.00062
	GO:0046686	P	response to cadmium ion	112	637	5.8e-05	0.00062
	GO:0015833	P	peptide transport	17	41	5.7e-05	0.00062
	GO:0006857	P	oligopeptide transport	17	41	5.7e-05	0.00062
	GO:0032535	P	regulation of cellular component size	64	313	6.3e-05	0.00065
	GO:0090066	P	regulation of anatomical structure size	64	313	6.3e-05	0.00065
	GO:0071555	P	cell wall organization	45	195	7.1e-05	0.00074
	GO:0010383	P	cell wall polysaccharide metabolic process	16	38	8.1e-05	0.00083
	GO:0019684	P	photosynthesis, light reaction	33	126	8.6e-05	0.00086
	GO:0010382	P	cellular cell wall macromolecule metabolic process	13	26	9.9e-05	0.00096
	GO:0009617	P	response to bacterium	88	483	0.00012	0.0012
	GO:0009694	P	jasmonic acid metabolic process	21	64	0.00013	0.0012
	GO:0045491	P	xylan metabolic process	12	23	0.00013	0.0012
	GO:0010410	P	hemicellulose metabolic process	12	23	0.00013	0.0012
	GO:0060918	P	auxin transport	24	82	0.00019	0.0018
	GO:0055085	P	transmembrane transport	76	409	0.0002	0.0018
	GO:0006833	P	water transport	13	29	0.00023	0.0021
	GO:0042044	P	fluid transport	13	29	0.00023	0.0021
	GO:0009411	P	response to UV	37	158	0.00023	0.0021
	GO:0009250	P	glucan biosynthetic process	29	112	0.00026	0.0023
	GO:0009624	P	response to nematode	23	79	0.00028	0.0024
	GO:0071310	P	cellular response to organic substance	101	590	0.0003	0.0026
	GO:0008299	P	isoprenoid biosynthetic process	38	168	0.00035	0.003
	GO:0031407	P	oxylipin metabolic process	21	70	0.00036	0.003
	GO:0009695	P	jasmonic acid biosynthetic process	19	60	0.00039	0.0032
	GO:0016104	P	triterpenoid biosynthetic process	7	8	0.0004	0.0032
	GO:0019745	P	pentacyclic triterpenoid biosynthetic process	7	8	0.0004	0.0032
	GO:0006091	P	generation of precursor metabolites and energy	73	399	0.00039	0.0032
	GO:0019742	P	pentacyclic triterpenoid metabolic process	7	8	0.0004	0.0032
	GO:0006722	P	triterpenoid metabolic process	7	8	0.0004	0.0032
	GO:0046483	P	heterocycle metabolic process	109	654	0.00042	0.0034
	GO:0009110	P	vitamin biosynthetic process	30	122	0.00044	0.0035
	GO:0023046	P	signaling process	148	941	0.00045	0.0035
	GO:0023060	P	signal transmission	148	941	0.00045	0.0035
	GO:0006979	P	response to oxidative stress	81	458	0.00049	0.0038
	GO:0051726	P	regulation of cell cycle	30	123	0.00049	0.0038
	GO:0016049	P	cell growth	58	301	0.0005	0.0038
	GO:0007623	P	circadian rhythm	35	154	0.00054	0.0041
	GO:0048511	P	rhythmic process	35	154	0.00054	0.0041
	GO:0006720	P	isoprenoid metabolic process	42	199	0.00061	0.0045
	GO:0006970	P	response to osmotic stress	127	796	0.00069	0.005
	GO:0009825	P	multidimensional cell growth	17	53	0.00068	0.005
	GO:0006766	P	vitamin metabolic process	31	132	0.00069	0.005
	GO:0042545	P	cell wall modification	30	126	0.00069	0.005
	GO:0007165	P	signal transduction	143	916	0.00073	0.0052
	GO:0009416	P	response to light stimulus	123	770	0.00079	0.0054
	GO:0043481	P	anthocyanin accumulation in tissues in response to UV light	8	13	0.0008	0.0054
	GO:0043480	P	pigment accumulation in tissues	8	13	0.0008	0.0054
	GO:0043473	P	pigmentation	8	13	0.0008	0.0054
	GO:0043476	P	pigment accumulation	8	13	0.0008	0.0054
	GO:0043478	P	pigment accumulation in response to UV light	8	13	0.0008	0.0054
	GO:0043479	P	pigment accumulation in tissues in response to UV light	8	13	0.0008	0.0054
	GO:0042742	P	defense response to bacterium	70	390	0.0008	0.0054
	GO:0045492	P	xylan biosynthetic process	9	17	0.00085	0.0057
	GO:0007166	P	cell surface receptor linked signaling pathway	33	147	0.00092	0.0061
	GO:0009314	P	response to radiation	125	789	0.00094	0.0063
	GO:0031408	P	oxylipin biosynthetic process	19	66	0.001	0.0066
	GO:0007242	P	intracellular signaling cascade	112	695	0.001	0.0066
	GO:0009266	P	response to temperature stimulus	121	764	0.0011	0.0073
	GO:0009225	P	nucleotide-sugar metabolic process	17	56	0.0011	0.0073
	GO:0046519	P	sphingoid metabolic process	8	14	0.0011	0.0073
	GO:0019319	P	hexose biosynthetic process	14	41	0.0012	0.0077
	GO:0009814	P	defense response, incompatible interaction	38	182	0.0013	0.008
	GO:0006066	P	alcohol metabolic process	65	364	0.0013	0.0084
	GO:0009808	P	lignin metabolic process	32	145	0.0014	0.0086
	GO:0009312	P	oligosaccharide biosynthetic process	15	47	0.0014	0.0089
	GO:0009723	P	response to ethylene stimulus	41	204	0.0016	0.0097
	GO:0050832	P	defense response to fungus	45	231	0.0017	0.01
	GO:0010224	P	response to UV-B	25	104	0.0016	0.01
	GO:0009834	P	secondary cell wall biogenesis	13	38	0.0018	0.011
	GO:0010262	P	somatic embryogenesis	6	8	0.0018	0.011
	GO:0042440	P	pigment metabolic process	45	233	0.0019	0.011
	GO:0031668	P	cellular response to extracellular stimulus	37	181	0.002	0.012
	GO:0071267	P	L-methionine salvage	7	12	0.0021	0.012
	GO:0019509	P	L-methionine salvage from methylthioadenosine	7	12	0.0021	0.012
	GO:0043102	P	amino acid salvage	7	12	0.0021	0.012
	GO:0071496	P	cellular response to external stimulus	37	182	0.0022	0.013
	GO:0009651	P	response to salt stress	117	751	0.0022	0.013
	GO:0071369	P	cellular response to ethylene stimulus	24	101	0.0023	0.013
	GO:0009991	P	response to extracellular stimulus	40	203	0.0024	0.014
	GO:0009926	P	auxin polar transport	20	78	0.0024	0.014
	GO:0046148	P	pigment biosynthetic process	39	197	0.0025	0.014
	GO:0009311	P	oligosaccharide metabolic process	22	90	0.0025	0.014
	GO:0009943	P	adaxial/abaxial axis specification	9	21	0.0027	0.014
	GO:0009944	P	polarity specification of adaxial/abaxial axis	9	21	0.0027	0.014
	GO:0007154	P	cell communication	67	390	0.0026	0.014
	GO:0065001	P	specification of axis polarity	9	21	0.0027	0.014
	GO:0015849	P	organic acid transport	24	103	0.0028	0.015
	GO:0008272	P	sulfate transport	8	17	0.0029	0.016
	GO:0032502	P	developmental process	359	2655	0.003	0.016
	GO:0046283	P	anthocyanin metabolic process	16	57	0.003	0.016
	GO:0046351	P	disaccharide biosynthetic process	13	41	0.003	0.016
	GO:0033478	P	UDP-rhamnose metabolic process	5	6	0.0033	0.017
	GO:0010253	P	UDP-rhamnose biosynthetic process	5	6	0.0033	0.017
	GO:0070592	P	cell wall polysaccharide biosynthetic process	9	22	0.0034	0.017
	GO:0044038	P	cell wall macromolecule biosynthetic process	9	22	0.0034	0.017
	GO:0042547	P	cell wall modification during multidimensional cell growth	9	22	0.0034	0.017
	GO:0005996	P	monosaccharide metabolic process	46	248	0.0034	0.017
	GO:0070589	P	cellular component macromolecule biosynthetic process	9	22	0.0034	0.017
	GO:0008643	P	carbohydrate transport	14	47	0.0034	0.017
	GO:0046364	P	monosaccharide biosynthetic process	14	47	0.0034	0.017
	GO:0009744	P	response to sucrose stimulus	20	81	0.0035	0.018
	GO:0009873	P	ethylene mediated signaling pathway	21	87	0.0036	0.018
	GO:0006643	P	membrane lipid metabolic process	13	42	0.0036	0.018
	GO:0071446	P	cellular response to salicylic acid stimulus	12	37	0.0037	0.018
	GO:0046165	P	alcohol biosynthetic process	18	70	0.0038	0.019
	GO:0034285	P	response to disaccharide stimulus	20	82	0.004	0.019
	GO:0006811	P	ion transport	77	470	0.004	0.019
	GO:0010315	P	auxin efflux	6	10	0.004	0.019
	GO:0006793	P	phosphorus metabolic process	151	1026	0.0041	0.02
	GO:0009737	P	response to abscisic acid stimulus	85	530	0.0043	0.02
	GO:0009817	P	defense response to fungus, incompatible interaction	18	71	0.0043	0.021
	GO:0010260	P	organ senescence	26	120	0.0045	0.021
	GO:0010149	P	senescence	26	120	0.0045	0.021
	GO:0030243	P	cellulose metabolic process	16	60	0.0046	0.022
	GO:0009653	P	anatomical structure morphogenesis	101	651	0.0047	0.022
	GO:0016310	P	phosphorylation	136	916	0.0048	0.022
	GO:0002376	P	immune system process	65	388	0.005	0.023
	GO:0006955	P	immune response	65	388	0.005	0.023
	GO:0009809	P	lignin biosynthetic process	26	121	0.005	0.023
	GO:0009715	P	chalcone biosynthetic process	7	15	0.0055	0.025
	GO:0042181	P	ketone biosynthetic process	7	15	0.0055	0.025
	GO:0009714	P	chalcone metabolic process	7	15	0.0055	0.025
	GO:0006665	P	sphingolipid metabolic process	10	29	0.0055	0.025
	GO:0021700	P	developmental maturation	20	85	0.0056	0.025
	GO:0006796	P	phosphate metabolic process	149	1023	0.006	0.026
	GO:0009718	P	anthocyanin biosynthetic process	12	40	0.0062	0.028
	GO:0040007	P	growth	67	408	0.0065	0.029
	GO:0042364	P	water-soluble vitamin biosynthetic process	20	87	0.0069	0.03
	GO:0071265	P	L-methionine biosynthetic process	7	16	0.0072	0.031
	GO:0000160	P	two-component signal transduction system (phosphorelay)	22	100	0.0074	0.032
	GO:0046477	P	glycosylceramide catabolic process	5	8	0.0077	0.032
	GO:0030244	P	cellulose biosynthetic process	15	58	0.0075	0.032
	GO:0048468	P	cell development	42	233	0.0075	0.032
	GO:0006677	P	glycosylceramide metabolic process	5	8	0.0077	0.032
	GO:0046521	P	sphingoid catabolic process	5	8	0.0077	0.032
	GO:0044271	P	cellular nitrogen compound biosynthetic process	72	448	0.0076	0.032
	GO:0046514	P	ceramide catabolic process	5	8	0.0077	0.032
	GO:0006820	P	anion transport	24	113	0.0076	0.032
	GO:0019377	P	glycolipid catabolic process	5	8	0.0077	0.032
	GO:0009955	P	adaxial/abaxial pattern formation	11	36	0.0077	0.032
	GO:0006672	P	ceramide metabolic process	6	12	0.0078	0.032
	GO:0006664	P	glycolipid metabolic process	8	21	0.0079	0.032
	GO:0031540	P	regulation of anthocyanin biosynthetic process	8	21	0.0079	0.032
	GO:0009831	P	plant-type cell wall modification during multidimensional cell growth	8	21	0.0079	0.032
	GO:0000096	P	sulfur amino acid metabolic process	22	101	0.0081	0.033
	GO:0009664	P	plant-type cell wall organization	22	101	0.0081	0.033
	GO:0045087	P	innate immune response	60	363	0.0085	0.034
	GO:0009404	P	toxin metabolic process	16	65	0.0087	0.035
	GO:0009407	P	toxin catabolic process	16	65	0.0087	0.035
	GO:0031669	P	cellular response to nutrient levels	27	135	0.0095	0.038
	GO:0080027	P	response to herbivore	10	32	0.0096	0.038
	GO:0009773	P	photosynthetic electron transport in photosystem I	8	22	0.0098	0.039
	GO:0048869	P	cellular developmental process	86	558	0.0098	0.039
	GO:0006767	P	water-soluble vitamin metabolic process	21	97	0.01	0.039
	GO:0009768	P	photosynthesis, light harvesting in photosystem I	5	9	0.011	0.042
	GO:0030149	P	sphingolipid catabolic process	5	9	0.011	0.042
	GO:0046466	P	membrane lipid catabolic process	5	9	0.011	0.042
	GO:0006468	P	protein amino acid phosphorylation	113	766	0.011	0.042
	GO:0031667	P	response to nutrient levels	30	157	0.011	0.043
	GO:0009765	P	photosynthesis, light harvesting	10	33	0.011	0.043
	GO:0046942	P	carboxylic acid transport	19	86	0.012	0.044
	GO:0009798	P	axis specification	9	28	0.012	0.045
	GO:0003824	F	catalytic activity	1485	8681	9.6e-59	3.6e-56
	GO:0016787	F	hydrolase activity	513	2841	1.3e-20	2.4e-18
	GO:0004553	F	hydrolase activity, hydrolyzing O-glycosyl compounds	117	350	9.9e-20	1.2e-17
	GO:0016798	F	hydrolase activity, acting on glycosyl bonds	122	389	1.1e-18	9.9e-17
	GO:0016491	F	oxidoreductase activity	331	1728	2.2e-16	1.6e-14
	GO:0016740	F	transferase activity	472	2883	1.3e-12	8.3e-11
	GO:0005215	F	transporter activity	236	1265	5.4e-11	2.9e-09
	GO:0022857	F	transmembrane transporter activity	190	983	3.9e-10	1.8e-08
	GO:0016757	F	transferase activity, transferring glycosyl groups	111	486	1e-09	4.3e-08
	GO:0005488	F	binding	1299	9657	1.4e-09	5e-08
	GO:0016758	F	transferase activity, transferring hexosyl groups	87	352	2.9e-09	9.9e-08
	GO:0004091	F	carboxylesterase activity	67	244	6.2e-09	1.9e-07
	GO:0022892	F	substrate-specific transporter activity	180	958	7.1e-09	2e-07
	GO:0022891	F	substrate-specific transmembrane transporter activity	158	820	1.4e-08	3.8e-07
	GO:0046527	F	glucosyltransferase activity	51	167	2.4e-08	5.8e-07
	GO:0008194	F	UDP-glycosyltransferase activity	58	230	6.8e-07	1.6e-05
	GO:0009055	F	electron carrier activity	69	296	7.5e-07	1.6e-05
	GO:0015144	F	carbohydrate transmembrane transporter activity	39	129	1.2e-06	2.3e-05
	GO:0004857	F	enzyme inhibitor activity	40	134	1.2e-06	2.3e-05
	GO:0051119	F	sugar transmembrane transporter activity	37	119	1.3e-06	2.3e-05
	GO:0022804	F	active transmembrane transporter activity	109	557	1.3e-06	2.3e-05
	GO:0003700	F	transcription factor activity	198	1184	2e-06	3.4e-05
	GO:0016759	F	cellulose synthase activity	19	38	2.6e-06	4.2e-05
	GO:0004568	F	chitinase activity	17	31	3.4e-06	5.3e-05
	GO:0016853	F	isomerase activity	68	311	5.9e-06	8.8e-05
	GO:0016788	F	hydrolase activity, acting on ester bonds	148	853	7.5e-06	0.00011
	GO:0030528	F	transcription regulator activity	200	1237	1.2e-05	0.00016
	GO:0004497	F	monooxygenase activity	62	288	2.2e-05	0.00029
	GO:0043169	F	cation binding	332	2263	3.3e-05	0.0004
	GO:0043167	F	ion binding	332	2263	3.3e-05	0.0004
	GO:0019825	F	oxygen binding	51	227	4.5e-05	0.00052
	GO:0015291	F	secondary active transmembrane transporter activity	56	258	4.4e-05	0.00052
	GO:0005372	F	water transmembrane transporter activity	21	61	7.5e-05	0.00077
	GO:0015925	F	galactosidase activity	12	21	6.9e-05	0.00077
	GO:0015250	F	water channel activity	21	61	7.5e-05	0.00077
	GO:0016829	F	lyase activity	74	381	7.5e-05	0.00077
	GO:0046906	F	tetrapyrrole binding	56	266	9e-05	0.0009
	GO:0004564	F	beta-fructofuranosidase activity	10	15	0.00011	0.0011
	GO:0004672	F	protein kinase activity	135	820	0.00015	0.0014
	GO:0005506	F	iron ion binding	55	267	0.00017	0.0015
	GO:0016706	F	oxidoreductase activity, acting on paired donors, with incorporation or reduction of molecular oxygen, 2-oxoglutarate as one donor, and incorporation of one atom each of oxygen into both donors	26	92	0.00017	0.0015
	GO:0016614	F	oxidoreductase activity, acting on CH-OH group of donors	57	280	0.00017	0.0015
	GO:0031559	F	oxidosqualene cyclase activity	10	16	0.00016	0.0015
	GO:0070011	F	peptidase activity, acting on L-amino acid peptides	92	517	0.00018	0.0015
	GO:0046872	F	metal ion binding	310	2151	0.00018	0.0015
	GO:0004866	F	endopeptidase inhibitor activity	20	61	0.00019	0.0015
	GO:0035251	F	UDP-glucosyltransferase activity	31	121	0.00019	0.0015
	GO:0030414	F	peptidase inhibitor activity	20	62	0.00022	0.0017
	GO:0016301	F	kinase activity	192	1255	0.00025	0.0019
	GO:0030599	F	pectinesterase activity	21	69	0.00031	0.0021
	GO:0020037	F	heme binding	46	216	0.00029	0.0021
	GO:0016835	F	carbon-oxygen lyase activity	36	155	0.00032	0.0021
	GO:0008233	F	peptidase activity	95	549	0.00033	0.0021
	GO:0030234	F	enzyme regulator activity	62	321	0.00031	0.0021
	GO:0016538	F	cyclin-dependent protein kinase regulator activity	13	30	0.0003	0.0021
	GO:0015075	F	ion transmembrane transporter activity	99	575	0.00029	0.0021
	GO:0015103	F	inorganic anion transmembrane transporter activity	23	80	0.00032	0.0021
	GO:0016773	F	phosphotransferase activity, alcohol group as acceptor	155	992	0.00043	0.0028
	GO:0016746	F	transferase activity, transferring acyl groups	62	326	0.00044	0.0028
	GO:0016616	F	oxidoreductase activity, acting on the CH-OH group of donors, NAD or NADP as acceptor	51	254	0.00047	0.0029
	GO:0016747	F	transferase activity, transferring acyl groups other than amino-acyl groups	55	281	0.0005	0.003
	GO:0004185	F	serine-type carboxypeptidase activity	13	33	0.00062	0.0037
	GO:0015294	F	solute:cation symporter activity	31	132	0.00069	0.004
	GO:0015293	F	symporter activity	31	132	0.00069	0.004
	GO:0016857	F	racemase and epimerase activity, acting on carbohydrates and derivatives	13	34	0.00077	0.0043
	GO:0070008	F	serine-type exopeptidase activity	13	34	0.00077	0.0043
	GO:0004650	F	polygalacturonase activity	13	35	0.00096	0.0053
	GO:0004175	F	endopeptidase activity	59	321	0.0012	0.0066
	GO:0005515	F	protein binding	398	2925	0.0012	0.0066
	GO:0016903	F	oxidoreductase activity, acting on the aldehyde or oxo group of donors	27	114	0.0013	0.007
	GO:0004180	F	carboxypeptidase activity	13	37	0.0014	0.0075
	GO:0016854	F	racemase and epimerase activity	14	42	0.0015	0.0075
	GO:0016836	F	hydro-lyase activity	22	86	0.0016	0.008
	GO:0016772	F	transferase activity, transferring phosphorus-containing groups	216	1500	0.0018	0.0086
	GO:0019207	F	kinase regulator activity	14	43	0.0017	0.0086
	GO:0004674	F	protein serine/threonine kinase activity	104	649	0.0018	0.0086
	GO:0004190	F	aspartic-type endopeptidase activity	20	76	0.0019	0.0089
	GO:0070001	F	aspartic-type peptidase activity	20	76	0.0019	0.0089
	GO:0004872	F	receptor activity	31	142	0.0019	0.0089
	GO:0015295	F	solute:hydrogen symporter activity	23	94	0.002	0.0092
	GO:0005351	F	sugar:hydrogen symporter activity	23	94	0.002	0.0092
	GO:0005402	F	cation:sugar symporter activity	23	94	0.002	0.0092
	GO:0016866	F	intramolecular transferase activity	18	66	0.0022	0.0097
	GO:0042626	F	ATPase activity, coupled to transmembrane movement of substances	36	176	0.0023	0.0097
	GO:0043492	F	ATPase activity, coupled to movement of substances	36	176	0.0023	0.0097
	GO:0004565	F	beta-galactosidase activity	8	16	0.0022	0.0097
	GO:0016820	F	hydrolase activity, acting on acid anhydrides, catalyzing transmembrane movement of substances	36	176	0.0023	0.0097
	GO:0047262	F	polygalacturonate 4-alpha-galacturonosyltransferase activity	10	25	0.0023	0.0099
	GO:0016765	F	transferase activity, transferring alkyl or aryl (other than methyl) groups	32	152	0.0026	0.011
	GO:0008238	F	exopeptidase activity	19	73	0.0027	0.011
	GO:0019887	F	protein kinase regulator activity	13	41	0.003	0.012
	GO:0016705	F	oxidoreductase activity, acting on paired donors, with incorporation or reduction of molecular oxygen	43	227	0.0032	0.013
	GO:0008509	F	anion transmembrane transporter activity	27	123	0.0033	0.013
	GO:0046910	F	pectinesterase inhibitor activity	11	32	0.0038	0.015
	GO:0003677	F	DNA binding	252	1816	0.0042	0.016
	GO:0008236	F	serine-type peptidase activity	32	158	0.0043	0.017
	GO:0017171	F	serine hydrolase activity	32	158	0.0043	0.017
	GO:0004364	F	glutathione transferase activity	17	66	0.0048	0.018
	GO:0016210	F	naringenin-chalcone synthase activity	7	15	0.0055	0.02
	GO:0015116	F	sulfate transmembrane transporter activity	7	15	0.0055	0.02
	GO:0015562	F	efflux transmembrane transporter activity	9	24	0.0054	0.02
	GO:0004312	F	fatty-acid synthase activity	9	25	0.0067	0.024
	GO:0016620	F	oxidoreductase activity, acting on the aldehyde or oxo group of donors, NAD or NADP as acceptor	21	93	0.0068	0.024
	GO:0016860	F	intramolecular oxidoreductase activity	18	75	0.007	0.025
	GO:0015112	F	nitrate transmembrane transporter activity	7	16	0.0072	0.025
	GO:0008324	F	cation transmembrane transporter activity	70	437	0.009	0.031
	GO:0004805	F	trehalose-phosphatase activity	7	17	0.0092	0.032
	GO:0016762	F	xyloglucan:xyloglucosyl transferase activity	9	27	0.0099	0.034
	GO:0048037	F	cofactor binding	47	273	0.01	0.034
	GO:0030613	F	oxidoreductase activity, acting on phosphorus or arsenic in donors	6	13	0.01	0.034
	GO:0008794	F	arsenate reductase (glutaredoxin) activity	6	13	0.01	0.034
	GO:0030614	F	oxidoreductase activity, acting on phosphorus or arsenic in donors, with disulfide as acceptor	6	13	0.01	0.034
	GO:0016791	F	phosphatase activity	52	310	0.011	0.035
	GO:0008905	F	mannose-phosphate guanylyltransferase activity	5	9	0.011	0.036
	GO:0051213	F	dioxygenase activity	13	50	0.012	0.038
	GO:0060089	F	molecular transducer activity	50	299	0.013	0.04
	GO:0004871	F	signal transducer activity	50	299	0.013	0.04
	GO:0030611	F	arsenate reductase activity	6	14	0.014	0.041
	GO:0019199	F	transmembrane receptor protein kinase activity	10	34	0.013	0.041
	GO:0016682	F	oxidoreductase activity, acting on diphenols and related substances as donors, oxygen as acceptor	10	34	0.013	0.041
	GO:0009672	F	auxin:hydrogen symporter activity	6	14	0.014	0.041
	GO:0015297	F	antiporter activity	23	113	0.013	0.041
	GO:0015114	F	phosphate transmembrane transporter activity	9	29	0.014	0.043
	GO:0005200	F	structural constituent of cytoskeleton	12	46	0.015	0.044
	GO:0008146	F	sulfotransferase activity	5	10	0.015	0.044
	GO:0004551	F	nucleotide diphosphatase activity	5	10	0.015	0.044
	GO:0004645	F	phosphorylase activity	5	10	0.015	0.044
	GO:0016420	F	malonyltransferase activity	5	10	0.015	0.044
	GO:0016701	F	oxidoreductase activity, acting on single donors with incorporation of molecular oxygen	14	58	0.016	0.045
	GO:0016811	F	hydrolase activity, acting on carbon-nitrogen (but not peptide) bonds, in linear amides	17	77	0.017	0.047
	GO:0070568	F	guanylyltransferase activity	6	15	0.017	0.048
	GO:0030570	F	pectate lyase activity	6	15	0.017	0.048
	GO:0016837	F	carbon-oxygen lyase activity, acting on polysaccharides	6	15	0.017	0.048
	GO:0033612	F	receptor serine/threonine kinase binding	8	25	0.018	0.049
	GO:0046914	F	transition metal ion binding	240	1787	0.018	0.049
	GO:0009975	F	cyclase activity	10	36	0.018	0.05
	GO:0005623	C	cell	1999	13141	9.3e-52	9e-50
	GO:0044464	C	cell part	1999	13141	9.3e-52	9e-50
	GO:0016020	C	membrane	1044	5956	1.1e-40	7.4e-39
	GO:0005886	C	plasma membrane	615	3375	8.4e-26	4e-24
	GO:0044425	C	membrane part	454	2421	7.6e-21	2.9e-19
	GO:0030312	C	external encapsulating structure	210	872	2.4e-19	6.5e-18
	GO:0005618	C	cell wall	209	866	2.4e-19	6.5e-18
	GO:0044424	C	intracellular part	1470	10436	1.1e-17	2.6e-16
	GO:0005737	C	cytoplasm	1241	8606	5e-17	1e-15
	GO:0044444	C	cytoplasmic part	1189	8187	5.2e-17	1e-15
	GO:0005622	C	intracellular	1487	10671	2.5e-16	4.4e-15
	GO:0044459	C	plasma membrane part	290	1521	3.1e-14	4.9e-13
	GO:0043231	C	intracellular membrane-bounded organelle	1135	8082	2.8e-12	3.9e-11
	GO:0043227	C	membrane-bounded organelle	1137	8097	2.7e-12	3.9e-11
	GO:0009505	C	plant-type cell wall	90	316	3.2e-12	4.2e-11
	GO:0031224	C	intrinsic to membrane	139	601	3.9e-12	4.5e-11
	GO:0043229	C	intracellular organelle	1187	8517	4e-12	4.5e-11
	GO:0043226	C	organelle	1187	8522	4.6e-12	4.9e-11
	GO:0005576	C	extracellular region	129	553	1.4e-11	1.4e-10
	GO:0031225	C	anchored to membrane	62	183	2.5e-11	2.4e-10
	GO:0005911	C	cell-cell junction	241	1318	1.8e-10	1.4e-09
	GO:0009506	C	plasmodesma	241	1318	1.8e-10	1.4e-09
	GO:0055044	C	symplast	241	1318	1.8e-10	1.4e-09
	GO:0030054	C	cell junction	241	1318	1.8e-10	1.4e-09
	GO:0005773	C	vacuole	251	1409	6.4e-10	4.9e-09
	GO:0031090	C	organelle membrane	301	1807	5.6e-09	4.1e-08
	GO:0009507	C	chloroplast	457	2997	1.7e-08	1.2e-07
	GO:0048046	C	apoplast	100	451	2.4e-08	1.7e-07
	GO:0009536	C	plastid	467	3087	2.7e-08	1.8e-07
	GO:0031226	C	intrinsic to plasma membrane	39	112	6.3e-08	4e-07
	GO:0005774	C	vacuolar membrane	150	803	1.7e-07	1.1e-06
	GO:0044437	C	vacuolar part	150	804	1.8e-07	1.1e-06
	GO:0034357	C	photosynthetic membrane	96	451	2.4e-07	1.3e-06
	GO:0031984	C	organelle subcompartment	116	580	2.3e-07	1.3e-06
	GO:0009579	C	thylakoid	139	734	2.5e-07	1.4e-06
	GO:0009535	C	chloroplast thylakoid membrane	91	425	3.8e-07	2.1e-06
	GO:0055035	C	plastid thylakoid membrane	91	426	4.2e-07	2.2e-06
	GO:0044434	C	chloroplast part	289	1821	5.3e-07	2.6e-06
	GO:0044446	C	intracellular organelle part	610	4297	5.3e-07	2.6e-06
	GO:0044422	C	organelle part	610	4301	5.9e-07	2.9e-06
	GO:0031976	C	plastid thylakoid	113	577	8.1e-07	3.7e-06
	GO:0009534	C	chloroplast thylakoid	113	577	8.1e-07	3.7e-06
	GO:0042651	C	thylakoid membrane	93	447	8.5e-07	3.8e-06
	GO:0005829	C	cytosol	492	3401	1.4e-06	6e-06
	GO:0009521	C	photosystem	26	66	1.5e-06	6.5e-06
	GO:0044436	C	thylakoid part	98	487	1.6e-06	6.5e-06
	GO:0044435	C	plastid part	290	1860	1.9e-06	7.7e-06
	GO:0000325	C	plant-type vacuole	39	132	2e-06	7.9e-06
	GO:0046658	C	anchored to plasma membrane	25	70	9.7e-06	3.8e-05
	GO:0009522	C	photosystem I	14	27	4e-05	0.00015
	GO:0016021	C	integral to membrane	73	369	5.1e-05	0.00019
	GO:0005874	C	microtubule	16	38	8.1e-05	0.0003
	GO:0009570	C	chloroplast stroma	157	978	0.00013	0.00049
	GO:0009532	C	plastid stroma	160	1004	0.00016	0.00055
	GO:0009705	C	plant-type vacuole membrane	25	86	0.00016	0.00055
	GO:0009941	C	chloroplast envelope	139	887	0.00075	0.0026
	GO:0005887	C	integral to plasma membrane	14	42	0.0015	0.0049
	GO:0030095	C	chloroplast photosystem II	10	25	0.0023	0.0078
	GO:0031978	C	plastid thylakoid lumen	21	84	0.0025	0.008
	GO:0009543	C	chloroplast thylakoid lumen	21	84	0.0025	0.008
	GO:0009526	C	plastid envelope	140	930	0.0028	0.0087
	GO:0005625	C	soluble fraction	5	7	0.0052	0.016
	GO:0009523	C	photosystem II	12	40	0.0062	0.019
	GO:0045298	C	tubulin complex	8	21	0.0079	0.024
	GO:0015630	C	microtubule cytoskeleton	23	108	0.0086	0.026
	GO:0010287	C	plastoglobule	21	97	0.01	0.029
	GO:0031977	C	thylakoid lumen	23	110	0.01	0.03
	GO:0010005	C	cortical microtubule, transverse to long axis	5	9	0.011	0.03
	GO:0005856	C	cytoskeleton	32	170	0.011	0.03
	GO:0042579	C	microbody	47	275	0.011	0.03
	GO:0005777	C	peroxisome	47	275	0.011	0.03
	GO:0000815	C	ESCRT III complex	5	9	0.011	0.03
	GO:0009897	C	external side of plasma membrane	6	14	0.014	0.035
	GO:0055028	C	cortical microtubule	6	14	0.014	0.035
	GO:0005881	C	cytoplasmic microtubule	6	14	0.014	0.035
	GO:0005794	C	Golgi apparatus	55	338	0.015	0.037
	GO:0030981	C	cortical microtubule cytoskeleton	6	15	0.017	0.044
	GO:0009986	C	cell surface	8	25	0.018	0.044
	GO:0044430	C	cytoskeletal part	27	144	0.019	0.046
	GO:0009538	C	photosystem I reaction center	5	11	0.02	0.048
	GO:0009654	C	oxygen evolving complex	5	11	0.02	0.048
Notes:
1) A total of 471 significant GO terms were overrepresented in the HLB response network.
2) Ontology: P, biological process; F, molecular function; C, cellular component.
3) Number in the network: the number of Probesets from the HLB response network (with a total of 3,507).
4) Number in the genome: the number of Probesets from the citrus genome (with a total of 30,173).
5) FDR: Flase discivery rate.
6) For this category, a unique number of Probesets (207) was obtained from two related GO terms, both of which were overrepresented in the network.
7) For this category, a unique number of Probesets (238) was obtained from four related GO terms, all of which were overrepresented in the network.
