# Supplementary material for: Transcriptome comparison and gene coexpression network analysis provide a systems view of citrus response to ‘Candidatus Liberibacter asiaticus’ infection
Source: BMC Genomics. 2013 Jan 16;14:27. doi: 10.1186/1471-2164-14-27 (PMC3577516; doi:10.1186/1471-2164-14-27)
Supplement: Additional file 6 — CitProbeID_AtGID annotation_GO terms. [file 1471-2164-14-27-S6.xls]

## Sheet: CitProbesAtGenes_C37
Table. Citrus ProbeSets with Arabidopsis annotation
	Note: The C37 Affymetrix citrus GeneChip was annotated by searching homoogous Arabidopsis genes using the Harvest web tool (citrus 1.32).
ProbeSet ID	AtGID	AtGID E-Score	Arabidopsis annotation
AF506028_F_at	AT1G80530.1	0	nodulin family protein
AF506028_R_at	AT1G80530.1	0	nodulin family protein
Cit.100.1.S1_x_at	AT1G62480.1	3e-10	vacuolar calcium-binding protein-related
Cit.1000.1.S1_s_at	AT4G31500.1	3e-93	CYP83B1 (CYTOCHROME P450 MONOOXYGENASE 83B1); oxidoreductase, acting on paired donors, with incorporation or reduction of molec
Cit.10001.1.S1_at	AT5G20900.1	7e-31	JAZ12 (JASMONATE-ZIM-DOMAIN PROTEIN 12)
Cit.10005.1.S1_s_at	AT3G12490.2	5e-75	cysteine protease inhibitor, putative / cystatin, putative
Cit.10006.1.S1_at	AT3G12120.2	0	FAD2 (FATTY ACID DESATURASE 2); delta12-fatty acid dehydrogenase/ omega-6 fatty acid desaturase
Cit.10007.1.S1_s_at	AT3G12120.2	0	FAD2 (FATTY ACID DESATURASE 2); delta12-fatty acid dehydrogenase/ omega-6 fatty acid desaturase
Cit.10009.1.S1_s_at
Cit.1001.1.S1_at	AT4G31500.1	7e-67	CYP83B1 (CYTOCHROME P450 MONOOXYGENASE 83B1); oxidoreductase, acting on paired donors, with incorporation or reduction of molec
Cit.1001.1.S1_s_at	AT4G31500.1	7e-67	CYP83B1 (CYTOCHROME P450 MONOOXYGENASE 83B1); oxidoreductase, acting on paired donors, with incorporation or reduction of molec
Cit.10010.1.S1_at
Cit.10011.1.S1_s_at
Cit.10012.1.S1_at
Cit.10014.1.S1_s_at	AT4G10265.1	7e-22	wound-responsive protein, putative
Cit.10017.1.S1_s_at	AT5G62390.1	1e-111	ATBAG7 (ARABIDOPSIS THALIANA BCL-2-ASSOCIATED ATHANOGENE 7); calmodulin binding
Cit.1002.1.S1_s_at	AT3G26180.2	1e-80	CYP71B20; electron carrier/ heme binding / iron ion binding / monooxygenase/ oxygen binding
Cit.10021.1.S1_s_at	AT4G24190.2	0	SHD (SHEPHERD); ATP binding / unfolded protein binding
Cit.10024.1.S1_s_at	AT5G42890.1	1e-54	SCP2 (STEROL CARRIER PROTEIN 2); oxidoreductase/ sterol carrier
Cit.10025.1.S1_at
Cit.10026.1.S1_at	AT5G42890.1	2e-32	SCP2 (STEROL CARRIER PROTEIN 2); oxidoreductase/ sterol carrier
Cit.10028.1.S1_at	AT3G15260.2	1e-127	protein phosphatase 2C, putative / PP2C, putative
Cit.10028.1.S1_x_at	AT3G15260.2	1e-127	protein phosphatase 2C, putative / PP2C, putative
Cit.1003.1.S1_s_at
Cit.1003.1.S1_x_at
Cit.10031.1.S1_s_at	AT3G22630.1	3e-99	PBD1 (20S PROTEASOME BETA SUBUNIT D1); peptidase/ threonine-type endopeptidase
Cit.10032.1.S1_s_at	AT1G75750.1	3e-37	GASA1 (GAST1 PROTEIN HOMOLOG 1)
Cit.10032.1.S1_x_at	AT1G75750.1	3e-37	GASA1 (GAST1 PROTEIN HOMOLOG 1)
Cit.10033.1.S1_x_at	AT1G75750.1	2e-36	GASA1 (GAST1 PROTEIN HOMOLOG 1)
Cit.10034.1.S1_s_at	AT4G32410.1	0	CESA1 (CELLULOSE SYNTHASE 1); cellulose synthase/ transferase, transferring glycosyl groups
Cit.10037.1.S1_at	AT4G32410.1	1e-100	CESA1 (CELLULOSE SYNTHASE 1); cellulose synthase/ transferase, transferring glycosyl groups
Cit.10040.1.S1_at	AT3G19450.1	1e-159	ATCAD4; cinnamyl-alcohol dehydrogenase
Cit.10040.1.S1_s_at	AT4G34230.1	1e-169	ATCAD5 (CINNAMYL ALCOHOL DEHYDROGENASE 5); cinnamyl-alcohol dehydrogenase
Cit.10043.1.S1_s_at	AT4G12800.1	2e-98	PSAL (photosystem I subunit L)
Cit.10046.1.S1_at	AT4G39070.1	4e-62	zinc finger (B-box type) family protein
Cit.10047.1.S1_s_at	AT3G49940.1	6e-81	LBD38 (LOB DOMAIN-CONTAINING PROTEIN 38)
Cit.1005.1.S1_s_at	AT4G31500.1	1e-142	CYP83B1 (CYTOCHROME P450 MONOOXYGENASE 83B1); oxidoreductase, acting on paired donors, with incorporation or reduction of molec
Cit.10050.1.S1_s_at	AT5G42190.1	2e-68	ASK2 (ARABIDOPSIS SKP1-LIKE 2); protein binding / ubiquitin-protein ligase
Cit.10053.1.S1_at	AT4G15560.1	0	CLA1 (CLOROPLASTOS ALTERADOS 1); 1-deoxy-D-xylulose-5-phosphate synthase
Cit.10054.1.S1_at	AT4G15560.1	5e-59	CLA1 (CLOROPLASTOS ALTERADOS 1); 1-deoxy-D-xylulose-5-phosphate synthase
Cit.10054.1.S1_s_at	AT4G15560.1	0	CLA1 (CLOROPLASTOS ALTERADOS 1); 1-deoxy-D-xylulose-5-phosphate synthase
Cit.10056.1.S1_at	AT4G15560.1	1e-147	CLA1 (CLOROPLASTOS ALTERADOS 1); 1-deoxy-D-xylulose-5-phosphate synthase
Cit.10057.1.S1_at
Cit.10057.1.S1_s_at	AT3G47340.1	1e-19	ASN1 (GLUTAMINE-DEPENDENT ASPARAGINE SYNTHASE 1); asparagine synthase (glutamine-hydrolyzing)
Cit.10058.1.S1_s_at	AT3G47340.1	0	ASN1 (GLUTAMINE-DEPENDENT ASPARAGINE SYNTHASE 1); asparagine synthase (glutamine-hydrolyzing)
Cit.1006.1.S1_s_at	AT5G25560.1	1e-135	zinc finger (C3HC4-type RING finger) family protein
Cit.10060.1.S1_at	AT3G47340.1	0	ASN1 (GLUTAMINE-DEPENDENT ASPARAGINE SYNTHASE 1); asparagine synthase (glutamine-hydrolyzing)
Cit.10060.1.S1_s_at	AT3G47340.1	0	ASN1 (GLUTAMINE-DEPENDENT ASPARAGINE SYNTHASE 1); asparagine synthase (glutamine-hydrolyzing)
Cit.10062.1.S1_at	AT3G47340.1	1e-19	ASN1 (GLUTAMINE-DEPENDENT ASPARAGINE SYNTHASE 1); asparagine synthase (glutamine-hydrolyzing)
Cit.10065.1.S1_s_at	AT5G46110.1	0	APE2 (ACCLIMATION OF PHOTOSYNTHESIS TO ENVIRONMENT 2); antiporter/ triose-phosphate transmembrane transporter
Cit.10068.1.S1_s_at	AT3G14130.1	1e-156	(S)-2-hydroxy-acid oxidase, peroxisomal, putative / glycolate oxidase, putative / short chain alpha-hydroxy acid oxidase, putativ
Cit.1007.1.S1_s_at	AT5G25560.1	1e-134	zinc finger (C3HC4-type RING finger) family protein
Cit.10070.1.S1_at	AT3G14130.1	3e-56	(S)-2-hydroxy-acid oxidase, peroxisomal, putative / glycolate oxidase, putative / short chain alpha-hydroxy acid oxidase, putativ
Cit.10071.1.S1_at
Cit.10072.1.S1_at
Cit.10074.1.S1_s_at	AT5G04590.1	2e-66	SIR; sulfite reductase (ferredoxin)/ sulfite reductase
Cit.10075.1.S1_at	AT2G20870.1	3e-11	cell wall protein precursor, putative
Cit.10076.1.S1_at	AT5G04590.1	3e-27	SIR; sulfite reductase (ferredoxin)/ sulfite reductase
Cit.10076.1.S1_s_at	AT5G04590.1	3e-27	SIR; sulfite reductase (ferredoxin)/ sulfite reductase
Cit.10078.1.S1_s_at	AT3G52300.1	4e-81	ATPQ (ATP SYNTHASE D CHAIN, MITOCHONDRIAL); hydrogen ion transmembrane transporter
Cit.10084.1.S1_at	AT5G45130.1	1e-98	RHA1 (RAB HOMOLOG 1); GTP binding
Cit.10084.1.S1_s_at	AT5G45130.1	1e-98	RHA1 (RAB HOMOLOG 1); GTP binding
Cit.10087.1.S1_s_at	AT3G16770.1	2e-53	ATEBP (ETHYLENE-RESPONSIVE ELEMENT BINDING PROTEIN); DNA binding / protein binding / transcription activator/ transcription facto
Cit.10089.1.S1_s_at	AT2G33040.1	1e-147	ATP synthase gamma chain, mitochondrial (ATPC)
Cit.10090.1.S1_s_at	AT2G33040.1	1e-147	ATP synthase gamma chain, mitochondrial (ATPC)
Cit.10092.1.S1_s_at	AT3G18830.1	0	ATPLT5 (POLYOL TRANSPORTER 5); D-ribose transmembrane transporter/ D-xylose transmembrane transporter/ carbohydrate transmembrane
Cit.10093.1.S1_at	AT3G18830.1	9e-90	ATPLT5 (POLYOL TRANSPORTER 5); D-ribose transmembrane transporter/ D-xylose transmembrane transporter/ carbohydrate transmembrane
Cit.10097.1.S1_s_at	AT4G03280.1	1e-100	PETC (PHOTOSYNTHETIC ELECTRON TRANSFER C); electron transporter, transferring electrons from cytochrome b6/f complex of photosyst
Cit.10100.1.S1_s_at	AT3G48560.1	0	CSR1 (CHLORSULFURON/IMIDAZOLINONE RESISTANT 1); acetolactate synthase/ pyruvate decarboxylase
Cit.10101.1.S1_at	AT3G48560.1	4e-56	CSR1 (CHLORSULFURON/IMIDAZOLINONE RESISTANT 1); acetolactate synthase/ pyruvate decarboxylase
Cit.10106.1.S1_s_at	AT5G28540.1	0	BIP1; ATP binding
Cit.10110.1.S1_s_at	AT5G06360.1	1e-140	ribosomal protein S8e family protein
Cit.10114.1.S1_s_at	AT5G33370.1	1e-149	GDSL-motif lipase/hydrolase family protein
Cit.10115.1.S1_at	AT3G04290.1	9e-74	LTL1 (LI-TOLERANT LIPASE 1); carboxylesterase/ hydrolase, acting on ester bonds
Cit.10117.1.S1_at
Cit.10118.1.S1_at
Cit.10118.1.S1_s_at	AT5G19990.1	0	RPT6A (REGULATORY PARTICLE TRIPLE-A ATPASE 6A); ATPase
Cit.10119.1.S1_s_at	AT2G04240.2	6e-47	XERICO; protein binding / zinc ion binding
Cit.1012.1.S1_at	AT3G07220.1	4e-56	transcriptional activator, putative
Cit.10123.1.S1_at	AT5G02560.1	6e-35	HTA12; DNA binding
Cit.10127.1.S1_s_at	AT2G31200.1	2e-66	ADF6 (ACTIN DEPOLYMERIZING FACTOR 6); actin binding
Cit.10128.1.S1_at
Cit.1013.1.S1_s_at	AT5G20250.3	0	DIN10 (DARK INDUCIBLE 10); hydrolase, hydrolyzing O-glycosyl compounds
Cit.10131.1.S1_at	AT3G14290.1	1e-127	PAE2; endopeptidase/ peptidase/ threonine-type endopeptidase
Cit.10132.1.S1_s_at	AT3G14290.1	1e-127	PAE2; endopeptidase/ peptidase/ threonine-type endopeptidase
Cit.10133.1.S1_s_at	AT1G14520.1	1e-147	MIOX1 (MYO-INISITOL OXYGENASE); inositol oxygenase/ oxidoreductase
Cit.10135.1.S1_s_at	AT4G26300.1	0	emb1027 (embryo defective 1027); ATP binding / aminoacyl-tRNA ligase/ arginine-tRNA ligase/ nucleotide binding
Cit.10140.1.S1_at	AT3G04880.1	1e-123	DRT102 (DNA-DAMAGE-REPAIR/TOLERATION 2)
Cit.10142.1.S1_s_at	AT3G04880.1	1e-125	DRT102 (DNA-DAMAGE-REPAIR/TOLERATION 2)
Cit.10146.1.S1_s_at	AT1G11860.2	0	aminomethyltransferase, putative
Cit.10148.1.S1_s_at	AT4G37930.1	0	SHM1 (SERINE TRANSHYDROXYMETHYLTRANSFERASE 1); glycine hydroxymethyltransferase/ poly(U) binding
Cit.10152.1.S1_at
Cit.10152.1.S1_s_at	AT4G27410.2	1e-110	RD26 (RESPONSIVE TO DESICCATION 26); transcription activator/ transcription factor
Cit.10155.1.S1_s_at	AT5G22250.1	1e-117	CCR4-NOT transcription complex protein, putative
Cit.10158.1.S1_s_at	AT5G65430.1	1e-120	GRF8 (GENERAL REGULATORY FACTOR 8); protein binding / protein phosphorylated amino acid binding
Cit.10159.1.S1_at	AT5G65430.2	2e-70	GRF8 (GENERAL REGULATORY FACTOR 8); protein binding / protein phosphorylated amino acid binding
Cit.10160.1.S1_at
Cit.10161.1.S1_s_at	AT1G44575.1	1e-102	NPQ4 (NONPHOTOCHEMICAL QUENCHING); chlorophyll binding / xanthophyll binding
Cit.10162.1.S1_at	AT1G44575.1	1e-102	NPQ4 (NONPHOTOCHEMICAL QUENCHING); chlorophyll binding / xanthophyll binding
Cit.10165.1.S1_s_at	AT1G15950.1	1e-153	CCR1 (CINNAMOYL COA REDUCTASE 1); cinnamoyl-CoA reductase
Cit.10166.1.S1_x_at	AT1G15950.1	1e-153	CCR1 (CINNAMOYL COA REDUCTASE 1); cinnamoyl-CoA reductase
Cit.10167.1.S1_at	AT1G80820.1	4e-41	CCR2 (CINNAMOYL COA REDUCTASE); cinnamoyl-CoA reductase
Cit.10169.1.S1_x_at
Cit.1017.1.S1_x_at	AT1G62500.1	4e-51	protease inhibitor/seed storage/lipid transfer protein (LTP) family protein
Cit.10170.1.S1_at
Cit.10171.1.S1_x_at
Cit.10172.1.S1_x_at
Cit.10173.1.S1_at
Cit.10174.1.S1_at
Cit.10176.1.S1_at
Cit.10177.1.S1_x_at
Cit.1018.1.S1_x_at	AT2G10940.2	3e-42	protease inhibitor/seed storage/lipid transfer protein (LTP) family protein
Cit.10182.1.S1_s_at	AT1G60690.1	1e-110	aldo/keto reductase family protein
Cit.10183.1.S1_at	AT1G60680.1	1e-109	aldo/keto reductase family protein
Cit.10187.1.S1_s_at	AT3G17000.1	1e-112	UBC32 (ubiquitin-conjugating enzyme 32); ubiquitin-protein ligase
Cit.10188.1.S1_at	AT3G17000.1	3e-25	UBC32 (ubiquitin-conjugating enzyme 32); ubiquitin-protein ligase
Cit.10189.1.S1_at	AT3G53750.1	0	ACT3 (actin 3); structural constituent of cytoskeleton
Cit.10190.1.S1_at	AT3G53750.1	0	ACT3 (actin 3); structural constituent of cytoskeleton
Cit.10191.1.S1_s_at	AT3G53750.1	0	ACT3 (actin 3); structural constituent of cytoskeleton
Cit.10192.1.S1_s_at	AT3G53750.1	0	ACT3 (actin 3); structural constituent of cytoskeleton
Cit.10193.1.S1_at	AT4G02280.1	0	SUS3 (sucrose synthase 3); UDP-glycosyltransferase/ sucrose synthase/ transferase, transferring glycosyl groups
Cit.10194.1.S1_s_at	AT1G30910.1	1e-123	molybdenum cofactor sulfurase family protein
Cit.10194.1.S1_x_at	AT1G30910.1	1e-123	molybdenum cofactor sulfurase family protein
Cit.10196.1.S1_at	AT1G48410.1	0	AGO1 (ARGONAUTE 1); endoribonuclease/ miRNA binding / protein binding / siRNA binding
Cit.10197.1.S1_s_at	AT1G48410.1	0	AGO1 (ARGONAUTE 1); endoribonuclease/ miRNA binding / protein binding / siRNA binding
Cit.102.1.S1_s_at	AT2G39700.1	1e-133	ATEXPA4 (ARABIDOPSIS THALIANA EXPANSIN A4)
Cit.1020.1.S1_at	AT4G35860.1	1e-109	ATGB2 (GTP-BINDING 2); GTP binding
Cit.10201.1.S1_at	AT2G39840.1	1e-170	TOPP4; protein serine/threonine phosphatase
Cit.10203.1.S1_s_at	AT2G42840.1	4e-74	PDF1 (PROTODERMAL FACTOR 1)
Cit.10203.1.S1_x_at	AT2G42840.1	2e-41	PDF1 (PROTODERMAL FACTOR 1)
Cit.10206.1.S1_s_at	AT1G07400.1	5e-15	17.8 kDa class I heat shock protein (HSP17.8-CI)
Cit.10207.1.S1_at	AT1G07400.1	7e-15	17.8 kDa class I heat shock protein (HSP17.8-CI)
Cit.10209.1.S1_s_at	AT1G10200.1	9e-88	WLIM1; transcription factor/ zinc ion binding
Cit.1021.1.S1_at	AT5G42190.1	2e-70	ASK2 (ARABIDOPSIS SKP1-LIKE 2); protein binding / ubiquitin-protein ligase
Cit.1021.1.S1_s_at	AT4G17615.1	1e-102	CBL1 (CALCINEURIN B-LIKE PROTEIN 1); calcium ion binding
Cit.10210.1.S1_at	AT5G55280.1	0	FTSZ1-1; protein binding / structural molecule
Cit.10210.1.S1_s_at	AT5G55280.1	0	FTSZ1-1; protein binding / structural molecule
Cit.10212.1.S1_at	AT5G55280.1	9e-37	FTSZ1-1; protein binding / structural molecule
Cit.10213.1.S1_at	AT1G10200.1	2e-87	WLIM1; transcription factor/ zinc ion binding
Cit.10214.1.S1_s_at	ATMG01080.1	3e-36	subunit 9 of mitochondrial F0-ATPase
Cit.10215.1.S1_s_at	AT3G55120.1	4e-82	TT5 (TRANSPARENT TESTA 5); chalcone isomerase
Cit.10216.1.S1_at
Cit.10219.1.S1_at	AT1G17840.1	3e-79	WBC11 (WHITE-BROWN COMPLEX HOMOLOG PROTEIN 11); ATPase, coupled to transmembrane movement of substances / fatty acid transporter
Cit.10220.1.S1_s_at	AT1G79750.1	0	ATNADP-ME4 (NADP-malic enzyme 4); malate dehydrogenase (oxaloacetate-decarboxylating) (NADP+)/ malic enzyme/ oxidoreductase, ac
Cit.10224.1.S1_s_at	AT3G21055.1	4e-23	PSBTN (photosystem II subunit T)
Cit.10225.1.S1_s_at	AT4G27090.1	4e-59	60S ribosomal protein L14 (RPL14B)
Cit.10226.1.S1_at	AT4G27090.1	5e-59	60S ribosomal protein L14 (RPL14B)
Cit.10228.1.S1_s_at
Cit.1023.1.S1_s_at	AT3G01470.1	2e-45	ATHB-1 (ARABIDOPSIS THALIANA HOMEOBOX 1); DNA binding / protein homodimerization/ sequence-specific DNA binding / transcription act
Cit.10231.1.S1_at	AT3G12203.1	1e-117	scpl17 (serine carboxypeptidase-like 17); serine-type carboxypeptidase
Cit.10232.1.S1_s_at	AT3G12203.1	1e-117	scpl17 (serine carboxypeptidase-like 17); serine-type carboxypeptidase
Cit.10233.1.S1_at	AT1G33540.1	1e-118	scpl18 (serine carboxypeptidase-like 18); serine-type carboxypeptidase
Cit.10234.1.S1_s_at	AT5G53560.1	3e-45	CB5-E (CYTOCHROME B5 ISOFORM E); heme binding
Cit.10235.1.S1_at	AT5G52390.1	2e-54	photoassimilate-responsive protein, putative
Cit.10236.1.S1_s_at	AT2G37660.1	1e-127	binding / catalytic/ coenzyme binding
Cit.10239.1.S1_s_at	AT5G05370.1	2e-28	ubiquinol-cytochrome C reductase complex ubiquinone-binding protein, putative / ubiquinol-cytochrome C reductase complex 8.2 kDa
Cit.10244.1.S1_s_at	AT4G35160.1	7e-47	O-methyltransferase family 2 protein
Cit.10247.1.S1_at	AT4G35150.1	9e-30	O-methyltransferase family 2 protein
Cit.10247.1.S1_x_at	AT4G35150.1	9e-30	O-methyltransferase family 2 protein
Cit.10248.1.S1_s_at	AT1G70600.1	8e-78	structural constituent of ribosome
Cit.10252.1.S1_s_at	AT4G13010.1	1e-151	oxidoreductase, zinc-binding dehydrogenase family protein
Cit.10256.1.S1_s_at	AT2G21170.1	1e-138	TIM (TRIOSEPHOSPHATE ISOMERASE); catalytic/ triose-phosphate isomerase
Cit.10258.1.S1_s_at	AT1G32928.1	5e-09	unknown protein
Cit.10260.1.S1_at	AT2G47710.1	9e-41	universal stress protein (USP) family protein
Cit.10260.1.S1_s_at	AT2G47710.1	9e-66	universal stress protein (USP) family protein
Cit.10265.1.S1_s_at	AT4G18100.1	3e-64	60S ribosomal protein L32 (RPL32A)
Cit.10266.1.S1_at	AT4G18100.1	3e-64	60S ribosomal protein L32 (RPL32A)
Cit.10267.1.S1_at	AT5G59300.1	2e-28	UBC7 (UBIQUITIN CARRIER PROTEIN 7); protein binding / ubiquitin-protein ligase
Cit.10268.1.S1_at	AT3G46460.1	1e-84	UBC13 (ubiquitin-conjugating enzyme 13); ubiquitin-protein ligase
Cit.10269.1.S1_at
Cit.10271.1.S1_s_at	AT4G34110.1	1e-169	PAB2 (POLY(A) BINDING 2); RNA binding / translation initiation factor
Cit.10272.1.S1_s_at	AT4G34110.1	1e-169	PAB2 (POLY(A) BINDING 2); RNA binding / translation initiation factor
Cit.10274.1.S1_s_at	AT3G23820.1	0	GAE6 (UDP-D-GLUCURONATE 4-EPIMERASE 6); UDP-glucuronate 4-epimerase/ catalytic
Cit.10276.1.S1_at	AT3G23820.1	0	GAE6 (UDP-D-GLUCURONATE 4-EPIMERASE 6); UDP-glucuronate 4-epimerase/ catalytic
Cit.10277.1.S1_s_at	AT3G57520.1	0	AtSIP2 (Arabidopsis thaliana seed imbibition 2); hydrolase, hydrolyzing O-glycosyl compounds
Cit.10278.1.S1_x_at	AT3G57520.1	5e-81	AtSIP2 (Arabidopsis thaliana seed imbibition 2); hydrolase, hydrolyzing O-glycosyl compounds
Cit.10279.1.S1_at	AT3G57520.1	0	AtSIP2 (Arabidopsis thaliana seed imbibition 2); hydrolase, hydrolyzing O-glycosyl compounds
Cit.1028.1.S1_s_at	AT5G20720.2	1e-103	CPN20 (CHAPERONIN 20); calmodulin binding
Cit.10280.1.S1_x_at	AT3G57520.1	0	AtSIP2 (Arabidopsis thaliana seed imbibition 2); hydrolase, hydrolyzing O-glycosyl compounds
Cit.10281.1.S1_at	AT4G30960.1	4e-86	SIP3 (SOS3-INTERACTING PROTEIN 3); ATP binding / kinase/ protein kinase/ protein serine/threonine kinase
Cit.10281.1.S1_s_at	AT4G30960.1	0	SIP3 (SOS3-INTERACTING PROTEIN 3); ATP binding / kinase/ protein kinase/ protein serine/threonine kinase
Cit.10282.1.S1_s_at	AT4G30960.1	0	SIP3 (SOS3-INTERACTING PROTEIN 3); ATP binding / kinase/ protein kinase/ protein serine/threonine kinase
Cit.10284.1.S1_s_at	AT5G35630.3	0	GS2 (GLUTAMINE SYNTHETASE 2); glutamate-ammonia ligase
Cit.10290.1.S1_s_at	AT3G51440.1	2e-42	strictosidine synthase family protein
Cit.10294.1.S1_at	AT1G32230.2	1e-135	RCD1 (RADICAL-INDUCED CELL DEATH1); protein binding
Cit.10295.1.S1_at	AT1G32230.2	3e-12	RCD1 (RADICAL-INDUCED CELL DEATH1); protein binding
Cit.10299.1.S1_at	AT5G58640.1	6e-72	selenoprotein-related
Cit.1030.1.S1_s_at	AT3G53740.4	4e-42	60S ribosomal protein L36 (RPL36B)
Cit.10303.1.S1_x_at	AT4G04020.1	1e-100	FIB (FIBRILLIN); structural molecule
Cit.10304.1.S1_s_at	AT3G58780.1	7e-96	SHP1 (SHATTERPROOF 1); DNA binding / protein binding / transcription factor
Cit.10304.1.S1_x_at	AT3G58780.2	7e-07	SHP1 (SHATTERPROOF 1); DNA binding / protein binding / transcription factor
Cit.10306.1.S1_at
Cit.10308.1.S1_s_at	AT1G21890.1	1e-135	nodulin MtN21 family protein
Cit.10310.1.S1_at	AT1G25520.1	1e-100	unknown protein
Cit.10311.1.S1_s_at	AT1G21890.1	1e-135	nodulin MtN21 family protein
Cit.10314.1.S1_at	AT4G29040.1	1e-102	RPT2a (regulatory particle AAA-ATPase 2a); ATPase
Cit.10315.1.S1_s_at	AT4G29040.1	0	RPT2a (regulatory particle AAA-ATPase 2a); ATPase
Cit.10318.1.S1_x_at	AT3G51730.1	2e-55	saposin B domain-containing protein
Cit.10319.1.S1_at	AT3G51730.1	4e-53	saposin B domain-containing protein
Cit.10320.1.S1_s_at	AT5G01800.1	8e-09	saposin B domain-containing protein
Cit.10322.1.S1_s_at	AT3G51730.1	2e-55	saposin B domain-containing protein
Cit.10324.1.S1_at	AT3G52960.1	3e-76	peroxiredoxin type 2, putative
Cit.10326.1.S1_at	AT2G47840.1	1e-63	tic20 protein-related
Cit.10327.1.S1_s_at	AT3G52960.1	3e-76	peroxiredoxin type 2, putative
Cit.10328.1.S1_at	AT4G09600.1	2e-23	GASA3 (GAST1 PROTEIN HOMOLOG 3)
Cit.10328.1.S1_s_at	AT4G09600.1	2e-23	GASA3 (GAST1 PROTEIN HOMOLOG 3)
Cit.1033.1.S1_s_at	AT2G39050.1	2e-87	hydroxyproline-rich glycoprotein family protein
Cit.10334.1.S1_at	AT1G37130.1	0	NIA2 (NITRATE REDUCTASE 2); nitrate reductase (NADH)/ nitrate reductase
Cit.10334.1.S1_s_at	AT1G37130.1	0	NIA2 (NITRATE REDUCTASE 2); nitrate reductase (NADH)/ nitrate reductase
Cit.10335.1.S1_at	AT1G77760.1	7e-95	NIA1 (NITRATE REDUCTASE 1); nitrate reductase
Cit.10335.1.S1_s_at	AT1G77760.1	7e-95	NIA1 (NITRATE REDUCTASE 1); nitrate reductase
Cit.10337.1.S1_at	AT4G17510.1	1e-91	UCH3 (UBIQUITIN C-TERMINAL HYDROLASE 3); ubiquitin thiolesterase
Cit.10339.1.S1_at	AT3G07760.2	6e-64	FUNCTIONS IN: molecular_function unknown; INVOLVED IN: biological_process unknown; LOCATED IN: cellular_component unknown; EXPRES
Cit.10344.1.S1_at	AT3G52850.1	1e-117	VSR1 (VACUOLAR SORTING RECEPTOR HOMOLOG 1); amino-terminal vacuolar sorting propeptide binding
Cit.10345.1.S1_s_at	AT3G52850.1	1e-117	VSR1 (VACUOLAR SORTING RECEPTOR HOMOLOG 1); amino-terminal vacuolar sorting propeptide binding
Cit.10345.1.S1_x_at	AT2G30290.1	4e-58	vacuolar sorting receptor, putative
Cit.10346.1.S1_at	AT3G52850.1	1e-122	VSR1 (VACUOLAR SORTING RECEPTOR HOMOLOG 1); amino-terminal vacuolar sorting propeptide binding
Cit.10347.1.S1_s_at	AT5G54540.1	5e-42	FUNCTIONS IN: molecular_function unknown; INVOLVED IN: biological_process unknown; LOCATED IN: cellular_component unknown; EXPR
Cit.10349.1.S1_at	AT5G54540.1	1e-40	FUNCTIONS IN: molecular_function unknown; INVOLVED IN: biological_process unknown; LOCATED IN: cellular_component unknown; EXPR
Cit.10350.1.S1_s_at	AT5G05690.1	0	CPD (CONSTITUTIVE PHOTOMORPHOGENIC DWARF); electron carrier/ heme binding / iron ion binding / monooxygenase/ oxygen binding
Cit.10353.1.S1_at	AT2G40890.1	0	CYP98A3 (cytochrome P450, family 98, subfamily A, polypeptide 3); monooxygenase/ p-coumarate 3-hydroxylase
Cit.10354.1.S1_at
Cit.10355.1.S1_s_at	AT2G23910.1	6e-68	cinnamoyl-CoA reductase-related
Cit.1036.1.S1_at
Cit.10360.1.S1_s_at	AT5G41390.1	1e-115	FUNCTIONS IN: molecular_function unknown; INVOLVED IN: biological_process unknown; CONTAINS InterPro DOMAIN/s: Protein of unkno
Cit.10361.1.S1_at	AT4G23470.1	1e-104	hydroxyproline-rich glycoprotein family protein
Cit.10363.1.S1_s_at	AT3G23730.1	1e-124	xyloglucan:xyloglucosyl transferase, putative / xyloglucan endotransglycosylase, putative / endo-xyloglucan transferase, putative
Cit.10365.1.S1_x_at	AT1G56300.1	8e-27	DNAJ heat shock N-terminal domain-containing protein
Cit.10366.1.S1_s_at	AT1G56300.1	3e-57	DNAJ heat shock N-terminal domain-containing protein
Cit.10367.1.S1_s_at	AT1G56300.1	3e-57	DNAJ heat shock N-terminal domain-containing protein
Cit.10372.1.S1_s_at	AT4G11260.1	1e-135	SGT1B; protein binding
Cit.10373.1.S1_at
Cit.10373.1.S1_s_at	AT1G45000.1	0	26S proteasome regulatory complex subunit p42D, putative
Cit.10379.1.S1_at	AT3G26340.1	1e-130	20S proteasome beta subunit E, putative
Cit.10380.1.S1_at	AT1G78680.1	1e-138	ATGGH2 (gamma-glutamyl hydrolase 2); omega peptidase
Cit.10380.1.S1_s_at	AT1G78680.1	1e-138	ATGGH2 (gamma-glutamyl hydrolase 2); omega peptidase
Cit.10380.1.S1_x_at
Cit.10381.1.S1_s_at	AT2G17705.1	2e-49	unknown protein
Cit.10382.1.S1_at	AT1G78680.1	1e-128	ATGGH2 (gamma-glutamyl hydrolase 2); omega peptidase
Cit.10383.1.S1_at	AT1G78680.1	1e-118	ATGGH2 (gamma-glutamyl hydrolase 2); omega peptidase
Cit.10385.1.S1_at	AT3G01130.1	2e-16	unknown protein
Cit.10386.1.S1_at	AT3G07680.1	3e-29	emp24/gp25L/p24 family protein
Cit.10386.1.S1_s_at	AT3G07680.1	1e-88	emp24/gp25L/p24 family protein
Cit.10387.1.S1_s_at	AT3G07680.1	3e-29	emp24/gp25L/p24 family protein
Cit.10388.1.S1_at	AT4G38510.4	2e-65	vacuolar ATP synthase subunit B, putative / V-ATPase B subunit, putative / vacuolar proton pump B subunit, putative / V-ATPase
Cit.10388.1.S1_x_at	AT4G38510.4	2e-65	vacuolar ATP synthase subunit B, putative / V-ATPase B subunit, putative / vacuolar proton pump B subunit, putative / V-ATPase
Cit.10389.1.S1_x_at	AT4G38510.4	0	vacuolar ATP synthase subunit B, putative / V-ATPase B subunit, putative / vacuolar proton pump B subunit, putative / V-ATPase
Cit.1039.1.S1_at	AT3G03870.2	1e-37	unknown protein
Cit.10391.1.S1_at	AT1G48920.1	1e-115	ATNUC-L1; nucleic acid binding / nucleotide binding
Cit.10391.1.S1_s_at	AT1G48920.1	1e-115	ATNUC-L1; nucleic acid binding / nucleotide binding
Cit.10393.1.S1_at	AT5G06290.1	1e-109	2-Cys Prx B (2-Cysteine peroxiredoxin B); antioxidant/ peroxiredoxin
Cit.10395.1.S1_s_at	AT5G06290.1	1e-109	2-Cys Prx B (2-Cysteine peroxiredoxin B); antioxidant/ peroxiredoxin
Cit.10396.1.S1_s_at	AT2G43150.1	1e-94	proline-rich extensin-like family protein
Cit.10398.1.S1_at	AT3G13050.1	1e-62	transporter-related
Cit.104.1.S1_at
Cit.104.1.S1_x_at
Cit.10402.1.S1_s_at	AT5G17990.1	1e-149	TRP1 (tryptophan biosynthesis 1); anthranilate phosphoribosyltransferase
Cit.10405.1.S1_s_at	AT5G44340.1	0	TUB4; structural constituent of cytoskeleton
Cit.10406.1.S1_at	AT5G44340.1	0	TUB4; structural constituent of cytoskeleton
Cit.10407.1.S1_s_at	AT1G74920.1	0	ALDH10A8; 3-chloroallyl aldehyde dehydrogenase/ oxidoreductase
Cit.1041.1.S1_s_at	AT1G42960.1	2e-44	expressed protein localized to the inner membrane of the chloroplast.
Cit.10410.1.S1_at
Cit.10410.1.S1_s_at	AT4G00660.1	0	DEAD/DEAH box helicase, putative
Cit.10411.1.S1_at	AT4G00660.1	5e-95	DEAD/DEAH box helicase, putative
Cit.10412.1.S1_s_at	AT3G10300.3	1e-109	calcium-binding EF hand family protein
Cit.10415.1.S1_s_at	AT2G40100.1	1e-126	LHCB4.3 (light harvesting complex PSII); chlorophyll binding
Cit.10417.1.S1_at	AT2G40100.1	5e-67	LHCB4.3 (light harvesting complex PSII); chlorophyll binding
Cit.10418.1.S1_x_at	AT2G23070.1	0	casein kinase II alpha chain, putative
Cit.10420.1.S1_s_at	AT2G23070.1	0	casein kinase II alpha chain, putative
Cit.10420.1.S1_x_at	AT2G23070.1	0	casein kinase II alpha chain, putative
Cit.10421.1.S1_at	AT5G47030.1	5e-85	ATP synthase delta' chain, mitochondrial
Cit.10425.1.S1_s_at	AT5G05250.1	1e-42	unknown protein
Cit.10428.1.S1_at	AT3G25910.1	5e-07	zinc ion binding
Cit.1043.1.S1_at	AT1G42960.1	3e-44	expressed protein localized to the inner membrane of the chloroplast.
Cit.10430.1.S1_at	AT1G03220.1	6e-49	extracellular dermal glycoprotein, putative / EDGP, putative
Cit.10431.1.S1_s_at	AT3G25910.1	1e-102	zinc ion binding
Cit.10432.1.S1_s_at	AT5G64430.1	5e-63	octicosapeptide/Phox/Bem1p (PB1) domain-containing protein
Cit.10433.1.S1_at	AT5G64430.1	5e-63	octicosapeptide/Phox/Bem1p (PB1) domain-containing protein
Cit.10435.1.S1_at	AT2G35900.1	6e-43	unknown protein
Cit.10435.1.S1_s_at	AT5G64430.1	1e-61	octicosapeptide/Phox/Bem1p (PB1) domain-containing protein
Cit.10437.1.S1_at	AT3G61490.2	0	glycoside hydrolase family 28 protein / polygalacturonase (pectinase) family protein
Cit.10437.1.S1_s_at	AT3G61490.2	0	glycoside hydrolase family 28 protein / polygalacturonase (pectinase) family protein
Cit.10439.1.S1_at	AT1G62040.1	7e-58	ATG8C (autophagy 8c); microtubule binding
Cit.10439.1.S1_s_at	AT1G62040.1	7e-58	ATG8C (autophagy 8c); microtubule binding
Cit.1044.1.S1_s_at	AT2G27500.1	1e-151	glycosyl hydrolase family 17 protein
Cit.10440.1.S1_at	AT1G62040.1	8e-53	ATG8C (autophagy 8c); microtubule binding
Cit.10441.1.S1_at	AT1G12000.1	0	pyrophosphate--fructose-6-phosphate 1-phosphotransferase beta subunit, putative / pyrophosphate-dependent 6-phosphofructose-1-kin
Cit.10442.1.S1_s_at	AT4G33010.1	0	AtGLDP1 (Arabidopsis thaliana glycine decarboxylase P-protein 1); catalytic/ glycine dehydrogenase (decarboxylating)/ pyridoxal
Cit.10444.1.S1_at	AT4G15440.1	1e-138	HPL1 (HYDROPEROXIDE LYASE 1); electron carrier/ heme binding / iron ion binding / monooxygenase
Cit.10445.1.S1_s_at	AT1G32210.1	8e-53	ATDAD1 (DEFENDER AGAINST APOPTOTIC DEATH 1)
Cit.10447.1.S1_at	AT1G32210.1	2e-52	ATDAD1 (DEFENDER AGAINST APOPTOTIC DEATH 1)
Cit.10450.1.S1_at	AT3G44110.1	0	ATJ3; protein binding
Cit.10452.1.S1_at	AT1G30070.1	4e-80	SGS domain-containing protein
Cit.10453.1.S1_s_at
Cit.10454.1.S1_at
Cit.10457.1.S1_at	AT3G25180.1	6e-81	CYP82G1; electron carrier/ heme binding / iron ion binding / monooxygenase/ oxygen binding
Cit.10457.1.S1_s_at	AT3G25180.1	1e-121	CYP82G1; electron carrier/ heme binding / iron ion binding / monooxygenase/ oxygen binding
Cit.1046.1.S1_at	AT2G27500.3	2e-25	glycosyl hydrolase family 17 protein
Cit.10460.1.S1_at	AT5G01750.2	4e-60	unknown protein
Cit.10463.1.S1_s_at	AT5G01750.2	2e-70	unknown protein
Cit.10465.1.S1_s_at	AT2G26150.1	1e-105	ATHSFA2; DNA binding / transcription factor
Cit.10467.1.S1_at	AT1G63770.4	0	peptidase M1 family protein
Cit.10467.1.S1_s_at	AT1G63770.4	0	peptidase M1 family protein
Cit.10468.1.S1_at
Cit.10469.1.S1_s_at	AT5G59613.1	2e-20	unknown protein
Cit.1047.1.S1_s_at	AT2G22480.1	6e-63	PFK5 (PHOSPHOFRUCTOKINASE 5); 6-phosphofructokinase
Cit.10471.1.S1_s_at	AT2G26660.1	1e-108	SPX2 (SPX DOMAIN GENE 2)
Cit.10475.1.S1_at	AT1G14510.1	1e-129	AL7 (ALFIN-LIKE 7); DNA binding / methylated histone residue binding
Cit.10476.1.S1_s_at	AT1G14510.1	7e-77	AL7 (ALFIN-LIKE 7); DNA binding / methylated histone residue binding
Cit.10477.1.S1_at	AT1G14510.1	3e-75	AL7 (ALFIN-LIKE 7); DNA binding / methylated histone residue binding
Cit.10479.1.S1_s_at	AT5G25220.2	1e-177	KNAT3 (KNOTTED1-LIKE HOMEOBOX GENE 3); transcription activator/ transcription factor
Cit.10480.1.S1_at	AT5G25220.2	1e-46	KNAT3 (KNOTTED1-LIKE HOMEOBOX GENE 3); transcription activator/ transcription factor
Cit.10482.1.S1_s_at	AT3G08030.1	1e-153	unknown protein
Cit.10484.1.S1_at	AT3G54470.1	4e-48	uridine 5'-monophosphate synthase / UMP synthase (PYRE-F) (UMPS)
Cit.10485.1.S1_s_at	AT3G54470.1	0	uridine 5'-monophosphate synthase / UMP synthase (PYRE-F) (UMPS)
Cit.10487.1.S1_s_at
Cit.10487.1.S1_x_at
Cit.10491.1.S1_s_at
Cit.10492.1.S1_s_at	AT3G16370.1	1e-146	GDSL-motif lipase/hydrolase family protein
Cit.10493.1.S1_s_at	AT3G16370.1	1e-125	GDSL-motif lipase/hydrolase family protein
Cit.10494.1.S1_at	AT3G16370.1	1e-125	GDSL-motif lipase/hydrolase family protein
Cit.10496.1.S1_at	AT1G30380.1	3e-53	PSAK (photosystem I subunit K)
Cit.10498.1.S1_at	AT1G17100.1	8e-80	SOUL heme-binding family protein
Cit.10500.1.S1_s_at	AT2G21870.1	8e-96	unknown protein
Cit.10509.1.S1_s_at	AT3G53980.2	4e-40	protease inhibitor/seed storage/lipid transfer protein (LTP) family protein
Cit.1051.1.S1_at	AT2G18740.1	2e-42	small nuclear ribonucleoprotein E, putative / snRNP-E, putative / Sm protein E, putative
Cit.10510.1.S1_at	AT3G61220.1	6e-44	short-chain dehydrogenase/reductase (SDR) family protein
Cit.10510.1.S1_s_at	AT3G61220.1	4e-94	short-chain dehydrogenase/reductase (SDR) family protein
Cit.10512.1.S1_at	AT3G53980.2	2e-38	protease inhibitor/seed storage/lipid transfer protein (LTP) family protein
Cit.10515.1.S1_s_at	AT4G39860.1	1e-116	unknown protein
Cit.10516.1.S1_at	AT4G39860.1	1e-116	unknown protein
Cit.10517.1.S1_s_at	AT3G10190.1	2e-53	calmodulin, putative
Cit.10521.1.S1_at
Cit.10522.1.S1_s_at	AT5G67300.1	2e-87	MYBR1 (MYB DOMAIN PROTEIN R1); DNA binding / transcription factor
Cit.10523.1.S1_at	AT4G01050.1	1e-146	hydroxyproline-rich glycoprotein family protein
Cit.10524.1.S1_s_at	AT3G54660.1	4e-85	GR (GLUTATHIONE REDUCTASE); ATP binding / glutathione-disulfide reductase
Cit.10526.1.S1_at
Cit.10527.1.S1_s_at	AT4G05530.1	1e-110	IBR1 (INDOLE-3-BUTYRIC ACID RESPONSE 1); binding / catalytic/ oxidoreductase
Cit.10528.1.S1_at	AT4G35160.1	9e-47	O-methyltransferase family 2 protein
Cit.10529.1.S1_s_at	AT4G35160.1	5e-48	O-methyltransferase family 2 protein
Cit.1053.1.S1_at
Cit.10530.1.S1_at	AT4G05530.1	1e-110	IBR1 (INDOLE-3-BUTYRIC ACID RESPONSE 1); binding / catalytic/ oxidoreductase
Cit.10534.1.S1_s_at	AT1G19580.1	1e-131	GAMMA CA1 (GAMMA CARBONIC ANHYDRASE 1); carbonate dehydratase
Cit.10537.1.S1_s_at	AT3G59690.1	1e-133	IQD13 (IQ-domain 13); calmodulin binding
Cit.10539.1.S1_s_at	AT1G13360.1	1e-25	unknown protein
Cit.10542.1.S1_s_at	AT3G53990.1	5e-62	universal stress protein (USP) family protein
Cit.10544.1.S1_s_at	AT5G05610.2	1e-111	AL1 (ALFIN-LIKE 1); DNA binding / methylated histone residue binding
Cit.10546.1.S1_s_at	AT1G44350.1	2e-69	ILL6; IAA-amino acid conjugate hydrolase/ metallopeptidase
Cit.10547.1.S1_s_at	AT1G44350.1	5e-97	ILL6; IAA-amino acid conjugate hydrolase/ metallopeptidase
Cit.1055.1.S1_s_at	AT2G37110.1	4e-94	unknown protein
Cit.10550.1.S1_at	AT1G73050.1	4e-77	(R)-mandelonitrile lyase, putative / (R)-oxynitrilase, putative
Cit.10551.1.S1_s_at	AT1G76020.1	3e-72	INVOLVED IN: biological_process unknown; LOCATED IN: cell wall, vacuole; EXPRESSED IN: 22 plant structures; EXPRESSED DURING: 1
Cit.10554.1.S1_s_at	AT3G18820.1	1e-110	ATRAB7B (ARABIDOPSIS RAB GTPASE HOMOLOG G3F); GTP binding
Cit.10557.1.S1_at	AT5G24318.1	1e-08	catalytic/ cation binding / hydrolase, hydrolyzing O-glycosyl compounds
Cit.10558.1.S1_s_at
Cit.10558.1.S1_x_at	AT3G55430.1	1e-137	glycosyl hydrolase family 17 protein / beta-1,3-glucanase, putative
Cit.10559.1.S1_x_at	AT3G55430.1	1e-134	glycosyl hydrolase family 17 protein / beta-1,3-glucanase, putative
Cit.10561.1.S1_s_at	AT1G63000.1	1e-152	NRS/ER (NUCLEOTIDE-RHAMNOSE SYNTHASE/EPIMERASE-REDUCTASE); UDP-4-keto-6-deoxy-glucose-3,5-epimerase/ UDP-4-keto-rhamnose-4-keto
Cit.10563.1.S1_at	AT1G63000.1	1e-152	NRS/ER (NUCLEOTIDE-RHAMNOSE SYNTHASE/EPIMERASE-REDUCTASE); UDP-4-keto-6-deoxy-glucose-3,5-epimerase/ UDP-4-keto-rhamnose-4-keto
Cit.10564.1.S1_s_at	AT1G52690.2	7e-25	late embryogenesis abundant protein, putative / LEA protein, putative
Cit.10566.1.S1_at	AT1G52690.2	2e-25	late embryogenesis abundant protein, putative / LEA protein, putative
Cit.10567.1.S1_s_at	AT4G16380.1	8e-78	metal ion binding
Cit.10569.1.S1_s_at	AT4G12390.1	3e-59	PME1 (PECTIN METHYLESTERASE INHIBITOR 1); enzyme inhibitor/ pectinesterase/ pectinesterase inhibitor
Cit.1057.1.S1_s_at	AT5G36210.1	1e-126	serine-type peptidase
Cit.10573.1.S1_at	AT1G51650.1	5e-33	ATP synthase epsilon chain, mitochondrial
Cit.10573.1.S1_s_at	AT1G51650.1	5e-33	ATP synthase epsilon chain, mitochondrial
Cit.10576.1.S1_at	AT1G26880.1	4e-57	60S ribosomal protein L34 (RPL34A)
Cit.10577.1.S1_at	AT3G16460.2	1e-30	jacalin lectin family protein
Cit.10578.1.S1_s_at	AT1G26880.1	4e-57	60S ribosomal protein L34 (RPL34A)
Cit.10581.1.S1_s_at	AT1G28140.1	1e-106	unknown protein
Cit.10582.1.S1_at
Cit.10582.1.S1_s_at	AT2G26510.1	0	PDE135 (pigment defective embryo 135); transmembrane transporter
Cit.10585.1.S1_s_at	AT3G18000.1	0	XPL1 (XIPOTL 1); methyltransferase/ phosphoethanolamine N-methyltransferase
Cit.10586.1.S1_s_at	AT4G14880.2	1e-151	OASA1 (O-ACETYLSERINE (THIOL) LYASE (OAS-TL) ISOFORM A1); cysteine synthase
Cit.10589.1.S1_s_at	AT1G14670.1	0	endomembrane protein 70, putative
Cit.10592.1.S1_s_at	AT1G14670.1	0	endomembrane protein 70, putative
Cit.10594.1.S1_at	AT3G54420.1	3e-66	ATEP3; chitinase
Cit.10595.1.S1_at
Cit.10596.1.S1_at	AT1G05170.1	0	galactosyltransferase family protein
Cit.10596.1.S1_s_at	AT1G05170.1	0	galactosyltransferase family protein
Cit.10599.1.S1_at	AT3G16520.2	4e-45	UDP-glucoronosyl/UDP-glucosyl transferase family protein
Cit.10599.1.S1_s_at	AT3G16520.3	9e-52	UDP-glucoronosyl/UDP-glucosyl transferase family protein
Cit.106.1.S1_s_at	AT5G07030.1	1e-173	aspartic-type endopeptidase
Cit.1060.1.S1_at	AT3G52560.1	2e-79	UEV1D-4 (UBIQUITIN E2 VARIANT 1D-4); protein binding / ubiquitin-protein ligase
Cit.10601.1.S1_s_at	AT5G63530.1	1e-106	ATFP3; metal ion binding / transition metal ion binding
Cit.10603.1.S1_at
Cit.10604.1.S1_at	AT1G75230.2	1e-132	HhH-GPD base excision DNA repair family protein
Cit.10605.1.S1_s_at	AT1G75230.1	1e-131	HhH-GPD base excision DNA repair family protein
Cit.10608.1.S1_s_at	AT4G29510.1	1e-172	PRMT11 (ARGININE METHYLTRANSFERASE 11); protein-arginine N-methyltransferase
Cit.10610.1.S1_s_at	AT1G49670.1	7e-21	NQR; binding / catalytic/ oxidoreductase/ zinc ion binding
Cit.10613.1.S1_s_at	AT5G20920.3	1e-115	EIF2 BETA; translation initiation factor
Cit.10615.1.S1_at	AT1G23190.1	0	phosphoglucomutase, cytoplasmic, putative / glucose phosphomutase, putative
Cit.10616.1.S1_s_at	AT1G23190.1	0	phosphoglucomutase, cytoplasmic, putative / glucose phosphomutase, putative
Cit.10619.1.S1_s_at	AT2G16800.1	1e-129	high-affinity nickel-transport family protein
Cit.10622.1.S1_s_at	AT1G65820.1	1e-66	microsomal glutathione s-transferase, putative
Cit.10624.1.S1_s_at	AT3G57870.1	4e-86	SCE1 (SUMO CONJUGATION ENZYME 1); SUMO ligase
Cit.10626.1.S1_at	AT1G07140.1	2e-86	SIRANBP; Ran GTPase binding
Cit.10628.1.S1_s_at	AT1G07140.1	6e-87	SIRANBP; Ran GTPase binding
Cit.1063.1.S1_s_at	AT1G78080.1	2e-75	RAP2.4 (related to AP2 4); DNA binding / transcription factor
Cit.10630.1.S1_at
Cit.10632.1.S1_s_at	AT4G29870.1	3e-79	FUNCTIONS IN: molecular_function unknown; INVOLVED IN: biological_process unknown; LOCATED IN: plasma membrane; EXPRESSED IN: 2
Cit.10633.1.S1_s_at	AT3G45300.1	0	IVD (ISOVALERYL-COA-DEHYDROGENASE); ATP binding / isovaleryl-CoA dehydrogenase
Cit.10636.1.S1_at
Cit.10637.1.S1_at
Cit.10638.1.S1_at	AT1G21720.1	1e-107	PBC1 (PROTEASOME BETA SUBUNIT C1); peptidase/ threonine-type endopeptidase
Cit.10639.1.S1_s_at	AT1G21720.1	1e-108	PBC1 (PROTEASOME BETA SUBUNIT C1); peptidase/ threonine-type endopeptidase
Cit.1064.1.S1_at	AT1G78080.1	5e-24	RAP2.4 (related to AP2 4); DNA binding / transcription factor
Cit.10641.1.S1_at	AT2G27020.1	1e-131	PAG1; endopeptidase/ peptidase/ threonine-type endopeptidase
Cit.10641.1.S1_s_at	AT2G27020.1	1e-131	PAG1; endopeptidase/ peptidase/ threonine-type endopeptidase
Cit.10643.1.S1_s_at	AT5G42090.1	0	LOCATED IN: endomembrane system, integral to membrane; EXPRESSED IN: 24 plant structures; EXPRESSED DURING: 14 growth stages; C
Cit.10645.1.S1_at	AT4G27500.1	6e-34	PPI1 (PROTON PUMP INTERACTOR 1); protein binding
Cit.10646.1.S1_x_at	AT4G27500.1	1e-99	PPI1 (PROTON PUMP INTERACTOR 1); protein binding
Cit.10647.1.S1_s_at	AT4G27500.1	1e-165	PPI1 (PROTON PUMP INTERACTOR 1); protein binding
Cit.10648.1.S1_s_at	AT3G54890.1	1e-119	LHCA1; chlorophyll binding
Cit.10652.1.S1_s_at	AT5G67360.1	0	ARA12; serine-type endopeptidase
Cit.10653.1.S1_at	AT5G67360.1	3e-72	ARA12; serine-type endopeptidase
Cit.10653.1.S1_s_at	AT5G67360.1	0	ARA12; serine-type endopeptidase
Cit.10656.1.S1_s_at	AT1G27760.3	1e-166	interferon-related developmental regulator family protein / IFRD protein family
Cit.10659.1.S1_s_at	AT5G13710.2	1e-176	SMT1 (STEROL METHYLTRANSFERASE 1); sterol 24-C-methyltransferase
Cit.10660.1.S1_at	AT5G13710.2	1e-176	SMT1 (STEROL METHYLTRANSFERASE 1); sterol 24-C-methyltransferase
Cit.10661.1.S1_at	AT1G12240.1	0	ATBETAFRUCT4; beta-fructofuranosidase/ hydrolase, hydrolyzing O-glycosyl compounds
Cit.10661.1.S1_s_at	AT1G12240.1	0	ATBETAFRUCT4; beta-fructofuranosidase/ hydrolase, hydrolyzing O-glycosyl compounds
Cit.10662.1.S1_at	AT5G41685.1	1e-22	mitochondrial import receptor subunit TOM7 / translocase of outer membrane 7 kDa subunit (TOM7.1)
Cit.10663.1.S1_at
Cit.10664.1.S1_at	AT4G29950.2	4e-49	microtubule-associated protein
Cit.10665.1.S1_at	AT1G15100.1	2e-39	RHA2A; protein binding / ubiquitin-protein ligase/ zinc ion binding
Cit.10666.1.S1_s_at	AT1G15100.1	2e-39	RHA2A; protein binding / ubiquitin-protein ligase/ zinc ion binding
Cit.10669.1.S1_s_at	AT2G15960.1	7e-09	unknown protein
Cit.10672.1.S1_s_at	AT5G07050.1	1e-155	LOCATED IN: membrane; CONTAINS InterPro DOMAIN/s: Protein of unknown function DUF6, transmembrane (InterPro:IPR000620); BEST Arab
Cit.10673.1.S1_at	AT3G26740.1	4e-29	CCL (CCR-LIKE)
Cit.10675.1.S1_at
Cit.10675.1.S1_s_at	AT5G13200.1	1e-104	GRAM domain-containing protein / ABA-responsive protein-related
Cit.10676.1.S1_at	AT5G13200.1	1e-104	GRAM domain-containing protein / ABA-responsive protein-related
Cit.10677.1.S1_s_at	AT2G19310.1	4e-32	FUNCTIONS IN: molecular_function unknown; INVOLVED IN: response to oxidative stress, response to high light intensity, response t
Cit.10679.1.S1_s_at	AT2G19310.1	4e-32	FUNCTIONS IN: molecular_function unknown; INVOLVED IN: response to oxidative stress, response to high light intensity, response t
Cit.1068.1.S1_s_at	AT5G65470.1	0	unknown protein
Cit.10684.1.S1_at	AT1G76690.1	1e-177	OPR2
Cit.10685.1.S1_s_at	AT1G76690.1	1e-178	OPR2
Cit.10686.1.S1_at	AT1G60420.1	8e-86	DC1 domain-containing protein
Cit.10687.1.S1_at	AT2G39700.1	1e-131	ATEXPA4 (ARABIDOPSIS THALIANA EXPANSIN A4)
Cit.10687.1.S1_s_at	AT2G39700.1	1e-131	ATEXPA4 (ARABIDOPSIS THALIANA EXPANSIN A4)
Cit.1069.1.S1_at	AT1G19310.1	4e-86	zinc finger (C3HC4-type RING finger) family protein
Cit.10690.1.S1_s_at	AT2G04780.2	2e-93	FLA7 (FASCICLIN-LIKE ARABINOOGALACTAN 7)
Cit.10691.1.S1_s_at	AT2G04780.2	2e-93	FLA7 (FASCICLIN-LIKE ARABINOOGALACTAN 7)
Cit.10692.1.S1_at	AT2G04780.2	1e-91	FLA7 (FASCICLIN-LIKE ARABINOOGALACTAN 7)
Cit.10693.1.S1_s_at	AT2G20360.1	1e-85	binding / catalytic/ coenzyme binding
Cit.10695.1.S1_at
Cit.10697.1.S1_s_at	AT5G20820.1	5e-30	auxin-responsive protein-related
Cit.107.1.S1_x_at	AT4G05320.4	0	UBQ10 (POLYUBIQUITIN 10); protein binding
Cit.10700.1.S1_s_at	AT1G01720.1	1e-116	ATAF1; transcription activator/ transcription factor
Cit.10705.1.S1_s_at	AT1G12410.1	1e-118	CLP2 (CLP PROTEASE PROTEOLYTIC SUBUNIT 2); serine-type endopeptidase
Cit.10707.1.S1_at
Cit.10708.1.S1_at	AT2G21190.1	1e-140	ER lumen protein retaining receptor family protein
Cit.10709.1.S1_s_at	AT2G21190.1	1e-140	ER lumen protein retaining receptor family protein
Cit.1071.1.S1_s_at	AT3G53140.1	1e-155	O-diphenol-O-methyl transferase, putative
Cit.10710.1.S1_at	AT4G34850.1	1e-180	chalcone and stilbene synthase family protein
Cit.10713.1.S1_s_at	AT1G72680.1	1e-166	cinnamyl-alcohol dehydrogenase, putative
Cit.10715.1.S1_s_at	AT5G64080.1	6e-46	protease inhibitor/seed storage/lipid transfer protein (LTP) family protein
Cit.10716.1.S1_at	AT5G64080.1	3e-45	protease inhibitor/seed storage/lipid transfer protein (LTP) family protein
Cit.10720.1.S1_at	AT4G27270.1	1e-106	quinone reductase family protein
Cit.10720.1.S1_s_at	AT4G27270.1	1e-106	quinone reductase family protein
Cit.10722.1.S1_s_at	AT1G13700.1	1e-107	glucosamine/galactosamine-6-phosphate isomerase family protein
Cit.10724.1.S1_at	AT1G13700.1	1e-107	glucosamine/galactosamine-6-phosphate isomerase family protein
Cit.10725.1.S1_at
Cit.10725.1.S1_s_at	AT1G54320.1	1e-150	LEM3 (ligand-effect modulator 3) family protein / CDC50 family protein
Cit.10727.1.S1_at	AT1G54320.1	1e-57	LEM3 (ligand-effect modulator 3) family protein / CDC50 family protein
Cit.10729.1.S1_s_at	AT1G54320.1	1e-150	LEM3 (ligand-effect modulator 3) family protein / CDC50 family protein
Cit.10730.1.S1_at	AT3G04400.1	6e-76	emb2171 (embryo defective 2171); structural constituent of ribosome
Cit.10730.1.S1_s_at	AT3G04400.1	6e-76	emb2171 (embryo defective 2171); structural constituent of ribosome
Cit.10732.1.S1_at	AT3G12320.1	2e-05	unknown protein
Cit.10732.1.S1_s_at	AT3G12320.1	2e-20	unknown protein
Cit.10733.1.S1_at	AT3G12320.1	2e-20	unknown protein
Cit.10734.1.S1_s_at	AT1G72710.1	0	CKL2 (CASEIN KINASE 1-LIKE PROTEIN 2); ATP binding / kinase/ protein kinase/ protein serine/threonine kinase
Cit.10737.1.S1_s_at	AT1G49320.1	3e-57	BURP domain-containing protein
Cit.10741.1.S1_s_at	AT1G70580.4	0	AOAT2 (ALANINE-2-OXOGLUTARATE AMINOTRANSFERASE 2); L-alanine:2-oxoglutarate aminotransferase/ glycine:2-oxoglutarate aminotrans
Cit.10743.1.S1_s_at	AT2G28550.1	1e-113	RAP2.7 (RELATED TO AP2.7); DNA binding / transcription factor
Cit.10745.1.S1_at	AT2G28550.1	1e-113	RAP2.7 (RELATED TO AP2.7); DNA binding / transcription factor
Cit.10748.1.S1_s_at	AT3G22110.1	1e-129	PAC1; endopeptidase/ peptidase/ threonine-type endopeptidase
Cit.10749.1.S1_at	AT3G16520.3	1e-114	UDP-glucoronosyl/UDP-glucosyl transferase family protein
Cit.10749.1.S1_s_at	AT3G16520.3	1e-114	UDP-glucoronosyl/UDP-glucosyl transferase family protein
Cit.1075.1.S1_x_at	AT4G26840.1	3e-42	SUMO1 (SMALL UBIQUITIN-LIKE MODIFIER 1); protein binding / protein tag
Cit.10750.1.S1_at
Cit.10752.1.S1_s_at	AT5G45560.1	1e-118	pleckstrin homology (PH) domain-containing protein / lipid-binding START domain-containing protein
Cit.10753.1.S1_at	AT4G19040.2	1e-60	EDR2; lipid binding
Cit.10754.1.S1_x_at	AT5G45560.1	1e-116	pleckstrin homology (PH) domain-containing protein / lipid-binding START domain-containing protein
Cit.10758.1.S1_at	AT1G04760.1	1e-114	ATVAMP726
Cit.10759.1.S1_at	AT1G04760.1	1e-114	ATVAMP726
Cit.10760.1.S1_s_at	AT1G04760.1	1e-114	ATVAMP726
Cit.10766.1.S1_at	AT5G45350.2	8e-24	proline-rich family protein
Cit.10769.1.S1_s_at	AT3G20770.1	0	EIN3 (ETHYLENE-INSENSITIVE3); transcription factor
Cit.1077.1.S1_s_at	AT4G24780.1	0	pectate lyase family protein
Cit.10770.1.S1_s_at	AT4G30190.1	0	AHA2; ATPase/ hydrogen-exporting ATPase, phosphorylative mechanism
Cit.10774.1.S1_s_at	AT1G20330.1	0	SMT2 (STEROL METHYLTRANSFERASE 2); S-adenosylmethionine-dependent methyltransferase
Cit.10776.1.S1_at	AT5G19760.1	2e-68	dicarboxylate/tricarboxylate carrier (DTC)
Cit.10778.1.S1_at	AT5G19760.1	1e-143	dicarboxylate/tricarboxylate carrier (DTC)
Cit.10780.1.S1_s_at	AT1G64720.1	1e-151	CP5
Cit.10782.1.S1_s_at	AT2G46080.1	1e-123	INVOLVED IN: biological_process unknown; EXPRESSED IN: 23 plant structures; EXPRESSED DURING: 13 growth stages; BEST Arabidopsi
Cit.10784.1.S1_s_at	AT4G00100.1	2e-78	ATRPS13A (ARABIDOPSIS THALIANA RIBOSOMAL PROTEIN S13A); structural constituent of ribosome
Cit.10785.1.S1_at	AT4G00100.1	7e-78	ATRPS13A (ARABIDOPSIS THALIANA RIBOSOMAL PROTEIN S13A); structural constituent of ribosome
Cit.10786.1.S1_s_at	AT4G29010.1	1e-52	AIM1 (ABNORMAL INFLORESCENCE MERISTEM); enoyl-CoA hydratase
Cit.10793.1.S1_at
Cit.10794.1.S1_at	AT2G26230.1	1e-115	uricase / urate oxidase / nodulin 35, putative
Cit.10795.1.S1_s_at	AT1G29880.1	1e-161	glycyl-tRNA synthetase / glycine--tRNA ligase
Cit.10798.1.S1_at	AT1G29880.1	1e-129	glycyl-tRNA synthetase / glycine--tRNA ligase
Cit.10799.1.S1_s_at	AT1G29880.1	0	glycyl-tRNA synthetase / glycine--tRNA ligase
Cit.108.1.S1_x_at	AT5G03240.3	1e-125	UBQ3 (POLYUBIQUITIN 3); protein binding
Cit.10800.1.S1_at
Cit.10804.1.S1_s_at	AT4G32250.3	0	protein kinase family protein
Cit.10805.1.S1_at	AT4G32250.3	0	protein kinase family protein
Cit.10807.1.S1_s_at	AT1G12840.1	0	DET3 (DE-ETIOLATED 3); proton-transporting ATPase, rotational mechanism
Cit.10809.1.S1_at	AT4G01070.1	1e-175	GT72B1; UDP-glucosyltransferase/ UDP-glycosyltransferase/ transferase, transferring glycosyl groups
Cit.10810.1.S1_at	AT2G43670.1	7e-25	glycosyl hydrolase family protein 17
Cit.10811.1.S1_s_at	AT2G43670.1	7e-25	glycosyl hydrolase family protein 17
Cit.10815.1.S1_at	AT5G50850.1	1e-169	MAB1 (MACCI-BOU); catalytic/ pyruvate dehydrogenase (acetyl-transferring)
Cit.10815.1.S1_s_at	AT5G50850.1	1e-175	MAB1 (MACCI-BOU); catalytic/ pyruvate dehydrogenase (acetyl-transferring)
Cit.10816.1.S1_at	AT1G80840.1	8e-33	WRKY40; transcription factor
Cit.10817.1.S1_s_at	AT1G09560.1	1e-79	GLP5 (GERMIN-LIKE PROTEIN 5); manganese ion binding / nutrient reservoir
Cit.10820.1.S1_at	AT2G38710.2	2e-96	AMMECR1 family
Cit.10823.1.S1_s_at	AT5G66460.1	1e-154	(1-4)-beta-mannan endohydrolase, putative
Cit.10824.1.S1_at	AT5G54010.1	3e-95	glycosyltransferase family protein
Cit.10825.1.S1_at	AT1G16240.2	6e-96	SYP51 (SYNTAXIN OF PLANTS 51); SNAP receptor
Cit.10826.1.S1_s_at	AT4G36810.1	8e-77	GGPS1 (GERANYLGERANYL PYROPHOSPHATE SYNTHASE 1); farnesyltranstransferase
Cit.10827.1.S1_s_at	AT1G11910.1	0	aspartyl protease family protein
Cit.1083.1.S1_s_at	AT5G06390.1	0	FLA17 (FASCICLIN-LIKE ARABINOGALACTAN PROTEIN 17 PRECURSOR)
Cit.10832.1.S1_at	AT2G37025.2	4e-60	TRFL8 (TRF-LIKE 8); DNA binding
Cit.10833.1.S1_at	AT2G37025.2	2e-35	TRFL8 (TRF-LIKE 8); DNA binding
Cit.10833.1.S1_s_at	AT2G37025.2	4e-60	TRFL8 (TRF-LIKE 8); DNA binding
Cit.10835.1.S1_s_at	AT1G63380.1	1e-104	binding / catalytic/ oxidoreductase
Cit.10839.1.S1_at	AT2G01670.1	2e-52	atnudt17 (Arabidopsis thaliana Nudix hydrolase homolog 17); hydrolase
Cit.10840.1.S1_at	AT2G41530.1	2e-40	SFGH (S-FORMYLGLUTATHIONE HYDROLASE); S-formylglutathione hydrolase/ hydrolase, acting on ester bonds
Cit.10840.1.S1_s_at	AT2G41530.1	1e-138	SFGH (S-FORMYLGLUTATHIONE HYDROLASE); S-formylglutathione hydrolase/ hydrolase, acting on ester bonds
Cit.10846.1.S1_s_at	AT1G77490.1	1e-174	TAPX (THYLAKOIDAL ASCORBATE PEROXIDASE); L-ascorbate peroxidase
Cit.10848.1.S1_s_at	AT2G39960.1	2e-85	microsomal signal peptidase 25 kDa subunit, putative (SPC25)
Cit.10849.1.S1_at	AT2G39960.1	2e-85	microsomal signal peptidase 25 kDa subunit, putative (SPC25)
Cit.10850.1.S1_s_at	AT2G39960.1	2e-85	microsomal signal peptidase 25 kDa subunit, putative (SPC25)
Cit.10854.1.S1_s_at	AT1G67560.1	0	lipoxygenase family protein
Cit.10859.1.S1_s_at	AT1G24510.1	0	T-complex protein 1 epsilon subunit, putative / TCP-1-epsilon, putative / chaperonin, putative
Cit.10860.1.S1_at	AT5G53400.1	1e-68	nuclear movement family protein
Cit.10861.1.S1_at	AT5G53400.1	1e-101	nuclear movement family protein
Cit.10862.1.S1_s_at	AT5G53400.1	1e-101	nuclear movement family protein
Cit.10864.1.S1_s_at	AT3G20820.1	1e-137	leucine-rich repeat family protein
Cit.10865.1.S1_at	AT3G12800.1	1e-143	SDRB (SHORT-CHAIN DEHYDROGENASE-REDUCTASE B); binding / catalytic/ oxidoreductase
Cit.10866.1.S1_s_at	AT3G12800.1	1e-143	SDRB (SHORT-CHAIN DEHYDROGENASE-REDUCTASE B); binding / catalytic/ oxidoreductase
Cit.10869.1.S1_s_at	AT3G43520.1	1e-62	unknown protein
Cit.1087.1.S1_s_at	AT5G10980.1	1e-71	histone H3
Cit.10870.1.S1_at	AT5G62360.1	2e-41	invertase/pectin methylesterase inhibitor family protein
Cit.10871.1.S1_s_at	AT5G62360.1	2e-41	invertase/pectin methylesterase inhibitor family protein
Cit.10873.1.S1_s_at	AT3G22740.1	1e-151	HMT3; homocysteine S-methyltransferase
Cit.10876.1.S1_s_at	AT1G04560.1	1e-72	AWPM-19-like membrane family protein
Cit.10879.1.S1_s_at	AT1G22930.2	0	T-complex protein 11
Cit.1088.1.S1_s_at	AT3G05700.1	4e-81	INVOLVED IN: response to water deprivation; CONTAINS InterPro DOMAIN/s: Drought induced 19 (InterPro:IPR008598); BEST Arabidopsis
Cit.10884.1.S1_s_at	AT3G19760.1	0	eukaryotic translation initiation factor 4A, putative / eIF-4A, putative / DEAD box RNA helicase, putative
Cit.10885.1.S1_at	AT3G19760.1	0	eukaryotic translation initiation factor 4A, putative / eIF-4A, putative / DEAD box RNA helicase, putative
Cit.10886.1.S1_at	AT5G02230.2	1e-118	haloacid dehalogenase-like hydrolase family protein
Cit.10886.1.S1_s_at	AT5G02230.2	1e-118	haloacid dehalogenase-like hydrolase family protein
Cit.10890.1.S1_s_at	AT1G50490.1	6e-59	UBC20 (ubiquitin-conjugating enzyme 20); ubiquitin-protein ligase
Cit.10891.1.S1_at	AT1G50490.1	1e-58	UBC20 (ubiquitin-conjugating enzyme 20); ubiquitin-protein ligase
Cit.10894.1.S1_s_at	AT5G06760.1	1e-48	late embryogenesis abundant group 1 domain-containing protein / LEA group 1 domain-containing protein
Cit.10894.1.S1_x_at
Cit.10895.1.S1_at	AT5G06760.1	1e-48	late embryogenesis abundant group 1 domain-containing protein / LEA group 1 domain-containing protein
Cit.10897.1.S1_at
Cit.10897.1.S1_s_at
Cit.10898.1.S1_at
Cit.109.1.S1_x_at	AT2G05540.1	9e-28	glycine-rich protein
Cit.10900.1.S1_s_at	AT1G07230.1	0	hydrolase, acting on ester bonds
Cit.10901.1.S1_at	AT1G07230.1	2e-67	hydrolase, acting on ester bonds
Cit.10904.1.S1_s_at	AT1G43670.1	1e-177	fructose-1,6-bisphosphatase, putative / D-fructose-1,6-bisphosphate 1-phosphohydrolase, putative / FBPase, putative
Cit.10905.1.S1_at	AT5G13810.1	1e-82	glutaredoxin family protein
Cit.10906.1.S1_at	AT1G43670.1	1e-178	fructose-1,6-bisphosphatase, putative / D-fructose-1,6-bisphosphate 1-phosphohydrolase, putative / FBPase, putative
Cit.10906.1.S1_s_at	AT1G43670.1	1e-178	fructose-1,6-bisphosphatase, putative / D-fructose-1,6-bisphosphate 1-phosphohydrolase, putative / FBPase, putative
Cit.10907.1.S1_at	AT2G22500.1	1e-134	UCP5 (UNCOUPLING PROTEIN 5); binding
Cit.10908.1.S1_at	AT2G22500.1	1e-134	UCP5 (UNCOUPLING PROTEIN 5); binding
Cit.10908.1.S1_s_at	AT2G22500.1	1e-134	UCP5 (UNCOUPLING PROTEIN 5); binding
Cit.10909.1.S1_at
Cit.10910.1.S1_at	AT1G52280.1	3e-77	AtRABG3d (Arabidopsis Rab GTPase homolog G3d); GTP binding
Cit.10912.1.S1_at	AT4G26740.1	1e-105	ATS1 (ARABIDOPSIS THALIANA SEED GENE 1); calcium ion binding
Cit.10912.1.S1_s_at	AT4G26740.1	1e-106	ATS1 (ARABIDOPSIS THALIANA SEED GENE 1); calcium ion binding
Cit.10913.1.S1_s_at	AT1G52280.1	1e-112	AtRABG3d (Arabidopsis Rab GTPase homolog G3d); GTP binding
Cit.10914.1.S1_s_at	AT5G02020.1	7e-38	unknown protein
Cit.10915.1.S1_s_at	AT5G02020.1	7e-38	unknown protein
Cit.10916.1.S1_at	AT5G02020.1	1e-37	unknown protein
Cit.10917.1.S1_at	AT1G65295.1	1e-36	unknown protein
Cit.10919.1.S1_s_at	AT2G24270.1	0	ALDH11A3; 3-chloroallyl aldehyde dehydrogenase/ glyceraldehyde-3-phosphate dehydrogenase (NADP+)
Cit.10920.1.S1_at
Cit.10920.1.S1_x_at
Cit.10921.1.S1_s_at	AT2G24270.1	0	ALDH11A3; 3-chloroallyl aldehyde dehydrogenase/ glyceraldehyde-3-phosphate dehydrogenase (NADP+)
Cit.10923.1.S1_s_at	AT3G58730.1	1e-113	vacuolar ATP synthase subunit D (VATD) / V-ATPase D subunit / vacuolar proton pump D subunit (VATPD)
Cit.10925.1.S1_s_at	AT4G00050.1	1e-110	UNE10 (unfertilized embryo sac 10); DNA binding / transcription factor
Cit.10927.1.S1_s_at	AT3G11660.1	2e-81	NHL1
Cit.10930.1.S1_at	AT1G74780.1	0	nodulin family protein
Cit.10930.1.S1_s_at	AT1G74780.1	0	nodulin family protein
Cit.10931.1.S1_at
Cit.10931.1.S1_s_at	AT2G42210.2	2e-67	mitochondrial import inner membrane translocase subunit Tim17/Tim22/Tim23 family protein
Cit.10937.1.S1_s_at
Cit.1094.1.S1_s_at	AT3G03080.1	1e-142	NADP-dependent oxidoreductase, putative
Cit.10941.1.S1_at
Cit.10942.1.S1_s_at	AT1G02130.1	1e-104	ARA-5 (ARABIDOPSIS RAS 5); GTP binding
Cit.10944.1.S1_s_at	AT5G08290.1	8e-79	YLS8; catalytic
Cit.10947.1.S1_s_at	AT5G02610.1	3e-57	60S ribosomal protein L35 (RPL35D)
Cit.10948.1.S1_at	AT5G02610.1	1e-56	60S ribosomal protein L35 (RPL35D)
Cit.10950.1.S1_s_at	AT1G08110.4	5e-91	lactoylglutathione lyase, putative / glyoxalase I, putative
Cit.10952.1.S1_s_at	AT2G25910.1	1e-151	3'-5' exonuclease domain-containing protein / K homology domain-containing protein / KH domain-containing protein
Cit.10953.1.S1_at	AT2G25910.1	1e-151	3'-5' exonuclease domain-containing protein / K homology domain-containing protein / KH domain-containing protein
Cit.10954.1.S1_at	AT4G30210.2	0	ATR2 (ARABIDOPSIS P450 REDUCTASE 2); NADPH-hemoprotein reductase
Cit.10954.1.S1_s_at	AT4G30210.2	0	ATR2 (ARABIDOPSIS P450 REDUCTASE 2); NADPH-hemoprotein reductase
Cit.10955.1.S1_at	AT4G30210.2	1e-45	ATR2 (ARABIDOPSIS P450 REDUCTASE 2); NADPH-hemoprotein reductase
Cit.10956.1.S1_at
Cit.10958.1.S1_s_at	AT3G25570.1	1e-135	adenosylmethionine decarboxylase family protein
Cit.10959.1.S1_s_at	AT1G53750.1	0	RPT1A (REGULATORY PARTICLE TRIPLE-A 1A); ATPase
Cit.1096.1.S1_s_at	AT5G16990.1	1e-142	NADP-dependent oxidoreductase, putative
Cit.10960.1.S1_at	AT1G53750.1	1e-141	RPT1A (REGULATORY PARTICLE TRIPLE-A 1A); ATPase
Cit.10963.1.S1_at	AT3G01570.1	2e-30	glycine-rich protein / oleosin
Cit.10964.1.S1_s_at	AT3G01570.1	2e-30	glycine-rich protein / oleosin
Cit.10966.1.S1_s_at	AT1G65290.1	5e-49	mtACP2 (mitochondrial acyl carrier protein 2); acyl carrier/ metal ion binding
Cit.10967.1.S1_at	AT3G02720.1	0	DJ-1 family protein / protease-related
Cit.10968.1.S1_s_at	AT3G02720.1	0	DJ-1 family protein / protease-related
Cit.10971.1.S1_at
Cit.10972.1.S1_at	AT4G00755.2	6e-42	F-box family protein
Cit.10972.1.S1_s_at	AT4G00755.2	1e-102	F-box family protein
Cit.10975.1.S1_at
Cit.10975.1.S1_s_at	AT1G50250.1	0	FTSH1 (FtsH protease 1); ATP-dependent peptidase/ ATPase/ metallopeptidase
Cit.10977.1.S1_at	AT5G40760.1	0	G6PD6 (GLUCOSE-6-PHOSPHATE DEHYDROGENASE 6); glucose-6-phosphate dehydrogenase
Cit.10978.1.S1_s_at	AT1G13280.1	8e-73	AOC4 (ALLENE OXIDE CYCLASE 4); allene-oxide cyclase
Cit.10979.1.S1_at	AT1G13280.1	8e-73	AOC4 (ALLENE OXIDE CYCLASE 4); allene-oxide cyclase
Cit.10980.1.S1_at	AT4G02080.1	1e-106	ATSAR2 (ARABIDOPSIS THALIANA SECRETION-ASSOCIATED RAS SUPER FAMILY 2); GTP binding
Cit.10981.1.S1_at	AT4G02080.1	1e-106	ATSAR2 (ARABIDOPSIS THALIANA SECRETION-ASSOCIATED RAS SUPER FAMILY 2); GTP binding
Cit.10981.1.S1_s_at	AT4G02080.1	1e-106	ATSAR2 (ARABIDOPSIS THALIANA SECRETION-ASSOCIATED RAS SUPER FAMILY 2); GTP binding
Cit.10982.1.S1_at	AT5G05830.1	7e-54	zinc finger (C3HC4-type RING finger) family protein
Cit.10985.1.S1_at	AT1G64230.2	1e-83	ubiquitin-conjugating enzyme, putative
Cit.10986.1.S1_s_at	AT5G24760.1	1e-178	alcohol dehydrogenase, putative
Cit.10990.1.S1_s_at	AT1G26910.1	1e-113	60S ribosomal protein L10 (RPL10B)
Cit.10991.1.S1_s_at	AT5G64130.1	3e-45	FUNCTIONS IN: molecular_function unknown; INVOLVED IN: biological_process unknown; LOCATED IN: plasma membrane; EXPRESSED IN: 2
Cit.10993.1.S1_s_at	AT3G62830.2	0	AUD1; UDP-glucuronate decarboxylase/ catalytic/ dTDP-glucose 4,6-dehydratase
Cit.10994.1.S1_at	AT3G62830.2	1e-102	AUD1; UDP-glucuronate decarboxylase/ catalytic/ dTDP-glucose 4,6-dehydratase
Cit.10996.1.S1_at	AT5G57690.1	2e-58	diacylglycerol kinase
Cit.10997.1.S1_at	AT1G13710.1	5e-97	CYP78A5; electron carrier/ heme binding / iron ion binding / monooxygenase/ oxygen binding
Cit.10998.1.S1_s_at	AT5G57690.1	0	diacylglycerol kinase
Cit.110.1.S1_x_at	AT5G60390.3	0	elongation factor 1-alpha / EF-1-alpha
Cit.11000.1.S1_at	AT4G05460.1	2e-82	F-box family protein (FBL20)
Cit.11001.1.S1_s_at	AT4G05460.1	2e-88	F-box family protein (FBL20)
Cit.11003.1.S1_at	AT1G68300.1	3e-40	universal stress protein (USP) family protein
Cit.11004.1.S1_at
Cit.11005.1.S1_s_at	AT4G31750.1	1e-150	WIN2 (HOPW1-1-INTERACTING 2); protein serine/threonine phosphatase
Cit.11006.1.S1_s_at	AT5G08300.1	1e-160	succinyl-CoA ligase (GDP-forming) alpha-chain, mitochondrial, putative / succinyl-CoA synthetase, alpha chain, putative / SCS-alp
Cit.11009.1.S1_at
Cit.1101.1.S1_s_at	AT3G61260.1	4e-66	DNA-binding family protein / remorin family protein
Cit.11014.1.S1_s_at	AT5G59845.1	1e-32	gibberellin-regulated family protein
Cit.11017.1.S1_at	AT5G60580.3	2e-78	zinc finger (C3HC4-type RING finger) family protein
Cit.11018.1.S1_s_at	AT5G13120.1	7e-95	peptidyl-prolyl cis-trans isomerase cyclophilin-type family protein
Cit.11019.1.S1_at	AT5G60580.3	1e-113	zinc finger (C3HC4-type RING finger) family protein
Cit.11019.1.S1_s_at	AT5G60580.3	1e-113	zinc finger (C3HC4-type RING finger) family protein
Cit.11021.1.S1_s_at	AT5G64030.1	1e-137	dehydration-responsive protein-related
Cit.11026.1.S1_at
Cit.11027.1.S1_s_at	AT1G17130.1	1e-125	cell cycle control protein-related
Cit.11028.1.S1_at	AT1G17130.1	1e-124	cell cycle control protein-related
Cit.11031.1.S1_s_at	AT1G44920.1	2e-84	unknown protein
Cit.11032.1.S1_at	AT1G44920.1	2e-84	unknown protein
Cit.11033.1.S1_at	AT1G44920.1	8e-82	unknown protein
Cit.11035.1.S1_x_at	AT5G59970.1	1e-53	histone H4
Cit.11036.1.S1_at
Cit.11036.1.S1_s_at
Cit.11037.1.S1_s_at	AT1G33140.1	1e-87	PGY2 (PIGGYBACK2); structural constituent of ribosome
Cit.11040.1.S1_at	AT3G10850.1	1e-121	GLY2; hydroxyacylglutathione hydrolase
Cit.11040.1.S1_s_at	AT3G10850.1	1e-121	GLY2; hydroxyacylglutathione hydrolase
Cit.11042.1.S1_at	AT1G10430.1	1e-179	PP2A-2; protein serine/threonine phosphatase
Cit.11043.1.S1_s_at	AT1G10430.1	1e-179	PP2A-2; protein serine/threonine phosphatase
Cit.11045.1.S1_at	AT4G08170.2	1e-150	inositol 1,3,4-trisphosphate 5/6-kinase family protein
Cit.11045.1.S1_s_at	AT4G08170.2	1e-150	inositol 1,3,4-trisphosphate 5/6-kinase family protein
Cit.11046.1.S1_at	AT4G08170.1	6e-30	inositol 1,3,4-trisphosphate 5/6-kinase family protein
Cit.11048.1.S1_s_at	AT3G01860.1	7e-26	unknown protein
Cit.1105.1.S1_at	AT1G80480.1	1e-178	PTAC17 (PLASTID TRANSCRIPTIONALLY ACTIVE17)
Cit.1105.1.S1_s_at	AT1G80480.1	0	PTAC17 (PLASTID TRANSCRIPTIONALLY ACTIVE17)
Cit.11051.1.S1_at
Cit.11052.1.S1_s_at	AT3G24170.3	0	ATGR1 (glutathione-disulfide reductase); FAD binding / NADP or NADPH binding / glutathione-disulfide reductase/ oxidoreductase
Cit.11053.1.S1_at	ATCG00040.1	1e-180	Encodes a maturase located in the trnK intron in the chloroplast genome.
Cit.11054.1.S1_at	AT4G35750.1	2e-86	Rho-GTPase-activating protein-related
Cit.11055.1.S1_at	AT4G35750.1	9e-87	Rho-GTPase-activating protein-related
Cit.11055.1.S1_s_at	AT4G35750.1	9e-87	Rho-GTPase-activating protein-related
Cit.11057.1.S1_at	AT2G28490.1	1e-143	cupin family protein
Cit.11057.1.S1_s_at	AT2G28490.1	1e-143	cupin family protein
Cit.11059.1.S1_s_at	AT2G40890.1	0	CYP98A3 (cytochrome P450, family 98, subfamily A, polypeptide 3); monooxygenase/ p-coumarate 3-hydroxylase
Cit.11061.1.S1_at	AT5G60910.1	4e-78	AGL8 (agamous-like 8); transcription factor
Cit.11064.1.S1_at	AT5G15230.1	4e-40	GASA4 (GAST1 PROTEIN HOMOLOG 4)
Cit.11065.1.S1_s_at	AT1G26550.1	8e-71	peptidyl-prolyl cis-trans isomerase PPIC-type family protein
Cit.11067.1.S1_at	AT1G26550.1	4e-71	peptidyl-prolyl cis-trans isomerase PPIC-type family protein
Cit.11068.1.S1_at	AT3G14230.3	1e-32	RAP2.2; DNA binding / transcription factor
Cit.11069.1.S1_at	AT4G30010.1	2e-33	unknown protein
Cit.11070.1.S1_s_at	AT2G19680.2	8e-55	mitochondrial ATP synthase g subunit family protein
Cit.11071.1.S1_at	AT2G19680.2	1e-54	mitochondrial ATP synthase g subunit family protein
Cit.11071.1.S1_x_at	AT2G19680.2	1e-54	mitochondrial ATP synthase g subunit family protein
Cit.11075.1.S1_at	AT2G30050.1	1e-152	transducin family protein / WD-40 repeat family protein
Cit.11075.1.S1_s_at	AT2G30050.1	1e-153	transducin family protein / WD-40 repeat family protein
Cit.11076.1.S1_at	AT2G30050.1	1e-153	transducin family protein / WD-40 repeat family protein
Cit.11078.1.S1_s_at	AT3G17940.1	1e-162	aldose 1-epimerase family protein
Cit.11079.1.S1_at	AT4G26140.1	0	BGAL12 (beta-galactosidase 12); beta-galactosidase/ catalytic/ cation binding
Cit.1108.1.S1_s_at	AT5G25880.1	0	ATNADP-ME3 (NADP-malic enzyme 3); malate dehydrogenase (oxaloacetate-decarboxylating) (NADP+)/ malic enzyme/ oxidoreductase, acti
Cit.11080.1.S1_s_at	AT5G02100.1	0	UNE18 (UNFERTILIZED EMBRYO SAC 18); oxysterol binding / sterol binding
Cit.11083.1.S1_s_at	AT3G02040.1	1e-141	SRG3 (senescence-related gene 3); glycerophosphodiester phosphodiesterase/ phosphoric diester hydrolase
Cit.11086.1.S1_at	AT1G02070.1	2e-13	unknown protein
Cit.11089.1.S1_at	AT2G47390.1	0	serine-type endopeptidase/ serine-type peptidase
Cit.1109.1.S1_s_at	AT2G34250.2	0	protein transport protein sec61, putative
Cit.11090.1.S1_at	AT4G16110.1	2e-41	ARR2 (ARABIDOPSIS RESPONSE REGULATOR 2); transcription factor/ two-component response regulator
Cit.11091.1.S1_at	AT4G16110.1	1e-138	ARR2 (ARABIDOPSIS RESPONSE REGULATOR 2); transcription factor/ two-component response regulator
Cit.11092.1.S1_at	AT4G16110.1	1e-12	ARR2 (ARABIDOPSIS RESPONSE REGULATOR 2); transcription factor/ two-component response regulator
Cit.11093.1.S1_s_at	AT2G44350.1	0	ATCS; ATP binding / ATP citrate synthase/ citrate (SI)-synthase
Cit.11095.1.S1_at	AT3G46970.1	0	PHS2 (ALPHA-GLUCAN PHOSPHORYLASE 2); phosphorylase/ transferase, transferring glycosyl groups
Cit.11096.1.S1_s_at	AT3G46970.1	0	PHS2 (ALPHA-GLUCAN PHOSPHORYLASE 2); phosphorylase/ transferase, transferring glycosyl groups
Cit.11098.1.S1_at
Cit.11099.1.S1_at	ATCG00600.1	4e-13	Cytochrome b6-f complex, subunit V. Disruption of homologous gene in Chlamydomonas results in disruption of cytochrome b6-f complex.
Cit.1110.1.S1_at	AT2G34250.2	1e-115	protein transport protein sec61, putative
Cit.11101.1.S1_x_at	AT3G24503.1	2e-77	ALDH2C4; 3-chloroallyl aldehyde dehydrogenase/ aldehyde dehydrogenase (NAD)/ coniferyl-aldehyde dehydrogenase
Cit.11103.1.S1_s_at	AT3G53710.2	0	AGD6; ARF GTPase activator/ DNA binding / zinc ion binding
Cit.11105.1.S1_s_at	AT3G25290.2	1e-143	auxin-responsive family protein
Cit.11107.1.S1_at	AT3G25290.2	1e-142	auxin-responsive family protein
Cit.11108.1.S1_at	AT5G22000.3	1e-132	RHF2A (RING-H2 GROUP F2A); protein binding / zinc ion binding
Cit.11110.1.S1_s_at	AT5G22000.3	1e-121	RHF2A (RING-H2 GROUP F2A); protein binding / zinc ion binding
Cit.11112.1.S1_s_at	AT3G48590.1	1e-106	NF-YC1 (NUCLEAR FACTOR Y, SUBUNIT C1); DNA binding / transcription activator/ transcription factor
Cit.11113.1.S1_s_at	AT4G11010.1	1e-109	NDPK3 (NUCLEOSIDE DIPHOSPHATE KINASE 3); ATP binding / nucleoside diphosphate kinase
Cit.11114.1.S1_at	AT4G11010.1	1e-100	NDPK3 (NUCLEOSIDE DIPHOSPHATE KINASE 3); ATP binding / nucleoside diphosphate kinase
Cit.11115.1.S1_at	AT3G29170.1	4e-45	unknown protein
Cit.11116.1.S1_s_at	AT3G29170.1	4e-45	unknown protein
Cit.11118.1.S1_s_at	AT4G02570.3	3e-84	ATCUL1 (ARABIDOPSIS THALIANA CULLIN 1); protein binding
Cit.11119.1.S1_at	AT4G02570.3	7e-64	ATCUL1 (ARABIDOPSIS THALIANA CULLIN 1); protein binding
Cit.11121.1.S1_s_at	AT3G57650.1	1e-178	LPAT2; 1-acylglycerol-3-phosphate O-acyltransferase
Cit.11122.1.S1_at	AT3G57650.1	3e-54	LPAT2; 1-acylglycerol-3-phosphate O-acyltransferase
Cit.11122.1.S1_s_at	AT3G57650.1	1e-178	LPAT2; 1-acylglycerol-3-phosphate O-acyltransferase
Cit.11124.1.S1_at	AT3G57650.1	2e-30	LPAT2; 1-acylglycerol-3-phosphate O-acyltransferase
Cit.11125.1.S1_at	AT3G57650.1	1e-178	LPAT2; 1-acylglycerol-3-phosphate O-acyltransferase
Cit.11126.1.S1_s_at	AT1G15750.4	0	TPL (TOPLESS); protein binding / protein homodimerization/ transcription repressor
Cit.1113.1.S1_s_at	AT1G59950.1	3e-99	aldo/keto reductase, putative
Cit.11131.1.S1_at
Cit.11131.1.S1_s_at	AT4G38800.1	1e-102	ATMTN1; catalytic/ methylthioadenosine nucleosidase
Cit.11133.1.S1_at	AT4G38800.1	1e-101	ATMTN1; catalytic/ methylthioadenosine nucleosidase
Cit.11136.1.S1_s_at	AT1G50380.1	0	prolyl oligopeptidase family protein
Cit.11138.1.S1_at	AT5G06700.1	0	unknown protein
Cit.11138.1.S1_s_at	AT5G06700.1	0	unknown protein
Cit.11139.1.S1_at	AT5G06700.1	2e-76	unknown protein
Cit.11141.1.S1_s_at	AT1G16610.1	1e-162	SR45; RNA binding / protein binding
Cit.11142.1.S1_at	AT1G16610.1	1e-162	SR45; RNA binding / protein binding
Cit.11144.1.S1_s_at	AT1G72160.1	1e-143	SEC14 cytosolic factor family protein / phosphoglyceride transfer family protein
Cit.11147.1.S1_s_at	AT1G72160.1	1e-143	SEC14 cytosolic factor family protein / phosphoglyceride transfer family protein
Cit.11148.1.S1_s_at	AT1G68530.1	0	KCS6 (3-KETOACYL-COA SYNTHASE 6); catalytic/ transferase, transferring acyl groups other than amino-acyl groups
Cit.1115.1.S1_s_at	AT1G59960.1	1e-100	aldo/keto reductase, putative
Cit.11151.1.S1_s_at	AT1G68530.1	0	KCS6 (3-KETOACYL-COA SYNTHASE 6); catalytic/ transferase, transferring acyl groups other than amino-acyl groups
Cit.11154.1.S1_s_at	AT3G06483.1	1e-178	PDK (PYRUVATE DEHYDROGENASE KINASE); ATP binding / histidine phosphotransfer kinase/ pyruvate dehydrogenase (acetyl-transferring)
Cit.11155.1.S1_at
Cit.11156.1.S1_s_at	AT4G22070.1	1e-149	WRKY31; transcription factor
Cit.11157.1.S1_s_at	AT5G08560.2	0	transducin family protein / WD-40 repeat family protein
Cit.11158.1.S1_at	AT3G26310.1	1e-152	CYP71B35; electron carrier/ heme binding / iron ion binding / monooxygenase/ oxygen binding
Cit.11159.1.S1_at	AT3G26310.1	1e-150	CYP71B35; electron carrier/ heme binding / iron ion binding / monooxygenase/ oxygen binding
Cit.11159.1.S1_s_at	AT3G26310.1	1e-150	CYP71B35; electron carrier/ heme binding / iron ion binding / monooxygenase/ oxygen binding
Cit.11160.1.S1_s_at	AT3G23280.1	1e-157	zinc finger (C3HC4-type RING finger) family protein / ankyrin repeat family protein
Cit.11162.1.S1_s_at	AT3G52180.1	1e-144	SEX4 (STARCH-EXCESS 4); polysaccharide binding / protein tyrosine/serine/threonine phosphatase
Cit.11165.1.S1_s_at	AT4G33250.1	3e-96	EIF3K (EUKARYOTIC TRANSLATION INITIATION FACTOR 3K); translation initiation factor
Cit.11166.1.S1_at	AT4G33250.1	4e-96	EIF3K (EUKARYOTIC TRANSLATION INITIATION FACTOR 3K); translation initiation factor
Cit.11167.1.S1_at	AT1G18800.1	1e-110	NRP2 (NAP1-RELATED PROTEIN 2); DNA binding / chromatin binding / histone binding
Cit.11168.1.S1_at	AT3G29090.1	1e-161	pectinesterase family protein
Cit.11169.1.S1_at	AT3G29090.1	1e-160	pectinesterase family protein
Cit.11169.1.S1_s_at	AT3G29090.1	1e-161	pectinesterase family protein
Cit.1117.1.S1_at	AT1G55670.1	7e-60	PSAG (PHOTOSYSTEM I SUBUNIT G)
Cit.1117.1.S1_s_at	AT1G55670.1	7e-60	PSAG (PHOTOSYSTEM I SUBUNIT G)
Cit.11170.1.S1_at
Cit.11172.1.S1_s_at	AT5G66920.1	0	sks17 (SKU5 Similar 17); copper ion binding / oxidoreductase
Cit.11175.1.S1_at	AT2G22230.1	5e-81	beta-hydroxyacyl-ACP dehydratase, putative
Cit.11175.1.S1_s_at	AT2G22230.1	5e-81	beta-hydroxyacyl-ACP dehydratase, putative
Cit.11178.1.S1_s_at	AT5G35735.1	1e-132	auxin-responsive family protein
Cit.11180.1.S1_s_at	AT3G28715.1	0	H+-transporting two-sector ATPase, putative
Cit.11181.1.S1_s_at	AT1G19180.1	4e-26	JAZ1 (JASMONATE-ZIM-DOMAIN PROTEIN 1); protein binding
Cit.11183.1.S1_s_at	AT5G46160.2	6e-56	ribosomal protein L14 family protein / huellenlos paralog (HLP)
Cit.11185.1.S1_at	AT5G56680.1	0	SYNC1; ATP binding / aminoacyl-tRNA ligase/ asparagine-tRNA ligase/ aspartate-tRNA ligase/ nucleic acid binding / nucleotide bi
Cit.11186.1.S1_s_at	AT5G17300.1	2e-71	myb family transcription factor
Cit.11188.1.S1_s_at	AT5G11520.1	0	ASP3 (ASPARTATE AMINOTRANSFERASE 3); L-aspartate:2-oxoglutarate aminotransferase
Cit.11192.1.S1_s_at	AT5G42250.1	9e-89	alcohol dehydrogenase, putative
Cit.11193.1.S1_at	AT5G42250.1	2e-73	alcohol dehydrogenase, putative
Cit.11198.1.S1_s_at	AT5G54810.1	0	TSB1 (TRYPTOPHAN SYNTHASE BETA-SUBUNIT 1); tryptophan synthase
Cit.11202.1.S1_s_at	AT1G60970.1	8e-77	clathrin adaptor complex small chain family protein
Cit.11203.1.S1_at	AT5G63310.1	8e-88	NDPK2 (NUCLEOSIDE DIPHOSPHATE KINASE 2); ATP binding / nucleoside diphosphate kinase/ protein binding
Cit.11204.1.S1_s_at	AT5G63310.1	2e-89	NDPK2 (NUCLEOSIDE DIPHOSPHATE KINASE 2); ATP binding / nucleoside diphosphate kinase/ protein binding
Cit.11205.1.S1_s_at	AT2G42570.1	1e-147	unknown protein
Cit.11207.1.S1_at	AT2G42570.1	1e-44	unknown protein
Cit.11208.1.S1_at	AT5G64300.1	0	ATGCH; 3,4-dihydroxy-2-butanone-4-phosphate synthase/ GTP cyclohydrolase II
Cit.11209.1.S1_s_at	AT2G40000.1	1e-151	HSPRO2 (ARABIDOPSIS ORTHOLOG OF SUGAR BEET HS1 PRO-1 2)
Cit.1121.1.S1_s_at	AT5G26667.1	5e-95	PYR6; cytidylate kinase/ uridylate kinase
Cit.11210.1.S1_at	AT3G17880.1	1e-120	ATTDX (TETRATICOPEPTIDE DOMAIN-CONTAINING THIOREDOXIN); oxidoreductase, acting on sulfur group of donors, disulfide as acceptor /
Cit.11210.1.S1_s_at	AT3G17880.1	1e-126	ATTDX (TETRATICOPEPTIDE DOMAIN-CONTAINING THIOREDOXIN); oxidoreductase, acting on sulfur group of donors, disulfide as acceptor /
Cit.11215.1.S1_at
Cit.11216.1.S1_s_at	AT5G62640.1	1e-160	proline-rich family protein
Cit.11217.1.S1_s_at	AT3G01050.1	6e-43	MUB1 (MEMBRANE-ANCHORED UBIQUITIN-FOLD PROTEIN 1 PRECURSOR)
Cit.11218.1.S1_s_at	AT5G43890.1	5e-94	YUCCA5; monooxygenase
Cit.11218.1.S1_x_at	AT1G21430.1	3e-15	YUC11; FAD binding / NADP or NADPH binding / flavin-containing monooxygenase/ monooxygenase/ oxidoreductase
Cit.11219.1.S1_at	AT5G43890.1	5e-94	YUCCA5; monooxygenase
Cit.1122.1.S1_at	AT5G26667.3	3e-30	PYR6; cytidylate kinase/ uridylate kinase
Cit.11221.1.S1_at	AT1G78570.1	3e-89	RHM1 (RHAMNOSE BIOSYNTHESIS 1); UDP-L-rhamnose synthase/ UDP-glucose 4,6-dehydratase/ catalytic
Cit.11221.1.S1_s_at	AT1G78570.1	0	RHM1 (RHAMNOSE BIOSYNTHESIS 1); UDP-L-rhamnose synthase/ UDP-glucose 4,6-dehydratase/ catalytic
Cit.11226.1.S1_at	AT3G26330.1	1e-150	CYP71B37; electron carrier/ heme binding / iron ion binding / monooxygenase/ oxygen binding
Cit.11227.1.S1_s_at	AT1G01090.1	0	PDH-E1 ALPHA (PYRUVATE DEHYDROGENASE E1 ALPHA); pyruvate dehydrogenase (acetyl-transferring)
Cit.11228.1.S1_at	AT1G01090.1	0	PDH-E1 ALPHA (PYRUVATE DEHYDROGENASE E1 ALPHA); pyruvate dehydrogenase (acetyl-transferring)
Cit.11229.1.S1_at
Cit.11230.1.S1_at	AT1G28680.1	2e-77	transferase family protein
Cit.11230.1.S1_s_at	AT1G28680.1	1e-144	transferase family protein
Cit.11232.1.S1_s_at	AT2G43150.1	9e-87	proline-rich extensin-like family protein
Cit.11234.1.S1_s_at	AT2G38360.1	3e-85	PRA1.B4 (PRENYLATED RAB ACCEPTOR 1.B4)
Cit.11236.1.S1_at	AT2G30570.1	1e-35	PSBW (PHOTOSYSTEM II REACTION CENTER W)
Cit.11237.1.S1_s_at	AT2G30570.1	3e-37	PSBW (PHOTOSYSTEM II REACTION CENTER W)
Cit.11238.1.S1_at	AT5G51430.1	0	EYE (EMBRYO YELLOW)
Cit.11240.1.S1_at	AT1G02190.1	5e-62	CER1 protein, putative
Cit.11241.1.S1_s_at	AT1G02205.2	0	CER1 (ECERIFERUM 1); octadecanal decarbonylase
Cit.11242.1.S1_at	AT2G45560.1	1e-69	CYP76C1; electron carrier/ heme binding / iron ion binding / monooxygenase
Cit.11243.1.S1_at	AT5G07990.1	1e-103	TT7 (TRANSPARENT TESTA 7); flavonoid 3'-monooxygenase/ oxygen binding
Cit.11244.1.S1_s_at	AT5G26742.2	0	emb1138 (embryo defective 1138); ATP binding / ATP-dependent helicase/ RNA binding / helicase/ nucleic acid binding / zinc ion bi
Cit.11245.1.S1_s_at	AT5G26742.2	1e-40	emb1138 (embryo defective 1138); ATP binding / ATP-dependent helicase/ RNA binding / helicase/ nucleic acid binding / zinc ion bi
Cit.11246.1.S1_at	AT5G26742.2	0	emb1138 (embryo defective 1138); ATP binding / ATP-dependent helicase/ RNA binding / helicase/ nucleic acid binding / zinc ion bi
Cit.11247.1.S1_at	AT2G01060.1	1e-109	myb family transcription factor
Cit.11248.1.S1_s_at	AT2G01060.1	1e-109	myb family transcription factor
Cit.1125.1.S1_at
Cit.11250.1.S1_s_at	AT5G53330.1	7e-68	FUNCTIONS IN: molecular_function unknown; INVOLVED IN: biological_process unknown; LOCATED IN: cellular_component unknown; EXPR
Cit.11252.1.S1_s_at	AT2G33800.1	1e-109	ribosomal protein S5 family protein
Cit.11253.1.S1_at
Cit.11253.1.S1_s_at	AT5G26210.1	1e-127	AL4 (ALFIN-LIKE 4); DNA binding / methylated histone residue binding
Cit.11255.1.S1_at
Cit.11256.1.S1_at	AT4G37470.1	1e-131	hydrolase, alpha/beta fold family protein
Cit.11257.1.S1_at	AT4G37470.1	1e-131	hydrolase, alpha/beta fold family protein
Cit.11257.1.S1_s_at	AT4G37470.1	1e-131	hydrolase, alpha/beta fold family protein
Cit.11258.1.S1_at	AT5G52160.1	7e-21	protease inhibitor/seed storage/lipid transfer protein (LTP) family protein
Cit.11258.1.S1_s_at	AT5G52160.1	7e-21	protease inhibitor/seed storage/lipid transfer protein (LTP) family protein
Cit.1126.1.S1_at
Cit.1126.1.S1_s_at
Cit.11261.1.S1_at	AT2G43360.1	2e-70	BIO2 (BIOTIN AUXOTROPH 2); biotin synthase
Cit.11262.1.S1_s_at	AT2G43360.1	1e-140	BIO2 (BIOTIN AUXOTROPH 2); biotin synthase
Cit.11264.1.S1_s_at	AT4G31880.1	1e-80	LOCATED IN: cytosol, chloroplast; EXPRESSED IN: 24 plant structures; EXPRESSED DURING: 14 growth stages; BEST Arabidopsis thali
Cit.11267.1.S1_s_at	AT3G22960.1	0	PKP-ALPHA; pyruvate kinase
Cit.11268.1.S1_s_at	AT2G21240.2	1e-104	BPC4 (BASIC PENTACYSTEINE 4); DNA binding / transcription factor
Cit.1127.1.S1_s_at	AT2G21160.1	6e-86	translocon-associated protein alpha (TRAP alpha) family protein
Cit.11271.1.S1_at	AT4G23850.1	6e-81	long-chain-fatty-acid--CoA ligase / long-chain acyl-CoA synthetase
Cit.11272.1.S1_at	AT4G23850.1	0	long-chain-fatty-acid--CoA ligase / long-chain acyl-CoA synthetase
Cit.11272.1.S1_s_at	AT4G23850.1	0	long-chain-fatty-acid--CoA ligase / long-chain acyl-CoA synthetase
Cit.11275.1.S1_s_at	AT1G29530.1	2e-21	unknown protein
Cit.11276.1.S1_at	AT4G34460.1	0	AGB1 (GTP BINDING PROTEIN BETA 1); GTPase/ nucleotide binding / protein binding
Cit.11276.1.S1_s_at	AT4G34460.1	0	AGB1 (GTP BINDING PROTEIN BETA 1); GTPase/ nucleotide binding / protein binding
Cit.11277.1.S1_s_at	AT2G39990.1	1e-128	EIF2; translation initiation factor
Cit.1128.1.S1_at	AT4G11560.1	1e-32	bromo-adjacent homology (BAH) domain-containing protein
Cit.1128.1.S1_s_at	AT4G11560.1	2e-45	bromo-adjacent homology (BAH) domain-containing protein
Cit.11284.1.S1_at	AT3G60900.1	1e-56	FLA10
Cit.11285.1.S1_s_at	AT3G60900.1	1e-169	FLA10
Cit.11286.1.S1_at	AT1G63840.1	1e-11	zinc finger (C3HC4-type RING finger) family protein
Cit.11287.1.S1_s_at	AT5G23540.1	1e-166	26S proteasome regulatory subunit, putative
Cit.11288.1.S1_at
Cit.11290.1.S1_at	AT3G04780.1	2e-80	Encodes a protein with little sequence identity with any other protein of known structure or function. Part of this protein show
Cit.11291.1.S1_s_at	AT4G19110.3	1e-154	protein kinase, putative
Cit.11292.1.S1_at
Cit.11296.1.S1_at	AT5G37540.1	2e-87	aspartyl protease family protein
Cit.11296.1.S1_s_at	AT5G37540.1	2e-87	aspartyl protease family protein
Cit.113.1.S1_s_at	AT5G12020.1	9e-54	HSP17.6II (17.6 KDA CLASS II HEAT SHOCK PROTEIN)
Cit.1130.1.S1_at	AT2G21160.1	1e-86	translocon-associated protein alpha (TRAP alpha) family protein
Cit.11300.1.S1_s_at	AT5G11710.1	1e-179	epsin N-terminal homology (ENTH) domain-containing protein / clathrin assembly protein-related
Cit.11301.1.S1_at	AT5G11710.1	3e-49	epsin N-terminal homology (ENTH) domain-containing protein / clathrin assembly protein-related
Cit.11303.1.S1_s_at	AT5G05710.1	3e-67	pleckstrin homology (PH) domain-containing protein
Cit.11308.1.S1_at	AT1G75280.1	1e-133	isoflavone reductase, putative
Cit.11309.1.S1_s_at	AT1G11910.1	0	aspartyl protease family protein
Cit.1131.1.S1_at	AT2G25950.1	1e-101	unknown protein
Cit.11310.1.S1_at	AT1G62290.2	4e-34	aspartyl protease family protein
Cit.11312.1.S1_at	AT1G02890.1	1e-123	AAA-type ATPase family protein
Cit.11314.1.S1_at	AT5G20190.1	1e-49	binding
Cit.11315.1.S1_at	AT5G20190.1	2e-49	binding
Cit.11316.1.S1_s_at	AT4G26320.1	3e-11	AGP13 (arabinogalactan protein 13)
Cit.11319.1.S1_at	AT2G29570.1	1e-124	PCNA2 (PROLIFERATING CELL NUCLEAR ANTIGEN 2); DNA binding / DNA polymerase processivity factor
Cit.11322.1.S1_s_at	AT2G29570.1	1e-135	PCNA2 (PROLIFERATING CELL NUCLEAR ANTIGEN 2); DNA binding / DNA polymerase processivity factor
Cit.11324.1.S1_at	AT2G19520.1	1e-111	FVE; metal ion binding
Cit.11325.1.S1_at	AT4G29730.1	4e-53	NFC5 (Nucleosome/chromatin assembly factor group C 5)
Cit.11327.1.S1_s_at	AT1G27950.1	1e-35	LTPG1 (GLYCOSYLPHOSPHATIDYLINOSITOL-ANCHORED LIPID PROTEIN TRANSFER 1)
Cit.11329.1.S1_s_at	AT1G27950.1	2e-13	LTPG1 (GLYCOSYLPHOSPHATIDYLINOSITOL-ANCHORED LIPID PROTEIN TRANSFER 1)
Cit.11332.1.S1_at
Cit.11332.1.S1_s_at	AT2G14260.1	1e-166	PIP; aminopeptidase
Cit.11334.1.S1_at	AT1G01170.2	4e-29	ozone-responsive stress-related protein, putative
Cit.11334.1.S1_s_at	AT1G01170.2	4e-29	ozone-responsive stress-related protein, putative
Cit.11335.1.S1_at	AT5G05365.1	4e-28	metal ion binding
Cit.11337.1.S1_s_at	AT2G41430.2	2e-13	ERD15 (EARLY RESPONSIVE TO DEHYDRATION 15); protein binding
Cit.11338.1.S1_s_at
Cit.1134.1.S1_s_at	AT4G37870.1	1e-175	PCK1 (PHOSPHOENOLPYRUVATE CARBOXYKINASE 1); ATP binding / phosphoenolpyruvate carboxykinase (ATP)/ phosphoenolpyruvate carboxyk
Cit.11340.1.S1_s_at	AT5G04080.1	9e-15	unknown protein
Cit.11343.1.S1_s_at	AT1G49820.1	0	ATMTK (ARABIDOPSIS THALIANA S-METHYL-5-THIORIBOSE KINASE); S-methyl-5-thioribose kinase
Cit.11346.1.S1_at	AT5G17920.2	6e-73	ATMS1; 5-methyltetrahydropteroyltriglutamate-homocysteine S-methyltransferase/ methionine synthase
Cit.11349.1.S1_s_at	AT2G34260.2	6e-28	transducin family protein / WD-40 repeat family protein
Cit.11352.1.S1_at	AT5G57990.1	2e-17	UBP23 (UBIQUITIN-SPECIFIC PROTEASE 23); ubiquitin thiolesterase/ ubiquitin-specific protease
Cit.11353.1.S1_s_at	AT5G57990.1	4e-27	UBP23 (UBIQUITIN-SPECIFIC PROTEASE 23); ubiquitin thiolesterase/ ubiquitin-specific protease
Cit.11356.1.S1_s_at	AT5G01210.1	0	transferase family protein
Cit.11359.1.S1_at	AT4G35260.1	0	IDH1 (ISOCITRATE DEHYDROGENASE 1); isocitrate dehydrogenase (NAD+)/ oxidoreductase, acting on the CH-OH group of donors, NAD or
Cit.11359.1.S1_s_at	AT4G35260.1	0	IDH1 (ISOCITRATE DEHYDROGENASE 1); isocitrate dehydrogenase (NAD+)/ oxidoreductase, acting on the CH-OH group of donors, NAD or
Cit.1136.1.S1_s_at	AT3G59480.1	1e-160	pfkB-type carbohydrate kinase family protein
Cit.11363.1.S1_s_at	AT4G37830.1	7e-33	cytochrome c oxidase-related
Cit.11364.1.S1_at	AT4G37830.1	7e-33	cytochrome c oxidase-related
Cit.11366.1.S1_at	AT5G17230.2	1e-171	phytoene synthase (PSY) / geranylgeranyl-diphosphate geranylgeranyl transferase
Cit.11367.1.S1_x_at	AT1G69840.6	1e-126	band 7 family protein
Cit.11368.1.S1_at	AT5G62740.1	2e-65	band 7 family protein
Cit.11369.1.S1_at	AT1G69840.6	1e-135	band 7 family protein
Cit.11370.1.S1_at	ATCG01130.1	1e-173	hypothetical protein
Cit.11371.1.S1_s_at	AT3G45640.1	0	ATMPK3 (ARABIDOPSIS THALIANA MITOGEN-ACTIVATED PROTEIN KINASE 3); MAP kinase/ kinase/ protein binding / protein kinase
Cit.11372.1.S1_s_at	AT3G45640.1	0	ATMPK3 (ARABIDOPSIS THALIANA MITOGEN-ACTIVATED PROTEIN KINASE 3); MAP kinase/ kinase/ protein binding / protein kinase
Cit.11374.1.S1_at	AT1G51760.1	0	IAR3 (IAA-ALANINE RESISTANT 3); IAA-Ala conjugate hydrolase/ metallopeptidase
Cit.11374.1.S1_s_at	AT1G51760.1	0	IAR3 (IAA-ALANINE RESISTANT 3); IAA-Ala conjugate hydrolase/ metallopeptidase
Cit.11377.1.S1_s_at	AT5G51570.1	1e-148	band 7 family protein
Cit.11378.1.S1_at	AT5G35460.1	1e-178	unknown protein
Cit.11379.1.S1_at	AT5G35460.1	1e-42	unknown protein
Cit.11379.1.S1_s_at	AT5G35460.1	3e-67	unknown protein
Cit.11380.1.S1_at	AT5G35460.1	1e-50	unknown protein
Cit.11381.1.S1_s_at	AT2G27290.1	3e-60	unknown protein
Cit.11382.1.S1_at	AT2G27290.1	4e-59	unknown protein
Cit.11383.1.S1_s_at	AT4G38580.1	5e-67	ATFP6 (FARNESYLATED PROTEIN 6); metal ion binding
Cit.11386.1.S1_s_at	AT1G05710.3	1e-48	ethylene-responsive protein, putative
Cit.11389.1.S1_at	AT1G32050.1	1e-121	secretory carrier membrane protein (SCAMP) family protein
Cit.1139.1.S1_at	AT3G59480.1	2e-74	pfkB-type carbohydrate kinase family protein
Cit.11390.1.S1_s_at	AT1G07530.1	1e-149	SCL14 (SCARECROW-LIKE 14); transcription factor
Cit.11391.1.S1_at	AT2G29060.1	6e-84	scarecrow transcription factor family protein
Cit.11392.1.S1_at	AT2G29060.1	3e-52	scarecrow transcription factor family protein
Cit.11394.1.S1_s_at	AT2G29420.1	2e-50	ATGSTU7 (ARABIDOPSIS THALIANA GLUTATHIONE S-TRANSFERASE TAU 7); glutathione transferase
Cit.11395.1.S1_s_at	AT5G27860.2	6e-30	unknown protein
Cit.11397.1.S1_at	AT1G67340.1	4e-33	zinc finger (MYND type) family protein / F-box family protein
Cit.11398.1.S1_at	AT5G65110.1	0	ACX2 (ACYL-COA OXIDASE 2); acyl-CoA oxidase
Cit.11399.1.S1_at	AT5G65110.1	1e-42	ACX2 (ACYL-COA OXIDASE 2); acyl-CoA oxidase
Cit.11399.1.S1_s_at	AT5G65110.1	0	ACX2 (ACYL-COA OXIDASE 2); acyl-CoA oxidase
Cit.11401.1.S1_at
Cit.11402.1.S1_at
Cit.11403.1.S1_at	AT5G27390.1	4e-74	LOCATED IN: chloroplast; CONTAINS InterPro DOMAIN/s: Mog1/PsbP/DUF1795, alpha/beta/alpha sandwich (InterPro:IPR016124); Has 11 Bl
Cit.11405.1.S1_at	AT4G17770.1	0	ATTPS5; protein binding / transferase, transferring glycosyl groups / trehalose-phosphatase
Cit.11405.1.S1_s_at	AT4G17770.1	0	ATTPS5; protein binding / transferase, transferring glycosyl groups / trehalose-phosphatase
Cit.11407.1.S1_at	AT5G67030.1	0	ABA1 (ABA DEFICIENT 1); zeaxanthin epoxidase
Cit.11408.1.S1_s_at	AT4G35000.1	1e-138	APX3 (ASCORBATE PEROXIDASE 3); L-ascorbate peroxidase
Cit.11409.1.S1_s_at	AT4G35000.1	1e-138	APX3 (ASCORBATE PEROXIDASE 3); L-ascorbate peroxidase
Cit.11410.1.S1_s_at	AT3G07720.1	1e-145	kelch repeat-containing protein
Cit.11414.1.S1_at	AT2G29530.2	7e-36	mitochondrial import inner membrane translocase (TIM10)
Cit.11414.1.S1_s_at	AT2G29530.2	7e-36	mitochondrial import inner membrane translocase (TIM10)
Cit.11416.1.S1_s_at	AT5G27030.1	1e-142	TPR3 (TOPLESS-RELATED 3)
Cit.11419.1.S1_at	AT2G29420.1	3e-56	ATGSTU7 (ARABIDOPSIS THALIANA GLUTATHIONE S-TRANSFERASE TAU 7); glutathione transferase
Cit.11420.1.S1_s_at	AT2G21600.1	3e-93	ATRER1B
Cit.11422.1.S1_at
Cit.11423.1.S1_at	AT4G20070.1	1e-111	ATAAH (Arabidopsis thaliana Allantoate Amidohydrolase); allantoate deiminase/ metallopeptidase
Cit.11424.1.S1_s_at	AT4G20070.1	0	ATAAH (Arabidopsis thaliana Allantoate Amidohydrolase); allantoate deiminase/ metallopeptidase
Cit.11426.1.S1_s_at	AT5G25450.1	7e-56	ubiquinol-cytochrome C reductase complex 14 kDa protein, putative
Cit.11428.1.S1_s_at	AT4G00585.1	1e-39	unknown protein
Cit.1143.1.S1_at	AT5G47060.1	4e-41	senescence-associated protein-related
Cit.1143.1.S1_s_at	AT5G47060.1	4e-41	senescence-associated protein-related
Cit.11431.1.S1_at	AT3G46460.1	2e-81	UBC13 (ubiquitin-conjugating enzyme 13); ubiquitin-protein ligase
Cit.11432.1.S1_s_at	AT3G55380.1	3e-85	UBC14 (ubiquitin-conjugating enzyme 14); ubiquitin-protein ligase
Cit.11433.1.S1_at	AT4G32460.2	1e-163	FUNCTIONS IN: molecular_function unknown; INVOLVED IN: biological_process unknown; LOCATED IN: plant-type cell wall; EXPRESSED
Cit.11435.1.S1_s_at	AT3G19000.1	1e-127	oxidoreductase, 2OG-Fe(II) oxygenase family protein
Cit.11438.1.S1_s_at	AT5G35530.1	1e-110	40S ribosomal protein S3 (RPS3C)
Cit.11439.1.S1_at	AT5G35530.1	1e-109	40S ribosomal protein S3 (RPS3C)
Cit.1144.1.S1_s_at	AT5G47060.1	4e-41	senescence-associated protein-related
Cit.11440.1.S1_s_at	AT5G51820.1	1e-129	PGM (PHOSPHOGLUCOMUTASE); phosphoglucomutase
Cit.11441.1.S1_at	AT5G51820.1	2e-96	PGM (PHOSPHOGLUCOMUTASE); phosphoglucomutase
Cit.11442.1.S1_s_at	AT1G78230.1	1e-124	protein binding
Cit.11443.1.S1_at
Cit.11444.1.S1_at	AT5G28830.1	7e-87	calcium-binding EF hand family protein
Cit.11445.1.S1_at	AT5G28830.1	3e-87	calcium-binding EF hand family protein
Cit.11445.1.S1_s_at	AT5G28830.1	7e-87	calcium-binding EF hand family protein
Cit.11447.1.S1_at	AT1G28200.1	7e-96	FIP1 (FH INTERACTING PROTEIN 1)
Cit.11447.1.S1_s_at	AT1G28200.1	7e-96	FIP1 (FH INTERACTING PROTEIN 1)
Cit.11448.1.S1_at	AT1G28200.1	4e-95	FIP1 (FH INTERACTING PROTEIN 1)
Cit.11449.1.S1_s_at	AT4G05150.1	1e-104	octicosapeptide/Phox/Bem1p (PB1) domain-containing protein
Cit.1145.1.S1_s_at	AT5G47060.1	4e-41	senescence-associated protein-related
Cit.11452.1.S1_at	AT3G43810.1	6e-27	CAM7 (CALMODULIN 7); calcium ion binding
Cit.11454.1.S1_at	AT1G65270.1	5e-56	unknown protein
Cit.11455.1.S1_s_at	AT1G65270.1	1e-109	unknown protein
Cit.11456.1.S1_s_at	AT3G52800.1	8e-59	zinc finger (AN1-like) family protein
Cit.11459.1.S1_s_at	AT1G05300.1	1e-109	ZIP5; cation transmembrane transporter/ metal ion transmembrane transporter
Cit.11460.1.S1_at	AT1G05300.1	1e-107	ZIP5; cation transmembrane transporter/ metal ion transmembrane transporter
Cit.11463.1.S1_s_at	AT2G24360.1	1e-123	serine/threonine/tyrosine kinase, putative
Cit.11466.1.S1_s_at	AT3G06580.1	0	GALK; ATP binding / galactokinase
Cit.11467.1.S1_at	AT3G06580.1	1e-106	GALK; ATP binding / galactokinase
Cit.11468.1.S1_s_at	AT3G06580.1	0	GALK; ATP binding / galactokinase
Cit.11469.1.S1_at	AT3G06580.1	0	GALK; ATP binding / galactokinase
Cit.1147.1.S1_s_at	AT4G12560.2	1e-113	F-box family protein
Cit.11470.1.S1_s_at	AT3G08510.2	0	ATPLC2 (PHOSPHOLIPASE C 2); phospholipase C
Cit.11471.1.S1_at	AT3G08510.2	4e-69	ATPLC2 (PHOSPHOLIPASE C 2); phospholipase C
Cit.11472.1.S1_s_at	AT3G24050.1	6e-56	GATA transcription factor 1 (GATA-1)
Cit.11473.1.S1_at	AT3G24050.1	9e-56	GATA transcription factor 1 (GATA-1)
Cit.11476.1.S1_s_at	AT3G04090.1	6e-82	SIP1A (SMALL AND BASIC INTRINSIC PROTEIN 1A); water channel
Cit.11479.1.S1_at	AT4G26670.1	3e-66	mitochondrial import inner membrane translocase subunit Tim17/Tim22/Tim23 family protein
Cit.1148.1.S1_at	AT4G12560.2	3e-19	F-box family protein
Cit.11480.1.S1_at	AT4G26670.1	2e-66	mitochondrial import inner membrane translocase subunit Tim17/Tim22/Tim23 family protein
Cit.11480.1.S1_s_at	AT4G26670.1	3e-66	mitochondrial import inner membrane translocase subunit Tim17/Tim22/Tim23 family protein
Cit.11481.1.S1_s_at	AT2G16710.1	3e-58	hesB-like domain-containing protein
Cit.11482.1.S1_at	AT2G36270.1	1e-104	ABI5 (ABA INSENSITIVE 5); DNA binding / transcription activator/ transcription factor
Cit.11483.1.S1_x_at	AT2G16710.1	6e-36	hesB-like domain-containing protein
Cit.11484.1.S1_s_at	AT1G79380.1	1e-154	copine-related
Cit.11485.1.S1_s_at	AT1G79380.1	1e-73	copine-related
Cit.11486.1.S1_at
Cit.11486.1.S1_s_at	AT3G60340.2	1e-122	palmitoyl protein thioesterase family protein
Cit.11488.1.S1_s_at	AT3G23300.1	0	dehydration-responsive protein-related
Cit.11489.1.S1_at
Cit.11489.1.S1_x_at	AT3G23300.1	1e-108	dehydration-responsive protein-related
Cit.1149.1.S1_at	AT2G32720.1	9e-59	CB5-B (CYTOCHROME B5 ISOFORM B); heme binding
Cit.11492.1.S1_s_at	AT3G47070.1	3e-25	unknown protein
Cit.11493.1.S1_s_at	AT3G46060.3	1e-106	ATRAB8A; GTP binding
Cit.11496.1.S1_at
Cit.11496.1.S1_s_at	AT5G02560.1	8e-64	HTA12; DNA binding
Cit.11497.1.S1_at	AT5G02560.1	8e-64	HTA12; DNA binding
Cit.115.1.S1_x_at	AT4G23400.1	1e-144	PIP1;5 (PLASMA MEMBRANE INTRINSIC PROTEIN 1;5); water channel
Cit.1150.1.S1_at	AT2G32720.1	9e-58	CB5-B (CYTOCHROME B5 ISOFORM B); heme binding
Cit.11500.1.S1_s_at	AT1G07410.1	1e-108	ATRABA2B (ARABIDOPSIS RAB GTPASE HOMOLOG A2B); GTP binding / GTPase/ protein binding
Cit.11501.1.S1_at	AT5G54270.1	1e-137	LHCB3 (LIGHT-HARVESTING CHLOROPHYLL B-BINDING PROTEIN 3); structural molecule
Cit.11501.1.S1_s_at	AT5G54270.1	1e-137	LHCB3 (LIGHT-HARVESTING CHLOROPHYLL B-BINDING PROTEIN 3); structural molecule
Cit.11502.1.S1_at	AT1G06110.1	1e-158	SKIP16 (SKP1/ASK-interacting protein 16); protein binding
Cit.11503.1.S1_s_at	AT1G06110.1	1e-158	SKIP16 (SKP1/ASK-interacting protein 16); protein binding
Cit.11505.1.S1_s_at	AT1G68490.1	9e-40	unknown protein
Cit.11506.1.S1_at	AT1G68490.1	4e-16	unknown protein
Cit.11508.1.S1_at	AT3G23990.1	1e-76	HSP60 (HEAT SHOCK PROTEIN 60); ATP binding
Cit.11508.1.S1_s_at	AT3G23990.1	0	HSP60 (HEAT SHOCK PROTEIN 60); ATP binding
Cit.11510.1.S1_s_at
Cit.11512.1.S1_at	AT4G37300.1	5e-39	MEE59 (maternal effect embryo arrest 59)
Cit.11513.1.S1_at	AT3G07300.3	1e-87	eukaryotic translation initiation factor 2B family protein / eIF-2B family protein
Cit.11513.1.S1_s_at	AT3G07300.3	1e-87	eukaryotic translation initiation factor 2B family protein / eIF-2B family protein
Cit.11514.1.S1_at	AT3G07300.3	3e-84	eukaryotic translation initiation factor 2B family protein / eIF-2B family protein
Cit.11515.1.S1_at	AT1G68750.1	1e-146	ATPPC4; phosphoenolpyruvate carboxylase
Cit.11516.1.S1_at
Cit.11516.1.S1_s_at	AT1G68750.1	0	ATPPC4; phosphoenolpyruvate carboxylase
Cit.11517.1.S1_at	AT5G45550.1	1e-118	mob1/phocein family protein
Cit.11518.1.S1_at	AT2G05990.2	1e-152	MOD1 (MOSAIC DEATH 1); enoyl-[acyl-carrier-protein] reductase (NADH)/ enoyl-[acyl-carrier-protein] reductase/ oxidoreductase
Cit.11519.1.S1_at	AT5G57870.1	0	eukaryotic translation initiation factor 4F, putative / eIF-4F, putative
Cit.11520.1.S1_at	AT2G24050.1	8e-48	MIF4G domain-containing protein / MA3 domain-containing protein
Cit.11520.1.S1_s_at	AT5G57870.1	0	eukaryotic translation initiation factor 4F, putative / eIF-4F, putative
Cit.11521.1.S1_s_at	AT3G51950.2	1e-12	zinc finger (CCCH-type) family protein / RNA recognition motif (RRM)-containing protein
Cit.11523.1.S1_s_at	AT3G51950.2	1e-105	zinc finger (CCCH-type) family protein / RNA recognition motif (RRM)-containing protein
Cit.11524.1.S1_at	AT1G15340.1	2e-56	MBD10; DNA binding / methyl-CpG binding
Cit.11525.1.S1_at
Cit.11527.1.S1_s_at	AT1G52360.1	0	coatomer protein complex, subunit beta 2 (beta prime), putative
Cit.11529.1.S1_s_at	AT2G37630.1	1e-142	AS1 (ASYMMETRIC LEAVES 1); DNA binding / protein homodimerization/ transcription factor
Cit.11530.1.S1_at	AT2G37630.1	4e-49	AS1 (ASYMMETRIC LEAVES 1); DNA binding / protein homodimerization/ transcription factor
Cit.11532.1.S1_s_at	AT4G01940.1	4e-72	NFU1; structural molecule
Cit.11533.1.S1_at	AT4G01940.1	1e-71	NFU1; structural molecule
Cit.11534.1.S1_s_at	AT5G06370.1	1e-114	NC domain-containing protein
Cit.11536.1.S1_at	AT5G24810.1	0	ABC1 family protein
Cit.11537.1.S1_at	AT5G24810.1	2e-59	ABC1 family protein
Cit.11538.1.S1_at
Cit.11540.1.S1_at	AT1G48130.1	2e-87	ATPER1; antioxidant/ thioredoxin peroxidase
Cit.11541.1.S1_at	AT1G48130.1	1e-87	ATPER1; antioxidant/ thioredoxin peroxidase
Cit.11541.1.S1_s_at	AT1G48130.1	2e-87	ATPER1; antioxidant/ thioredoxin peroxidase
Cit.11542.1.S1_s_at	AT3G08550.1	0	KOB1 (KOBITO)
Cit.11543.1.S1_at
Cit.11544.1.S1_at	AT5G15410.1	1e-78	DND1 (DEFENSE NO DEATH 1); calcium channel/ calmodulin binding / cation channel/ cyclic nucleotide binding / intracellular cAMP a
Cit.11545.1.S1_s_at	AT3G26510.4	8e-52	octicosapeptide/Phox/Bem1p (PB1) domain-containing protein
Cit.11546.1.S1_at
Cit.11547.1.S1_s_at	AT5G47430.1	6e-43	zinc ion binding
Cit.11548.1.S1_at	AT1G20030.2	3e-79	pathogenesis-related thaumatin family protein
Cit.11549.1.S1_at	AT5G14800.1	5e-91	P5CR (PYRROLINE-5- CARBOXYLATE (P5C) REDUCTASE); pyrroline-5-carboxylate reductase
Cit.11549.1.S1_s_at	AT5G14800.1	1e-116	P5CR (PYRROLINE-5- CARBOXYLATE (P5C) REDUCTASE); pyrroline-5-carboxylate reductase
Cit.1155.1.S1_at	AT1G76990.5	2e-49	ACR3; amino acid binding
Cit.11550.1.S1_at	AT5G14800.1	1e-116	P5CR (PYRROLINE-5- CARBOXYLATE (P5C) REDUCTASE); pyrroline-5-carboxylate reductase
Cit.11551.1.S1_at	AT4G10810.1	7e-16	unknown protein
Cit.11552.1.S1_s_at	AT3G26210.1	1e-109	CYP71B23; electron carrier/ heme binding / iron ion binding / monooxygenase/ oxygen binding
Cit.11555.1.S1_s_at	AT1G27000.1	9e-72	bZIP family transcription factor
Cit.11557.1.S1_at
Cit.11558.1.S1_s_at	AT1G12230.1	1e-172	transaldolase, putative
Cit.1156.1.S1_s_at	AT1G76990.5	1e-143	ACR3; amino acid binding
Cit.11561.1.S1_s_at	AT5G57580.1	1e-162	calmodulin-binding protein
Cit.11561.1.S1_x_at
Cit.11562.1.S1_at	AT5G57580.1	1e-162	calmodulin-binding protein
Cit.11562.1.S1_s_at	AT5G57580.1	1e-162	calmodulin-binding protein
Cit.11563.1.S1_at	AT5G37430.1	3e-05	unknown protein
Cit.11564.1.S1_at	AT1G17745.1	1e-69	PGDH (3-PHOSPHOGLYCERATE DEHYDROGENASE); phosphoglycerate dehydrogenase
Cit.11564.1.S1_s_at	AT1G17745.1	0	PGDH (3-PHOSPHOGLYCERATE DEHYDROGENASE); phosphoglycerate dehydrogenase
Cit.11567.1.S1_at	AT1G53420.1	7e-41	serine/threonine protein kinase-related
Cit.11568.1.S1_s_at	AT1G60170.1	0	emb1220 (embryo defective 1220)
Cit.11569.1.S1_at	AT1G16560.4	3e-69	Per1-like family protein
Cit.11569.1.S1_s_at	AT1G16560.3	1e-147	Per1-like family protein
Cit.11571.1.S1_s_at	AT5G53550.1	0	YSL3 (YELLOW STRIPE LIKE 3); oligopeptide transporter
Cit.11574.1.S1_at	AT5G08450.3	1e-113	FUNCTIONS IN: molecular_function unknown; INVOLVED IN: biological_process unknown; LOCATED IN: cellular_component unknown; EXPRES
Cit.11574.1.S1_s_at	AT5G08450.3	1e-116	FUNCTIONS IN: molecular_function unknown; INVOLVED IN: biological_process unknown; LOCATED IN: cellular_component unknown; EXPRES
Cit.11575.1.S1_at	AT5G08450.3	1e-116	FUNCTIONS IN: molecular_function unknown; INVOLVED IN: biological_process unknown; LOCATED IN: cellular_component unknown; EXPRES
Cit.11576.1.S1_at	AT1G30220.1	3e-87	INT2 (INOSITOL TRANSPORTER 2); carbohydrate transmembrane transporter/ sugar:hydrogen symporter
Cit.11577.1.S1_s_at	AT1G30220.1	0	INT2 (INOSITOL TRANSPORTER 2); carbohydrate transmembrane transporter/ sugar:hydrogen symporter
Cit.11578.1.S1_at	AT2G21620.1	5e-74	RD2
Cit.11578.1.S1_s_at	AT2G21620.1	5e-74	RD2
Cit.1158.1.S1_s_at	AT1G62040.1	4e-56	ATG8C (autophagy 8c); microtubule binding
Cit.11581.1.S1_s_at	AT5G27540.2	1e-131	MIRO1 (Miro-related GTP-ase 1); GTP binding
Cit.11584.1.S1_s_at	AT1G20110.1	1e-171	zinc finger (FYVE type) family protein
Cit.11586.1.S1_s_at	AT5G59180.1	6e-90	NRPB7; DNA-directed RNA polymerase/ RNA binding
Cit.11587.1.S1_at	AT5G59180.1	8e-90	NRPB7; DNA-directed RNA polymerase/ RNA binding
Cit.11589.1.S1_at	ATCG01280.1	1e-05	hypothetical protein
Cit.11590.1.S1_at
Cit.11591.1.S1_at
Cit.11592.1.S1_at	AT3G12390.1	3e-84	nascent polypeptide associated complex alpha chain protein, putative / alpha-NAC, putative
Cit.11593.1.S1_at	AT3G12390.1	9e-52	nascent polypeptide associated complex alpha chain protein, putative / alpha-NAC, putative
Cit.11594.1.S1_s_at	AT3G12390.1	3e-84	nascent polypeptide associated complex alpha chain protein, putative / alpha-NAC, putative
Cit.11595.1.S1_s_at	AT1G60960.1	1e-160	IRT3; cation transmembrane transporter/ metal ion transmembrane transporter
Cit.11596.1.S1_at	AT5G11460.1	6e-41	senescence-associated protein-related
Cit.11597.1.S1_at	AT5G39950.1	2e-41	ATTRX2 (THIOREDOXIN 2); oxidoreductase, acting on sulfur group of donors, disulfide as acceptor
Cit.11597.1.S1_s_at	AT5G39950.1	2e-41	ATTRX2 (THIOREDOXIN 2); oxidoreductase, acting on sulfur group of donors, disulfide as acceptor
Cit.11599.1.S1_at	AT4G35220.1	1e-110	cyclase family protein
Cit.116.1.S1_at	AT5G58420.1	1e-141	40S ribosomal protein S4 (RPS4D)
Cit.116.1.S1_s_at	AT5G58420.1	1e-141	40S ribosomal protein S4 (RPS4D)
Cit.1160.1.S1_s_at	AT3G63190.1	6e-98	RRF (RIBOSOME RECYCLING FACTOR, CHLOROPLAST PRECURSOR)
Cit.11600.1.S1_s_at	AT4G35220.1	1e-110	cyclase family protein
Cit.11601.1.S1_s_at	AT4G35220.1	1e-110	cyclase family protein
Cit.11603.1.S1_at	AT3G19420.1	9e-17	ATPEN2 (ARABIDOPSIS THALIANA PTEN 2); phosphatase/ protein tyrosine phosphatase
Cit.11604.1.S1_s_at	AT3G19420.1	1e-114	ATPEN2 (ARABIDOPSIS THALIANA PTEN 2); phosphatase/ protein tyrosine phosphatase
Cit.11606.1.S1_s_at	AT3G47420.1	0	glycerol-3-phosphate transporter, putative / glycerol 3-phosphate permease, putative
Cit.11609.1.S1_s_at	AT4G01310.1	1e-109	ribosomal protein L5 family protein
Cit.1161.1.S1_at	AT3G63190.1	3e-97	RRF (RIBOSOME RECYCLING FACTOR, CHLOROPLAST PRECURSOR)
Cit.11613.1.S1_at	AT3G53750.1	1e-111	ACT3 (actin 3); structural constituent of cytoskeleton
Cit.11614.1.S1_s_at	AT3G53750.1	0	ACT3 (actin 3); structural constituent of cytoskeleton
Cit.11616.1.S1_s_at	AT3G44880.1	0	ACD1 (ACCELERATED CELL DEATH 1); iron-sulfur cluster binding / pheophorbide a oxygenase
Cit.11617.1.S1_at	AT3G44880.1	0	ACD1 (ACCELERATED CELL DEATH 1); iron-sulfur cluster binding / pheophorbide a oxygenase
Cit.11619.1.S1_at	AT1G24020.1	5e-10	MLP423 (MLP-LIKE PROTEIN 423)
Cit.1162.1.S1_s_at	AT3G47370.3	2e-59	40S ribosomal protein S20 (RPS20B)
Cit.11620.1.S1_at	AT4G20150.1	3e-34	unknown protein
Cit.11620.1.S1_s_at	AT4G20150.1	3e-34	unknown protein
Cit.11625.1.S1_s_at	AT4G39100.1	3e-91	SHL1 (short life); transcription factor/ zinc-mediated transcriptional activator
Cit.11626.1.S1_s_at	AT2G43810.2	6e-41	small nuclear ribonucleoprotein F, putative / U6 snRNA-associated Sm-like protein, putative / Sm protein F, putative
Cit.11629.1.S1_s_at	AT1G12810.1	4e-42	proline-rich family protein
Cit.11631.1.S1_at
Cit.11632.1.S1_at	AT1G09620.1	0	ATP binding / aminoacyl-tRNA ligase/ leucine-tRNA ligase/ nucleotide binding
Cit.11635.1.S1_at	AT5G49460.1	1e-170	ACLB-2 (ATP CITRATE LYASE SUBUNIT B 2); ATP citrate synthase
Cit.11635.1.S1_s_at	AT5G49460.1	1e-170	ACLB-2 (ATP CITRATE LYASE SUBUNIT B 2); ATP citrate synthase
Cit.11636.1.S1_at	AT4G25310.1	4e-80	oxidoreductase, 2OG-Fe(II) oxygenase family protein
Cit.11640.1.S1_at	AT4G21860.1	2e-48	MSRB2 (methionine sulfoxide reductase B 2); peptide-methionine-(S)-S-oxide reductase
Cit.11640.1.S1_s_at	AT4G21860.1	2e-63	MSRB2 (methionine sulfoxide reductase B 2); peptide-methionine-(S)-S-oxide reductase
Cit.11641.1.S1_at	AT5G58710.1	7e-83	ROC7; peptidyl-prolyl cis-trans isomerase
Cit.11644.1.S1_at	AT1G23000.1	3e-64	heavy-metal-associated domain-containing protein
Cit.11647.1.S1_s_at	AT4G30950.1	0	FAD6 (FATTY ACID DESATURASE 6); omega-6 fatty acid desaturase
Cit.11648.1.S1_s_at	AT5G22460.2	1e-122	esterase/lipase/thioesterase family protein
Cit.11649.1.S1_at	AT5G22460.2	6e-48	esterase/lipase/thioesterase family protein
Cit.11650.1.S1_at	AT5G22460.2	2e-93	esterase/lipase/thioesterase family protein
Cit.11650.1.S1_s_at	AT5G22460.2	2e-93	esterase/lipase/thioesterase family protein
Cit.11652.1.S1_at	AT4G18710.1	4e-91	BIN2 (BRASSINOSTEROID-INSENSITIVE 2); glycogen synthase kinase 3/ kinase/ protein kinase
Cit.11652.1.S1_s_at	AT2G30980.1	0	ASKdZeta (Arabidopsis SHAGGY-related protein kinase dZeta); ATP binding / kinase/ protein kinase/ protein serine/threonine kina
Cit.11658.1.S1_at	AT2G04700.1	5e-59	ferredoxin thioredoxin reductase catalytic beta chain family protein
Cit.11659.1.S1_at	AT1G48430.1	8e-58	dihydroxyacetone kinase family protein
Cit.11660.1.S1_s_at	AT3G17770.1	0	dihydroxyacetone kinase family protein
Cit.11661.1.S1_at	AT2G01290.1	1e-103	ribose-5-phosphate isomerase
Cit.11662.1.S1_at	AT2G01290.1	1e-103	ribose-5-phosphate isomerase
Cit.11664.1.S1_at	AT4G17040.1	1e-122	ATP-dependent Clp protease proteolytic subunit, putative
Cit.11664.1.S1_s_at	AT4G17040.1	1e-122	ATP-dependent Clp protease proteolytic subunit, putative
Cit.11666.1.S1_s_at	AT5G59550.1	9e-63	zinc finger (C3HC4-type RING finger) family protein
Cit.11668.1.S1_s_at	AT2G37680.1	1e-102	CONTAINS InterPro DOMAIN/s: Vacuolar import and degradation protein Vid24 (InterPro:IPR018618); Has 214 Blast hits to 214 prote
Cit.1167.1.S1_s_at	AT5G42190.1	6e-73	ASK2 (ARABIDOPSIS SKP1-LIKE 2); protein binding / ubiquitin-protein ligase
Cit.11671.1.S1_at	AT5G52040.4	1e-107	ATRSP41; RNA binding / nucleic acid binding / nucleotide binding
Cit.11672.1.S1_s_at	AT5G52040.2	1e-127	ATRSP41; RNA binding / nucleic acid binding / nucleotide binding
Cit.11673.1.S1_at	AT3G05190.1	7e-12	aminotransferase class IV family protein
Cit.11674.1.S1_s_at	AT3G05190.1	0	aminotransferase class IV family protein
Cit.11675.1.S1_at	AT5G27410.1	1e-72	aminotransferase class IV family protein
Cit.11676.1.S1_at
Cit.11680.1.S1_s_at
Cit.11681.1.S1_s_at	AT1G04530.1	7e-51	binding
Cit.11682.1.S1_at	AT1G04530.1	7e-32	binding
Cit.11683.1.S1_at
Cit.11683.1.S1_s_at	AT2G38110.1	0	GPAT6 (GLYCEROL-3-PHOSPHATE ACYLTRANSFERASE 6); 1-acylglycerol-3-phosphate O-acyltransferase/ acyltransferase
Cit.11685.1.S1_s_at	AT1G62500.1	9e-75	protease inhibitor/seed storage/lipid transfer protein (LTP) family protein
Cit.11689.1.S1_at	AT3G03440.1	1e-70	armadillo/beta-catenin repeat family protein
Cit.1169.1.S1_at	AT5G42190.1	6e-27	ASK2 (ARABIDOPSIS SKP1-LIKE 2); protein binding / ubiquitin-protein ligase
Cit.11690.1.S1_s_at	AT3G03440.1	1e-132	armadillo/beta-catenin repeat family protein
Cit.11691.1.S1_at	AT3G50770.1	2e-49	calmodulin-related protein, putative
Cit.11692.1.S1_s_at	AT1G32060.1	0	PRK (PHOSPHORIBULOKINASE); ATP binding / phosphoribulokinase/ protein binding
Cit.11695.1.S1_s_at	AT1G34210.1	0	SERK2 (SOMATIC EMBRYOGENESIS RECEPTOR-LIKE KINASE 2); kinase
Cit.11696.1.S1_at	AT1G71830.1	1e-157	SERK1 (SOMATIC EMBRYOGENESIS RECEPTOR-LIKE KINASE 1); kinase/ transmembrane receptor protein serine/threonine kinase
Cit.11697.1.S1_s_at	AT5G08060.1	2e-42	unknown protein
Cit.11699.1.S1_s_at	AT5G43970.1	2e-23	TOM22-V (TRANSLOCASE OF OUTER MEMBRANE 22-V); P-P-bond-hydrolysis-driven protein transmembrane transporter
Cit.117.1.S1_x_at	AT1G13950.1	8e-77	ELF5A-1 (EUKARYOTIC ELONGATION FACTOR 5A-1); translation initiation factor
Cit.1170.1.S1_s_at	AT5G42190.1	6e-27	ASK2 (ARABIDOPSIS SKP1-LIKE 2); protein binding / ubiquitin-protein ligase
Cit.11702.1.S1_s_at	AT3G20470.1	8e-54	GRP5 (GLYCINE-RICH PROTEIN 5); structural constituent of cell wall
Cit.11704.1.S1_s_at	AT3G15210.1	4e-40	ERF4 (ETHYLENE RESPONSIVE ELEMENT BINDING FACTOR 4); DNA binding / protein binding / transcription factor/ transcription represso
Cit.11706.1.S1_at	AT3G14870.1	1e-153	unknown protein
Cit.11709.1.S1_s_at	AT5G26710.1	1e-134	glutamate-tRNA ligase, putative / glutamyl-tRNA synthetase, putatuve / GluRS, putative
Cit.1171.1.S1_at
Cit.1171.1.S1_s_at	AT5G58290.1	0	RPT3 (REGULATORY PARTICLE TRIPLE-A ATPASE 3); ATPase
Cit.11715.1.S1_at	AT5G14970.1	1e-103	unknown protein
Cit.11716.1.S1_s_at	AT5G14970.1	1e-103	unknown protein
Cit.11717.1.S1_s_at	AT2G29210.1	2e-07	splicing factor PWI domain-containing protein
Cit.11719.1.S1_s_at	AT2G31200.1	6e-63	ADF6 (ACTIN DEPOLYMERIZING FACTOR 6); actin binding
Cit.11721.1.S1_s_at	AT2G26330.1	0	ER (ERECTA); transmembrane receptor protein kinase
Cit.11724.1.S1_at
Cit.11724.1.S1_s_at	AT5G35080.1	1e-94	protein binding
Cit.11725.1.S1_at
Cit.11726.1.S1_s_at	AT3G02550.1	3e-62	LBD41 (LOB DOMAIN-CONTAINING PROTEIN 41)
Cit.11727.1.S1_at	AT3G02550.1	3e-62	LBD41 (LOB DOMAIN-CONTAINING PROTEIN 41)
Cit.11728.1.S1_at	AT5G45775.2	1e-30	60S ribosomal protein L11 (RPL11D)
Cit.11728.1.S1_s_at	AT5G45775.2	1e-96	60S ribosomal protein L11 (RPL11D)
Cit.11729.1.S1_at	AT5G45775.2	1e-96	60S ribosomal protein L11 (RPL11D)
Cit.11731.1.S1_s_at	AT5G26340.1	0	MSS1; carbohydrate transmembrane transporter/ hexose:hydrogen symporter/ high-affinity hydrogen:glucose symporter/ sugar:hydrogen
Cit.11733.1.S1_s_at	AT4G39400.1	0	BRI1 (BRASSINOSTEROID INSENSITIVE 1); kinase/ protein binding / protein heterodimerization/ protein homodimerization/ protein k
Cit.11735.1.S1_at	AT1G71980.1	1e-38	protease-associated zinc finger (C3HC4-type RING finger) family protein
Cit.11736.1.S1_s_at	AT4G29660.1	7e-38	EMB2752 (EMBRYO DEFECTIVE 2752)
Cit.11737.1.S1_at	AT4G29660.1	1e-37	EMB2752 (EMBRYO DEFECTIVE 2752)
Cit.1174.1.S1_s_at	AT3G15360.1	1e-53	TRX-M4 (ARABIDOPSIS THIOREDOXIN M-TYPE 4); enzyme activator
Cit.11740.1.S1_s_at	AT1G47056.1	0	VFB1 (VIER F-BOX PROTEINE 1); ubiquitin-protein ligase
Cit.11742.1.S1_at	AT5G20200.1	2e-26	nucleoporin-related
Cit.11744.1.S1_s_at	AT5G20200.1	3e-40	nucleoporin-related
Cit.11745.1.S1_at	AT5G18580.1	1e-106	FASS (FASS 1); protein phosphatase type 2B regulator
Cit.11747.1.S1_s_at	AT1G66340.1	0	ETR1 (ETHYLENE RESPONSE 1); ethylene binding / protein histidine kinase/ two-component response regulator
Cit.11752.1.S1_s_at	AT4G30690.1	2e-92	translation initiation factor 3 (IF-3) family protein
Cit.11755.1.S1_s_at	AT3G07310.1	1e-106	unknown protein
Cit.11756.1.S1_s_at	AT2G41870.1	3e-70	remorin family protein
Cit.11757.1.S1_at	AT2G41870.1	6e-70	remorin family protein
Cit.11758.1.S1_at	AT5G59550.1	1e-81	zinc finger (C3HC4-type RING finger) family protein
Cit.11758.1.S1_s_at	AT5G59550.1	1e-81	zinc finger (C3HC4-type RING finger) family protein
Cit.11759.1.S1_at	AT5G59550.1	6e-81	zinc finger (C3HC4-type RING finger) family protein
Cit.1176.1.S1_at	AT3G51800.1	1e-124	ATG2; aminopeptidase/ metalloexopeptidase
Cit.11760.1.S1_at	AT1G80070.1	1e-107	SUS2 (ABNORMAL SUSPENSOR 2)
Cit.11760.1.S1_a_at	AT1G52540.1	1e-132	protein kinase, putative
Cit.11761.1.S1_at	AT1G52540.1	1e-132	protein kinase, putative
Cit.11761.1.S1_a_at	AT1G52540.1	1e-132	protein kinase, putative
Cit.11764.1.S1_s_at	AT3G11690.1	3e-32	unknown protein
Cit.11766.1.S1_s_at	AT1G16170.1	7e-24	unknown protein
Cit.11767.1.S1_at	AT1G16170.1	2e-23	unknown protein
Cit.11769.1.S1_s_at	AT5G64610.1	0	HAM1 (HISTONE ACETYLTRANSFERASE OF THE MYST FAMILY 1); H3/H4 histone acetyltransferase/ histone acetyltransferase/ nucleic acid
Cit.1177.1.S1_s_at	AT3G51800.1	0	ATG2; aminopeptidase/ metalloexopeptidase
Cit.11771.1.S1_at	AT2G37220.1	1e-36	29 kDa ribonucleoprotein, chloroplast, putative / RNA-binding protein cp29, putative
Cit.11772.1.S1_s_at	AT2G37220.1	1e-100	29 kDa ribonucleoprotein, chloroplast, putative / RNA-binding protein cp29, putative
Cit.11773.1.S1_s_at	AT1G05835.1	8e-27	unknown protein
Cit.11774.1.S1_at	AT1G05835.1	8e-27	unknown protein
Cit.11776.1.S1_s_at	AT1G16930.1	1e-11	F-box family protein
Cit.11777.1.S1_s_at	AT4G36150.1	3e-05	disease resistance protein (TIR-NBS-LRR class), putative
Cit.11779.1.S1_at	AT5G09920.1	3e-64	NRPB4; DNA-directed RNA polymerase
Cit.1178.1.S1_s_at	AT3G51800.1	1e-124	ATG2; aminopeptidase/ metalloexopeptidase
Cit.11780.1.S1_at	AT1G18100.1	7e-29	E12A11; phosphatidylethanolamine binding
Cit.11781.1.S1_at	AT1G18100.1	5e-83	E12A11; phosphatidylethanolamine binding
Cit.11782.1.S1_s_at	AT2G35680.1	1e-108	dual specificity protein phosphatase family protein
Cit.11783.1.S1_at
Cit.11785.1.S1_at	AT5G67380.2	1e-62	CKA1 (CASEIN KINASE ALPHA 1); kinase
Cit.11786.1.S1_at	AT3G50000.1	0	CKA2 (CASEIN KINASE II, ALPHA CHAIN 2); kinase
Cit.11787.1.S1_s_at	AT1G08465.1	9e-63	YAB2 (YABBY2); transcription factor
Cit.11790.1.S1_at	AT2G46510.1	8e-63	ATAIB (ABA-INDUCIBLE BHLH-TYPE TRANSCRIPTION FACTOR); DNA binding / transcription factor
Cit.11791.1.S1_s_at	AT2G46510.1	3e-67	ATAIB (ABA-INDUCIBLE BHLH-TYPE TRANSCRIPTION FACTOR); DNA binding / transcription factor
Cit.11792.1.S1_s_at	AT2G42310.1	4e-44	unknown protein
Cit.11795.1.S1_at	AT3G22750.1	4e-84	protein kinase, putative
Cit.11796.1.S1_s_at	AT3G22750.1	4e-84	protein kinase, putative
Cit.11799.1.S1_x_at
Cit.11800.1.S1_at	AT1G03430.1	1e-54	AHP5 (HISTIDINE-CONTAINING PHOSPHOTRANSFER FACTOR 5); histidine phosphotransfer kinase
Cit.11800.1.S1_s_at	AT1G03430.1	1e-54	AHP5 (HISTIDINE-CONTAINING PHOSPHOTRANSFER FACTOR 5); histidine phosphotransfer kinase
Cit.11801.1.S1_at	AT4G32530.1	1e-85	vacuolar ATP synthase, putative / V-ATPase, putative
Cit.11801.1.S1_s_at	AT4G32530.1	1e-85	vacuolar ATP synthase, putative / V-ATPase, putative
Cit.11802.1.S1_at	AT5G24690.1	5e-54	INVOLVED IN: biological_process unknown; LOCATED IN: mitochondrion, chloroplast, plastid, chloroplast inner membrane, chloroplast
Cit.11803.1.S1_s_at	AT5G24690.1	1e-100	INVOLVED IN: biological_process unknown; LOCATED IN: mitochondrion, chloroplast, plastid, chloroplast inner membrane, chloroplast
Cit.11806.1.S1_at	AT2G31050.1	4e-26	plastocyanin-like domain-containing protein
Cit.11807.1.S1_s_at	AT2G15000.5	6e-20	unknown protein
Cit.11808.1.S1_at	AT4G34265.1	1e-17	unknown protein
Cit.11809.1.S1_at	AT2G01470.1	1e-108	STL2P (SEC12P-LIKE 2 PROTEIN); nucleotide binding
Cit.11809.1.S1_s_at	AT2G01470.1	1e-108	STL2P (SEC12P-LIKE 2 PROTEIN); nucleotide binding
Cit.11810.1.S1_at	AT3G52150.2	4e-79	RNA recognition motif (RRM)-containing protein
Cit.11810.1.S1_s_at	AT3G52150.2	4e-79	RNA recognition motif (RRM)-containing protein
Cit.11811.1.S1_at	AT3G52150.2	4e-78	RNA recognition motif (RRM)-containing protein
Cit.11812.1.S1_at
Cit.11813.1.S1_s_at	AT3G59380.1	1e-127	FTA (FARNESYLTRANSFERASE A); farnesyltranstransferase/ protein heterodimerization/ protein prenyltransferase
Cit.11815.1.S1_at
Cit.11816.1.S1_x_at
Cit.11817.1.S1_at	AT3G04830.1	1e-133	binding
Cit.11818.1.S1_s_at	AT3G04830.1	1e-136	binding
Cit.11819.1.S1_s_at	AT3G22590.1	3e-63	RNA pol II accessory factor Cdc73 family protein
Cit.1182.1.S1_s_at	AT4G30440.1	0	GAE1 (UDP-D-GLUCURONATE 4-EPIMERASE 1); UDP-glucuronate 4-epimerase/ catalytic
Cit.11821.1.S1_s_at	AT3G14310.1	0	ATPME3; pectinesterase
Cit.11822.1.S1_at	AT4G14720.1	6e-25	PPD2; dioxygenase/ metal ion binding
Cit.11823.1.S1_at	AT4G14713.1	1e-07	PPD1 (PEAPOD 1); dioxygenase/ metal ion binding
Cit.11824.1.S1_at	AT4G14713.1	8e-20	PPD1 (PEAPOD 1); dioxygenase/ metal ion binding
Cit.11825.1.S1_s_at	AT3G48440.1	5e-23	zinc finger (CCCH-type) family protein
Cit.11828.1.S1_at
Cit.11829.1.S1_at	AT4G34590.1	4e-43	GBF6 (G-BOX BINDING FACTOR 6); DNA binding / protein heterodimerization/ transcription factor
Cit.11832.1.S1_s_at	AT5G58330.2	0	malate dehydrogenase (NADP), chloroplast, putative
Cit.11833.1.S1_at	AT5G58330.1	9e-73	malate dehydrogenase (NADP), chloroplast, putative
Cit.11834.1.S1_at	AT2G37790.1	3e-66	aldo/keto reductase family protein
Cit.11835.1.S1_at	AT1G50430.1	0	DWF5 (DWARF 5); sterol delta7 reductase
Cit.11835.1.S1_s_at	AT1G50430.1	0	DWF5 (DWARF 5); sterol delta7 reductase
Cit.11836.1.S1_at	AT1G50430.2	4e-93	DWF5 (DWARF 5); sterol delta7 reductase
Cit.11837.1.S1_at	AT2G17630.1	0	phosphoserine aminotransferase, putative
Cit.11838.1.S1_at	AT2G18370.1	3e-29	protease inhibitor/seed storage/lipid transfer protein (LTP) family protein
Cit.11840.1.S1_s_at	AT4G33920.1	1e-158	protein phosphatase 2C family protein / PP2C family protein
Cit.11841.1.S1_at	AT4G33920.1	1e-158	protein phosphatase 2C family protein / PP2C family protein
Cit.11843.1.S1_s_at	AT4G39080.1	0	VHA-A3 (VACUOLAR PROTON ATPASE A3); ATPase
Cit.11846.1.S1_at	AT2G17930.1	0	binding / inositol or phosphatidylinositol kinase/ phosphotransferase, alcohol group as acceptor
Cit.11847.1.S1_s_at	AT4G17230.1	1e-99	SCL13 (Scarecrow-like 13); transcription factor
Cit.11847.1.S1_x_at	AT4G17230.1	1e-99	SCL13 (Scarecrow-like 13); transcription factor
Cit.11848.1.S1_at
Cit.11848.1.S1_s_at	AT3G21190.1	1e-161	unknown protein
Cit.1185.1.S1_s_at	AT4G36800.2	1e-92	RCE1 (RUB1 CONJUGATING ENZYME 1); NEDD8 ligase/ small conjugating protein ligase
Cit.11850.1.S1_at
Cit.11850.1.S1_s_at	AT3G09770.1	1e-130	zinc finger (C3HC4-type RING finger) family protein
Cit.11852.1.S1_s_at	AT2G40060.1	3e-69	protein binding / structural molecule
Cit.11853.1.S1_at	AT5G20280.1	0	ATSPS1F (sucrose phosphate synthase 1F); sucrose-phosphate synthase/ transferase, transferring glycosyl groups
Cit.11854.1.S1_at	AT5G05340.1	1e-103	peroxidase, putative
Cit.11855.1.S1_s_at	AT5G05340.1	1e-103	peroxidase, putative
Cit.11856.1.S1_at
Cit.11857.1.S1_at	AT5G42650.1	1e-90	AOS (ALLENE OXIDE SYNTHASE); allene oxide synthase/ hydro-lyase/ oxygen binding
Cit.11857.1.S1_s_at	AT5G42650.1	0	AOS (ALLENE OXIDE SYNTHASE); allene oxide synthase/ hydro-lyase/ oxygen binding
Cit.11858.1.S1_s_at	AT3G23600.1	4e-71	dienelactone hydrolase family protein
Cit.11859.1.S1_at
Cit.11859.1.S1_s_at	AT2G39870.1	1e-21	unknown protein
Cit.1186.1.S1_at	AT4G36800.2	2e-92	RCE1 (RUB1 CONJUGATING ENZYME 1); NEDD8 ligase/ small conjugating protein ligase
Cit.11860.1.S1_at	AT2G39870.1	1e-21	unknown protein
Cit.11863.1.S1_at	AT5G16550.1	1e-57	unknown protein
Cit.11863.1.S1_s_at	AT5G16550.1	2e-58	unknown protein
Cit.11864.1.S1_s_at	AT4G35040.1	9e-90	bZIP transcription factor family protein
Cit.11865.1.S1_at	AT4G12780.1	4e-69	heat shock protein binding
Cit.11866.1.S1_s_at	AT4G12770.1	1e-127	heat shock protein binding
Cit.11867.1.S1_s_at	AT4G12770.1	1e-127	heat shock protein binding
Cit.11868.1.S1_at
Cit.11868.1.S1_s_at	AT2G38090.1	6e-47	myb family transcription factor
Cit.11869.1.S1_s_at	AT2G38090.1	1e-103	myb family transcription factor
Cit.1187.1.S1_at	AT5G27700.1	7e-36	structural constituent of ribosome
Cit.1187.1.S1_s_at	AT5G27700.1	7e-36	structural constituent of ribosome
Cit.11870.1.S1_s_at	AT2G02040.1	0	PTR2 (PEPTIDE TRANSPORTER 2); dipeptide transporter/ high affinity oligopeptide transporter/ nitrate transmembrane transporter/ pep
Cit.11872.1.S1_at	AT3G19990.1	0	unknown protein
Cit.11874.1.S1_s_at	AT2G18540.1	8e-89	cupin family protein
Cit.11876.1.S1_s_at	AT2G46820.2	2e-58	PSI-P (PHOTOSYSTEM I P SUBUNIT); DNA binding
Cit.11878.1.S1_at	AT5G53130.1	2e-39	CNGC1 (CYCLIC NUCLEOTIDE GATED CHANNEL 1); calmodulin binding / cation channel/ cyclic nucleotide binding / intracellular cycli
Cit.11881.1.S1_s_at	AT1G70160.1	1e-154	unknown protein
Cit.11882.1.S1_at
Cit.11883.1.S1_s_at	AT2G17850.1	1e-34	FUNCTIONS IN: molecular_function unknown; INVOLVED IN: aging; LOCATED IN: endomembrane system; EXPRESSED IN: 9 plant structures;
Cit.11885.1.S1_s_at	AT1G08480.1	7e-55	unknown protein
Cit.11887.1.S1_at
Cit.11889.1.S1_s_at	AT2G32440.1	1e-143	KAO2 (ENT-KAURENOIC ACID HYDROXYLASE 2); ent-kaurenoate oxidase/ oxygen binding
Cit.1189.1.S1_s_at	AT1G51060.1	4e-64	HTA10; DNA binding
Cit.11890.1.S1_s_at	AT5G24470.1	4e-27	APRR5 (ARABIDOPSIS PSEUDO-RESPONSE REGULATOR 5); transcription regulator/ two-component response regulator
Cit.11891.1.S1_at	AT5G24470.1	1e-25	APRR5 (ARABIDOPSIS PSEUDO-RESPONSE REGULATOR 5); transcription regulator/ two-component response regulator
Cit.11892.1.S1_at	AT2G46790.1	3e-19	APRR9 (ARABIDOPSIS PSEUDO-RESPONSE REGULATOR 9); protein binding / transcription regulator/ two-component response regulator
Cit.11893.1.S1_at	AT5G30510.1	0	RPS1 (RIBOSOMAL PROTEIN S1); RNA binding / structural constituent of ribosome
Cit.11893.1.S1_s_at	AT5G30510.1	0	RPS1 (RIBOSOMAL PROTEIN S1); RNA binding / structural constituent of ribosome
Cit.11894.1.S1_at	AT5G30510.1	0	RPS1 (RIBOSOMAL PROTEIN S1); RNA binding / structural constituent of ribosome
Cit.11895.1.S1_at	AT2G15430.1	1e-150	NRPB3; DNA binding / DNA-directed RNA polymerase/ protein dimerization
Cit.11895.1.S1_s_at	AT2G15430.1	1e-150	NRPB3; DNA binding / DNA-directed RNA polymerase/ protein dimerization
Cit.11896.1.S1_at	AT2G15430.1	1e-150	NRPB3; DNA binding / DNA-directed RNA polymerase/ protein dimerization
Cit.11897.1.S1_s_at	AT2G05830.1	1e-158	eukaryotic translation initiation factor 2B family protein / eIF-2B family protein
Cit.11898.1.S1_at	AT1G78060.1	1e-73	glycosyl hydrolase family 3 protein
Cit.11899.1.S1_at	AT3G23990.1	3e-10	HSP60 (HEAT SHOCK PROTEIN 60); ATP binding
Cit.11900.1.S1_at	AT5G24690.1	8e-09	INVOLVED IN: biological_process unknown; LOCATED IN: mitochondrion, chloroplast, plastid, chloroplast inner membrane, chloroplast
Cit.11901.1.S1_at	AT1G04690.1	1e-176	KAB1 (POTASSIUM CHANNEL BETA SUBUNIT); oxidoreductase/ potassium channel
Cit.11902.1.S1_at	AT1G04690.1	1e-106	KAB1 (POTASSIUM CHANNEL BETA SUBUNIT); oxidoreductase/ potassium channel
Cit.11902.1.S1_x_at	AT1G04690.1	1e-106	KAB1 (POTASSIUM CHANNEL BETA SUBUNIT); oxidoreductase/ potassium channel
Cit.11903.1.S1_x_at	AT5G19940.1	2e-55	plastid-lipid associated protein PAP-related / fibrillin-related
Cit.11904.1.S1_s_at	AT5G19940.1	4e-85	plastid-lipid associated protein PAP-related / fibrillin-related
Cit.11905.1.S1_at	AT5G19940.1	2e-30	plastid-lipid associated protein PAP-related / fibrillin-related
Cit.11906.1.S1_s_at	AT3G27925.1	1e-179	DEGP1 (DegP protease 1); serine-type endopeptidase/ serine-type peptidase
Cit.11907.1.S1_at	AT3G27925.1	1e-179	DEGP1 (DegP protease 1); serine-type endopeptidase/ serine-type peptidase
Cit.11908.1.S1_at	AT1G06220.1	1e-165	MEE5 (MATERNAL EFFECT EMBRYO ARREST 5); GTP binding / GTPase/ translation elongation factor/ translation factor, nucleic acid bin
Cit.11909.1.S1_at	AT5G25230.1	3e-33	elongation factor Tu family protein
Cit.11910.1.S1_s_at	AT1G06220.1	1e-165	MEE5 (MATERNAL EFFECT EMBRYO ARREST 5); GTP binding / GTPase/ translation elongation factor/ translation factor, nucleic acid bin
Cit.11911.1.S1_at	AT1G65450.1	1e-100	transferase family protein
Cit.11911.1.S1_s_at	AT1G65450.1	1e-100	transferase family protein
Cit.11913.1.S1_s_at	AT3G62810.1	1e-37	complex 1 family protein / LVR family protein
Cit.11915.1.S1_s_at	AT1G12100.1	2e-48	lipid binding
Cit.11918.1.S1_at	AT4G38540.1	2e-78	monooxygenase, putative (MO2)
Cit.11918.1.S1_x_at	AT4G38540.1	2e-78	monooxygenase, putative (MO2)
Cit.11919.1.S1_s_at	AT4G27650.1	1e-179	PEL1 (PELOTA); translation release factor
Cit.11921.1.S1_at
Cit.11921.1.S1_s_at	AT5G65630.1	1e-52	GTE7 (Global transcription factor group E 7); DNA binding
Cit.11922.1.S1_at	AT5G10550.1	4e-15	GTE2 (Global transcription factor group E 2); DNA binding
Cit.11923.1.S1_at	AT1G08370.1	6e-24	DCP1 (decapping 1); m7G(5')pppN diphosphatase/ protein homodimerization
Cit.11924.1.S1_s_at	AT1G08370.1	1e-123	DCP1 (decapping 1); m7G(5')pppN diphosphatase/ protein homodimerization
Cit.11925.1.S1_at	AT2G41475.1	4e-56	FUNCTIONS IN: molecular_function unknown; INVOLVED IN: biological_process unknown; LOCATED IN: endomembrane system; CONTAINS In
Cit.11927.1.S1_s_at	AT2G41475.1	4e-56	FUNCTIONS IN: molecular_function unknown; INVOLVED IN: biological_process unknown; LOCATED IN: endomembrane system; CONTAINS In
Cit.11929.1.S1_at	AT3G52610.1	1e-140	unknown protein
Cit.11930.1.S1_s_at	AT3G03080.1	1e-148	NADP-dependent oxidoreductase, putative
Cit.11933.1.S1_at
Cit.11933.1.S1_s_at	AT5G18110.1	2e-99	NCBP (NOVEL CAP-BINDING PROTEIN); RNA binding / translation initiation factor
Cit.11934.1.S1_at	AT4G35790.2	0	ATPLDDELTA; phospholipase D
Cit.11934.1.S1_s_at	AT4G35790.2	0	ATPLDDELTA; phospholipase D
Cit.11938.1.S1_s_at	AT5G32440.1	4e-87	LOCATED IN: chloroplast; EXPRESSED IN: 24 plant structures; EXPRESSED DURING: 15 growth stages; CONTAINS InterPro DOMAIN/s: Ubi
Cit.1194.1.S1_s_at	AT5G48485.1	7e-20	DIR1 (DEFECTIVE IN INDUCED RESISTANCE 1); lipid binding / lipid transporter
Cit.11940.1.S1_at	AT1G64970.1	7e-39	G-TMT (GAMMA-TOCOPHEROL METHYLTRANSFERASE); tocopherol O-methyltransferase
Cit.11940.1.S1_s_at	AT1G64970.1	1e-128	G-TMT (GAMMA-TOCOPHEROL METHYLTRANSFERASE); tocopherol O-methyltransferase
Cit.11941.1.S1_at	AT1G64970.1	1e-128	G-TMT (GAMMA-TOCOPHEROL METHYLTRANSFERASE); tocopherol O-methyltransferase
Cit.11942.1.S1_at	AT1G64970.1	1e-125	G-TMT (GAMMA-TOCOPHEROL METHYLTRANSFERASE); tocopherol O-methyltransferase
Cit.11944.1.S1_s_at	AT2G44060.2	1e-144	late embryogenesis abundant family protein / LEA family protein
Cit.11945.1.S1_at	AT1G48830.2	6e-87	40S ribosomal protein S7 (RPS7A)
Cit.11946.1.S1_s_at	AT1G73990.1	1e-128	SPPA; serine-type endopeptidase
Cit.11947.1.S1_at	AT1G73990.1	7e-81	SPPA; serine-type endopeptidase
Cit.11948.1.S1_at	AT4G02920.2	1e-34	unknown protein
Cit.11949.1.S1_s_at	AT1G21380.1	1e-170	VHS domain-containing protein / GAT domain-containing protein
Cit.11950.1.S1_s_at	AT3G54110.1	1e-147	PUMP1 (PLANT UNCOUPLING MITOCHONDRIAL PROTEIN 1); binding / oxidative phosphorylation uncoupler
Cit.11954.1.S1_at	AT5G13950.2	8e-07	unknown protein
Cit.11954.1.S1_s_at	AT5G13950.2	7e-11	unknown protein
Cit.11955.1.S1_s_at	AT1G09270.3	1e-103	IMPA-4 (IMPORTIN ALPHA ISOFORM 4); binding / protein transporter
Cit.11958.1.S1_at	AT2G19580.1	1e-122	TET2 (TETRASPANIN2)
Cit.11959.1.S1_s_at	AT2G19580.1	1e-127	TET2 (TETRASPANIN2)
Cit.11960.1.S1_at	AT1G66430.1	1e-159	pfkB-type carbohydrate kinase family protein
Cit.11960.1.S1_s_at	AT1G66430.1	1e-159	pfkB-type carbohydrate kinase family protein
Cit.11961.1.S1_at	AT4G38260.1	9e-36	unknown protein
Cit.11962.1.S1_at	AT4G29100.1	9e-92	ethylene-responsive family protein
Cit.11963.1.S1_at	AT4G32375.1	7e-07	glycoside hydrolase family 28 protein / polygalacturonase (pectinase) family protein
Cit.11964.1.S1_at	AT2G27690.1	1e-180	CYP94C1; fatty acid (omega-1)-hydroxylase/ oxygen binding
Cit.11964.1.S1_s_at	AT2G27690.1	0	CYP94C1; fatty acid (omega-1)-hydroxylase/ oxygen binding
Cit.11965.1.S1_at	AT2G27690.1	0	CYP94C1; fatty acid (omega-1)-hydroxylase/ oxygen binding
Cit.11967.1.S1_s_at	AT3G17810.1	0	dihydroorotate dehydrogenase family protein / dihydroorotate oxidase family protein
Cit.11968.1.S1_at	AT5G14680.1	7e-83	universal stress protein (USP) family protein
Cit.11968.1.S1_s_at	AT5G14680.1	7e-83	universal stress protein (USP) family protein
Cit.11969.1.S1_at	AT5G14680.1	2e-53	universal stress protein (USP) family protein
Cit.11970.1.S1_at	AT2G47800.1	0	ATMRP4 (ARABIDOPSIS THALIANA MULTIDRUG RESISTANCE-ASSOCIATED PROTEIN 4); ATPase, coupled to transmembrane movement of substance
Cit.11970.1.S1_s_at	AT2G47800.1	0	ATMRP4 (ARABIDOPSIS THALIANA MULTIDRUG RESISTANCE-ASSOCIATED PROTEIN 4); ATPase, coupled to transmembrane movement of substance
Cit.11972.1.S1_s_at	AT1G52220.1	1e-48	FUNCTIONS IN: molecular_function unknown; INVOLVED IN: biological_process unknown; LOCATED IN: chloroplast thylakoid membrane,
Cit.11973.1.S1_s_at	AT1G29370.1	8e-91	kinase-related
Cit.11974.1.S1_at	AT1G29370.1	8e-68	kinase-related
Cit.11976.1.S1_at	AT1G11680.1	0	CYP51G1 (CYTOCHROME P450 51G1); oxygen binding / sterol 14-demethylase
Cit.11976.1.S1_s_at	AT1G11680.1	0	CYP51G1 (CYTOCHROME P450 51G1); oxygen binding / sterol 14-demethylase
Cit.11977.1.S1_at	AT5G04140.2	1e-33	GLU1 (GLUTAMATE SYNTHASE 1); glutamate synthase (ferredoxin)
Cit.11978.1.S1_s_at	AT5G04140.2	0	GLU1 (GLUTAMATE SYNTHASE 1); glutamate synthase (ferredoxin)
Cit.1198.1.S1_s_at
Cit.11983.1.S1_s_at	AT3G44990.1	1e-126	XTR8 (XYLOGLUCAN ENDO-TRANSGLYCOSYLASE-RELATED 8); hydrolase, acting on glycosyl bonds / xyloglucan:xyloglucosyl transferase
Cit.11985.1.S1_at	AT5G52300.2	2e-66	LTI65 (LOW-TEMPERATURE-INDUCED 65)
Cit.11986.1.S1_at	AT5G52300.2	5e-05	LTI65 (LOW-TEMPERATURE-INDUCED 65)
Cit.11987.1.S1_s_at	AT1G65060.1	0	4CL3; 4-coumarate-CoA ligase
Cit.11989.1.S1_at	AT1G52150.2	8e-98	ATHB-15; DNA binding / transcription factor
Cit.11990.1.S1_s_at	AT4G32880.1	0	ATHB-8 (HOMEOBOX GENE 8); DNA binding / transcription factor
Cit.11991.1.S1_s_at	AT3G51050.1	1e-157	FG-GAP repeat-containing protein
Cit.11992.1.S1_at	AT3G51050.1	1e-155	FG-GAP repeat-containing protein
Cit.11993.1.S1_at	AT2G46270.2	2e-22	GBF3 (G-BOX BINDING FACTOR 3); sequence-specific DNA binding / transcription factor
Cit.11993.1.S1_s_at	AT2G46270.1	7e-87	GBF3 (G-BOX BINDING FACTOR 3); sequence-specific DNA binding / transcription factor
Cit.11994.1.S1_at	AT2G46270.2	9e-25	GBF3 (G-BOX BINDING FACTOR 3); sequence-specific DNA binding / transcription factor
Cit.11996.1.S1_s_at	AT1G80750.1	2e-76	60S ribosomal protein L7 (RPL7A)
Cit.11999.1.S1_at	ATMG00560.1	1e-108	encodes a mitochondrial ribosomal protein L2, a constituent of the large subunit of the ribosomal complex
Cit.120.1.S1_x_at
Cit.1200.1.S1_at	AT4G11650.1	1e-80	ATOSM34 (osmotin 34)
Cit.1200.1.S1_s_at	AT4G11650.1	9e-81	ATOSM34 (osmotin 34)
Cit.12000.1.S1_s_at	ATMG00560.1	1e-108	encodes a mitochondrial ribosomal protein L2, a constituent of the large subunit of the ribosomal complex
Cit.12001.1.S1_s_at	AT5G04600.1	2e-86	RNA recognition motif (RRM)-containing protein
Cit.12003.1.S1_at	AT5G04600.1	2e-86	RNA recognition motif (RRM)-containing protein
Cit.12004.1.S1_at	AT1G66950.1	1e-108	PDR11 (PLEIOTROPIC DRUG RESISTANCE 11); ATPase, coupled to transmembrane movement of substances
Cit.12005.1.S1_at	AT2G36380.1	4e-72	PDR6; ATPase, coupled to transmembrane movement of substances
Cit.12005.1.S1_s_at	AT2G36380.1	4e-72	PDR6; ATPase, coupled to transmembrane movement of substances
Cit.12006.1.S1_s_at	AT1G75180.3	1e-120	unknown protein
Cit.12007.1.S1_s_at	AT1G75180.3	1e-120	unknown protein
Cit.12008.1.S1_at	AT2G44920.2	6e-81	thylakoid lumenal 15 kDa protein, chloroplast
Cit.12009.1.S1_s_at	AT3G11420.1	2e-73	fringe-related protein
Cit.1201.1.S1_at	AT4G11650.1	9e-81	ATOSM34 (osmotin 34)
Cit.12010.1.S1_s_at	AT5G42960.1	9e-87	unknown protein
Cit.12013.1.S1_at
Cit.12014.1.S1_at	AT1G73390.3	0	FUNCTIONS IN: molecular_function unknown; LOCATED IN: cellular_component unknown; EXPRESSED IN: 24 plant structures; EXPRESSED
Cit.12015.1.S1_at	AT1G64080.1	3e-68	unknown protein
Cit.12017.1.S1_s_at	AT1G11360.3	4e-88	universal stress protein (USP) family protein
Cit.12018.1.S1_at	AT1G11360.3	1e-87	universal stress protein (USP) family protein
Cit.12019.1.S1_at	AT1G48110.2	1e-161	ECT7 (evolutionarily conserved C-terminal region 7)
Cit.12019.1.S1_x_at	AT1G48110.2	1e-161	ECT7 (evolutionarily conserved C-terminal region 7)
Cit.1202.1.S1_at	AT5G53280.1	2e-09	PDV1 (PLASTID DIVISION1)
Cit.12020.1.S1_s_at	AT3G13772.1	0	endomembrane protein 70, putative
Cit.12021.1.S1_at	AT3G13772.1	1e-143	endomembrane protein 70, putative
Cit.12023.1.S1_at	AT5G58020.1	1e-108	unknown protein
Cit.12025.1.S1_at	AT5G63140.1	5e-48	ATPAP29 (ARABIDOPSIS THALIANA PURPLE ACID PHOSPHATASE 29); acid phosphatase/ protein serine/threonine phosphatase
Cit.12026.1.S1_at	AT5G63140.1	1e-149	ATPAP29 (ARABIDOPSIS THALIANA PURPLE ACID PHOSPHATASE 29); acid phosphatase/ protein serine/threonine phosphatase
Cit.12027.1.S1_s_at	AT2G45740.3	1e-112	PEX11D
Cit.12029.1.S1_s_at	AT1G30690.2	1e-164	SEC14 cytosolic factor family protein / phosphoglyceride transfer family protein
Cit.1203.1.S1_s_at	AT4G34480.1	0	catalytic/ cation binding / hydrolase, hydrolyzing O-glycosyl compounds
Cit.12031.1.S1_s_at	AT1G23890.2	7e-42	NHL repeat-containing protein
Cit.12033.1.S1_at	AT3G01410.2	6e-83	RNase H domain-containing protein
Cit.12034.1.S1_s_at	AT2G47900.2	1e-160	AtTLP3 (TUBBY LIKE PROTEIN 3); phosphoric diester hydrolase/ transcription factor
Cit.12037.1.S1_at
Cit.12038.1.S1_at
Cit.12040.1.S1_s_at	AT4G08570.1	2e-60	heavy-metal-associated domain-containing protein / copper chaperone (CCH)-related
Cit.12041.1.S1_at	AT4G08570.1	5e-60	heavy-metal-associated domain-containing protein / copper chaperone (CCH)-related
Cit.12042.1.S1_s_at	AT1G44910.2	1e-142	protein binding
Cit.12043.1.S1_s_at	AT1G44910.1	1e-117	protein binding
Cit.12044.1.S1_at	AT1G44910.1	1e-117	protein binding
Cit.12045.1.S1_at	AT5G08560.2	3e-80	transducin family protein / WD-40 repeat family protein
Cit.12045.1.S1_s_at	AT5G08560.2	0	transducin family protein / WD-40 repeat family protein
Cit.12048.1.S1_at	AT5G33370.1	1e-149	GDSL-motif lipase/hydrolase family protein
Cit.12048.1.S1_s_at	AT5G33370.1	1e-149	GDSL-motif lipase/hydrolase family protein
Cit.12049.1.S1_at	AT5G33370.1	1e-149	GDSL-motif lipase/hydrolase family protein
Cit.12050.1.S1_s_at	AT5G14180.1	1e-119	MPL1 (MYZUS PERSICAE-INDUCED LIPASE 1); catalytic
Cit.12053.1.S1_at	AT3G60590.2	2e-99	unknown protein
Cit.12053.1.S1_s_at	AT3G60590.3	1e-104	unknown protein
Cit.12055.1.S1_at	AT1G02280.2	1e-119	TOC33 (TRANSLOCON AT THE OUTER ENVELOPE MEMBRANE OF CHLOROPLASTS 33); GTP binding / GTPase/ protein binding
Cit.12056.1.S1_s_at	AT2G04880.2	6e-80	ZAP1 (ZINC-DEPENDENT ACTIVATOR PROTEIN-1); transcription activator/ transcription factor/ zinc ion binding
Cit.12057.1.S1_at	AT2G04880.2	2e-34	ZAP1 (ZINC-DEPENDENT ACTIVATOR PROTEIN-1); transcription activator/ transcription factor/ zinc ion binding
Cit.12058.1.S1_at	AT1G26270.1	2e-24	phosphatidylinositol 3- and 4-kinase family protein
Cit.12059.1.S1_at	AT1G32400.3	1e-120	TOM2A (TOBAMOVIRUS MULTIPLICATION 2A); protein binding
Cit.12061.1.S1_s_at	AT1G32400.3	1e-121	TOM2A (TOBAMOVIRUS MULTIPLICATION 2A); protein binding
Cit.12062.1.S1_at	AT3G14240.1	2e-65	subtilase family protein
Cit.12063.1.S1_s_at	AT3G14240.1	1e-171	subtilase family protein
Cit.12067.1.S1_at
Cit.12067.1.S1_s_at	AT3G16510.1	5e-65	C2 domain-containing protein
Cit.12068.1.S1_s_at	AT4G28210.1	1e-108	emb1923 (embryo defective 1923)
Cit.1207.1.S1_s_at	AT3G61470.1	1e-129	LHCA2; chlorophyll binding
Cit.12071.1.S1_s_at	AT2G42600.1	0	ATPPC2 (PHOSPHOENOLPYRUVATE CARBOXYLASE 2); catalytic/ phosphoenolpyruvate carboxylase
Cit.12072.1.S1_at	AT2G42600.1	1e-84	ATPPC2 (PHOSPHOENOLPYRUVATE CARBOXYLASE 2); catalytic/ phosphoenolpyruvate carboxylase
Cit.12073.1.S1_at
Cit.12074.1.S1_at
Cit.12077.1.S1_at
Cit.12079.1.S1_at
Cit.1208.1.S1_s_at	AT4G27000.1	1e-160	ATRBP45C; RNA binding
Cit.12080.1.S1_s_at	AT3G02360.1	1e-130	6-phosphogluconate dehydrogenase family protein
Cit.12081.1.S1_at
Cit.12083.1.S1_s_at	AT1G07750.1	1e-166	cupin family protein
Cit.12085.1.S1_s_at	AT1G76510.2	1e-127	ARID/BRIGHT DNA-binding domain-containing protein
Cit.12087.1.S1_at	AT1G21660.1	1e-112	heat shock protein binding
Cit.12088.1.S1_at	AT1G21660.1	2e-52	heat shock protein binding
Cit.12088.1.S1_s_at	AT1G21660.1	1e-112	heat shock protein binding
Cit.1209.1.S1_s_at	AT4G27000.1	6e-38	ATRBP45C; RNA binding
Cit.12090.1.S1_at
Cit.12091.1.S1_at	AT1G09330.1	3e-89	unknown protein
Cit.12092.1.S1_at
Cit.12092.1.S1_s_at	AT4G00850.1	4e-60	GIF3 (GRF1-INTERACTING FACTOR 3); protein binding / transcription coactivator
Cit.12094.1.S1_at	AT4G33150.3	1e-129	lysine-ketoglutarate reductase/saccharopine dehydrogenase bifunctional enzyme
Cit.12095.1.S1_at	AT5G56170.1	4e-54	FUNCTIONS IN: molecular_function unknown; INVOLVED IN: biological_process unknown; LOCATED IN: anchored to membrane; EXPRESSED
Cit.12097.1.S1_s_at	AT1G01140.1	0	CIPK9 (CBL-INTERACTING PROTEIN KINASE 9); ATP binding / kinase/ protein kinase/ protein serine/threonine kinase
Cit.12098.1.S1_s_at	AT4G31350.2	1e-156	unknown protein
Cit.12100.1.S1_at
Cit.12101.1.S1_s_at	AT1G80030.2	0	DNAJ heat shock protein, putative
Cit.12102.1.S1_at	AT1G80030.2	0	DNAJ heat shock protein, putative
Cit.12103.1.S1_at	AT3G55620.1	1e-126	emb1624 (embryo defective 1624); ribosome binding / translation initiation factor
Cit.12103.1.S1_s_at	AT3G55620.1	1e-126	emb1624 (embryo defective 1624); ribosome binding / translation initiation factor
Cit.12104.1.S1_at	AT5G16820.2	1e-128	HSF3 (HEAT SHOCK FACTOR 3); DNA binding / transcription factor
Cit.12105.1.S1_at	AT5G16820.2	1e-128	HSF3 (HEAT SHOCK FACTOR 3); DNA binding / transcription factor
Cit.12106.1.S1_s_at	AT1G75390.1	4e-36	AtbZIP44 (Arabidopsis thaliana basic leucine-zipper 44); DNA binding / protein heterodimerization/ transcription factor
Cit.12107.1.S1_at	AT4G34590.1	3e-33	GBF6 (G-BOX BINDING FACTOR 6); DNA binding / protein heterodimerization/ transcription factor
Cit.12109.1.S1_s_at
Cit.12110.1.S1_at
Cit.12111.1.S1_at	AT4G31980.1	1e-13	unknown protein
Cit.12113.1.S1_s_at	AT1G69870.1	0	proton-dependent oligopeptide transport (POT) family protein
Cit.12114.1.S1_at	AT1G69870.1	1e-69	proton-dependent oligopeptide transport (POT) family protein
Cit.12115.1.S1_at
Cit.12116.1.S1_at
Cit.12116.1.S1_s_at
Cit.12117.1.S1_at	AT4G34030.1	2e-85	MCCB (3-METHYLCROTONYL-COA CARBOXYLASE); biotin carboxylase/ methylcrotonoyl-CoA carboxylase
Cit.12117.1.S1_x_at	AT4G34030.1	2e-85	MCCB (3-METHYLCROTONYL-COA CARBOXYLASE); biotin carboxylase/ methylcrotonoyl-CoA carboxylase
Cit.12118.1.S1_x_at	AT4G34030.1	0	MCCB (3-METHYLCROTONYL-COA CARBOXYLASE); biotin carboxylase/ methylcrotonoyl-CoA carboxylase
Cit.12119.1.S1_s_at	AT2G32440.1	1e-142	KAO2 (ENT-KAURENOIC ACID HYDROXYLASE 2); ent-kaurenoate oxidase/ oxygen binding
Cit.12120.1.S1_at	AT2G32440.1	1e-137	KAO2 (ENT-KAURENOIC ACID HYDROXYLASE 2); ent-kaurenoate oxidase/ oxygen binding
Cit.12121.1.S1_at	AT2G25310.1	2e-75	carbohydrate binding
Cit.12123.1.S1_at	AT5G26850.3	1e-108	INVOLVED IN: biological_process unknown; LOCATED IN: chloroplast; EXPRESSED IN: 23 plant structures; EXPRESSED DURING: 13 growth
Cit.12124.1.S1_at	AT3G07170.1	2e-62	sterile alpha motif (SAM) domain-containing protein
Cit.12125.1.S1_at	AT3G07170.1	2e-63	sterile alpha motif (SAM) domain-containing protein
Cit.12125.1.S1_s_at	AT3G07170.1	2e-63	sterile alpha motif (SAM) domain-containing protein
Cit.12126.1.S1_at	AT3G62840.2	7e-52	FUNCTIONS IN: molecular_function unknown; LOCATED IN: small nucleolar ribonucleoprotein complex, nucleus; EXPRESSED IN: 22 plan
Cit.12128.1.S1_at	AT3G04560.1	1e-137	unknown protein
Cit.12130.1.S1_at
Cit.12131.1.S1_at	AT5G08530.1	0	CI51 (51 kDa subunit of complex I); 4 iron, 4 sulfur cluster binding / FMN binding / NAD or NADH binding / NADH dehydrogenase (ub
Cit.12132.1.S1_at	AT5G08530.1	1e-146	CI51 (51 kDa subunit of complex I); 4 iron, 4 sulfur cluster binding / FMN binding / NAD or NADH binding / NADH dehydrogenase (ub
Cit.12133.1.S1_at	AT4G29530.1	5e-99	2,3-diketo-5-methylthio-1-phosphopentane phosphatase family
Cit.12134.1.S1_at
Cit.12134.1.S1_s_at
Cit.12135.1.S1_at
Cit.12139.1.S1_at	AT5G10780.1	4e-86	FUNCTIONS IN: molecular_function unknown; INVOLVED IN: biological_process unknown; LOCATED IN: cellular_component unknown; EXPRES
Cit.1214.1.S1_at	AT1G27970.1	2e-60	NTF2B (NUCLEAR TRANSPORT FACTOR 2B); Ran GTPase binding / protein transporter
Cit.12140.1.S1_at	AT3G08860.1	3e-98	alanine--glyoxylate aminotransferase, putative / beta-alanine-pyruvate aminotransferase, putative / AGT, putative
Cit.12141.1.S1_s_at	AT3G08860.1	0	alanine--glyoxylate aminotransferase, putative / beta-alanine-pyruvate aminotransferase, putative / AGT, putative
Cit.12142.1.S1_at
Cit.12143.1.S1_s_at	AT1G62790.1	9e-33	protease inhibitor/seed storage/lipid transfer protein (LTP) family protein
Cit.12147.1.S1_s_at	AT2G37750.1	5e-11	unknown protein
Cit.12149.1.S1_s_at	AT1G22170.1	1e-134	phosphoglycerate/bisphosphoglycerate mutase family protein
Cit.1215.1.S1_at	AT1G11750.1	1e-104	CLPP6; serine-type endopeptidase
Cit.1215.1.S1_s_at	AT1G11750.1	1e-104	CLPP6; serine-type endopeptidase
Cit.12150.1.S1_at	AT1G22170.1	6e-16	phosphoglycerate/bisphosphoglycerate mutase family protein
Cit.12151.1.S1_at	AT5G44710.1	4e-40	FUNCTIONS IN: molecular_function unknown; INVOLVED IN: biological_process unknown; LOCATED IN: cellular_component unknown; EXPR
Cit.12152.1.S1_s_at	AT5G44710.1	4e-40	FUNCTIONS IN: molecular_function unknown; INVOLVED IN: biological_process unknown; LOCATED IN: cellular_component unknown; EXPR
Cit.12153.1.S1_s_at	AT3G25800.1	0	PP2AA2 (PROTEIN PHOSPHATASE 2A SUBUNIT A2); protein phosphatase type 2A regulator
Cit.12155.1.S1_at	AT3G25800.2	0	PP2AA2 (PROTEIN PHOSPHATASE 2A SUBUNIT A2); protein phosphatase type 2A regulator
Cit.12155.1.S1_s_at	AT3G25800.2	0	PP2AA2 (PROTEIN PHOSPHATASE 2A SUBUNIT A2); protein phosphatase type 2A regulator
Cit.12157.1.S1_at	AT1G12910.1	0	ATAN11 (ANTHOCYANIN11); nucleotide binding
Cit.12158.1.S1_s_at	AT1G12910.1	0	ATAN11 (ANTHOCYANIN11); nucleotide binding
Cit.12159.1.S1_at	AT5G38900.1	5e-87	DSBA oxidoreductase family protein
Cit.12161.1.S1_at	AT1G31970.1	1e-89	STRS1 (STRESS RESPONSE SUPPRESSOR 1); ATP binding / ATP-dependent helicase/ helicase/ nucleic acid binding
Cit.12163.1.S1_s_at	AT4G17900.1	4e-94	zinc-binding family protein
Cit.12166.1.S1_at	AT5G54160.1	4e-51	ATOMT1 (O-METHYLTRANSFERASE 1); caffeate O-methyltransferase/ myricetin 3'-O-methyltransferase/ quercetin 3-O-methyltransferase
Cit.12167.1.S1_s_at	AT4G21860.1	4e-70	MSRB2 (methionine sulfoxide reductase B 2); peptide-methionine-(S)-S-oxide reductase
Cit.12168.1.S1_at	AT4G21860.1	3e-68	MSRB2 (methionine sulfoxide reductase B 2); peptide-methionine-(S)-S-oxide reductase
Cit.12170.1.S1_s_at	AT5G41940.1	1e-106	RabGAP/TBC domain-containing protein
Cit.12171.1.S1_at	AT5G41940.1	4e-82	RabGAP/TBC domain-containing protein
Cit.12172.1.S1_at	AT4G35160.1	5e-46	O-methyltransferase family 2 protein
Cit.12173.1.S1_s_at	AT4G35160.1	5e-66	O-methyltransferase family 2 protein
Cit.12176.1.S1_s_at	AT3G54360.1	1e-146	protein binding / zinc ion binding
Cit.12177.1.S1_at	AT3G54360.1	1e-34	protein binding / zinc ion binding
Cit.12178.1.S1_s_at	AT3G44150.1	1e-101	unknown protein
Cit.12180.1.S1_at	AT2G46225.2	1e-21	ABIL1 (Abi-1-like 1)
Cit.12181.1.S1_at	AT2G46225.1	1e-59	ABIL1 (Abi-1-like 1)
Cit.12181.1.S1_s_at	AT2G46225.1	1e-59	ABIL1 (Abi-1-like 1)
Cit.12183.1.S1_at	AT4G32690.1	2e-77	GLB3; oxygen transporter
Cit.12184.1.S1_s_at	AT1G53020.1	1e-109	UBC26 (UBIQUITIN-CONJUGATING ENZYME 26); ubiquitin-protein ligase
Cit.12186.1.S1_at
Cit.12187.1.S1_s_at
Cit.12189.1.S1_s_at	AT2G35940.3	2e-10	BLH1 (BEL1-LIKE HOMEODOMAIN 1); DNA binding / protein heterodimerization/ protein homodimerization/ transcription factor
Cit.1219.1.S1_at	AT5G25510.1	1e-104	serine/threonine protein phosphatase 2A (PP2A) regulatory subunit B', putative
Cit.1219.1.S1_s_at	AT5G25510.1	1e-104	serine/threonine protein phosphatase 2A (PP2A) regulatory subunit B', putative
Cit.12191.1.S1_s_at	AT1G06190.1	1e-86	ATP binding / ATPase, coupled to transmembrane movement of ions, phosphorylative mechanism
Cit.12192.1.S1_at	AT1G06190.1	1e-86	ATP binding / ATPase, coupled to transmembrane movement of ions, phosphorylative mechanism
Cit.12193.1.S1_s_at
Cit.12194.1.S1_at
Cit.12194.1.S1_x_at
Cit.12199.1.S1_s_at	AT5G22080.1	1e-116	DNAJ heat shock N-terminal domain-containing protein
Cit.122.1.S1_x_at	AT3G04120.1	1e-178	GAPC1 (GLYCERALDEHYDE-3-PHOSPHATE DEHYDROGENASE C SUBUNIT 1); glyceraldehyde-3-phosphate dehydrogenase (phosphorylating)/ glycera
Cit.12200.1.S1_at	AT5G22080.1	1e-115	DNAJ heat shock N-terminal domain-containing protein
Cit.12201.1.S1_s_at	AT2G03870.1	2e-45	small nuclear ribonucleoprotein, putative / snRNP, putative / Sm protein, putative
Cit.12202.1.S1_at	AT2G03870.1	2e-45	small nuclear ribonucleoprotein, putative / snRNP, putative / Sm protein, putative
Cit.12203.1.S1_s_at	AT3G12490.2	1e-62	cysteine protease inhibitor, putative / cystatin, putative
Cit.12205.1.S1_s_at	AT5G22000.3	1e-29	RHF2A (RING-H2 GROUP F2A); protein binding / zinc ion binding
Cit.12208.1.S1_s_at	AT4G34490.1	0	ATCAP1 (ARABIDOPSIS THALIANA CYCLASE ASSOCIATED PROTEIN 1); actin binding
Cit.12210.1.S1_at	AT4G35020.1	1e-106	ARAC3 (ARABIDOPSIS RAC-LIKE 3); GTP binding / GTPase
Cit.12211.1.S1_at	AT4G35020.1	1e-106	ARAC3 (ARABIDOPSIS RAC-LIKE 3); GTP binding / GTPase
Cit.12214.1.S1_at	AT4G17980.1	1e-25	anac071 (Arabidopsis NAC domain containing protein 71); transcription factor
Cit.12214.1.S1_s_at	AT5G46590.1	2e-72	anac096 (Arabidopsis NAC domain containing protein 96); transcription factor
Cit.12217.1.S1_at	AT3G25800.1	0	PP2AA2 (PROTEIN PHOSPHATASE 2A SUBUNIT A2); protein phosphatase type 2A regulator
Cit.12218.1.S1_s_at	AT3G53580.1	1e-156	diaminopimelate epimerase family protein
Cit.12220.1.S1_at	AT5G23430.1	7e-27	transducin family protein / WD-40 repeat family protein
Cit.12220.1.S1_s_at	AT5G08390.1	7e-91	FUNCTIONS IN: molecular_function unknown; INVOLVED IN: biological_process unknown; LOCATED IN: CUL4 RING ubiquitin ligase complex
Cit.12222.1.S1_s_at	AT1G04555.1	3e-47	unknown protein
Cit.12225.1.S1_at	AT2G43130.1	2e-98	ARA4; GTP binding / GTPase/ protein binding
Cit.12225.1.S1_s_at	AT2G43130.1	2e-98	ARA4; GTP binding / GTPase/ protein binding
Cit.12226.1.S1_at	AT2G37510.1	1e-45	RNA-binding protein, putative
Cit.12226.1.S1_s_at	AT2G37510.1	1e-45	RNA-binding protein, putative
Cit.12227.1.S1_at	AT2G37510.1	6e-45	RNA-binding protein, putative
Cit.12228.1.S1_s_at	AT4G04640.1	1e-166	ATPC1; enzyme regulator
Cit.12229.1.S1_at	AT4G04640.1	1e-166	ATPC1; enzyme regulator
Cit.12231.1.S1_s_at	AT2G23180.1	3e-80	CYP96A1; electron carrier/ heme binding / iron ion binding / monooxygenase/ oxygen binding
Cit.12232.1.S1_at	AT3G02230.1	1e-168	RGP1 (REVERSIBLY GLYCOSYLATED POLYPEPTIDE 1); cellulose synthase (UDP-forming)
Cit.12233.1.S1_s_at	AT1G49320.1	3e-44	BURP domain-containing protein
Cit.12234.1.S1_at	AT2G32540.1	3e-96	ATCSLB04; cellulose synthase/ transferase/ transferase, transferring glycosyl groups
Cit.12237.1.S1_at	AT2G17410.1	2e-87	ARID/BRIGHT DNA-binding domain-containing protein
Cit.12238.1.S1_s_at	AT3G05700.1	3e-36	INVOLVED IN: response to water deprivation; CONTAINS InterPro DOMAIN/s: Drought induced 19 (InterPro:IPR008598); BEST Arabidopsis
Cit.12240.1.S1_at	AT2G45790.1	1e-119	PMM (PHOSPHOMANNOMUTASE); phosphomannomutase
Cit.12242.1.S1_at	AT5G62200.1	7e-53	embryo-specific protein-related
Cit.12245.1.S1_at	AT2G22500.1	1e-128	UCP5 (UNCOUPLING PROTEIN 5); binding
Cit.12248.1.S1_s_at	AT3G19900.1	7e-62	unknown protein
Cit.1225.1.S1_at
Cit.12251.1.S1_s_at
Cit.12252.1.S1_at	AT2G14960.1	0	GH3.1
Cit.12253.1.S1_s_at	AT5G65270.1	1e-108	AtRABA4a (Arabidopsis Rab GTPase homolog A4a); GTP binding
Cit.12254.1.S1_at	AT5G65270.1	1e-108	AtRABA4a (Arabidopsis Rab GTPase homolog A4a); GTP binding
Cit.12255.1.S1_s_at	AT3G63140.1	1e-170	CSP41A (CHLOROPLAST STEM-LOOP BINDING PROTEIN OF 41 KDA); mRNA binding / poly(U) binding
Cit.12257.1.S1_s_at	AT1G19130.1	2e-75	FUNCTIONS IN: molecular_function unknown; INVOLVED IN: biological_process unknown; LOCATED IN: cellular_component unknown; EXPRES
Cit.12258.1.S1_at	AT1G19130.1	2e-75	FUNCTIONS IN: molecular_function unknown; INVOLVED IN: biological_process unknown; LOCATED IN: cellular_component unknown; EXPRES
Cit.12259.1.S1_at	AT1G01230.1	2e-82	ORMDL family protein
Cit.1226.1.S1_x_at	AT4G35250.1	0	vestitone reductase-related
Cit.12261.1.S1_s_at	AT1G73300.1	1e-113	scpl2 (serine carboxypeptidase-like 2); serine-type carboxypeptidase
Cit.12263.1.S1_at	AT4G38890.1	5e-75	dihydrouridine synthase family protein
Cit.12264.1.S1_at	AT4G38890.1	0	dihydrouridine synthase family protein
Cit.12264.1.S1_s_at	AT4G38890.1	0	dihydrouridine synthase family protein
Cit.12266.1.S1_at	AT2G20190.1	1e-116	CLASP (CLIP-ASSOCIATED PROTEIN); binding
Cit.12266.1.S1_s_at	AT2G20190.1	1e-116	CLASP (CLIP-ASSOCIATED PROTEIN); binding
Cit.12267.1.S1_at	AT3G13300.2	1e-162	VCS (VARICOSE); nucleotide binding / protein homodimerization
Cit.12268.1.S1_at	AT2G27230.2	6e-23	LHW (LONESOME HIGHWAY); protein homodimerization/ transcription activator/ transcription factor
Cit.12269.1.S1_at	AT2G27230.2	2e-48	LHW (LONESOME HIGHWAY); protein homodimerization/ transcription activator/ transcription factor
Cit.12270.1.S1_s_at	AT5G16450.2	1e-80	dimethylmenaquinone methyltransferase family protein
Cit.12272.1.S1_s_at	AT5G63400.1	1e-115	ADK1 (ADENYLATE KINASE 1); ATP binding / adenylate kinase/ nucleobase, nucleoside, nucleotide kinase/ nucleotide kinase/ phosph
Cit.12274.1.S1_at	AT5G41350.1	9e-60	zinc finger (C3HC4-type RING finger) family protein
Cit.12275.1.S1_s_at	AT5G41350.1	9e-60	zinc finger (C3HC4-type RING finger) family protein
Cit.12276.1.S1_at	AT5G28020.6	1e-140	CYSD2 (CYSTEINE SYNTHASE D2); catalytic/ cysteine synthase/ pyridoxal phosphate binding
Cit.12276.1.S1_s_at	AT5G28020.6	1e-140	CYSD2 (CYSTEINE SYNTHASE D2); catalytic/ cysteine synthase/ pyridoxal phosphate binding
Cit.12279.1.S1_at	AT5G06140.1	1e-137	SNX1 (SORTING NEXIN 1); phosphoinositide binding / protein binding
Cit.12280.1.S1_at	AT5G06140.1	0	SNX1 (SORTING NEXIN 1); phosphoinositide binding / protein binding
Cit.12281.1.S1_s_at	AT2G25670.2	1e-108	unknown protein
Cit.12282.1.S1_at	AT2G25670.2	4e-70	unknown protein
Cit.12283.1.S1_s_at	AT3G14880.2	1e-42	FUNCTIONS IN: molecular_function unknown; INVOLVED IN: biological_process unknown; BEST Arabidopsis thaliana protein match is: DO
Cit.12285.1.S1_at
Cit.12285.1.S1_s_at	AT1G53310.3	0	ATPPC1 (PHOSPHOENOLPYRUVATE CARBOXYLASE 1); catalytic/ phosphoenolpyruvate carboxylase
Cit.12285.1.S1_x_at	AT1G53310.3	1e-88	ATPPC1 (PHOSPHOENOLPYRUVATE CARBOXYLASE 1); catalytic/ phosphoenolpyruvate carboxylase
Cit.12286.1.S1_x_at	AT1G53310.3	0	ATPPC1 (PHOSPHOENOLPYRUVATE CARBOXYLASE 1); catalytic/ phosphoenolpyruvate carboxylase
Cit.12289.1.S1_at	AT5G49620.1	5e-48	AtMYB78 (myb domain protein 78); DNA binding / transcription factor
Cit.12290.1.S1_s_at	AT3G27810.1	1e-67	ATMYB21 (ARABIDOPSIS THALIANA MYB DOMAIN PROTEIN 21); DNA binding / transcription factor
Cit.12292.1.S1_at	AT5G47730.1	1e-145	SEC14 cytosolic factor, putative / polyphosphoinositide-binding protein, putative
Cit.12298.1.S1_at
Cit.12299.1.S1_at	AT5G27690.1	4e-38	heavy-metal-associated domain-containing protein
Cit.12300.1.S1_at	AT5G27690.1	5e-38	heavy-metal-associated domain-containing protein
Cit.12300.1.S1_s_at	AT5G27690.1	4e-38	heavy-metal-associated domain-containing protein
Cit.12301.1.S1_at	AT1G42990.1	2e-55	ATBZIP60 (BASIC REGION/LEUCINE ZIPPER MOTIF 60); DNA binding / transcription factor
Cit.12302.1.S1_at	AT1G42990.1	6e-30	ATBZIP60 (BASIC REGION/LEUCINE ZIPPER MOTIF 60); DNA binding / transcription factor
Cit.12303.1.S1_at	AT3G57890.1	8e-28	tubulin-specific chaperone C-related
Cit.12304.1.S1_s_at	AT3G57890.1	0	tubulin-specific chaperone C-related
Cit.12305.1.S1_at	AT3G26560.1	1e-164	ATP-dependent RNA helicase, putative
Cit.12306.1.S1_s_at	AT5G64680.2	2e-19	unknown protein
Cit.12307.1.S1_at
Cit.12308.1.S1_at	AT4G23650.1	3e-64	CDPK6 (CALCIUM-DEPENDENT PROTEIN KINASE 6); ATP binding / calcium ion binding / calmodulin-dependent protein kinase/ kinase/ pr
Cit.12309.1.S1_s_at	AT4G23650.1	3e-92	CDPK6 (CALCIUM-DEPENDENT PROTEIN KINASE 6); ATP binding / calcium ion binding / calmodulin-dependent protein kinase/ kinase/ pr
Cit.1231.1.S1_s_at	AT5G51550.1	1e-164	EXL3 (EXORDIUM LIKE 3)
Cit.12311.1.S1_at	AT4G12070.1	1e-164	unknown protein
Cit.12311.1.S1_s_at	AT4G12070.1	1e-164	unknown protein
Cit.12312.1.S1_at	AT4G12070.1	3e-56	unknown protein
Cit.12313.1.S1_at	AT5G39410.1	1e-151	binding / catalytic
Cit.12314.1.S1_s_at	AT5G03770.1	1e-171	3-deoxy-D-manno-octulosonic acid transferase-related
Cit.12315.1.S1_s_at	AT5G03770.1	1e-171	3-deoxy-D-manno-octulosonic acid transferase-related
Cit.12316.1.S1_s_at	AT1G31200.1	2e-41	ATPP2-A9 (Phloem protein 2-A9); carbohydrate binding
Cit.12317.1.S1_at
Cit.12318.1.S1_at	AT1G30330.2	1e-121	ARF6 (AUXIN RESPONSE FACTOR 6); transcription factor
Cit.12319.1.S1_at	AT3G45020.1	1e-28	50S ribosomal protein-related
Cit.12320.1.S1_at	AT4G10380.1	1e-27	NIP5;1; arsenite transmembrane transporter/ boron transporter/ water channel
Cit.12321.1.S1_at	AT3G45020.1	1e-54	50S ribosomal protein-related
Cit.12322.1.S1_at	AT4G10380.1	9e-34	NIP5;1; arsenite transmembrane transporter/ boron transporter/ water channel
Cit.12322.1.S1_s_at	AT3G45020.1	1e-54	50S ribosomal protein-related
Cit.12323.1.S1_at	AT3G47850.1	5e-61	unknown protein
Cit.12324.1.S1_s_at	AT1G72770.1	1e-174	HAB1 (HOMOLOGY TO ABI1); catalytic/ protein serine/threonine phosphatase
Cit.12325.1.S1_at
Cit.12325.1.S1_s_at	AT4G28770.1	2e-21	FUNCTIONS IN: molecular_function unknown; LOCATED IN: plasma membrane, vacuole, membrane; EXPRESSED IN: 26 plant structures; EX
Cit.12326.1.S1_s_at	AT5G16660.1	1e-44	unknown protein
Cit.12327.1.S1_s_at	AT5G35180.2	1e-105	phosphoinositide binding
Cit.12328.1.S1_at	AT5G35180.2	3e-71	phosphoinositide binding
Cit.12329.1.S1_at	AT5G53140.1	9e-51	protein phosphatase 2C, putative / PP2C, putative
Cit.12329.1.S1_s_at	AT5G53140.1	9e-51	protein phosphatase 2C, putative / PP2C, putative
Cit.12331.1.S1_at	AT2G46540.1	4e-23	unknown protein
Cit.12332.1.S1_s_at	AT5G36290.2	1e-116	unknown protein
Cit.12333.1.S1_at	AT5G36290.2	1e-116	unknown protein
Cit.12334.1.S1_s_at	AT5G57390.1	1e-88	AIL5 (AINTEGUMENTA-LIKE 5); DNA binding / transcription factor
Cit.12336.1.S1_at	AT5G13440.1	1e-114	ubiquinol-cytochrome C reductase iron-sulfur subunit, mitochondrial, putative / Rieske iron-sulfur protein, putative
Cit.12336.1.S1_s_at	AT5G13440.1	1e-114	ubiquinol-cytochrome C reductase iron-sulfur subunit, mitochondrial, putative / Rieske iron-sulfur protein, putative
Cit.12337.1.S1_at	AT3G23290.2	9e-80	LSH4 (LIGHT SENSITIVE HYPOCOTYLS 4)
Cit.12338.1.S1_at	AT5G14240.1	1e-107	FUNCTIONS IN: molecular_function unknown; INVOLVED IN: biological_process unknown; LOCATED IN: cellular_component unknown; EXPRES
Cit.12339.1.S1_s_at	AT1G30700.1	1e-134	FAD-binding domain-containing protein
Cit.1234.1.S1_at	AT5G18200.1	5e-60	UTP:galactose-1-phosphate uridylyltransferase/ ribose-5-phosphate adenylyltransferase
Cit.1234.1.S1_s_at	AT5G18200.1	9e-95	UTP:galactose-1-phosphate uridylyltransferase/ ribose-5-phosphate adenylyltransferase
Cit.12340.1.S1_at	AT1G30700.1	1e-133	FAD-binding domain-containing protein
Cit.12341.1.S1_s_at	AT3G63000.1	1e-178	NPL41 (NPL4-LIKE PROTEIN 1)
Cit.12343.1.S1_s_at	AT5G63000.1	4e-79	unknown protein
Cit.12345.1.S1_s_at	AT4G12320.1	1e-116	CYP706A6; electron carrier/ heme binding / iron ion binding / monooxygenase/ oxygen binding
Cit.12349.1.S1_at	AT4G14160.2	2e-12	transport protein, putative
Cit.1235.1.S1_s_at	AT1G05010.1	1e-143	EFE (ETHYLENE-FORMING ENZYME); 1-aminocyclopropane-1-carboxylate oxidase
Cit.12351.1.S1_at
Cit.12352.1.S1_at	AT2G01450.4	7e-51	ATMPK17; MAP kinase
Cit.12352.1.S1_s_at	AT2G01450.4	7e-51	ATMPK17; MAP kinase
Cit.12352.1.S1_x_at	AT2G01450.4	7e-51	ATMPK17; MAP kinase
Cit.12354.1.S1_s_at	AT3G12290.1	1e-142	tetrahydrofolate dehydrogenase/cyclohydrolase, putative
Cit.12357.1.S1_s_at	AT1G67280.1	1e-156	lactoylglutathione lyase, putative / glyoxalase I, putative
Cit.12358.1.S1_at	AT1G34430.1	0	EMB3003 (embryo defective 3003); acyltransferase/ dihydrolipoyllysine-residue acetyltransferase/ protein binding
Cit.12358.1.S1_s_at	AT1G34430.1	0	EMB3003 (embryo defective 3003); acyltransferase/ dihydrolipoyllysine-residue acetyltransferase/ protein binding
Cit.1236.1.S1_at	AT1G05010.1	1e-143	EFE (ETHYLENE-FORMING ENZYME); 1-aminocyclopropane-1-carboxylate oxidase
Cit.12360.1.S1_at	AT5G65280.1	9e-57	GCL1 (GCR2-LIKE 1); catalytic
Cit.12361.1.S1_at	AT5G65280.1	1e-168	GCL1 (GCR2-LIKE 1); catalytic
Cit.12361.1.S1_s_at	AT5G65280.1	1e-168	GCL1 (GCR2-LIKE 1); catalytic
Cit.12362.1.S1_at	AT4G32680.1	1e-20	unknown protein
Cit.12362.1.S1_s_at	AT4G32680.1	4e-27	unknown protein
Cit.12364.1.S1_at	AT4G01900.1	7e-64	GLB1 (GLNB1 HOMOLOG); acetylglutamate kinase regulator
Cit.12365.1.S1_at	AT1G28520.2	1e-136	VOZ1 (VASCULAR PLANT ONE ZINC FINGER PROTEIN); transcription activator
Cit.12365.1.S1_s_at	AT1G28520.2	1e-136	VOZ1 (VASCULAR PLANT ONE ZINC FINGER PROTEIN); transcription activator
Cit.12367.1.S1_s_at	AT3G03590.1	2e-39	SWIB complex BAF60b domain-containing protein
Cit.12368.1.S1_at	AT3G03590.1	3e-39	SWIB complex BAF60b domain-containing protein
Cit.12369.1.S1_at	AT1G20050.1	3e-56	HYD1 (HYDRA1); C-8 sterol isomerase
Cit.12369.1.S1_s_at	AT1G20050.1	3e-56	HYD1 (HYDRA1); C-8 sterol isomerase
Cit.12371.1.S1_at	AT4G37090.2	6e-14	unknown protein
Cit.12372.1.S1_s_at	AT4G37090.1	9e-39	unknown protein
Cit.12374.1.S1_at	ATCG01100.1	4e-86	NADH dehydrogenase ND1
Cit.12376.1.S1_s_at	AT5G42850.2	8e-46	INVOLVED IN: cell redox homeostasis; LOCATED IN: cellular_component unknown; EXPRESSED IN: 22 plant structures; EXPRESSED DURIN
Cit.12378.1.S1_at	AT2G30700.1	6e-29	unknown protein
Cit.12378.1.S1_s_at	AT2G30700.1	0	unknown protein
Cit.12380.1.S1_at	AT4G24380.1	2e-55	unknown protein
Cit.12381.1.S1_at	AT3G58490.2	2e-43	phosphatidic acid phosphatase family protein / PAP2 family protein
Cit.12382.1.S1_s_at	AT3G58490.1	1e-159	phosphatidic acid phosphatase family protein / PAP2 family protein
Cit.12383.1.S1_s_at	AT3G62420.1	8e-48	ATBZIP53 (BASIC REGION/LEUCINE ZIPPER MOTIF 53); DNA binding / protein heterodimerization/ sequence-specific DNA binding / tran
Cit.12385.1.S1_s_at	AT1G01220.1	0	GHMP kinase-related
Cit.12387.1.S1_at	AT3G55530.1	1e-112	SDIR1 (SALT- AND DROUGHT-INDUCED RING FINGER1); protein binding / ubiquitin-protein ligase/ zinc ion binding
Cit.12388.1.S1_at	AT2G40095.1	9e-66	unknown protein
Cit.12389.1.S1_at	AT2G02400.1	1e-140	cinnamoyl-CoA reductase family
Cit.1239.1.S1_s_at	AT2G38130.2	1e-80	ATMAK3; N-acetyltransferase
Cit.12390.1.S1_at	AT4G26650.2	6e-18	RNA recognition motif (RRM)-containing protein
Cit.12391.1.S1_at
Cit.12391.1.S1_s_at	AT4G26650.2	6e-18	RNA recognition motif (RRM)-containing protein
Cit.12392.1.S1_s_at	AT3G63210.1	6e-28	MARD1
Cit.12394.1.S1_at
Cit.12394.1.S1_s_at
Cit.12395.1.S1_at
Cit.12396.1.S1_at	AT2G42390.1	4e-59	protein kinase C substrate, heavy chain-related
Cit.12397.1.S1_at	AT2G42390.1	1e-65	protein kinase C substrate, heavy chain-related
Cit.12397.1.S1_s_at	AT2G42390.1	1e-65	protein kinase C substrate, heavy chain-related
Cit.12400.1.S1_s_at	AT5G60580.4	1e-19	zinc finger (C3HC4-type RING finger) family protein
Cit.12401.1.S1_at	AT5G23520.1	1e-105	LOCATED IN: cytoplasm; EXPRESSED IN: 20 plant structures; EXPRESSED DURING: 13 growth stages; CONTAINS InterPro DOMAIN/s: Smr pro
Cit.12401.1.S1_s_at	AT5G23520.1	1e-105	LOCATED IN: cytoplasm; EXPRESSED IN: 20 plant structures; EXPRESSED DURING: 13 growth stages; CONTAINS InterPro DOMAIN/s: Smr pro
Cit.12403.1.S1_at	AT1G29750.2	1e-60	RKF1 (RECEPTOR-LIKE KINASE IN FLOWERS 1); ATP binding / kinase/ protein serine/threonine kinase/ receptor signaling protein ser
Cit.12405.1.S1_s_at	AT2G43420.1	9e-45	3-beta hydroxysteroid dehydrogenase/isomerase family protein
Cit.12406.1.S1_at	AT2G43420.1	3e-30	3-beta hydroxysteroid dehydrogenase/isomerase family protein
Cit.12407.1.S1_s_at	AT5G05080.2	1e-107	UBC22 (ubiquitin-conjugating enzyme 22); ubiquitin-protein ligase
Cit.1241.1.S1_s_at	AT2G02760.1	1e-85	ATUBC2 (UBIQUITING-CONJUGATING ENZYME 2); ubiquitin-protein ligase
Cit.12411.1.S1_s_at	AT1G15130.1	0	hydroxyproline-rich glycoprotein family protein
Cit.12413.1.S1_at	AT5G05780.1	1e-156	RPN8A (RP NON-ATPASE SUBUNIT 8A)
Cit.12414.1.S1_s_at	AT5G05780.1	1e-156	RPN8A (RP NON-ATPASE SUBUNIT 8A)
Cit.12415.1.S1_at	AT5G05780.1	1e-156	RPN8A (RP NON-ATPASE SUBUNIT 8A)
Cit.12418.1.S1_s_at	AT5G13630.1	1e-155	GUN5 (GENOMES UNCOUPLED 5); magnesium chelatase
Cit.12420.1.S1_s_at	AT5G65910.1	1e-112	BSD domain-containing protein
Cit.12421.1.S1_at	AT2G26430.3	1e-26	RCY1 (ARGININE-RICH CYCLIN 1); cyclin-dependent protein kinase regulator
Cit.12421.1.S1_s_at	AT2G26430.3	1e-109	RCY1 (ARGININE-RICH CYCLIN 1); cyclin-dependent protein kinase regulator
Cit.12423.1.S1_s_at	AT1G63850.1	9e-23	PRLI-interacting factor-related
Cit.12424.1.S1_at	AT5G50570.2	7e-66	squamosa promoter-binding protein, putative
Cit.12425.1.S1_s_at	AT3G56850.1	9e-55	AREB3 (ABA-RESPONSIVE ELEMENT BINDING PROTEIN 3); DNA binding / transcription activator/ transcription factor
Cit.12427.1.S1_at	AT4G39700.1	3e-60	heavy-metal-associated domain-containing protein / copper chaperone (CCH)-related
Cit.12428.1.S1_at	AT5G55290.2	2e-31	ATP synthase subunit H family protein
Cit.12429.1.S1_s_at	AT1G53020.1	6e-92	UBC26 (UBIQUITIN-CONJUGATING ENZYME 26); ubiquitin-protein ligase
Cit.1243.1.S1_at	AT2G02760.1	2e-85	ATUBC2 (UBIQUITING-CONJUGATING ENZYME 2); ubiquitin-protein ligase
Cit.12431.1.S1_at	AT4G19840.1	1e-26	ATPP2-A1; carbohydrate binding
Cit.12431.1.S1_s_at	AT4G19840.1	1e-36	ATPP2-A1; carbohydrate binding
Cit.12432.1.S1_at	AT4G19840.1	1e-36	ATPP2-A1; carbohydrate binding
Cit.12433.1.S1_at
Cit.12433.1.S1_s_at	AT4G09760.1	1e-136	choline kinase, putative
Cit.12435.1.S1_s_at	AT4G35730.1	1e-121	unknown protein
Cit.12436.1.S1_at	AT4G35730.1	2e-16	unknown protein
Cit.12437.1.S1_s_at	AT1G05560.1	7e-50	UGT75B1 (UDP-GLUCOSYLTRANSFERASE 75B1); UDP-glucose:4-aminobenzoate acylglucosyltransferase/ UDP-glucosyltransferase/ UDP-glycosy
Cit.12438.1.S1_at	AT1G29400.2	0	AML5 (ARABIDOPSIS MEI2-LIKE PROTEIN 5); RNA binding / nucleic acid binding / nucleotide binding
Cit.12439.1.S1_s_at	AT2G35840.2	1e-173	sucrose-phosphatase 1 (SPP1)
Cit.12441.1.S1_at	AT4G25520.1	1e-11	SLK1 (SEUSS-LIKE 1); transcription regulator
Cit.12442.1.S1_s_at	AT5G62090.2	5e-40	FUNCTIONS IN: molecular_function unknown; INVOLVED IN: biological_process unknown; LOCATED IN: cellular_component unknown; EXPR
Cit.12443.1.S1_s_at	AT5G38560.1	9e-22	protein kinase family protein
Cit.12446.1.S1_s_at	AT4G35760.1	1e-119	LOCATED IN: chloroplast; EXPRESSED IN: 23 plant structures; EXPRESSED DURING: 13 growth stages; CONTAINS InterPro DOMAIN/s: Vit
Cit.12448.1.S1_at	AT4G24830.1	0	arginosuccinate synthase family
Cit.12448.1.S1_s_at	AT4G24830.1	0	arginosuccinate synthase family
Cit.12450.1.S1_at
Cit.12451.1.S1_at	AT1G75440.1	5e-85	UBC16 (ubiquitin-conjugating enzyme 16); small conjugating protein ligase/ ubiquitin-protein ligase
Cit.12452.1.S1_at	AT1G74520.1	2e-76	ATHVA22A
Cit.12453.1.S1_at
Cit.12454.1.S1_at	AT5G28850.2	1e-92	calcium-binding EF hand family protein
Cit.12455.1.S1_s_at	AT1G27980.1	0	DPL1; carboxy-lyase/ catalytic/ pyridoxal phosphate binding
Cit.12457.1.S1_at	AT1G48350.1	4e-58	ribosomal protein L18 family protein
Cit.12458.1.S1_s_at	AT3G10040.1	1e-105	transcription factor
Cit.1246.1.S1_at	AT5G49700.1	5e-91	DNA-binding protein-related
Cit.1246.1.S1_s_at	AT5G23960.1	1e-123	TPS21 (TERPENE SYNTHASE 21); (-)-E-beta-caryophyllene synthase/ alpha-humulene synthase
Cit.12461.1.S1_at	AT4G34700.1	2e-50	complex 1 family protein / LVR family protein
Cit.12461.1.S1_s_at	AT4G34700.1	3e-50	complex 1 family protein / LVR family protein
Cit.12462.1.S1_at	AT3G61140.1	0	FUS6 (FUSCA 6)
Cit.12463.1.S1_at	AT1G19580.1	2e-31	GAMMA CA1 (GAMMA CARBONIC ANHYDRASE 1); carbonate dehydratase
Cit.12463.1.S1_s_at	AT1G19580.1	1e-129	GAMMA CA1 (GAMMA CARBONIC ANHYDRASE 1); carbonate dehydratase
Cit.12464.1.S1_at
Cit.12466.1.S1_s_at	AT2G28760.3	0	NAD-dependent epimerase/dehydratase family protein
Cit.12468.1.S1_s_at	AT5G48220.1	1e-156	indole-3-glycerol phosphate synthase, putative
Cit.12469.1.S1_at	AT3G07360.1	1e-157	PUB9 (PLANT U-BOX 9); ubiquitin-protein ligase
Cit.12470.1.S1_at	AT1G80560.1	0	3-isopropylmalate dehydrogenase, chloroplast, putative
Cit.12472.1.S1_s_at	AT5G57280.1	1e-128	methyltransferase
Cit.12474.1.S1_s_at	AT1G72520.1	0	lipoxygenase, putative
Cit.12475.1.S1_at	AT3G21760.1	1e-134	UDP-glucoronosyl/UDP-glucosyl transferase family protein
Cit.12476.1.S1_s_at	AT4G02680.1	1e-102	EOL1 (ETO1-LIKE 1); binding / protein binding
Cit.12477.1.S1_at	AT4G02680.1	3e-48	EOL1 (ETO1-LIKE 1); binding / protein binding
Cit.12479.1.S1_at	AT5G24470.1	2e-17	APRR5 (ARABIDOPSIS PSEUDO-RESPONSE REGULATOR 5); transcription regulator/ two-component response regulator
Cit.12479.1.S1_x_at	AT5G24470.1	2e-17	APRR5 (ARABIDOPSIS PSEUDO-RESPONSE REGULATOR 5); transcription regulator/ two-component response regulator
Cit.12480.1.S1_s_at	AT5G39090.1	1e-106	transferase family protein
Cit.12482.1.S1_at
Cit.12482.1.S1_s_at	AT3G23400.1	4e-90	plastid-lipid associated protein PAP / fibrillin family protein
Cit.12483.1.S1_s_at	AT5G53350.1	1e-108	CLPX; ATP binding / ATPase/ nucleoside-triphosphatase/ nucleotide binding / protein binding
Cit.12485.1.S1_at	AT1G77280.1	9e-94	protein kinase family protein
Cit.12485.1.S1_s_at	AT1G77280.1	1e-153	protein kinase family protein
Cit.1249.1.S1_at	AT5G43830.1	1e-102	unknown protein
Cit.1249.1.S1_s_at	AT3G22850.1	1e-111	unknown protein
Cit.12490.1.S1_s_at	AT1G48100.1	0	glycoside hydrolase family 28 protein / polygalacturonase (pectinase) family protein
Cit.12492.1.S1_s_at	AT5G04850.1	1e-108	VPS60.2
Cit.12493.1.S1_at	AT4G27320.1	1e-90	universal stress protein (USP) family protein
Cit.12493.1.S1_s_at	AT4G27320.1	1e-90	universal stress protein (USP) family protein
Cit.12494.1.S1_s_at	AT2G17800.2	1e-105	ARAC1; GTP binding
Cit.12495.1.S1_s_at	AT2G46620.1	1e-142	AAA-type ATPase family protein
Cit.12496.1.S1_at	AT2G46620.1	1e-142	AAA-type ATPase family protein
Cit.12497.1.S1_at	AT1G21760.1	1e-147	FBP7 (F-BOX PROTEIN 7)
Cit.12498.1.S1_at	AT1G21760.1	2e-50	FBP7 (F-BOX PROTEIN 7)
Cit.12499.1.S1_at	AT1G71090.1	0	auxin efflux carrier family protein
Cit.125.1.S1_s_at	AT1G65930.1	0	isocitrate dehydrogenase, putative / NADP+ isocitrate dehydrogenase, putative
Cit.1250.1.S1_at	AT2G25490.1	0	EBF1 (EIN3-BINDING F BOX PROTEIN 1); protein binding / ubiquitin-protein ligase
Cit.12500.1.S1_s_at	AT5G50760.1	7e-31	auxin-responsive family protein
Cit.12502.1.S1_s_at	AT3G45600.1	1e-133	TET3 (TETRASPANIN3)
Cit.12503.1.S1_at	AT3G45600.1	1e-133	TET3 (TETRASPANIN3)
Cit.12504.1.S1_at	AT1G63980.1	1e-113	D111/G-patch domain-containing protein
Cit.12504.1.S1_s_at	AT1G63980.1	1e-113	D111/G-patch domain-containing protein
Cit.12506.1.S1_at	AT2G43770.1	0	transducin family protein / WD-40 repeat family protein
Cit.12507.1.S1_at	AT2G43770.1	0	transducin family protein / WD-40 repeat family protein
Cit.12507.1.S1_s_at	AT2G43770.1	0	transducin family protein / WD-40 repeat family protein
Cit.12508.1.S1_s_at	AT1G32130.1	1e-115	FUNCTIONS IN: molecular_function unknown; INVOLVED IN: biological_process unknown; LOCATED IN: cellular_component unknown; EXPR
Cit.12509.1.S1_at	AT1G32130.1	1e-115	FUNCTIONS IN: molecular_function unknown; INVOLVED IN: biological_process unknown; LOCATED IN: cellular_component unknown; EXPR
Cit.1251.1.S1_s_at	AT2G25490.1	1e-60	EBF1 (EIN3-BINDING F BOX PROTEIN 1); protein binding / ubiquitin-protein ligase
Cit.12510.1.S1_at	AT4G01870.1	1e-115	tolB protein-related
Cit.12511.1.S1_at	AT3G52750.1	4e-63	FTSZ2-2; GTP binding / GTPase/ structural molecule
Cit.12511.1.S1_s_at	AT2G36250.2	0	FTSZ2-1; protein binding / structural molecule
Cit.12516.1.S1_x_at	AT5G44380.1	9e-32	FAD-binding domain-containing protein
Cit.12517.1.S1_at	AT5G44400.1	1e-82	FAD-binding domain-containing protein
Cit.12518.1.S1_at	AT5G44380.1	2e-12	FAD-binding domain-containing protein
Cit.12519.1.S1_s_at	AT4G36910.1	5e-84	LEJ2 (LOSS OF THE TIMING OF ET AND JA BIOSYNTHESIS 2)
Cit.12520.1.S1_at	AT4G36910.1	5e-83	LEJ2 (LOSS OF THE TIMING OF ET AND JA BIOSYNTHESIS 2)
Cit.12521.1.S1_at	AT1G26520.1	1e-139	FUNCTIONS IN: molecular_function unknown; INVOLVED IN: biological_process unknown; LOCATED IN: cellular_component unknown; EXPRES
Cit.12522.1.S1_at	AT4G14600.1	1e-57	FUNCTIONS IN: molecular_function unknown; INVOLVED IN: biological_process unknown; LOCATED IN: plasma membrane; EXPRESSED IN: 23
Cit.12523.1.S1_s_at	AT4G14600.1	1e-57	FUNCTIONS IN: molecular_function unknown; INVOLVED IN: biological_process unknown; LOCATED IN: plasma membrane; EXPRESSED IN: 23
Cit.12524.1.S1_at	AT1G14820.3	2e-90	SEC14 cytosolic factor family protein / phosphoglyceride transfer family protein
Cit.12524.1.S1_s_at	AT1G14820.3	2e-90	SEC14 cytosolic factor family protein / phosphoglyceride transfer family protein
Cit.12525.1.S1_at	AT1G14820.3	6e-89	SEC14 cytosolic factor family protein / phosphoglyceride transfer family protein
Cit.12526.1.S1_at	AT1G11755.1	1e-65	LEW1 (LEAF WILTING 1); dehydrodolichyl diphosphate synthase
Cit.12529.1.S1_at
Cit.1253.1.S1_at	AT5G50200.1	5e-10	WR3 (WOUND-RESPONSIVE 3); nitrate transmembrane transporter
Cit.12530.1.S1_at	AT3G15095.3	5e-70	unknown protein
Cit.12531.1.S1_x_at	AT3G51160.1	0	MUR1 (MURUS 1); GDP-mannose 4,6-dehydratase
Cit.12532.1.S1_at	AT5G66280.1	2e-83	GMD1 (GDP-D-MANNOSE 4,6-DEHYDRATASE 1); GDP-mannose 4,6-dehydratase/ binding / catalytic/ coenzyme binding
Cit.12534.1.S1_s_at	AT5G59010.1	0	protein kinase-related
Cit.12535.1.S1_at	AT5G59010.2	6e-94	protein kinase-related
Cit.12536.1.S1_s_at	AT1G19800.1	1e-141	TGD1 (TRIGALACTOSYLDIACYLGLYCEROL 1); lipid transporter
Cit.12537.1.S1_at	AT1G19800.1	1e-141	TGD1 (TRIGALACTOSYLDIACYLGLYCEROL 1); lipid transporter
Cit.12539.1.S1_at	AT1G18100.1	1e-54	E12A11; phosphatidylethanolamine binding
Cit.12540.1.S1_at	AT1G11760.1	4e-46	unknown protein
Cit.12541.1.S1_s_at	AT1G15380.2	2e-70	lactoylglutathione lyase family protein / glyoxalase I family protein
Cit.12543.1.S1_at	AT1G15380.2	6e-70	lactoylglutathione lyase family protein / glyoxalase I family protein
Cit.12547.1.S1_at	AT2G47510.2	0	FUM1 (FUMARASE 1); catalytic/ fumarate hydratase
Cit.12548.1.S1_at	AT1G20850.1	2e-47	XCP2 (xylem cysteine peptidase 2); cysteine-type peptidase/ peptidase
Cit.12549.1.S1_at	AT4G35350.1	1e-118	XCP1 (XYLEM CYSTEINE PEPTIDASE 1); cysteine-type endopeptidase/ cysteine-type peptidase
Cit.12549.1.S1_s_at	AT4G35350.1	1e-118	XCP1 (XYLEM CYSTEINE PEPTIDASE 1); cysteine-type endopeptidase/ cysteine-type peptidase
Cit.1255.1.S1_s_at	AT4G35230.1	0	BSK1 (BR-SIGNALING KINASE 1); ATP binding / binding / kinase/ protein kinase/ protein tyrosine kinase
Cit.12550.1.S1_at	AT1G28400.1	2e-27	unknown protein
Cit.12551.1.S1_at	AT5G65360.1	4e-71	histone H3
Cit.12551.1.S1_s_at	AT5G65360.1	4e-71	histone H3
Cit.12552.1.S1_at	AT5G65360.1	4e-71	histone H3
Cit.12553.1.S1_s_at	AT3G14750.1	1e-109	unknown protein
Cit.12555.1.S1_s_at	AT1G05430.1	1e-20	unknown protein
Cit.12556.1.S1_at	AT1G05430.1	2e-27	unknown protein
Cit.12556.1.S1_s_at	AT1G05430.1	2e-27	unknown protein
Cit.12558.1.S1_s_at	AT5G04930.1	3e-87	ALA1 (aminophospholipid ATPase1); ATPase, coupled to transmembrane movement of ions, phosphorylative mechanism
Cit.12559.1.S1_at
Cit.1256.1.S1_s_at	AT1G11650.2	1e-146	RNA-binding protein 45 (RBP45), putative
Cit.12560.1.S1_s_at	AT4G14270.1	8e-18	Protein containing PAM2 motif which mediates interaction with the PABC domain of polyadenyl binding proteins.
Cit.12562.1.S1_s_at	AT3G08720.2	1e-146	S6K2 (ARABIDOPSIS THALIANA SERINE/THREONINE PROTEIN KINASE 2); kinase/ protein kinase
Cit.12565.1.S1_s_at	AT4G33140.1	1e-70	unknown protein
Cit.12567.1.S1_at	AT5G01020.1	0	protein kinase family protein
Cit.12567.1.S1_s_at	AT5G01020.1	0	protein kinase family protein
Cit.12568.1.S1_at	AT4G11740.1	3e-92	SAY1
Cit.12569.1.S1_s_at	AT3G16350.1	1e-109	myb family transcription factor
Cit.12571.1.S1_s_at	AT3G26380.1	1e-109	glycosyl hydrolase family protein 27 / alpha-galactosidase family protein / melibiase family protein
Cit.12573.1.S1_at	AT3G26380.1	2e-47	glycosyl hydrolase family protein 27 / alpha-galactosidase family protein / melibiase family protein
Cit.12574.1.S1_at	AT5G47320.1	7e-24	RPS19 (RIBOSOMAL PROTEIN S19); RNA binding
Cit.12576.1.S1_at	AT5G47320.1	3e-24	RPS19 (RIBOSOMAL PROTEIN S19); RNA binding
Cit.12576.1.S1_s_at	AT5G47320.1	7e-24	RPS19 (RIBOSOMAL PROTEIN S19); RNA binding
Cit.12576.1.S1_x_at	AT5G47320.1	3e-24	RPS19 (RIBOSOMAL PROTEIN S19); RNA binding
Cit.12577.1.S1_at	AT4G26500.1	1e-110	CPSUFE (CHLOROPLAST SULFUR E); enzyme activator/ transcription regulator
Cit.12578.1.S1_s_at	AT5G43150.1	9e-16	unknown protein
Cit.12580.1.S1_at	AT1G47640.1	1e-114	unknown protein
Cit.12583.1.S1_s_at	AT1G17890.1	1e-154	GER2; binding / catalytic/ coenzyme binding
Cit.12585.1.S1_s_at	AT2G24020.1	6e-63	unknown protein
Cit.12586.1.S1_at	AT3G26580.1	1e-133	INVOLVED IN: biological_process unknown; LOCATED IN: chloroplast thylakoid membrane; EXPRESSED IN: 23 plant structures; EXPRESSED
Cit.12588.1.S1_s_at	AT1G80910.1	0	unknown protein
Cit.12589.1.S1_at	AT5G46860.1	1e-115	VAM3; SNAP receptor
Cit.12591.1.S1_at	AT1G11430.1	2e-87	plastid developmental protein DAG, putative
Cit.12593.1.S1_at	AT1G52560.1	4e-73	26.5 kDa class I small heat shock protein-like (HSP26.5-P)
Cit.12594.1.S1_at	AT2G43780.2	2e-19	unknown protein
Cit.12595.1.S1_s_at	AT2G43780.2	4e-19	unknown protein
Cit.12597.1.S1_s_at	AT5G65250.1	1e-56	unknown protein
Cit.12598.1.S1_s_at	AT2G45550.1	3e-80	CYP76C4; electron carrier/ heme binding / iron ion binding / monooxygenase/ oxygen binding
Cit.12599.1.S1_at	AT1G13380.1	2e-75	unknown protein
Cit.12600.1.S1_s_at	AT1G73760.1	3e-58	zinc finger (C3HC4-type RING finger) family protein
Cit.12601.1.S1_at	AT1G73760.1	3e-58	zinc finger (C3HC4-type RING finger) family protein
Cit.12602.1.S1_x_at	ATMG00300.1	3e-06	hypothetical protein
Cit.12603.1.S1_at	ATMG00300.1	7e-06	hypothetical protein
Cit.12603.1.S1_x_at	ATMG00300.1	7e-06	hypothetical protein
Cit.12606.1.S1_s_at	AT1G07310.1	2e-82	C2 domain-containing protein
Cit.12607.1.S1_at	AT1G07310.1	1e-82	C2 domain-containing protein
Cit.12608.1.S1_at
Cit.12609.1.S1_at	AT1G02816.1	4e-39	unknown protein
Cit.12609.1.S1_s_at	AT1G02816.1	4e-39	unknown protein
Cit.1261.1.S1_at	AT3G19130.1	1e-160	ATRBP47B (RNA-binding protein 47B); RNA binding
Cit.12610.1.S1_s_at	AT1G29980.1	1e-174	INVOLVED IN: biological_process unknown; LOCATED IN: plasma membrane, anchored to membrane; EXPRESSED IN: 24 plant structures;
Cit.12612.1.S1_at	AT1G08470.1	1e-173	strictosidine synthase family protein
Cit.12613.1.S1_x_at	AT5G27430.1	2e-81	signal peptidase subunit family protein
Cit.12614.1.S1_s_at	AT5G27430.1	2e-81	signal peptidase subunit family protein
Cit.12616.1.S1_s_at	AT5G58620.1	2e-43	zinc finger (CCCH-type) family protein
Cit.12617.1.S1_at	AT3G15820.1	1e-100	phosphatidic acid phosphatase-related / PAP2-related
Cit.12617.1.S1_s_at	AT3G15820.1	1e-100	phosphatidic acid phosphatase-related / PAP2-related
Cit.12618.1.S1_at	AT3G02550.1	9e-83	LBD41 (LOB DOMAIN-CONTAINING PROTEIN 41)
Cit.12618.1.S1_s_at	AT3G02550.1	9e-83	LBD41 (LOB DOMAIN-CONTAINING PROTEIN 41)
Cit.12619.1.S1_at	AT1G19360.1	1e-107	LOCATED IN: endoplasmic reticulum; EXPRESSED IN: 23 plant structures; EXPRESSED DURING: 13 growth stages; CONTAINS InterPro DOMAI
Cit.12621.1.S1_at	AT5G54250.2	1e-104	ATCNGC4 (CYCLIC NUCLEOTIDE-GATED CATION CHANNEL 4); calmodulin binding / cation channel/ cation transmembrane transporter/ cycl
Cit.12622.1.S1_s_at	AT5G54250.2	0	ATCNGC4 (CYCLIC NUCLEOTIDE-GATED CATION CHANNEL 4); calmodulin binding / cation channel/ cation transmembrane transporter/ cycl
Cit.12624.1.S1_s_at	AT2G37410.2	6e-89	ATTIM17-2; P-P-bond-hydrolysis-driven protein transmembrane transporter/ protein transporter
Cit.12625.1.S1_at	AT5G17760.1	5e-54	AAA-type ATPase family protein
Cit.12627.1.S1_at	AT1G36050.2	1e-68	unknown protein
Cit.12628.1.S1_s_at	AT1G36050.2	0	unknown protein
Cit.12630.1.S1_s_at	AT5G45350.2	3e-30	proline-rich family protein
Cit.12631.1.S1_s_at	AT5G27030.1	7e-41	TPR3 (TOPLESS-RELATED 3)
Cit.12632.1.S1_s_at	AT5G46630.1	0	clathrin adaptor complexes medium subunit family protein
Cit.12634.1.S1_at	AT5G62200.1	8e-58	embryo-specific protein-related
Cit.12635.1.S1_at	AT2G33470.2	2e-90	GLTP1 (glycolipid transfer protein 1); glycolipid binding / glycolipid transporter
Cit.12635.1.S1_s_at	AT2G33470.2	2e-90	GLTP1 (glycolipid transfer protein 1); glycolipid binding / glycolipid transporter
Cit.12636.1.S1_s_at	AT1G07670.1	0	calcium-transporting ATPase
Cit.12639.1.S1_at	AT3G27080.1	4e-67	TOM20-3 (TRANSLOCASE OF OUTER MEMBRANE 20 KDA SUBUNIT 3); P-P-bond-hydrolysis-driven protein transmembrane transporter
Cit.1264.1.S1_s_at	AT1G74970.1	9e-83	RPS9 (RIBOSOMAL PROTEIN S9); structural constituent of ribosome
Cit.12640.1.S1_s_at	AT3G27080.1	4e-67	TOM20-3 (TRANSLOCASE OF OUTER MEMBRANE 20 KDA SUBUNIT 3); P-P-bond-hydrolysis-driven protein transmembrane transporter
Cit.12641.1.S1_at	AT2G36690.1	4e-68	oxidoreductase, 2OG-Fe(II) oxygenase family protein
Cit.12643.1.S1_s_at	AT3G53120.1	9e-79	VPS37-1
Cit.12644.1.S1_s_at	AT5G57040.1	1e-70	lactoylglutathione lyase family protein / glyoxalase I family protein
Cit.12645.1.S1_at	AT5G01960.1	1e-113	zinc finger (C3HC4-type RING finger) family protein
Cit.12645.1.S1_s_at	AT5G01960.1	1e-113	zinc finger (C3HC4-type RING finger) family protein
Cit.12646.1.S1_at	AT3G13530.1	9e-63	MAPKKK7; ATP binding / binding / kinase/ protein kinase/ protein serine/threonine kinase/ protein tyrosine kinase
Cit.12646.1.S1_s_at	AT3G13530.1	1e-121	MAPKKK7; ATP binding / binding / kinase/ protein kinase/ protein serine/threonine kinase/ protein tyrosine kinase
Cit.12647.1.S1_at	AT3G13530.1	1e-121	MAPKKK7; ATP binding / binding / kinase/ protein kinase/ protein serine/threonine kinase/ protein tyrosine kinase
Cit.12648.1.S1_at	AT5G50460.1	5e-31	protein transport protein SEC61 gamma subunit, putative
Cit.12648.1.S1_s_at	AT5G50460.1	5e-31	protein transport protein SEC61 gamma subunit, putative
Cit.12649.1.S1_at	AT5G50460.1	5e-31	protein transport protein SEC61 gamma subunit, putative
Cit.12650.1.S1_s_at	AT3G15660.2	2e-63	GRX4 (GLUTAREDOXIN 4); metal ion binding
Cit.12651.1.S1_at
Cit.12652.1.S1_at
Cit.12653.1.S1_x_at
Cit.12654.1.S1_x_at
Cit.12656.1.S1_s_at	AT5G43720.1	1e-124	unknown protein
Cit.12657.1.S1_at	AT3G49780.1	5e-14	ATPSK4 (PHYTOSULFOKINE 4 PRECURSOR); growth factor
Cit.12658.1.S1_s_at	AT4G24520.1	1e-82	ATR1 (ARABIDOPSIS P450 REDUCTASE 1); NADPH-hemoprotein reductase
Cit.12659.1.S1_at	AT1G52320.2	5e-68	unknown protein
Cit.1266.1.S1_at	AT4G37760.1	5e-86	SQE3 (squalene epoxidase 3); squalene monooxygenase
Cit.1266.1.S1_s_at	AT4G37760.1	5e-86	SQE3 (squalene epoxidase 3); squalene monooxygenase
Cit.12660.1.S1_at	AT1G52320.4	1e-154	unknown protein
Cit.12661.1.S1_at	AT1G33680.1	2e-64	RNA binding / nucleic acid binding
Cit.12662.1.S1_at	AT1G33680.1	9e-40	RNA binding / nucleic acid binding
Cit.12662.1.S1_s_at	AT1G33680.1	2e-64	RNA binding / nucleic acid binding
Cit.12663.1.S1_s_at	AT1G80360.1	1e-93	aminotransferase class I and II family protein
Cit.12665.1.S1_s_at	AT1G01710.1	1e-179	acyl-CoA thioesterase family protein
Cit.12666.1.S1_s_at	AT5G17770.1	1e-135	ATCBR (ARABIDOPSIS THALIANA NADH:CYTOCHROME B5 REDUCTASE 1); cytochrome-b5 reductase
Cit.12667.1.S1_at	AT5G17770.1	3e-83	ATCBR (ARABIDOPSIS THALIANA NADH:CYTOCHROME B5 REDUCTASE 1); cytochrome-b5 reductase
Cit.12668.1.S1_at
Cit.12668.1.S1_s_at	AT5G57120.1	6e-45	FUNCTIONS IN: molecular_function unknown; INVOLVED IN: biological_process unknown; LOCATED IN: nucleolus; EXPRESSED IN: 21 plan
Cit.12671.1.S1_s_at	AT3G47060.1	0	ftsh7 (FtsH protease 7); ATP-dependent peptidase/ ATPase/ metallopeptidase
Cit.12672.1.S1_at
Cit.12673.1.S1_s_at	AT1G09960.1	2e-24	SUT4 (SUCROSE TRANSPORTER 4); carbohydrate transmembrane transporter/ sucrose transmembrane transporter/ sucrose:hydrogen symport
Cit.12674.1.S1_at	AT3G58600.1	1e-107	FUNCTIONS IN: molecular_function unknown; INVOLVED IN: endocytosis; LOCATED IN: membrane; EXPRESSED IN: 24 plant structures; EX
Cit.12676.1.S1_s_at	AT3G59350.3	0	serine/threonine protein kinase, putative
Cit.12678.1.S1_at	AT2G36330.1	6e-54	FUNCTIONS IN: molecular_function unknown; LOCATED IN: plasma membrane, membrane; EXPRESSED IN: 22 plant structures; EXPRESSED D
Cit.12678.1.S1_s_at	AT2G36330.1	6e-54	FUNCTIONS IN: molecular_function unknown; LOCATED IN: plasma membrane, membrane; EXPRESSED IN: 22 plant structures; EXPRESSED D
Cit.1268.1.S1_at	AT4G13500.1	2e-37	unknown protein
Cit.1268.1.S1_s_at	AT4G13500.1	1e-37	unknown protein
Cit.12680.1.S1_at	AT2G36330.1	7e-06	FUNCTIONS IN: molecular_function unknown; LOCATED IN: plasma membrane, membrane; EXPRESSED IN: 22 plant structures; EXPRESSED D
Cit.12681.1.S1_at	AT2G39950.2	2e-20	unknown protein
Cit.12682.1.S1_at	AT3G14460.1	2e-18	disease resistance protein (NBS-LRR class), putative
Cit.12683.1.S1_s_at	AT1G57860.1	7e-17	60S ribosomal protein L21
Cit.12686.1.S1_s_at	AT2G27170.2	1e-120	TTN7 (TITAN7); ATP binding / protein binding
Cit.12688.1.S1_s_at	AT5G10270.1	1e-119	CDKC;1 (Cyclin-dependent kinase C;1); kinase
[truncated: 28,176 more rows]
