# Supplementary material for: Transcriptome comparison and gene coexpression network analysis provide a systems view of citrus response to ‘Candidatus Liberibacter asiaticus’ infection
Source: BMC Genomics. 2013 Jan 16;14:27. doi: 10.1186/1471-2164-14-27 (PMC3577516; doi:10.1186/1471-2164-14-27)
Supplement: Additional file 7 — A list of nodes and edges in six major subnetworks and nodes in some highly overrepresented GO terms. [file 1471-2164-14-27-S7.xls]

## Sheet: Color-coded nodes
	Table. A list of Probesets color-coded in the HLB subnetwork
	These nodes were color-coded for six biological processes in Figure 1
Carbohydrate metabolic process	Nitrogen and amino acid metabolic processes	Transport process	Defense response	Signaling	Hormone response
Cit.10034.1.S1_s_at	Cit.1005.1.S1_s_at	Cit.10084.1.S1_at	Cit.1005.1.S1_s_at	Cit.10084.1.S1_at	Cit.10032.1.S1_s_at
Cit.1005.1.S1_s_at	Cit.10334.1.S1_s_at	Cit.10084.1.S1_s_at	Cit.10097.1.S1_s_at	Cit.10084.1.S1_s_at	Cit.10032.1.S1_x_at
Cit.10274.1.S1_s_at	Cit.10402.1.S1_s_at	Cit.10089.1.S1_s_at	Cit.10510.1.S1_at	Cit.10087.1.S1_s_at	Cit.10087.1.S1_s_at
Cit.10280.1.S1_x_at	Cit.10585.1.S1_s_at	Cit.10567.1.S1_s_at	Cit.10510.1.S1_s_at	Cit.10471.1.S1_s_at	Cit.10152.1.S1_s_at
Cit.10363.1.S1_s_at	Cit.10633.1.S1_s_at	Cit.10715.1.S1_s_at	Cit.10594.1.S1_at	Cit.10700.1.S1_s_at	Cit.10215.1.S1_s_at
Cit.10437.1.S1_s_at	Cit.11131.1.S1_s_at	Cit.10716.1.S1_at	Cit.10622.1.S1_s_at	Cit.10864.1.S1_s_at	Cit.10479.1.S1_s_at
Cit.10563.1.S1_at	Cit.11343.1.S1_s_at	Cit.10942.1.S1_s_at	Cit.10816.1.S1_at	Cit.11064.1.S1_at	Cit.10480.1.S1_at
Cit.10661.1.S1_at	Cit.11564.1.S1_at	Cit.11071.1.S1_at	Cit.10864.1.S1_s_at	Cit.11103.1.S1_s_at	Cit.10522.1.S1_s_at
Cit.10661.1.S1_s_at	Cit.11564.1.S1_s_at	Cit.11071.1.S1_x_at	Cit.11175.1.S1_at	Cit.11186.1.S1_s_at	Cit.10527.1.S1_s_at
Cit.10950.1.S1_s_at	Cit.11616.1.S1_s_at	Cit.11144.1.S1_s_at	Cit.11175.1.S1_s_at	Cit.11204.1.S1_s_at	Cit.10697.1.S1_s_at
Cit.11169.1.S1_s_at	Cit.11897.1.S1_s_at	Cit.11147.1.S1_s_at	Cit.1134.1.S1_s_at	Cit.11221.1.S1_at	Cit.10700.1.S1_s_at
Cit.11221.1.S1_at	Cit.12276.1.S1_s_at	Cit.11221.1.S1_at	Cit.11529.1.S1_s_at	Cit.11221.1.S1_s_at	Cit.11064.1.S1_at
Cit.11221.1.S1_s_at	Cit.1235.1.S1_s_at	Cit.11221.1.S1_s_at	Cit.11530.1.S1_at	Cit.1134.1.S1_s_at	Cit.11186.1.S1_s_at
Cit.11227.1.S1_s_at	Cit.1236.1.S1_at	Cit.11327.1.S1_s_at	Cit.11616.1.S1_s_at	Cit.11493.1.S1_s_at	Cit.11204.1.S1_s_at
Cit.1134.1.S1_s_at	Cit.12448.1.S1_s_at	Cit.11335.1.S1_at	Cit.11721.1.S1_s_at	Cit.11577.1.S1_s_at	Cit.11221.1.S1_at
Cit.1136.1.S1_s_at	Cit.125.1.S1_s_at	Cit.11459.1.S1_s_at	Cit.11777.1.S1_s_at	Cit.11652.1.S1_s_at	Cit.11221.1.S1_s_at
Cit.11405.1.S1_s_at	Cit.12617.1.S1_at	Cit.11460.1.S1_at	Cit.11857.1.S1_s_at	Cit.11696.1.S1_at	Cit.11286.1.S1_at
Cit.1182.1.S1_s_at	Cit.12617.1.S1_s_at	Cit.115.1.S1_x_at	Cit.11918.1.S1_at	Cit.11777.1.S1_s_at	Cit.11343.1.S1_s_at
Cit.11898.1.S1_at	Cit.12960.1.S1_s_at	Cit.11571.1.S1_s_at	Cit.11918.1.S1_x_at	Cit.1194.1.S1_s_at	Cit.11493.1.S1_s_at
Cit.1203.1.S1_s_at	Cit.13079.1.S1_s_at	Cit.11577.1.S1_s_at	Cit.1194.1.S1_s_at	Cit.12140.1.S1_at	Cit.11529.1.S1_s_at
Cit.12149.1.S1_s_at	Cit.13126.1.S1_s_at	Cit.11595.1.S1_s_at	Cit.12159.1.S1_at	Cit.1219.1.S1_at	Cit.11530.1.S1_at
Cit.12232.1.S1_at	Cit.13245.1.S1_at	Cit.11606.1.S1_s_at	Cit.12482.1.S1_s_at	Cit.1219.1.S1_s_at	Cit.11652.1.S1_s_at
Cit.12240.1.S1_at	Cit.13286.1.S1_at	Cit.11721.1.S1_s_at	Cit.125.1.S1_s_at	Cit.12210.1.S1_at	Cit.11696.1.S1_at
Cit.12490.1.S1_s_at	Cit.13324.1.S1_s_at	Cit.11870.1.S1_s_at	Cit.12691.1.S1_s_at	Cit.12253.1.S1_s_at	Cit.11876.1.S1_s_at
Cit.12541.1.S1_s_at	Cit.13434.1.S1_s_at	Cit.11901.1.S1_at	Cit.12888.1.S1_s_at	Cit.12691.1.S1_s_at	Cit.11897.1.S1_s_at
Cit.12571.1.S1_s_at	Cit.13474.1.S1_s_at	Cit.1194.1.S1_s_at	Cit.13079.1.S1_s_at	Cit.1290.1.S1_s_at	Cit.12183.1.S1_at
Cit.12573.1.S1_at	Cit.13786.1.S1_s_at	Cit.11970.1.S1_at	Cit.13194.1.S1_at	Cit.12958.1.S1_s_at	Cit.12382.1.S1_s_at
Cit.13056.1.S1_s_at	Cit.13939.1.S1_at	Cit.11970.1.S1_s_at	Cit.13407.1.S1_s_at	Cit.12977.1.S1_at	Cit.12452.1.S1_at
Cit.13267.1.S1_at	Cit.13939.1.S1_s_at	Cit.12029.1.S1_s_at	Cit.13474.1.S1_s_at	Cit.13023.1.S1_at	Cit.12469.1.S1_at
Cit.13437.1.S1_s_at	Cit.13998.1.S1_s_at	Cit.12040.1.S1_s_at	Cit.14081.1.S1_at	Cit.13079.1.S1_s_at	Cit.1249.1.S1_s_at
Cit.13455.1.S1_s_at	Cit.14093.1.S1_at	Cit.12113.1.S1_s_at	Cit.14271.1.S1_at	Cit.13113.1.S1_at	Cit.12500.1.S1_s_at
Cit.13509.1.S1_at	Cit.14255.1.S1_at	Cit.12183.1.S1_at	Cit.14363.1.S1_at	Cit.13245.1.S1_at	Cit.12691.1.S1_s_at
Cit.13732.1.S1_at	Cit.14762.1.S1_at	Cit.12210.1.S1_at	Cit.14683.1.S1_s_at	Cit.13346.1.S1_at	Cit.12806.1.S1_s_at
Cit.13732.1.S1_s_at	Cit.15115.1.S1_at	Cit.12225.1.S1_s_at	Cit.14890.1.S1_at	Cit.13456.1.S1_at	Cit.12816.1.S1_s_at
Cit.13733.1.S1_at	Cit.15671.1.S1_at	Cit.12253.1.S1_s_at	Cit.14890.1.S1_x_at	Cit.13470.1.S1_s_at	Cit.12821.1.S1_s_at
Cit.14078.1.S1_at	Cit.16190.1.S1_at	Cit.12299.1.S1_at	Cit.15102.1.S1_at	Cit.13643.1.S1_at	Cit.1290.1.S1_s_at
Cit.14331.1.S1_at	Cit.1620.1.S1_s_at	Cit.12343.1.S1_s_at	Cit.15242.1.S1_at	Cit.13686.1.S1_s_at	Cit.12917.1.S1_at
Cit.14331.1.S1_s_at	Cit.1621.1.S1_at	Cit.12427.1.S1_at	Cit.15381.1.S1_at	Cit.13717.1.S1_at	Cit.13036.1.S1_at
Cit.14522.1.S1_at	Cit.1639.1.S1_s_at	Cit.12499.1.S1_at	Cit.15547.1.S1_at	Cit.13746.1.S1_at	Cit.13366.1.S1_at
Cit.14558.1.S1_at	Cit.17466.1.S1_at	Cit.12524.1.S1_s_at	Cit.16091.1.S1_at	Cit.13754.1.S1_s_at	Cit.13470.1.S1_s_at
Cit.14614.1.S1_s_at	Cit.17981.1.S1_at	Cit.12568.1.S1_at	Cit.16727.1.S1_at	Cit.13835.1.S1_at	Cit.13808.1.S1_s_at
Cit.14654.1.S1_s_at	Cit.17981.1.S1_s_at	Cit.12640.1.S1_s_at	Cit.16839.1.S1_at	Cit.13900.1.S1_at	Cit.13868.1.S1_at
Cit.14715.1.S1_s_at	Cit.1906.1.S1_s_at	Cit.12789.1.S1_s_at	Cit.16995.1.S1_s_at	Cit.13938.1.S1_at	Cit.13956.1.S1_at
Cit.14790.1.S1_at	Cit.1907.1.S1_at	Cit.12808.1.S1_s_at	Cit.17074.1.S1_s_at	Cit.13956.1.S1_at	Cit.13973.1.S1_at
Cit.14790.1.S1_s_at	Cit.19834.1.S1_s_at	Cit.12821.1.S1_s_at	Cit.1727.1.S1_s_at	Cit.14031.1.S1_at	Cit.14031.1.S1_at
Cit.14816.1.S1_s_at	Cit.1984.1.S1_s_at	Cit.1290.1.S1_s_at	Cit.17651.1.S1_x_at	Cit.14081.1.S1_at	Cit.14213.1.S1_at
Cit.14905.1.S1_s_at	Cit.2051.1.S1_s_at	Cit.12936.1.S1_s_at	Cit.17693.1.S1_s_at	Cit.14463.1.S1_at	Cit.14214.1.S1_s_at
Cit.14906.1.S1_at	Cit.20745.1.S1_s_at	Cit.12937.1.S1_at	Cit.17732.1.S1_x_at	Cit.14558.1.S1_at	Cit.14558.1.S1_at
Cit.14989.1.S1_at	Cit.20834.1.S1_s_at	Cit.12943.1.S1_s_at	Cit.17740.1.S1_s_at	Cit.14601.1.S1_at	Cit.14734.1.S1_at
Cit.15140.1.S1_at	Cit.21116.1.S1_s_at	Cit.12944.1.S1_s_at	Cit.18086.1.S1_at	Cit.14683.1.S1_s_at	Cit.14767.1.S1_at
Cit.15277.1.S1_at	Cit.21995.1.S1_s_at	Cit.12958.1.S1_s_at	Cit.18086.1.S1_s_at	Cit.14766.1.S1_at	Cit.15153.1.S1_at
Cit.15437.1.S1_at	Cit.22336.1.S1_at	Cit.12976.1.S1_at	Cit.18192.1.S1_at	Cit.14767.1.S1_at	Cit.15228.1.S1_at
Cit.15483.1.S1_s_at	Cit.22596.1.S1_s_at	Cit.13023.1.S1_at	Cit.18432.1.S1_at	Cit.15189.1.S1_at	Cit.15330.1.S1_at
Cit.15552.1.S1_at	Cit.2263.1.S1_s_at	Cit.13366.1.S1_at	Cit.18677.1.S1_s_at	Cit.15228.1.S1_at	Cit.15574.1.S1_s_at
Cit.16038.1.S1_at	Cit.22980.1.S1_s_at	Cit.13659.1.S1_s_at	Cit.1894.1.S1_s_at	Cit.15496.1.S1_at	Cit.1579.1.S1_at
Cit.16406.1.S1_at	Cit.2423.1.S1_at	Cit.13671.1.S1_at	Cit.1923.1.S1_s_at	Cit.15574.1.S1_s_at	Cit.16081.1.S1_at
Cit.16644.1.S1_at	Cit.2432.1.S1_s_at	Cit.13671.1.S1_s_at	Cit.19505.1.S1_s_at	Cit.15620.1.S1_at	Cit.1615.1.S1_s_at
Cit.16807.1.S1_at	Cit.24458.1.S1_s_at	Cit.13683.1.S1_s_at	Cit.19543.1.S1_at	Cit.15697.1.S1_s_at	Cit.16734.1.S1_at
Cit.16995.1.S1_s_at	Cit.24634.1.S1_s_at	Cit.13687.1.S1_at	Cit.19543.1.S1_s_at	Cit.15886.1.S1_at	Cit.16807.1.S1_at
Cit.17155.1.S1_at	Cit.25026.1.S1_s_at	Cit.13715.1.S1_at	Cit.20019.1.S1_x_at	Cit.16039.1.S1_at	Cit.16972.1.S1_x_at
Cit.17155.1.S1_s_at	Cit.25163.1.S1_at	Cit.13727.1.S1_s_at	Cit.20412.1.S1_s_at	Cit.16081.1.S1_at	Cit.17034.1.S1_at
Cit.17244.1.S1_s_at	Cit.25774.1.S1_s_at	Cit.13808.1.S1_s_at	Cit.20550.1.S1_at	Cit.1615.1.S1_s_at	Cit.17061.1.S1_s_at
Cit.17888.1.S1_s_at	Cit.2579.1.S1_s_at	Cit.13862.1.S1_at	Cit.20866.1.S1_s_at	Cit.16154.1.S1_at	Cit.17062.1.S1_s_at
Cit.18193.1.S1_at	Cit.26201.1.S1_at	Cit.13894.1.S1_at	Cit.20988.1.S1_s_at	Cit.16227.1.S1_at	Cit.17184.1.S1_s_at
Cit.1894.1.S1_s_at	Cit.26320.1.S1_s_at	Cit.13917.1.S1_at	Cit.21052.1.S1_at	Cit.16807.1.S1_at	Cit.17257.1.S1_at
Cit.19029.1.S1_s_at	Cit.2639.1.S1_s_at	Cit.14015.1.S1_at	Cit.21052.1.S1_x_at	Cit.17066.1.S1_s_at	Cit.17330.1.S1_at
Cit.1903.1.S1_s_at	Cit.2667.1.S1_s_at	Cit.14342.1.S1_at	Cit.21156.1.S1_s_at	Cit.17815.1.S1_s_at	Cit.17407.1.S1_at
Cit.1906.1.S1_s_at	Cit.28107.1.S1_at	Cit.1437.1.S1_at	Cit.21654.1.S1_s_at	Cit.18086.1.S1_at	Cit.17418.1.S1_s_at
Cit.1907.1.S1_at	Cit.2846.1.S1_at	Cit.14437.1.S1_at	Cit.21700.1.S1_at	Cit.18086.1.S1_s_at	Cit.17876.1.S1_at
Cit.19468.1.S1_s_at	Cit.28827.1.S1_s_at	Cit.14503.1.S1_at	Cit.2240.1.S1_s_at	Cit.18425.1.S1_at	Cit.18018.1.S1_at
Cit.19543.1.S1_at	Cit.29313.1.S1_s_at	Cit.14576.1.S1_s_at	Cit.22403.1.S1_s_at	Cit.19543.1.S1_at	Cit.18086.1.S1_at
Cit.19543.1.S1_s_at	Cit.29536.1.S1_s_at	Cit.14675.1.S1_at	Cit.22722.1.S1_s_at	Cit.19543.1.S1_s_at	Cit.18086.1.S1_s_at
Cit.19915.1.S1_at	Cit.29683.1.S1_at	Cit.14958.1.S1_at	Cit.22763.1.S1_s_at	Cit.19680.1.S1_s_at	Cit.18244.1.S1_at
Cit.20071.1.S1_s_at	Cit.29963.1.S1_at	Cit.15049.1.S1_at	Cit.22946.1.S1_s_at	Cit.19746.1.S1_s_at	Cit.18425.1.S1_at
Cit.2027.1.S1_s_at	Cit.29995.1.S1_s_at	Cit.15201.1.S1_s_at	Cit.23321.1.S1_x_at	Cit.19776.1.S1_at	Cit.18455.1.S1_s_at
Cit.20562.1.S1_at	Cit.30065.1.S1_at	Cit.15400.1.S1_at	Cit.23330.1.S1_s_at	Cit.19872.1.S1_s_at	Cit.1860.1.S1_s_at
Cit.20662.1.S1_s_at	Cit.30526.1.S1_at	Cit.15400.1.S1_s_at	Cit.23352.1.S1_at	Cit.20412.1.S1_s_at	Cit.1923.1.S1_s_at
Cit.20708.1.S1_s_at	Cit.30572.1.S1_s_at	Cit.15401.1.S1_s_at	Cit.23435.1.S1_s_at	Cit.20663.1.S1_s_at	Cit.19307.1.S1_at
Cit.20816.1.S1_at	Cit.30640.1.S1_s_at	Cit.15492.1.S1_at	Cit.23687.1.S1_s_at	Cit.20988.1.S1_s_at	Cit.19398.1.S1_at
Cit.20852.1.S1_s_at	Cit.308.1.S1_s_at	Cit.15574.1.S1_s_at	Cit.24174.1.S1_s_at	Cit.21700.1.S1_at	Cit.19471.1.S1_s_at
Cit.21040.1.S1_s_at	Cit.31128.1.S1_at	Cit.15778.1.S1_at	Cit.2432.1.S1_s_at	Cit.21857.1.S1_at	Cit.19520.1.S1_s_at
Cit.21087.1.S1_s_at	Cit.31315.1.S1_at	Cit.15797.1.S1_at	Cit.24438.1.S1_s_at	Cit.2191.1.S1_at	Cit.19556.1.S1_s_at
Cit.21559.1.S1_s_at	Cit.3316.1.S1_s_at	Cit.15888.1.S1_at	Cit.25037.1.S1_at	Cit.22176.1.S1_s_at	Cit.1966.1.S1_s_at
Cit.21769.1.S1_at	Cit.3393.1.S1_at	Cit.15990.1.S1_at	Cit.25359.1.S1_at	Cit.22273.1.S1_at	Cit.19751.1.S1_s_at
Cit.21780.1.S1_at	Cit.34772.1.S1_s_at	Cit.16021.1.S1_at	Cit.2602.1.S1_at	Cit.22311.1.S1_s_at	Cit.19872.1.S1_s_at
Cit.219.1.S1_s_at	Cit.37110.1.S1_s_at	Cit.16039.1.S1_at	Cit.2603.1.S1_at	Cit.22614.1.S1_at	Cit.19897.1.S1_s_at
Cit.22137.1.S1_s_at	Cit.377.1.S1_x_at	Cit.16232.1.S1_at	Cit.26944.1.S1_s_at	Cit.2270.1.S1_s_at	Cit.19975.1.S1_x_at
Cit.22234.1.S1_s_at	Cit.38647.1.S1_at	Cit.16236.1.S1_at	Cit.2705.1.S1_s_at	Cit.22744.1.S1_at	Cit.2027.1.S1_s_at
Cit.22319.1.S1_s_at	Cit.38764.1.S1_at	Cit.16318.1.S1_at	Cit.27139.1.S1_at	Cit.22763.1.S1_s_at	Cit.20412.1.S1_s_at
Cit.22469.1.S1_s_at	Cit.39683.1.S1_s_at	Cit.16402.1.S1_at	Cit.27139.1.S1_s_at	Cit.23172.1.S1_s_at	Cit.2042.1.S1_at
Cit.22641.1.S1_s_at	Cit.412.1.S1_s_at	Cit.16551.1.S1_at	Cit.2798.1.S1_at	Cit.23352.1.S1_at	Cit.20988.1.S1_s_at
Cit.22744.1.S1_at	Cit.4355.1.S1_s_at	Cit.16671.1.S1_at	Cit.27984.1.S1_at	Cit.23820.1.S1_s_at	Cit.21126.1.S1_s_at
Cit.23223.1.S1_s_at	Cit.456.1.S1_x_at	Cit.16873.1.S1_s_at	Cit.28033.1.S1_at	Cit.23822.1.S1_s_at	Cit.21130.1.S1_s_at
Cit.23282.1.S1_at	Cit.464.1.S1_x_at	Cit.16972.1.S1_x_at	Cit.28117.1.S1_s_at	Cit.23824.1.S1_at	Cit.21179.1.S1_at
Cit.23330.1.S1_s_at	Cit.5047.1.S1_s_at	Cit.17074.1.S1_s_at	Cit.28133.1.S1_at	Cit.23829.1.S1_s_at	Cit.21430.1.S1_s_at
Cit.23965.1.S1_at	Cit.5103.1.S1_at	Cit.17418.1.S1_s_at	Cit.28259.1.S1_at	Cit.24350.1.S1_at	Cit.21787.1.S1_at
Cit.23967.1.S1_s_at	Cit.5372.1.S1_s_at	Cit.17508.1.S1_at	Cit.28259.1.S1_x_at	Cit.24426.1.S1_s_at	Cit.2191.1.S1_at
Cit.24062.1.S1_s_at	Cit.5658.1.S1_at	Cit.17561.1.S1_s_at	Cit.2848.1.S1_at	Cit.24563.1.S1_at	Cit.22137.1.S1_s_at
Cit.24163.1.S1_s_at	Cit.5806.1.S1_s_at	Cit.17566.1.S1_at	Cit.2848.1.S1_s_at	Cit.24970.1.S1_s_at	Cit.22176.1.S1_s_at
Cit.24458.1.S1_s_at	Cit.5855.1.S1_at	Cit.17592.1.S1_at	Cit.28827.1.S1_s_at	Cit.25037.1.S1_at	Cit.22463.1.S1_s_at
Cit.24646.1.S1_s_at	Cit.5855.1.S1_s_at	Cit.17596.1.S1_x_at	Cit.29252.1.S1_s_at	Cit.25185.1.S1_at	Cit.22677.1.S1_x_at
Cit.24936.1.S1_at	Cit.5895.1.S1_at	Cit.17776.1.S1_at	Cit.29407.1.S1_s_at	Cit.25467.1.S1_s_at	Cit.2270.1.S1_s_at
Cit.24936.1.S1_x_at	Cit.6548.1.S1_at	Cit.17887.1.S1_s_at	Cit.29539.1.S1_s_at	Cit.25471.1.S1_at	Cit.22744.1.S1_at
Cit.25025.1.S1_s_at	Cit.7306.1.S1_at	Cit.17908.1.S1_s_at	Cit.29611.1.S1_at	Cit.25471.1.S1_s_at	Cit.22763.1.S1_s_at
Cit.2511.1.S1_at	Cit.7306.1.S1_s_at	Cit.17924.1.S1_s_at	Cit.29625.1.S1_at	Cit.25617.1.S1_s_at	Cit.23172.1.S1_s_at
Cit.2512.1.S1_s_at	Cit.7569.1.S1_at	Cit.18023.1.S1_at	Cit.30024.1.S1_at	Cit.25680.1.S1_at	Cit.23337.1.S1_s_at
Cit.252.1.S1_s_at	Cit.7999.1.S1_s_at	Cit.18080.1.S1_at	Cit.30085.1.S1_s_at	Cit.25680.1.S1_x_at	Cit.23435.1.S1_s_at
Cit.25554.1.S1_at	Cit.8153.1.S1_s_at	Cit.18081.1.S1_at	Cit.30112.1.S1_at	Cit.25712.1.S1_s_at	Cit.23539.1.S1_at
Cit.2562.1.S1_at	Cit.8369.1.S1_s_at	Cit.18259.1.S1_at	Cit.302.1.S1_s_at	Cit.2579.1.S1_s_at	Cit.23829.1.S1_s_at
Cit.2602.1.S1_at	Cit.8685.1.S1_s_at	Cit.18387.1.S1_s_at	Cit.3034.1.S1_at	Cit.2605.1.S1_s_at	Cit.24415.1.S1_at
Cit.2603.1.S1_at	Cit.92.1.S1_s_at	Cit.18425.1.S1_at	Cit.30427.1.S1_s_at	Cit.26530.1.S1_s_at	Cit.24490.1.S1_s_at
Cit.26479.1.S1_s_at	Cit.9347.1.S1_at	Cit.19520.1.S1_s_at	Cit.30640.1.S1_s_at	Cit.26667.1.S1_at	Cit.24563.1.S1_at
Cit.26969.1.S1_s_at	Cit.9468.1.S1_s_at	Cit.1966.1.S1_s_at	Cit.3075.1.S1_at	Cit.26667.1.S1_s_at	Cit.24614.1.S1_s_at
Cit.27033.1.S1_at	Cit.964.1.S1_s_at	Cit.19727.1.S1_s_at	Cit.30756.1.S1_at	Cit.2712.1.S1_s_at	Cit.2542.1.S1_at
Cit.2742.1.S1_s_at	Cit.9939.1.S1_s_at	Cit.19727.1.S1_x_at	Cit.30930.1.S1_s_at	Cit.27984.1.S1_at	Cit.2542.1.S1_s_at
Cit.27966.1.S1_s_at	Cit.10215.1.S1_s_at	Cit.19751.1.S1_s_at	Cit.30931.1.S1_at	Cit.28133.1.S1_at	Cit.25617.1.S1_s_at
Cit.28150.1.S1_at	Cit.10353.1.S1_at	Cit.20504.1.S1_x_at	Cit.33610.1.S1_at	Cit.2848.1.S1_at	Cit.25712.1.S1_s_at
Cit.28150.1.S1_s_at	Cit.10355.1.S1_s_at	Cit.2058.1.S1_s_at	Cit.33665.1.S1_at	Cit.2848.1.S1_s_at	Cit.25840.1.S1_s_at
Cit.28218.1.S1_s_at	Cit.10380.1.S1_at	Cit.20694.1.S1_s_at	Cit.35.1.S1_at	Cit.2899.1.S1_s_at	Cit.26077.1.S1_at
Cit.28332.1.S1_at	Cit.10380.1.S1_s_at	Cit.20717.1.S1_s_at	Cit.35.1.S1_x_at	Cit.2900.1.S1_at	Cit.26591.1.S1_s_at
Cit.28500.1.S1_at	Cit.10954.1.S1_s_at	Cit.20820.1.S1_s_at	Cit.35362.1.S1_at	Cit.29252.1.S1_s_at	Cit.27797.1.S1_s_at
Cit.286.1.S1_s_at	Cit.11101.1.S1_x_at	Cit.20866.1.S1_s_at	Cit.35863.1.S1_at	Cit.29388.1.S1_s_at	Cit.27935.1.S1_s_at
Cit.29407.1.S1_s_at	Cit.11221.1.S1_at	Cit.21179.1.S1_at	Cit.36070.1.S1_at	Cit.29536.1.S1_s_at	Cit.28214.1.S1_s_at
Cit.2945.1.S1_s_at	Cit.11221.1.S1_s_at	Cit.21267.1.S1_at	Cit.36909.1.S1_s_at	Cit.29543.1.S1_s_at	Cit.28800.1.S1_x_at
Cit.2949.1.S1_s_at	Cit.12364.1.S1_at	Cit.21267.1.S1_x_at	Cit.37277.1.S1_at	Cit.29568.1.S1_s_at	Cit.29406.1.S1_s_at
Cit.29571.1.S1_at	Cit.13017.1.S1_at	Cit.21341.1.S1_at	Cit.3734.1.S1_s_at	Cit.29625.1.S1_at	Cit.29468.1.S1_s_at
Cit.2959.1.S1_at	Cit.13017.1.S1_s_at	Cit.21341.1.S1_s_at	Cit.37725.1.S1_s_at	Cit.29781.1.S1_at	Cit.29536.1.S1_s_at
Cit.2960.1.S1_s_at	Cit.13128.1.S1_s_at	Cit.21409.1.S1_at	Cit.38050.1.S1_at	Cit.30064.1.S1_at	Cit.29543.1.S1_s_at
Cit.29601.1.S1_s_at	Cit.13313.1.S1_at	Cit.21505.1.S1_s_at	Cit.3826.1.S1_at	Cit.30085.1.S1_s_at	Cit.29568.1.S1_s_at
Cit.29616.1.S1_s_at	Cit.13313.1.S1_s_at	Cit.2191.1.S1_at	Cit.39619.1.S1_s_at	Cit.302.1.S1_s_at	Cit.29609.1.S1_s_at
Cit.29728.1.S1_at	Cit.13366.1.S1_at	Cit.22041.1.S1_s_at	Cit.3966.1.S1_s_at	Cit.30238.1.S1_at	Cit.29625.1.S1_at
Cit.29872.1.S1_at	Cit.13407.1.S1_s_at	Cit.22048.1.S1_s_at	Cit.3983.1.S1_s_at	Cit.30427.1.S1_s_at	Cit.29688.1.S1_s_at
Cit.29872.1.S1_s_at	Cit.1365.1.S1_x_at	Cit.22297.1.S1_s_at	Cit.401.1.S1_s_at	Cit.30618.1.S1_s_at	Cit.29933.1.S1_at
Cit.29995.1.S1_s_at	Cit.1366.1.S1_at	Cit.22379.1.S1_at	Cit.401.1.S1_x_at	Cit.30673.1.S1_s_at	Cit.302.1.S1_s_at
Cit.30085.1.S1_s_at	Cit.1366.1.S1_x_at	Cit.2240.1.S1_s_at	Cit.40197.1.S1_s_at	Cit.30745.1.S1_s_at	Cit.30398.1.S1_at
Cit.30155.1.S1_at	Cit.14122.1.S1_at	Cit.22602.1.S1_at	Cit.4135.1.S1_at	Cit.3086.1.S1_at	Cit.30427.1.S1_s_at
Cit.30335.1.S1_at	Cit.14131.1.S1_at	Cit.22652.1.S1_s_at	Cit.4135.1.S1_s_at	Cit.31026.1.S1_at	Cit.30458.1.S1_s_at
Cit.30343.1.S1_at	Cit.14377.1.S1_at	Cit.22677.1.S1_x_at	Cit.4135.1.S1_x_at	Cit.3118.1.S1_s_at	Cit.30526.1.S1_at
Cit.30351.1.S1_at	Cit.14813.1.S1_s_at	Cit.22732.1.S1_s_at	Cit.4216.1.S1_s_at	Cit.3125.1.S1_s_at	Cit.30618.1.S1_s_at
Cit.30402.1.S1_at	Cit.15593.1.S1_s_at	Cit.22744.1.S1_at	Cit.4241.1.S1_s_at	Cit.3192.1.S1_at	Cit.30659.1.S1_s_at
Cit.30519.1.S1_s_at	Cit.15625.1.S1_at	Cit.22946.1.S1_s_at	Cit.4283.1.S1_at	Cit.3192.1.S1_s_at	Cit.30703.1.S1_at
Cit.3080.1.S1_s_at	Cit.17249.1.S1_at	Cit.23158.1.S1_s_at	Cit.4413.1.S1_at	Cit.32159.1.S1_at	Cit.30707.1.S1_s_at
Cit.30841.1.S1_s_at	Cit.17740.1.S1_s_at	Cit.23171.1.S1_x_at	Cit.4414.1.S1_s_at	Cit.3243.1.S1_s_at	Cit.30950.1.S1_at
Cit.31068.1.S1_at	Cit.1860.1.S1_s_at	Cit.23308.1.S1_s_at	Cit.4426.1.S1_at	Cit.33111.1.S1_at	Cit.30950.1.S1_s_at
Cit.31152.1.S1_at	Cit.19520.1.S1_s_at	Cit.23335.1.S1_at	Cit.4682.1.S1_at	Cit.33363.1.S1_at	Cit.3118.1.S1_s_at
Cit.31194.1.S1_at	Cit.1966.1.S1_s_at	Cit.23340.1.S1_at	Cit.4722.1.S1_s_at	Cit.33665.1.S1_at	Cit.3125.1.S1_s_at
Cit.31273.1.S1_at	Cit.20601.1.S1_at	Cit.23382.1.S1_s_at	Cit.4723.1.S1_at	Cit.3420.1.S1_at	Cit.3192.1.S1_at
Cit.31285.1.S1_at	Cit.21128.1.S1_at	Cit.23498.1.S1_s_at	Cit.4810.1.S1_at	Cit.3449.1.S1_s_at	Cit.3192.1.S1_s_at
Cit.31337.1.S1_at	Cit.21139.1.S1_s_at	Cit.23539.1.S1_at	Cit.5366.1.S1_at	Cit.3450.1.S1_at	Cit.3243.1.S1_s_at
Cit.31542.1.S1_at	Cit.21179.1.S1_at	Cit.23687.1.S1_s_at	Cit.5616.1.S1_s_at	Cit.3507.1.S1_at	Cit.326.1.S1_at
Cit.32057.1.S1_at	Cit.22677.1.S1_x_at	Cit.23915.1.S1_at	Cit.5692.1.S1_at	Cit.35154.1.S1_s_at	Cit.326.1.S1_s_at
Cit.32638.1.S1_s_at	Cit.22744.1.S1_at	Cit.24213.1.S1_at	Cit.580.1.S1_x_at	Cit.35518.1.S1_s_at	Cit.3349.1.S1_s_at
Cit.33112.1.S1_s_at	Cit.23448.1.S1_s_at	Cit.24213.1.S1_s_at	Cit.6121.1.S1_at	Cit.37267.1.S1_at	Cit.3367.1.S1_at
Cit.34772.1.S1_s_at	Cit.25680.1.S1_at	Cit.24299.1.S1_at	Cit.6363.1.S1_at	Cit.37302.1.S1_at	Cit.3368.1.S1_at
Cit.3600.1.S1_s_at	Cit.25680.1.S1_x_at	Cit.24302.1.S1_at	Cit.6364.1.S1_s_at	Cit.3734.1.S1_s_at	Cit.3449.1.S1_s_at
Cit.3601.1.S1_at	Cit.26340.1.S1_at	Cit.24354.1.S1_s_at	Cit.6575.1.S1_at	Cit.3748.1.S1_s_at	Cit.3450.1.S1_at
Cit.3652.1.S1_s_at	Cit.28162.1.S1_at	Cit.24415.1.S1_at	Cit.6652.1.S1_at	Cit.38265.1.S1_at	Cit.3515.1.S1_s_at
Cit.36677.1.S1_at	Cit.2889.1.S1_at	Cit.24490.1.S1_s_at	Cit.6664.1.S1_at	Cit.38343.1.S1_at	Cit.35499.1.S1_at
Cit.36825.1.S1_at	Cit.2890.1.S1_at	Cit.24970.1.S1_s_at	Cit.6713.1.S1_at	Cit.3841.1.S1_at	Cit.35518.1.S1_s_at
Cit.37207.1.S1_at	Cit.2890.1.S1_s_at	Cit.25075.1.S1_s_at	Cit.705.1.S1_at	Cit.38591.1.S1_at	Cit.3558.1.S1_at
Cit.37237.1.S1_at	Cit.2895.1.S1_at	Cit.25125.1.S1_at	Cit.753.1.S1_x_at	Cit.38637.1.S1_at	Cit.35640.1.S1_s_at
Cit.37298.1.S1_at	Cit.2999.1.S1_at	Cit.25424.1.S1_at	Cit.7702.1.S1_at	Cit.38647.1.S1_at	Cit.35768.1.S1_s_at
Cit.3737.1.S1_at	Cit.30340.1.S1_at	Cit.25471.1.S1_at	Cit.7937.1.S1_at	Cit.39619.1.S1_s_at	Cit.3685.1.S1_s_at
Cit.37811.1.S1_s_at	Cit.30418.1.S1_s_at	Cit.25471.1.S1_s_at	Cit.814.1.S1_s_at	Cit.39620.1.S1_s_at	Cit.3734.1.S1_s_at
Cit.3811.1.S1_s_at	Cit.30458.1.S1_s_at	Cit.2556.1.S1_s_at	Cit.8259.1.S1_x_at	Cit.3989.1.S1_at	Cit.3748.1.S1_s_at
Cit.38179.1.S1_at	Cit.30473.1.S1_s_at	Cit.25717.1.S1_at	Cit.8262.1.S1_x_at	Cit.3989.1.S1_s_at	Cit.37518.1.S1_s_at
Cit.3818.1.S1_at	Cit.30703.1.S1_at	Cit.25840.1.S1_s_at	Cit.8276.1.S1_x_at	Cit.39932.1.S1_s_at	Cit.3797.1.S1_s_at
Cit.38806.1.S1_at	Cit.30941.1.S1_at	Cit.2605.1.S1_s_at	Cit.8737.1.S1_s_at	Cit.40040.1.S1_at	Cit.38591.1.S1_at
Cit.3957.1.S1_s_at	Cit.31512.1.S1_at	Cit.26193.1.S1_at	Cit.9400.1.S1_s_at	Cit.40194.1.S1_s_at	Cit.38647.1.S1_at
Cit.39620.1.S1_s_at	Cit.3243.1.S1_s_at	Cit.26307.1.S1_s_at	Cit.9511.1.S1_s_at	Cit.4047.1.S1_at	Cit.3868.1.S1_s_at
Cit.39675.1.S1_at	Cit.33610.1.S1_at	Cit.26388.1.S1_s_at	Cit.9590.1.S1_s_at	Cit.4159.1.S1_s_at	Cit.39620.1.S1_s_at
Cit.4009.1.S1_s_at	Cit.34738.1.S1_s_at	Cit.26534.1.S1_s_at	Cit.9672.1.S1_at	Cit.4241.1.S1_s_at	Cit.39932.1.S1_s_at
Cit.40429.1.S1_at	Cit.3656.1.S1_at	Cit.26666.1.S1_s_at	Cit.9722.1.S1_x_at	Cit.4346.1.S1_s_at	Cit.40194.1.S1_s_at
Cit.4096.1.S1_at	Cit.36909.1.S1_s_at	Cit.27085.1.S1_s_at	Cit.9791.1.S1_x_at	Cit.4542.1.S1_at	Cit.412.1.S1_s_at
Cit.4211.1.S1_at	Cit.37518.1.S1_s_at	Cit.27797.1.S1_s_at	Cit.9942.1.S1_x_at	Cit.4682.1.S1_at	Cit.4159.1.S1_s_at
Cit.4287.1.S1_s_at	Cit.3798.1.S1_at	Cit.2798.1.S1_at		Cit.4722.1.S1_s_at	Cit.4169.1.S1_at
Cit.4308.1.S1_at	Cit.39619.1.S1_s_at	Cit.27984.1.S1_at		Cit.4810.1.S1_at	Cit.4283.1.S1_at
Cit.4516.1.S1_s_at	Cit.39620.1.S1_s_at	Cit.28009.1.S1_at		Cit.4855.1.S1_at	Cit.4346.1.S1_s_at
Cit.4581.1.S1_at	Cit.4047.1.S1_at	Cit.28009.1.S1_s_at		Cit.4894.1.S1_at	Cit.4542.1.S1_at
Cit.4968.1.S1_s_at	Cit.4722.1.S1_s_at	Cit.28133.1.S1_at		Cit.4949.1.S1_at	Cit.4553.1.S1_s_at
Cit.5294.1.S1_at	Cit.4882.1.S1_s_at	Cit.28147.1.S1_at		Cit.4961.1.S1_at	Cit.4759.1.S1_s_at
Cit.5485.1.S1_s_at	Cit.5328.1.S1_at	Cit.28214.1.S1_s_at		Cit.5047.1.S1_s_at	Cit.4810.1.S1_at
Cit.5595.1.S1_at	Cit.5790.1.S1_s_at	Cit.28305.1.S1_at		Cit.5068.1.S1_at	Cit.4855.1.S1_at
Cit.5595.1.S1_s_at	Cit.5936.1.S1_at	Cit.28545.1.S1_s_at		Cit.5440.1.S1_s_at	Cit.5028.1.S1_at
Cit.5812.1.S1_at	Cit.6322.1.S1_at	Cit.28608.1.S1_at		Cit.5610.1.S1_at	Cit.5029.1.S1_s_at
Cit.5912.1.S1_at	Cit.6462.1.S1_at	Cit.28800.1.S1_x_at		Cit.5616.1.S1_s_at	Cit.5084.1.S1_at
Cit.5926.1.S1_at	Cit.6716.1.S1_at	Cit.28955.1.S1_at		Cit.5664.1.S1_at	Cit.5610.1.S1_at
Cit.5926.1.S1_s_at	Cit.6827.1.S1_x_at	Cit.28955.1.S1_s_at		Cit.5665.1.S1_s_at	Cit.5616.1.S1_s_at
Cit.6202.1.S1_s_at	Cit.7775.1.S1_at	Cit.28981.1.S1_at		Cit.5692.1.S1_at	Cit.580.1.S1_x_at
Cit.6456.1.S1_at	Cit.8157.1.S1_s_at	Cit.29051.1.S1_at		Cit.5854.1.S1_at	Cit.595.1.S1_s_at
Cit.6542.1.S1_at	Cit.8160.1.S1_s_at	Cit.2926.1.S1_at		Cit.5923.1.S1_at	Cit.6085.1.S1_at
Cit.6564.1.S1_at	Cit.8186.1.S1_at	Cit.2927.1.S1_s_at		Cit.5930.1.S1_at	Cit.610.1.S1_x_at
Cit.6569.1.S1_at	Cit.8600.1.S1_x_at	Cit.2928.1.S1_at		Cit.5937.1.S1_s_at	Cit.6256.1.S1_at
Cit.6652.1.S1_at	Cit.8665.1.S1_s_at	Cit.2928.1.S1_s_at		Cit.6103.1.S1_at	Cit.6434.1.S1_at
Cit.6670.1.S1_at	Cit.8718.1.S1_s_at	Cit.29283.1.S1_s_at		Cit.6256.1.S1_at	Cit.6569.1.S1_at
Cit.6713.1.S1_at	Cit.8721.1.S1_s_at	Cit.29318.1.S1_s_at		Cit.6416.1.S1_at	Cit.6581.1.S1_at
Cit.6760.1.S1_at	Cit.8722.1.S1_at	Cit.29323.1.S1_s_at		Cit.6434.1.S1_at	Cit.6652.1.S1_at
Cit.6798.1.S1_at	Cit.8737.1.S1_s_at	Cit.29388.1.S1_s_at		Cit.6652.1.S1_at	Cit.6795.1.S1_at
Cit.6798.1.S1_s_at	Cit.8773.1.S1_s_at	Cit.29402.1.S1_s_at		Cit.6776.1.S1_at	Cit.6831.1.S1_at
Cit.6975.1.S1_at	Cit.8930.1.S1_s_at	Cit.2941.1.S1_at		Cit.6831.1.S1_at	Cit.7317.1.S1_at
Cit.7045.1.S1_at	Cit.8931.1.S1_at	Cit.29455.1.S1_s_at		Cit.7169.1.S1_at	Cit.753.1.S1_x_at
Cit.8105.1.S1_s_at	Cit.8933.1.S1_s_at	Cit.29481.1.S1_s_at		Cit.7937.1.S1_at	Cit.7824.1.S1_at
Cit.8214.1.S1_s_at	Cit.9538.1.S1_x_at	Cit.29597.1.S1_s_at		Cit.8173.1.S1_s_at	Cit.8173.1.S1_s_at
Cit.8330.1.S1_s_at	Cit.9539.1.S1_at	Cit.29670.1.S1_s_at		Cit.8185.1.S1_s_at	Cit.8185.1.S1_s_at
Cit.851.1.S1_s_at	Cit.9539.1.S1_x_at	Cit.29692.1.S1_s_at		Cit.8259.1.S1_x_at	Cit.8230.1.S1_s_at
Cit.8524.1.S1_s_at	Cit.9590.1.S1_s_at	Cit.29886.1.S1_at		Cit.8262.1.S1_x_at	Cit.8259.1.S1_x_at
Cit.8582.1.S1_s_at	Cit.9942.1.S1_x_at	Cit.30439.1.S1_s_at		Cit.8276.1.S1_x_at	Cit.8262.1.S1_x_at
Cit.8676.1.S1_x_at		Cit.30458.1.S1_s_at		Cit.8351.1.S1_s_at	Cit.8276.1.S1_x_at
Cit.8737.1.S1_s_at		Cit.30540.1.S1_s_at		Cit.8916.1.S1_at	Cit.8346.1.S1_s_at
Cit.8773.1.S1_s_at		Cit.30701.1.S1_s_at		Cit.8949.1.S1_s_at	Cit.8566.1.S1_s_at
Cit.9280.1.S1_s_at		Cit.30851.1.S1_at		Cit.9446.1.S1_s_at	Cit.8600.1.S1_x_at
Cit.9504.1.S1_s_at		Cit.30942.1.S1_at		Cit.9546.1.S1_at	Cit.8773.1.S1_s_at
Cit.9703.1.S1_at		Cit.31529.1.S1_at		Cit.9672.1.S1_at	Cit.8916.1.S1_at
		Cit.3171.1.S1_at		Cit.9675.1.S1_at	Cit.8949.1.S1_s_at
		Cit.3171.1.S1_x_at		Cit.9675.1.S1_x_at	Cit.9300.1.S1_s_at
		Cit.31752.1.S1_s_at		Cit.9676.1.S1_s_at	Cit.9446.1.S1_s_at
		Cit.31860.1.S1_s_at		Cit.9677.1.S1_at	Cit.9748.1.S1_s_at
		Cit.31963.1.S1_at		Cit.9748.1.S1_s_at	Cit.9796.1.S1_s_at
		Cit.3230.1.S1_s_at			Cit.988.1.S1_at
		Cit.326.1.S1_at			Cit.9890.1.S1_s_at
		Cit.326.1.S1_s_at			Cit.9939.1.S1_s_at
		Cit.32951.1.S1_at			Cit.12499.1.S1_at
		Cit.33122.1.S1_s_at			Cit.12789.1.S1_s_at
		Cit.334.1.S1_s_at			Cit.17508.1.S1_at
		Cit.3367.1.S1_at			Cit.23308.1.S1_s_at
		Cit.3368.1.S1_at			Cit.25125.1.S1_at
		Cit.34557.1.S1_at			Cit.28545.1.S1_s_at
		Cit.3462.1.S1_at			Cit.31529.1.S1_at
		Cit.34850.1.S1_s_at			Cit.36707.1.S1_at
		Cit.3507.1.S1_at			Cit.1005.1.S1_s_at
		Cit.35102.1.S1_s_at			Cit.11219.1.S1_at
		Cit.35154.1.S1_s_at			Cit.16263.1.S1_at
		Cit.35518.1.S1_s_at			Cit.18362.1.S1_at
		Cit.3575.1.S1_s_at			Cit.18742.1.S1_at
		Cit.360.1.S1_x_at			Cit.26822.1.S1_at
		Cit.36707.1.S1_at			Cit.38050.1.S1_at
		Cit.376.1.S1_x_at			Cit.5729.1.S1_at
		Cit.38333.1.S1_at			Cit.9318.1.S1_s_at
		Cit.38351.1.S1_at
		Cit.38553.1.S1_at
		Cit.3904.1.S1_at
		Cit.39041.1.S1_s_at
		Cit.39046.1.S1_s_at
		Cit.39526.1.S1_s_at
		Cit.39620.1.S1_s_at
		Cit.4241.1.S1_s_at
		Cit.4383.1.S1_s_at
		Cit.4404.1.S1_at
		Cit.4426.1.S1_at
		Cit.4683.1.S1_at
		Cit.4885.1.S1_at
		Cit.4913.1.S1_at
		Cit.4986.1.S1_at
		Cit.4987.1.S1_s_at
		Cit.4988.1.S1_at
		Cit.5097.1.S1_at
		Cit.5122.1.S1_at
		Cit.5147.1.S1_at
		Cit.5160.1.S1_s_at
		Cit.5359.1.S1_s_at
		Cit.5589.1.S1_at
		Cit.5678.1.S1_s_at
		Cit.5771.1.S1_at
		Cit.5804.1.S1_s_at
		Cit.5819.1.S1_at
		Cit.5849.1.S1_at
		Cit.6022.1.S1_at
		Cit.6076.1.S1_s_at
		Cit.610.1.S1_x_at
		Cit.6312.1.S1_at
		Cit.6416.1.S1_at
		Cit.6535.1.S1_at
		Cit.6587.1.S1_at
		Cit.6587.1.S1_s_at
		Cit.6737.1.S1_at
		Cit.6831.1.S1_at
		Cit.6837.1.S1_at
		Cit.6860.1.S1_at
		Cit.721.1.S1_x_at
		Cit.725.1.S1_x_at
		Cit.7299.1.S1_s_at
		Cit.7317.1.S1_at
		Cit.7369.1.S1_at
		Cit.7637.1.S1_at
		Cit.7943.1.S1_s_at
		Cit.7952.1.S1_at
		Cit.82.1.S1_s_at
		Cit.824.1.S1_s_at
		Cit.829.1.S1_at
		Cit.829.1.S1_s_at
		Cit.8422.1.S1_x_at
		Cit.8446.1.S1_s_at
		Cit.8600.1.S1_x_at
		Cit.8763.1.S1_s_at
		Cit.8850.1.S1_at
		Cit.8850.1.S1_s_at
		Cit.8908.1.S1_s_at
		Cit.8916.1.S1_at
		Cit.8976.1.S1_s_at
		Cit.9035.1.S1_s_at
		Cit.9036.1.S1_at
		Cit.9300.1.S1_s_at
		Cit.9620.1.S1_s_at
		Cit.9621.1.S1_s_at
		Cit.9623.1.S1_s_at
		Cit.9625.1.S1_s_at
		Cit.9707.1.S1_at
		Cit.9707.1.S1_s_at
		Cit.9715.1.S1_s_at
		Cit.9845.1.S1_s_at
		Cit.999.1.S1_at

## Sheet: ProbeSets
	Table. A list of Probe Sets in various HLB subnetworks
Carbohydrate metabolic process	Nitrogen and amino acid metabolic processes	Transport process	Defense response	Signaling	Hormone response
Cit.10034.1.S1_s_at	Cit.1005.1.S1_s_at	Cit.10084.1.S1_at	Cit.1005.1.S1_s_at	Cit.10084.1.S1_at	Cit.10032.1.S1_s_at
Cit.1005.1.S1_s_at	Cit.10215.1.S1_s_at	Cit.10084.1.S1_s_at	Cit.10097.1.S1_s_at	Cit.10084.1.S1_s_at	Cit.10032.1.S1_x_at
Cit.10274.1.S1_s_at	Cit.10334.1.S1_s_at	Cit.10089.1.S1_s_at	Cit.10510.1.S1_at	Cit.10087.1.S1_s_at	Cit.1005.1.S1_s_at
Cit.10280.1.S1_x_at	Cit.10353.1.S1_at	Cit.10567.1.S1_s_at	Cit.10510.1.S1_s_at	Cit.10471.1.S1_s_at	Cit.10087.1.S1_s_at
Cit.10363.1.S1_s_at	Cit.10355.1.S1_s_at	Cit.10715.1.S1_s_at	Cit.10594.1.S1_at	Cit.10700.1.S1_s_at	Cit.10152.1.S1_s_at
Cit.10437.1.S1_s_at	Cit.10380.1.S1_at	Cit.10716.1.S1_at	Cit.10622.1.S1_s_at	Cit.10864.1.S1_s_at	Cit.10215.1.S1_s_at
Cit.10563.1.S1_at	Cit.10380.1.S1_s_at	Cit.10942.1.S1_s_at	Cit.10816.1.S1_at	Cit.11064.1.S1_at	Cit.10479.1.S1_s_at
Cit.10661.1.S1_at	Cit.10402.1.S1_s_at	Cit.11071.1.S1_at	Cit.10864.1.S1_s_at	Cit.11103.1.S1_s_at	Cit.10480.1.S1_at
Cit.10950.1.S1_s_at	Cit.10585.1.S1_s_at	Cit.11144.1.S1_s_at	Cit.11175.1.S1_at	Cit.11186.1.S1_s_at	Cit.10522.1.S1_s_at
Cit.11169.1.S1_s_at	Cit.10633.1.S1_s_at	Cit.11147.1.S1_s_at	Cit.11175.1.S1_s_at	Cit.11204.1.S1_s_at	Cit.10527.1.S1_s_at
Cit.11221.1.S1_at	Cit.10954.1.S1_s_at	Cit.11221.1.S1_at	Cit.1134.1.S1_s_at	Cit.11221.1.S1_at	Cit.10697.1.S1_s_at
Cit.11221.1.S1_s_at	Cit.11101.1.S1_x_at	Cit.11221.1.S1_s_at	Cit.11529.1.S1_s_at	Cit.11221.1.S1_s_at	Cit.10700.1.S1_s_at
Cit.11227.1.S1_s_at	Cit.11131.1.S1_s_at	Cit.11327.1.S1_s_at	Cit.11530.1.S1_at	Cit.1134.1.S1_s_at	Cit.11064.1.S1_at
Cit.1134.1.S1_s_at	Cit.11221.1.S1_at	Cit.11335.1.S1_at	Cit.11616.1.S1_s_at	Cit.11493.1.S1_s_at	Cit.11186.1.S1_s_at
Cit.1136.1.S1_s_at	Cit.11221.1.S1_s_at	Cit.11459.1.S1_s_at	Cit.11721.1.S1_s_at	Cit.11577.1.S1_s_at	Cit.11204.1.S1_s_at
Cit.11405.1.S1_s_at	Cit.11564.1.S1_at	Cit.11460.1.S1_at	Cit.11777.1.S1_s_at	Cit.11652.1.S1_s_at	Cit.11219.1.S1_at
Cit.1182.1.S1_s_at	Cit.11564.1.S1_s_at	Cit.115.1.S1_x_at	Cit.11857.1.S1_s_at	Cit.11696.1.S1_at	Cit.11221.1.S1_at
Cit.11898.1.S1_at	Cit.11616.1.S1_s_at	Cit.11571.1.S1_s_at	Cit.11918.1.S1_at	Cit.11777.1.S1_s_at	Cit.11221.1.S1_s_at
Cit.1203.1.S1_s_at	Cit.11897.1.S1_s_at	Cit.11577.1.S1_s_at	Cit.11918.1.S1_x_at	Cit.1194.1.S1_s_at	Cit.11286.1.S1_at
Cit.12149.1.S1_s_at	Cit.12276.1.S1_s_at	Cit.11595.1.S1_s_at	Cit.1194.1.S1_s_at	Cit.12140.1.S1_at	Cit.11493.1.S1_s_at
Cit.12232.1.S1_at	Cit.1235.1.S1_s_at	Cit.11606.1.S1_s_at	Cit.12159.1.S1_at	Cit.1219.1.S1_at	Cit.11529.1.S1_s_at
Cit.12240.1.S1_at	Cit.12364.1.S1_at	Cit.11721.1.S1_s_at	Cit.12482.1.S1_s_at	Cit.1219.1.S1_s_at	Cit.11530.1.S1_at
Cit.12490.1.S1_s_at	Cit.12448.1.S1_s_at	Cit.11870.1.S1_s_at	Cit.125.1.S1_s_at	Cit.12210.1.S1_at	Cit.11652.1.S1_s_at
Cit.12541.1.S1_s_at	Cit.125.1.S1_s_at	Cit.11901.1.S1_at	Cit.12691.1.S1_s_at	Cit.12253.1.S1_s_at	Cit.11696.1.S1_at
Cit.12571.1.S1_s_at	Cit.12617.1.S1_at	Cit.1194.1.S1_s_at	Cit.12888.1.S1_s_at	Cit.12691.1.S1_s_at	Cit.11876.1.S1_s_at
Cit.12573.1.S1_at	Cit.12617.1.S1_s_at	Cit.11970.1.S1_at	Cit.13079.1.S1_s_at	Cit.1290.1.S1_s_at	Cit.11897.1.S1_s_at
Cit.13056.1.S1_s_at	Cit.12960.1.S1_s_at	Cit.11970.1.S1_s_at	Cit.13194.1.S1_at	Cit.12958.1.S1_s_at	Cit.12183.1.S1_at
Cit.13267.1.S1_at	Cit.13017.1.S1_at	Cit.12029.1.S1_s_at	Cit.13407.1.S1_s_at	Cit.12977.1.S1_at	Cit.12382.1.S1_s_at
Cit.13437.1.S1_s_at	Cit.13017.1.S1_s_at	Cit.12040.1.S1_s_at	Cit.13474.1.S1_s_at	Cit.13023.1.S1_at	Cit.12452.1.S1_at
Cit.13455.1.S1_s_at	Cit.13079.1.S1_s_at	Cit.12113.1.S1_s_at	Cit.14081.1.S1_at	Cit.13079.1.S1_s_at	Cit.12469.1.S1_at
Cit.13509.1.S1_at	Cit.13126.1.S1_s_at	Cit.12183.1.S1_at	Cit.14271.1.S1_at	Cit.13113.1.S1_at	Cit.1249.1.S1_s_at
Cit.13732.1.S1_at	Cit.13245.1.S1_at	Cit.12210.1.S1_at	Cit.14363.1.S1_at	Cit.13245.1.S1_at	Cit.12499.1.S1_at
Cit.13732.1.S1_s_at	Cit.13286.1.S1_at	Cit.12225.1.S1_s_at	Cit.14683.1.S1_s_at	Cit.13346.1.S1_at	Cit.12500.1.S1_s_at
Cit.13733.1.S1_at	Cit.13313.1.S1_at	Cit.12253.1.S1_s_at	Cit.14890.1.S1_at	Cit.13456.1.S1_at	Cit.12691.1.S1_s_at
Cit.14078.1.S1_at	Cit.13313.1.S1_s_at	Cit.12299.1.S1_at	Cit.14890.1.S1_x_at	Cit.13470.1.S1_s_at	Cit.12789.1.S1_s_at
Cit.14331.1.S1_at	Cit.13324.1.S1_s_at	Cit.12343.1.S1_s_at	Cit.15102.1.S1_at	Cit.13643.1.S1_at	Cit.12806.1.S1_s_at
Cit.14522.1.S1_at	Cit.13366.1.S1_at	Cit.12427.1.S1_at	Cit.15242.1.S1_at	Cit.13686.1.S1_s_at	Cit.12816.1.S1_s_at
Cit.14558.1.S1_at	Cit.13407.1.S1_s_at	Cit.12499.1.S1_at	Cit.15381.1.S1_at	Cit.13717.1.S1_at	Cit.12821.1.S1_s_at
Cit.14614.1.S1_s_at	Cit.13434.1.S1_s_at	Cit.12524.1.S1_s_at	Cit.15547.1.S1_at	Cit.13746.1.S1_at	Cit.1290.1.S1_s_at
Cit.14654.1.S1_s_at	Cit.13474.1.S1_s_at	Cit.12568.1.S1_at	Cit.16091.1.S1_at	Cit.13754.1.S1_s_at	Cit.12917.1.S1_at
Cit.14715.1.S1_s_at	Cit.1365.1.S1_x_at	Cit.12640.1.S1_s_at	Cit.16727.1.S1_at	Cit.13835.1.S1_at	Cit.13036.1.S1_at
Cit.14790.1.S1_at	Cit.1366.1.S1_at	Cit.12789.1.S1_s_at	Cit.16839.1.S1_at	Cit.13900.1.S1_at	Cit.13366.1.S1_at
Cit.14790.1.S1_s_at	Cit.1366.1.S1_x_at	Cit.12808.1.S1_s_at	Cit.16995.1.S1_s_at	Cit.13938.1.S1_at	Cit.13470.1.S1_s_at
Cit.14816.1.S1_s_at	Cit.13786.1.S1_s_at	Cit.12821.1.S1_s_at	Cit.17074.1.S1_s_at	Cit.13956.1.S1_at	Cit.13808.1.S1_s_at
Cit.14905.1.S1_s_at	Cit.13939.1.S1_at	Cit.1290.1.S1_s_at	Cit.1727.1.S1_s_at	Cit.14031.1.S1_at	Cit.13868.1.S1_at
Cit.14906.1.S1_at	Cit.13939.1.S1_s_at	Cit.12936.1.S1_s_at	Cit.17651.1.S1_x_at	Cit.14081.1.S1_at	Cit.13956.1.S1_at
Cit.14989.1.S1_at	Cit.13998.1.S1_s_at	Cit.12937.1.S1_at	Cit.17693.1.S1_s_at	Cit.14463.1.S1_at	Cit.13973.1.S1_at
Cit.15140.1.S1_at	Cit.14093.1.S1_at	Cit.12943.1.S1_s_at	Cit.17740.1.S1_s_at	Cit.14558.1.S1_at	Cit.14031.1.S1_at
Cit.15277.1.S1_at	Cit.14122.1.S1_at	Cit.12958.1.S1_s_at	Cit.18086.1.S1_at	Cit.14601.1.S1_at	Cit.14213.1.S1_at
Cit.15437.1.S1_at	Cit.14131.1.S1_at	Cit.12976.1.S1_at	Cit.18086.1.S1_s_at	Cit.14683.1.S1_s_at	Cit.14558.1.S1_at
Cit.15483.1.S1_s_at	Cit.14255.1.S1_at	Cit.13023.1.S1_at	Cit.18192.1.S1_at	Cit.14766.1.S1_at	Cit.14734.1.S1_at
Cit.15552.1.S1_at	Cit.14377.1.S1_at	Cit.13366.1.S1_at	Cit.18432.1.S1_at	Cit.14767.1.S1_at	Cit.14767.1.S1_at
Cit.16038.1.S1_at	Cit.14762.1.S1_at	Cit.13659.1.S1_s_at	Cit.1894.1.S1_s_at	Cit.15189.1.S1_at	Cit.15153.1.S1_at
Cit.16406.1.S1_at	Cit.14813.1.S1_s_at	Cit.13671.1.S1_at	Cit.1923.1.S1_s_at	Cit.15228.1.S1_at	Cit.15228.1.S1_at
Cit.16644.1.S1_at	Cit.15115.1.S1_at	Cit.13671.1.S1_s_at	Cit.19505.1.S1_s_at	Cit.15574.1.S1_s_at	Cit.15330.1.S1_at
Cit.16807.1.S1_at	Cit.15593.1.S1_s_at	Cit.13687.1.S1_at	Cit.19543.1.S1_at	Cit.15620.1.S1_at	Cit.15574.1.S1_s_at
Cit.16995.1.S1_s_at	Cit.15625.1.S1_at	Cit.13715.1.S1_at	Cit.20412.1.S1_s_at	Cit.15697.1.S1_s_at	Cit.1579.1.S1_at
Cit.17155.1.S1_at	Cit.15671.1.S1_at	Cit.13727.1.S1_s_at	Cit.20866.1.S1_s_at	Cit.15886.1.S1_at	Cit.16081.1.S1_at
Cit.17155.1.S1_s_at	Cit.16190.1.S1_at	Cit.13808.1.S1_s_at	Cit.20988.1.S1_s_at	Cit.16039.1.S1_at	Cit.1615.1.S1_s_at
Cit.17244.1.S1_s_at	Cit.1620.1.S1_s_at	Cit.13862.1.S1_at	Cit.21052.1.S1_at	Cit.16081.1.S1_at	Cit.16263.1.S1_at
Cit.17888.1.S1_s_at	Cit.1639.1.S1_s_at	Cit.13894.1.S1_at	Cit.21052.1.S1_x_at	Cit.1615.1.S1_s_at	Cit.16807.1.S1_at
Cit.18193.1.S1_at	Cit.17249.1.S1_at	Cit.13917.1.S1_at	Cit.21156.1.S1_s_at	Cit.16154.1.S1_at	Cit.16972.1.S1_x_at
Cit.1894.1.S1_s_at	Cit.17466.1.S1_at	Cit.14342.1.S1_at	Cit.21654.1.S1_s_at	Cit.16227.1.S1_at	Cit.17034.1.S1_at
Cit.19029.1.S1_s_at	Cit.17740.1.S1_s_at	Cit.1437.1.S1_at	Cit.21700.1.S1_at	Cit.16807.1.S1_at	Cit.17061.1.S1_s_at
Cit.1903.1.S1_s_at	Cit.17981.1.S1_at	Cit.14437.1.S1_at	Cit.22722.1.S1_s_at	Cit.17066.1.S1_s_at	Cit.17184.1.S1_s_at
Cit.1906.1.S1_s_at	Cit.17981.1.S1_s_at	Cit.14503.1.S1_at	Cit.22763.1.S1_s_at	Cit.17815.1.S1_s_at	Cit.17257.1.S1_at
Cit.1907.1.S1_at	Cit.1860.1.S1_s_at	Cit.14576.1.S1_s_at	Cit.22946.1.S1_s_at	Cit.18086.1.S1_at	Cit.17330.1.S1_at
Cit.19468.1.S1_s_at	Cit.1906.1.S1_s_at	Cit.14675.1.S1_at	Cit.23330.1.S1_s_at	Cit.18086.1.S1_s_at	Cit.17407.1.S1_at
Cit.19543.1.S1_at	Cit.1907.1.S1_at	Cit.14958.1.S1_at	Cit.23352.1.S1_at	Cit.18425.1.S1_at	Cit.17418.1.S1_s_at
Cit.19915.1.S1_at	Cit.19520.1.S1_s_at	Cit.15049.1.S1_at	Cit.23435.1.S1_s_at	Cit.19543.1.S1_at	Cit.17508.1.S1_at
Cit.20071.1.S1_s_at	Cit.1966.1.S1_s_at	Cit.15400.1.S1_at	Cit.23687.1.S1_s_at	Cit.19680.1.S1_s_at	Cit.18018.1.S1_at
Cit.2027.1.S1_s_at	Cit.2051.1.S1_s_at	Cit.15400.1.S1_s_at	Cit.2432.1.S1_s_at	Cit.19776.1.S1_at	Cit.18086.1.S1_at
Cit.20562.1.S1_at	Cit.20601.1.S1_at	Cit.15401.1.S1_s_at	Cit.24438.1.S1_s_at	Cit.19872.1.S1_s_at	Cit.18086.1.S1_s_at
Cit.20662.1.S1_s_at	Cit.20745.1.S1_s_at	Cit.15492.1.S1_at	Cit.25037.1.S1_at	Cit.20412.1.S1_s_at	Cit.18244.1.S1_at
Cit.20708.1.S1_s_at	Cit.20834.1.S1_s_at	Cit.15574.1.S1_s_at	Cit.2602.1.S1_at	Cit.20663.1.S1_s_at	Cit.18362.1.S1_at
Cit.20816.1.S1_at	Cit.21116.1.S1_s_at	Cit.15778.1.S1_at	Cit.2603.1.S1_at	Cit.20988.1.S1_s_at	Cit.18425.1.S1_at
Cit.21087.1.S1_s_at	Cit.21128.1.S1_at	Cit.15797.1.S1_at	Cit.26944.1.S1_s_at	Cit.21700.1.S1_at	Cit.18455.1.S1_s_at
Cit.21559.1.S1_s_at	Cit.21139.1.S1_s_at	Cit.15888.1.S1_at	Cit.27139.1.S1_at	Cit.21857.1.S1_at	Cit.1860.1.S1_s_at
Cit.21769.1.S1_at	Cit.21179.1.S1_at	Cit.15990.1.S1_at	Cit.27139.1.S1_s_at	Cit.2191.1.S1_at	Cit.18742.1.S1_at
Cit.21780.1.S1_at	Cit.21995.1.S1_s_at	Cit.16021.1.S1_at	Cit.27984.1.S1_at	Cit.22176.1.S1_s_at	Cit.1923.1.S1_s_at
Cit.219.1.S1_s_at	Cit.22336.1.S1_at	Cit.16039.1.S1_at	Cit.28033.1.S1_at	Cit.22273.1.S1_at	Cit.19307.1.S1_at
Cit.22137.1.S1_s_at	Cit.22596.1.S1_s_at	Cit.16232.1.S1_at	Cit.28117.1.S1_s_at	Cit.22614.1.S1_at	Cit.19398.1.S1_at
Cit.22234.1.S1_s_at	Cit.22744.1.S1_at	Cit.16236.1.S1_at	Cit.28133.1.S1_at	Cit.2270.1.S1_s_at	Cit.19471.1.S1_s_at
Cit.22319.1.S1_s_at	Cit.23448.1.S1_s_at	Cit.16318.1.S1_at	Cit.28259.1.S1_at	Cit.22744.1.S1_at	Cit.19520.1.S1_s_at
Cit.22469.1.S1_s_at	Cit.2432.1.S1_s_at	Cit.16402.1.S1_at	Cit.28259.1.S1_x_at	Cit.22763.1.S1_s_at	Cit.19556.1.S1_s_at
Cit.22641.1.S1_s_at	Cit.24458.1.S1_s_at	Cit.16551.1.S1_at	Cit.2848.1.S1_at	Cit.23172.1.S1_s_at	Cit.1966.1.S1_s_at
Cit.22744.1.S1_at	Cit.24634.1.S1_s_at	Cit.16671.1.S1_at	Cit.2848.1.S1_s_at	Cit.23352.1.S1_at	Cit.19751.1.S1_s_at
Cit.23223.1.S1_s_at	Cit.25026.1.S1_s_at	Cit.16873.1.S1_s_at	Cit.28827.1.S1_s_at	Cit.23820.1.S1_s_at	Cit.19872.1.S1_s_at
Cit.23282.1.S1_at	Cit.25163.1.S1_at	Cit.16972.1.S1_x_at	Cit.29252.1.S1_s_at	Cit.23822.1.S1_s_at	Cit.19897.1.S1_s_at
Cit.23330.1.S1_s_at	Cit.25680.1.S1_at	Cit.17074.1.S1_s_at	Cit.29407.1.S1_s_at	Cit.23824.1.S1_at	Cit.19975.1.S1_x_at
Cit.23965.1.S1_at	Cit.25774.1.S1_s_at	Cit.17418.1.S1_s_at	Cit.29539.1.S1_s_at	Cit.23829.1.S1_s_at	Cit.2027.1.S1_s_at
Cit.23967.1.S1_s_at	Cit.2579.1.S1_s_at	Cit.17508.1.S1_at	Cit.29611.1.S1_at	Cit.24350.1.S1_at	Cit.20412.1.S1_s_at
Cit.24062.1.S1_s_at	Cit.26201.1.S1_at	Cit.17561.1.S1_s_at	Cit.29625.1.S1_at	Cit.24426.1.S1_s_at	Cit.2042.1.S1_at
Cit.24163.1.S1_s_at	Cit.26320.1.S1_s_at	Cit.17566.1.S1_at	Cit.30085.1.S1_s_at	Cit.24563.1.S1_at	Cit.20988.1.S1_s_at
Cit.24458.1.S1_s_at	Cit.26340.1.S1_at	Cit.17596.1.S1_x_at	Cit.30427.1.S1_s_at	Cit.24970.1.S1_s_at	Cit.21179.1.S1_at
Cit.24646.1.S1_s_at	Cit.2639.1.S1_s_at	Cit.17776.1.S1_at	Cit.30640.1.S1_s_at	Cit.25037.1.S1_at	Cit.21430.1.S1_s_at
Cit.24936.1.S1_at	Cit.2667.1.S1_s_at	Cit.17887.1.S1_s_at	Cit.3075.1.S1_at	Cit.25185.1.S1_at	Cit.21787.1.S1_at
Cit.24936.1.S1_x_at	Cit.28162.1.S1_at	Cit.17908.1.S1_s_at	Cit.30756.1.S1_at	Cit.25467.1.S1_s_at	Cit.2191.1.S1_at
Cit.25025.1.S1_s_at	Cit.2846.1.S1_at	Cit.17924.1.S1_s_at	Cit.30930.1.S1_s_at	Cit.25471.1.S1_at	Cit.22137.1.S1_s_at
Cit.2511.1.S1_at	Cit.28827.1.S1_s_at	Cit.18023.1.S1_at	Cit.33610.1.S1_at	Cit.25471.1.S1_s_at	Cit.22176.1.S1_s_at
Cit.2512.1.S1_s_at	Cit.2889.1.S1_at	Cit.18080.1.S1_at	Cit.33665.1.S1_at	Cit.25617.1.S1_s_at	Cit.2270.1.S1_s_at
Cit.252.1.S1_s_at	Cit.2890.1.S1_s_at	Cit.18081.1.S1_at	Cit.35.1.S1_at	Cit.25680.1.S1_at	Cit.22744.1.S1_at
Cit.25554.1.S1_at	Cit.2895.1.S1_at	Cit.18259.1.S1_at	Cit.35362.1.S1_at	Cit.25712.1.S1_s_at	Cit.22763.1.S1_s_at
Cit.2562.1.S1_at	Cit.29536.1.S1_s_at	Cit.18387.1.S1_s_at	Cit.35863.1.S1_at	Cit.2579.1.S1_s_at	Cit.23172.1.S1_s_at
Cit.2602.1.S1_at	Cit.29683.1.S1_at	Cit.18425.1.S1_at	Cit.36909.1.S1_s_at	Cit.26530.1.S1_s_at	Cit.23308.1.S1_s_at
Cit.2603.1.S1_at	Cit.29963.1.S1_at	Cit.19520.1.S1_s_at	Cit.37277.1.S1_at	Cit.26667.1.S1_at	Cit.23337.1.S1_s_at
Cit.26969.1.S1_s_at	Cit.2999.1.S1_at	Cit.1966.1.S1_s_at	Cit.3826.1.S1_at	Cit.26667.1.S1_s_at	Cit.23435.1.S1_s_at
Cit.27033.1.S1_at	Cit.29995.1.S1_s_at	Cit.19727.1.S1_s_at	Cit.39619.1.S1_s_at	Cit.2712.1.S1_s_at	Cit.23539.1.S1_at
Cit.2742.1.S1_s_at	Cit.30065.1.S1_at	Cit.19727.1.S1_x_at	Cit.3966.1.S1_s_at	Cit.27984.1.S1_at	Cit.23829.1.S1_s_at
Cit.27966.1.S1_s_at	Cit.30340.1.S1_at	Cit.19751.1.S1_s_at	Cit.401.1.S1_s_at	Cit.28133.1.S1_at	Cit.24415.1.S1_at
Cit.28150.1.S1_at	Cit.30418.1.S1_s_at	Cit.20504.1.S1_x_at	Cit.401.1.S1_x_at	Cit.2848.1.S1_at	Cit.24490.1.S1_s_at
Cit.28150.1.S1_s_at	Cit.30458.1.S1_s_at	Cit.2058.1.S1_s_at	Cit.4135.1.S1_at	Cit.2848.1.S1_s_at	Cit.24563.1.S1_at
Cit.28218.1.S1_s_at	Cit.30473.1.S1_s_at	Cit.20694.1.S1_s_at	Cit.4135.1.S1_s_at	Cit.2899.1.S1_s_at	Cit.24614.1.S1_s_at
Cit.28332.1.S1_at	Cit.30640.1.S1_s_at	Cit.20717.1.S1_s_at	Cit.4135.1.S1_x_at	Cit.29252.1.S1_s_at	Cit.25125.1.S1_at
Cit.28500.1.S1_at	Cit.308.1.S1_s_at	Cit.20820.1.S1_s_at	Cit.4216.1.S1_s_at	Cit.29388.1.S1_s_at	Cit.2542.1.S1_at
Cit.286.1.S1_s_at	Cit.30941.1.S1_at	Cit.20866.1.S1_s_at	Cit.4283.1.S1_at	Cit.29536.1.S1_s_at	Cit.2542.1.S1_s_at
Cit.29407.1.S1_s_at	Cit.31128.1.S1_at	Cit.21179.1.S1_at	Cit.4414.1.S1_s_at	Cit.29543.1.S1_s_at	Cit.25617.1.S1_s_at
Cit.2945.1.S1_s_at	Cit.31315.1.S1_at	Cit.21267.1.S1_at	Cit.4682.1.S1_at	Cit.29568.1.S1_s_at	Cit.25712.1.S1_s_at
Cit.29571.1.S1_at	Cit.3243.1.S1_s_at	Cit.21341.1.S1_at	Cit.4723.1.S1_at	Cit.29625.1.S1_at	Cit.25840.1.S1_s_at
Cit.2959.1.S1_at	Cit.3316.1.S1_s_at	Cit.21409.1.S1_at	Cit.5366.1.S1_at	Cit.29781.1.S1_at	Cit.26077.1.S1_at
Cit.2960.1.S1_s_at	Cit.33610.1.S1_at	Cit.21505.1.S1_s_at	Cit.5616.1.S1_s_at	Cit.30064.1.S1_at	Cit.26591.1.S1_s_at
Cit.29601.1.S1_s_at	Cit.34738.1.S1_s_at	Cit.2191.1.S1_at	Cit.580.1.S1_x_at	Cit.30085.1.S1_s_at	Cit.27797.1.S1_s_at
Cit.29616.1.S1_s_at	Cit.34772.1.S1_s_at	Cit.22041.1.S1_s_at	Cit.6364.1.S1_s_at	Cit.30238.1.S1_at	Cit.28214.1.S1_s_at
Cit.29728.1.S1_at	Cit.36909.1.S1_s_at	Cit.22048.1.S1_s_at	Cit.6575.1.S1_at	Cit.30427.1.S1_s_at	Cit.28545.1.S1_s_at
Cit.29872.1.S1_at	Cit.37110.1.S1_s_at	Cit.22297.1.S1_s_at	Cit.6652.1.S1_at	Cit.30618.1.S1_s_at	Cit.28800.1.S1_x_at
Cit.29995.1.S1_s_at	Cit.3798.1.S1_at	Cit.22379.1.S1_at	Cit.6713.1.S1_at	Cit.30745.1.S1_s_at	Cit.29468.1.S1_s_at
Cit.30085.1.S1_s_at	Cit.38647.1.S1_at	Cit.22602.1.S1_at	Cit.7702.1.S1_at	Cit.3086.1.S1_at	Cit.29536.1.S1_s_at
Cit.30155.1.S1_at	Cit.38764.1.S1_at	Cit.22652.1.S1_s_at	Cit.8259.1.S1_x_at	Cit.31026.1.S1_at	Cit.29543.1.S1_s_at
Cit.30335.1.S1_at	Cit.39619.1.S1_s_at	Cit.22732.1.S1_s_at	Cit.8737.1.S1_s_at	Cit.3118.1.S1_s_at	Cit.29568.1.S1_s_at
Cit.30343.1.S1_at	Cit.39683.1.S1_s_at	Cit.22744.1.S1_at	Cit.9942.1.S1_x_at	Cit.3192.1.S1_at	Cit.29609.1.S1_s_at
Cit.30351.1.S1_at	Cit.4355.1.S1_s_at	Cit.22946.1.S1_s_at	Cit.10034.1.S1_s_at	Cit.3243.1.S1_s_at	Cit.29625.1.S1_at
Cit.30402.1.S1_at	Cit.456.1.S1_x_at	Cit.23158.1.S1_s_at	Cit.10043.1.S1_s_at	Cit.33363.1.S1_at	Cit.29688.1.S1_s_at
Cit.3080.1.S1_s_at	Cit.464.1.S1_x_at	Cit.23308.1.S1_s_at	Cit.10084.1.S1_s_at	Cit.33665.1.S1_at	Cit.29933.1.S1_at
Cit.31152.1.S1_at	Cit.4882.1.S1_s_at	Cit.23335.1.S1_at	Cit.10087.1.S1_s_at	Cit.3449.1.S1_s_at	Cit.30427.1.S1_s_at
Cit.31194.1.S1_at	Cit.5047.1.S1_s_at	Cit.23340.1.S1_at	Cit.10114.1.S1_s_at	Cit.3507.1.S1_at	Cit.30458.1.S1_s_at
Cit.31273.1.S1_at	Cit.5103.1.S1_at	Cit.23382.1.S1_s_at	Cit.10117.1.S1_at	Cit.35154.1.S1_s_at	Cit.30618.1.S1_s_at
Cit.31285.1.S1_at	Cit.5372.1.S1_s_at	Cit.23539.1.S1_at	Cit.10182.1.S1_s_at	Cit.35518.1.S1_s_at	Cit.30659.1.S1_s_at
Cit.31337.1.S1_at	Cit.5658.1.S1_at	Cit.23687.1.S1_s_at	Cit.10183.1.S1_at	Cit.37302.1.S1_at	Cit.30707.1.S1_s_at
Cit.31542.1.S1_at	Cit.5806.1.S1_s_at	Cit.23915.1.S1_at	Cit.102.1.S1_s_at	Cit.3748.1.S1_s_at	Cit.30950.1.S1_at
Cit.32057.1.S1_at	Cit.5855.1.S1_at	Cit.24213.1.S1_at	Cit.10206.1.S1_s_at	Cit.38265.1.S1_at	Cit.30950.1.S1_s_at
Cit.32638.1.S1_s_at	Cit.5855.1.S1_s_at	Cit.24299.1.S1_at	Cit.10209.1.S1_s_at	Cit.38343.1.S1_at	Cit.3118.1.S1_s_at
Cit.33112.1.S1_s_at	Cit.5895.1.S1_at	Cit.24302.1.S1_at	Cit.10231.1.S1_at	Cit.3841.1.S1_at	Cit.31529.1.S1_at
Cit.34772.1.S1_s_at	Cit.5936.1.S1_at	Cit.24354.1.S1_s_at	Cit.10233.1.S1_at	Cit.38591.1.S1_at	Cit.3192.1.S1_at
Cit.3600.1.S1_s_at	Cit.6462.1.S1_at	Cit.24415.1.S1_at	Cit.10234.1.S1_s_at	Cit.38647.1.S1_at	Cit.3243.1.S1_s_at
Cit.3601.1.S1_at	Cit.6548.1.S1_at	Cit.24490.1.S1_s_at	Cit.10353.1.S1_at	Cit.39619.1.S1_s_at	Cit.326.1.S1_at
Cit.3652.1.S1_s_at	Cit.6716.1.S1_at	Cit.24970.1.S1_s_at	Cit.10355.1.S1_s_at	Cit.3989.1.S1_at	Cit.3367.1.S1_at
Cit.36677.1.S1_at	Cit.7306.1.S1_at	Cit.25075.1.S1_s_at	Cit.10437.1.S1_s_at	Cit.40040.1.S1_at	Cit.3368.1.S1_at
Cit.36825.1.S1_at	Cit.7775.1.S1_at	Cit.25125.1.S1_at	Cit.10450.1.S1_at	Cit.4542.1.S1_at	Cit.3449.1.S1_s_at
Cit.37237.1.S1_at	Cit.8153.1.S1_s_at	Cit.25424.1.S1_at	Cit.10457.1.S1_at	Cit.4682.1.S1_at	Cit.3515.1.S1_s_at
Cit.37298.1.S1_at	Cit.8157.1.S1_s_at	Cit.25471.1.S1_at	Cit.10476.1.S1_s_at	Cit.5047.1.S1_s_at	Cit.35518.1.S1_s_at
Cit.3737.1.S1_at	Cit.8186.1.S1_at	Cit.25471.1.S1_s_at	Cit.10477.1.S1_at	Cit.5440.1.S1_s_at	Cit.3558.1.S1_at
Cit.37811.1.S1_s_at	Cit.8369.1.S1_s_at	Cit.2556.1.S1_s_at	Cit.10482.1.S1_s_at	Cit.5616.1.S1_s_at	Cit.35640.1.S1_s_at
Cit.3818.1.S1_at	Cit.8600.1.S1_x_at	Cit.25840.1.S1_s_at	Cit.10493.1.S1_s_at	Cit.5664.1.S1_at	Cit.35768.1.S1_s_at
Cit.38806.1.S1_at	Cit.8721.1.S1_s_at	Cit.26193.1.S1_at	Cit.10494.1.S1_at	Cit.5665.1.S1_s_at	Cit.3685.1.S1_s_at
Cit.3957.1.S1_s_at	Cit.8722.1.S1_at	Cit.26307.1.S1_s_at	Cit.10496.1.S1_at	Cit.5854.1.S1_at	Cit.3748.1.S1_s_at
Cit.4009.1.S1_s_at	Cit.8737.1.S1_s_at	Cit.26388.1.S1_s_at	Cit.10558.1.S1_s_at	Cit.5923.1.S1_at	Cit.3797.1.S1_s_at
Cit.4287.1.S1_s_at	Cit.8930.1.S1_s_at	Cit.26534.1.S1_s_at	Cit.10563.1.S1_at	Cit.5930.1.S1_at	Cit.38591.1.S1_at
Cit.4516.1.S1_s_at	Cit.8931.1.S1_at	Cit.26666.1.S1_s_at	Cit.1057.1.S1_s_at	Cit.5937.1.S1_s_at	Cit.38647.1.S1_at
Cit.4581.1.S1_at	Cit.92.1.S1_s_at	Cit.27797.1.S1_s_at	Cit.10581.1.S1_s_at	Cit.6103.1.S1_at	Cit.3868.1.S1_s_at
Cit.4968.1.S1_s_at	Cit.9468.1.S1_s_at	Cit.27984.1.S1_at	Cit.10595.1.S1_at	Cit.6434.1.S1_at	Cit.4283.1.S1_at
Cit.5294.1.S1_at	Cit.9539.1.S1_at	Cit.28009.1.S1_at	Cit.106.1.S1_s_at	Cit.6652.1.S1_at	Cit.4542.1.S1_at
Cit.5485.1.S1_s_at	Cit.9942.1.S1_x_at	Cit.28009.1.S1_s_at	Cit.10653.1.S1_s_at	Cit.6776.1.S1_at	Cit.4553.1.S1_s_at
Cit.5595.1.S1_at	Cit.10034.1.S1_s_at	Cit.28133.1.S1_at	Cit.10687.1.S1_s_at	Cit.8173.1.S1_s_at	Cit.5028.1.S1_at
Cit.5595.1.S1_s_at	Cit.10043.1.S1_s_at	Cit.28147.1.S1_at	Cit.10690.1.S1_s_at	Cit.8259.1.S1_x_at	Cit.5029.1.S1_s_at
Cit.5812.1.S1_at	Cit.10084.1.S1_s_at	Cit.28214.1.S1_s_at	Cit.10691.1.S1_s_at	Cit.8351.1.S1_s_at	Cit.5616.1.S1_s_at
Cit.5912.1.S1_at	Cit.10114.1.S1_s_at	Cit.28305.1.S1_at	Cit.107.1.S1_x_at	Cit.9675.1.S1_at	Cit.580.1.S1_x_at
Cit.5926.1.S1_at	Cit.10182.1.S1_s_at	Cit.28545.1.S1_s_at	Cit.10715.1.S1_s_at	Cit.9676.1.S1_s_at	Cit.6085.1.S1_at
Cit.5926.1.S1_s_at	Cit.10183.1.S1_at	Cit.28608.1.S1_at	Cit.10737.1.S1_s_at	Cit.10034.1.S1_s_at	Cit.6434.1.S1_at
Cit.6202.1.S1_s_at	Cit.10194.1.S1_s_at	Cit.28800.1.S1_x_at	Cit.1077.1.S1_s_at	Cit.1005.1.S1_s_at	Cit.6652.1.S1_at
Cit.6456.1.S1_at	Cit.10206.1.S1_s_at	Cit.28955.1.S1_at	Cit.10774.1.S1_s_at	Cit.10114.1.S1_s_at	Cit.6795.1.S1_at
Cit.6542.1.S1_at	Cit.10224.1.S1_s_at	Cit.28955.1.S1_s_at	Cit.10804.1.S1_s_at	Cit.10182.1.S1_s_at	Cit.8173.1.S1_s_at
Cit.6652.1.S1_at	Cit.10231.1.S1_at	Cit.28981.1.S1_at	Cit.10811.1.S1_s_at	Cit.10194.1.S1_s_at	Cit.8259.1.S1_x_at
Cit.6670.1.S1_at	Cit.10233.1.S1_at	Cit.29051.1.S1_at	Cit.10854.1.S1_s_at	Cit.102.1.S1_s_at	Cit.8566.1.S1_s_at
Cit.6713.1.S1_at	Cit.10234.1.S1_s_at	Cit.2926.1.S1_at	Cit.10890.1.S1_s_at	Cit.10231.1.S1_at	Cit.8600.1.S1_x_at
Cit.6798.1.S1_at	Cit.10260.1.S1_s_at	Cit.2927.1.S1_s_at	Cit.10917.1.S1_at	Cit.10233.1.S1_at	Cit.10034.1.S1_s_at
Cit.6975.1.S1_at	Cit.10280.1.S1_x_at	Cit.2928.1.S1_at	Cit.10942.1.S1_s_at	Cit.10234.1.S1_s_at	Cit.10043.1.S1_s_at
Cit.7045.1.S1_at	Cit.10437.1.S1_s_at	Cit.2928.1.S1_s_at	Cit.10950.1.S1_s_at	Cit.10355.1.S1_s_at	Cit.10046.1.S1_at
Cit.851.1.S1_s_at	Cit.10476.1.S1_s_at	Cit.29283.1.S1_s_at	Cit.1096.1.S1_s_at	Cit.10363.1.S1_s_at	Cit.10084.1.S1_s_at
Cit.8524.1.S1_s_at	Cit.10477.1.S1_at	Cit.29323.1.S1_s_at	Cit.10972.1.S1_s_at	Cit.10437.1.S1_s_at	Cit.10114.1.S1_s_at
Cit.8737.1.S1_s_at	Cit.10482.1.S1_s_at	Cit.29388.1.S1_s_at	Cit.10978.1.S1_s_at	Cit.10450.1.S1_at	Cit.10182.1.S1_s_at
Cit.10032.1.S1_x_at	Cit.10494.1.S1_at	Cit.29402.1.S1_s_at	Cit.10991.1.S1_s_at	Cit.10476.1.S1_s_at	Cit.10183.1.S1_at
Cit.10084.1.S1_s_at	Cit.10496.1.S1_at	Cit.2941.1.S1_at	Cit.11061.1.S1_at	Cit.10482.1.S1_s_at	Cit.10194.1.S1_s_at
Cit.10087.1.S1_s_at	Cit.10527.1.S1_s_at	Cit.29481.1.S1_s_at	Cit.11064.1.S1_at	Cit.10496.1.S1_at	Cit.10209.1.S1_s_at
Cit.10114.1.S1_s_at	Cit.10551.1.S1_s_at	Cit.29692.1.S1_s_at	Cit.11101.1.S1_x_at	Cit.10558.1.S1_s_at	Cit.10224.1.S1_s_at
Cit.10127.1.S1_s_at	Cit.10558.1.S1_s_at	Cit.29886.1.S1_at	Cit.11144.1.S1_s_at	Cit.10563.1.S1_at	Cit.10231.1.S1_at
Cit.10182.1.S1_s_at	Cit.10563.1.S1_at	Cit.30439.1.S1_s_at	Cit.11147.1.S1_s_at	Cit.10581.1.S1_s_at	Cit.10234.1.S1_s_at
Cit.10183.1.S1_at	Cit.1057.1.S1_s_at	Cit.30458.1.S1_s_at	Cit.1115.1.S1_s_at	Cit.10585.1.S1_s_at	Cit.10260.1.S1_s_at
Cit.10187.1.S1_s_at	Cit.10581.1.S1_s_at	Cit.30540.1.S1_s_at	Cit.11169.1.S1_s_at	Cit.10594.1.S1_at	Cit.10274.1.S1_s_at
Cit.102.1.S1_s_at	Cit.10594.1.S1_at	Cit.30942.1.S1_at	Cit.11172.1.S1_s_at	Cit.106.1.S1_s_at	Cit.10435.1.S1_at
Cit.10206.1.S1_s_at	Cit.10595.1.S1_at	Cit.31529.1.S1_at	Cit.11192.1.S1_s_at	Cit.10613.1.S1_s_at	Cit.10437.1.S1_s_at
Cit.10231.1.S1_at	Cit.106.1.S1_s_at	Cit.3171.1.S1_at	Cit.1121.1.S1_s_at	Cit.10622.1.S1_s_at	Cit.10450.1.S1_at
Cit.10233.1.S1_at	Cit.10648.1.S1_s_at	Cit.3171.1.S1_x_at	Cit.1122.1.S1_at	Cit.10653.1.S1_s_at	Cit.10457.1.S1_at
Cit.10234.1.S1_s_at	Cit.10653.1.S1_s_at	Cit.31752.1.S1_s_at	Cit.11230.1.S1_s_at	Cit.10687.1.S1_s_at	Cit.10457.1.S1_s_at
Cit.10260.1.S1_s_at	Cit.10659.1.S1_s_at	Cit.31860.1.S1_s_at	Cit.11232.1.S1_s_at	Cit.10690.1.S1_s_at	Cit.10476.1.S1_s_at
Cit.10355.1.S1_s_at	Cit.10687.1.S1_s_at	Cit.31963.1.S1_at	Cit.11237.1.S1_s_at	Cit.10691.1.S1_s_at	Cit.10477.1.S1_at
Cit.10476.1.S1_s_at	Cit.10690.1.S1_s_at	Cit.326.1.S1_at	Cit.1125.1.S1_at	Cit.107.1.S1_x_at	Cit.10482.1.S1_s_at
Cit.10477.1.S1_at	Cit.10691.1.S1_s_at	Cit.33122.1.S1_s_at	Cit.11285.1.S1_s_at	Cit.10715.1.S1_s_at	Cit.10493.1.S1_s_at
Cit.10482.1.S1_s_at	Cit.107.1.S1_x_at	Cit.334.1.S1_s_at	Cit.11327.1.S1_s_at	Cit.10716.1.S1_at	Cit.10494.1.S1_at
Cit.10493.1.S1_s_at	Cit.10715.1.S1_s_at	Cit.3367.1.S1_at	Cit.11340.1.S1_s_at	Cit.10737.1.S1_s_at	Cit.10496.1.S1_at
Cit.10494.1.S1_at	Cit.10716.1.S1_at	Cit.3368.1.S1_at	Cit.11353.1.S1_s_at	Cit.1077.1.S1_s_at	Cit.10551.1.S1_s_at
Cit.10496.1.S1_at	Cit.10737.1.S1_s_at	Cit.3462.1.S1_at	Cit.11356.1.S1_s_at	Cit.10774.1.S1_s_at	Cit.10558.1.S1_s_at
Cit.10510.1.S1_at	Cit.10774.1.S1_s_at	Cit.3507.1.S1_at	Cit.1136.1.S1_s_at	Cit.10804.1.S1_s_at	Cit.10563.1.S1_at
Cit.10510.1.S1_s_at	Cit.10804.1.S1_s_at	Cit.35154.1.S1_s_at	Cit.11377.1.S1_s_at	Cit.10811.1.S1_s_at	Cit.10581.1.S1_s_at
Cit.10527.1.S1_s_at	Cit.10811.1.S1_s_at	Cit.35518.1.S1_s_at	Cit.11408.1.S1_s_at	Cit.10816.1.S1_at	Cit.10585.1.S1_s_at
Cit.10558.1.S1_s_at	Cit.1083.1.S1_s_at	Cit.3575.1.S1_s_at	Cit.11409.1.S1_s_at	Cit.1083.1.S1_s_at	Cit.10594.1.S1_at
Cit.10581.1.S1_s_at	Cit.10854.1.S1_s_at	Cit.360.1.S1_x_at	Cit.11410.1.S1_s_at	Cit.10854.1.S1_s_at	Cit.10595.1.S1_at
Cit.10585.1.S1_s_at	Cit.10890.1.S1_s_at	Cit.376.1.S1_x_at	Cit.11419.1.S1_at	Cit.10890.1.S1_s_at	Cit.106.1.S1_s_at
Cit.10594.1.S1_at	Cit.10917.1.S1_at	Cit.38351.1.S1_at	Cit.11433.1.S1_at	Cit.10917.1.S1_at	Cit.10613.1.S1_s_at
Cit.106.1.S1_s_at	Cit.1094.1.S1_s_at	Cit.38553.1.S1_at	Cit.11459.1.S1_s_at	Cit.1094.1.S1_s_at	Cit.10622.1.S1_s_at
Cit.10613.1.S1_s_at	Cit.10950.1.S1_s_at	Cit.3904.1.S1_at	Cit.11460.1.S1_at	Cit.10950.1.S1_s_at	Cit.10653.1.S1_s_at
Cit.10622.1.S1_s_at	Cit.1096.1.S1_s_at	Cit.4383.1.S1_s_at	Cit.11496.1.S1_s_at	Cit.1096.1.S1_s_at	Cit.10659.1.S1_s_at
Cit.10653.1.S1_s_at	Cit.10972.1.S1_s_at	Cit.4987.1.S1_s_at	Cit.11518.1.S1_at	Cit.10972.1.S1_s_at	Cit.10687.1.S1_s_at
Cit.10659.1.S1_s_at	Cit.10978.1.S1_s_at	Cit.4988.1.S1_at	Cit.11532.1.S1_s_at	Cit.10978.1.S1_s_at	Cit.10690.1.S1_s_at
Cit.10687.1.S1_s_at	Cit.11061.1.S1_at	Cit.5359.1.S1_s_at	Cit.11568.1.S1_s_at	Cit.11018.1.S1_s_at	Cit.10691.1.S1_s_at
Cit.10690.1.S1_s_at	Cit.11064.1.S1_at	Cit.5589.1.S1_at	Cit.11674.1.S1_s_at	Cit.11021.1.S1_s_at	Cit.107.1.S1_x_at
Cit.10691.1.S1_s_at	Cit.1113.1.S1_s_at	Cit.5678.1.S1_s_at	Cit.11683.1.S1_s_at	Cit.11101.1.S1_x_at	Cit.10715.1.S1_s_at
Cit.107.1.S1_x_at	Cit.11147.1.S1_s_at	Cit.5771.1.S1_at	Cit.11695.1.S1_s_at	Cit.1113.1.S1_s_at	Cit.10716.1.S1_at
Cit.10715.1.S1_s_at	Cit.1115.1.S1_s_at	Cit.5819.1.S1_at	Cit.11696.1.S1_at	Cit.11144.1.S1_s_at	Cit.10737.1.S1_s_at
Cit.10716.1.S1_at	Cit.11169.1.S1_s_at	Cit.6022.1.S1_at	Cit.11731.1.S1_s_at	Cit.11147.1.S1_s_at	Cit.10774.1.S1_s_at
Cit.10737.1.S1_s_at	Cit.11175.1.S1_at	Cit.6535.1.S1_at	Cit.11756.1.S1_s_at	Cit.1115.1.S1_s_at	Cit.10804.1.S1_s_at
Cit.1077.1.S1_s_at	Cit.11175.1.S1_s_at	Cit.6587.1.S1_at	Cit.11773.1.S1_s_at	Cit.11169.1.S1_s_at	Cit.10854.1.S1_s_at
Cit.10774.1.S1_s_at	Cit.11183.1.S1_s_at	Cit.6837.1.S1_at	Cit.11774.1.S1_at	Cit.11172.1.S1_s_at	Cit.10864.1.S1_s_at
Cit.10786.1.S1_s_at	Cit.11192.1.S1_s_at	Cit.6860.1.S1_at	Cit.1182.1.S1_s_at	Cit.11192.1.S1_s_at	Cit.10890.1.S1_s_at
Cit.10804.1.S1_s_at	Cit.1121.1.S1_s_at	Cit.7299.1.S1_s_at	Cit.11860.1.S1_at	Cit.1121.1.S1_s_at	Cit.10894.1.S1_s_at
Cit.10811.1.S1_s_at	Cit.1122.1.S1_at	Cit.7369.1.S1_at	Cit.11863.1.S1_s_at	Cit.1122.1.S1_at	Cit.10917.1.S1_at
Cit.1083.1.S1_s_at	Cit.11227.1.S1_s_at	Cit.82.1.S1_s_at	Cit.11870.1.S1_s_at	Cit.11226.1.S1_at	Cit.1094.1.S1_s_at
Cit.10854.1.S1_s_at	Cit.11230.1.S1_s_at	Cit.829.1.S1_at	Cit.11876.1.S1_s_at	Cit.11227.1.S1_s_at	Cit.10950.1.S1_s_at
Cit.10864.1.S1_s_at	Cit.11237.1.S1_s_at	Cit.8446.1.S1_s_at	Cit.11898.1.S1_at	Cit.11230.1.S1_s_at	Cit.1096.1.S1_s_at
Cit.10890.1.S1_s_at	Cit.1125.1.S1_at	Cit.8600.1.S1_x_at	Cit.11901.1.S1_at	Cit.11285.1.S1_s_at	Cit.10972.1.S1_s_at
Cit.10917.1.S1_at	Cit.11285.1.S1_s_at	Cit.8850.1.S1_s_at	Cit.11911.1.S1_s_at	Cit.11327.1.S1_s_at	Cit.10978.1.S1_s_at
Cit.1094.1.S1_s_at	Cit.11327.1.S1_s_at	Cit.9620.1.S1_s_at	Cit.11930.1.S1_s_at	Cit.11332.1.S1_s_at	Cit.11018.1.S1_s_at
Cit.10942.1.S1_s_at	Cit.11340.1.S1_s_at	Cit.9707.1.S1_at	Cit.11933.1.S1_s_at	Cit.11340.1.S1_s_at	Cit.11095.1.S1_at
Cit.1096.1.S1_s_at	Cit.11353.1.S1_s_at	Cit.100.1.S1_x_at	Cit.11958.1.S1_at	Cit.11353.1.S1_s_at	Cit.11101.1.S1_x_at
Cit.10972.1.S1_s_at	Cit.11356.1.S1_s_at	Cit.10032.1.S1_x_at	Cit.12006.1.S1_s_at	Cit.1136.1.S1_s_at	Cit.11103.1.S1_s_at
Cit.10978.1.S1_s_at	Cit.1136.1.S1_s_at	Cit.10034.1.S1_s_at	Cit.1203.1.S1_s_at	Cit.11377.1.S1_s_at	Cit.1113.1.S1_s_at
Cit.11064.1.S1_at	Cit.11377.1.S1_s_at	Cit.10046.1.S1_at	Cit.12033.1.S1_at	Cit.11408.1.S1_s_at	Cit.11144.1.S1_s_at
Cit.11095.1.S1_at	Cit.11408.1.S1_s_at	Cit.10087.1.S1_s_at	Cit.12040.1.S1_s_at	Cit.11409.1.S1_s_at	Cit.11147.1.S1_s_at
Cit.11096.1.S1_s_at	Cit.11409.1.S1_s_at	Cit.10097.1.S1_s_at	Cit.12063.1.S1_s_at	Cit.11410.1.S1_s_at	Cit.1115.1.S1_s_at
Cit.11101.1.S1_x_at	Cit.11410.1.S1_s_at	Cit.10114.1.S1_s_at	Cit.12123.1.S1_at	Cit.11419.1.S1_at	Cit.11169.1.S1_s_at
Cit.1113.1.S1_s_at	Cit.11419.1.S1_at	Cit.10182.1.S1_s_at	Cit.12125.1.S1_s_at	Cit.11433.1.S1_at	Cit.11172.1.S1_s_at
Cit.11144.1.S1_s_at	Cit.1143.1.S1_s_at	Cit.10183.1.S1_at	Cit.12176.1.S1_s_at	Cit.1145.1.S1_s_at	Cit.11192.1.S1_s_at
Cit.11147.1.S1_s_at	Cit.11433.1.S1_at	Cit.102.1.S1_s_at	Cit.12178.1.S1_s_at	Cit.11489.1.S1_at	Cit.1121.1.S1_s_at
Cit.1115.1.S1_s_at	Cit.1144.1.S1_s_at	Cit.10209.1.S1_s_at	Cit.12210.1.S1_at	Cit.11489.1.S1_x_at	Cit.1122.1.S1_at
Cit.11172.1.S1_s_at	Cit.1145.1.S1_s_at	Cit.10231.1.S1_at	Cit.12225.1.S1_s_at	Cit.11496.1.S1_s_at	Cit.11226.1.S1_at
Cit.11192.1.S1_s_at	Cit.11459.1.S1_s_at	Cit.10233.1.S1_at	Cit.12248.1.S1_s_at	Cit.11516.1.S1_s_at	Cit.11227.1.S1_s_at
Cit.1121.1.S1_s_at	Cit.11492.1.S1_s_at	Cit.10234.1.S1_s_at	Cit.12266.1.S1_s_at	Cit.11518.1.S1_at	Cit.11230.1.S1_s_at
Cit.1122.1.S1_at	Cit.11493.1.S1_s_at	Cit.10260.1.S1_s_at	Cit.12272.1.S1_s_at	Cit.11529.1.S1_s_at	Cit.11232.1.S1_s_at
Cit.11226.1.S1_at	Cit.11496.1.S1_s_at	Cit.10274.1.S1_s_at	Cit.12332.1.S1_s_at	Cit.11530.1.S1_at	Cit.11237.1.S1_s_at
Cit.11230.1.S1_s_at	Cit.11501.1.S1_s_at	Cit.10355.1.S1_s_at	Cit.12333.1.S1_at	Cit.11532.1.S1_s_at	Cit.11285.1.S1_s_at
Cit.11232.1.S1_s_at	Cit.11518.1.S1_at	Cit.10407.1.S1_s_at	Cit.12358.1.S1_s_at	Cit.11564.1.S1_s_at	Cit.11327.1.S1_s_at
Cit.1125.1.S1_at	Cit.11530.1.S1_at	Cit.10437.1.S1_s_at	Cit.12382.1.S1_s_at	Cit.11568.1.S1_s_at	Cit.11335.1.S1_at
Cit.11285.1.S1_s_at	Cit.11532.1.S1_s_at	Cit.10457.1.S1_at	Cit.12396.1.S1_at	Cit.1158.1.S1_s_at	Cit.11340.1.S1_s_at
Cit.11332.1.S1_s_at	Cit.11568.1.S1_s_at	Cit.10457.1.S1_s_at	Cit.12435.1.S1_s_at	Cit.11616.1.S1_s_at	Cit.11353.1.S1_s_at
Cit.11335.1.S1_at	Cit.1158.1.S1_s_at	Cit.10476.1.S1_s_at	Cit.12451.1.S1_at	Cit.11625.1.S1_s_at	Cit.11356.1.S1_s_at
Cit.11340.1.S1_s_at	Cit.11599.1.S1_at	Cit.10477.1.S1_at	Cit.12482.1.S1_at	Cit.11683.1.S1_s_at	Cit.1136.1.S1_s_at
Cit.11353.1.S1_s_at	Cit.11625.1.S1_s_at	Cit.10480.1.S1_at	Cit.12485.1.S1_at	Cit.11691.1.S1_at	Cit.11369.1.S1_at
Cit.11356.1.S1_s_at	Cit.11683.1.S1_s_at	Cit.10482.1.S1_s_at	Cit.12490.1.S1_s_at	Cit.11695.1.S1_s_at	Cit.11377.1.S1_s_at
Cit.11377.1.S1_s_at	Cit.11691.1.S1_at	Cit.10494.1.S1_at	Cit.12516.1.S1_x_at	Cit.11721.1.S1_s_at	Cit.11408.1.S1_s_at
Cit.11408.1.S1_s_at	Cit.11696.1.S1_at	Cit.10534.1.S1_s_at	Cit.12541.1.S1_s_at	Cit.11731.1.S1_s_at	Cit.11409.1.S1_s_at
Cit.11409.1.S1_s_at	Cit.11721.1.S1_s_at	Cit.10542.1.S1_s_at	Cit.12562.1.S1_s_at	Cit.11736.1.S1_s_at	Cit.11410.1.S1_s_at
Cit.11410.1.S1_s_at	Cit.11731.1.S1_s_at	Cit.10558.1.S1_s_at	Cit.12567.1.S1_s_at	Cit.11755.1.S1_s_at	Cit.11419.1.S1_at
Cit.11419.1.S1_at	Cit.11757.1.S1_at	Cit.10563.1.S1_at	Cit.12568.1.S1_at	Cit.11764.1.S1_s_at	Cit.1143.1.S1_s_at
Cit.1143.1.S1_s_at	Cit.11766.1.S1_s_at	Cit.10581.1.S1_s_at	Cit.12571.1.S1_s_at	Cit.11773.1.S1_s_at	Cit.11433.1.S1_at
Cit.11433.1.S1_at	Cit.11773.1.S1_s_at	Cit.10585.1.S1_s_at	Cit.12573.1.S1_at	Cit.11774.1.S1_at	Cit.1144.1.S1_s_at
Cit.1144.1.S1_s_at	Cit.11774.1.S1_at	Cit.10594.1.S1_at	Cit.12598.1.S1_s_at	Cit.11898.1.S1_at	Cit.1145.1.S1_s_at
Cit.1145.1.S1_s_at	Cit.11777.1.S1_s_at	Cit.10595.1.S1_at	Cit.12610.1.S1_s_at	Cit.11901.1.S1_at	Cit.11459.1.S1_s_at
Cit.11459.1.S1_s_at	Cit.1182.1.S1_s_at	Cit.106.1.S1_s_at	Cit.12617.1.S1_at	Cit.11911.1.S1_s_at	Cit.11489.1.S1_at
Cit.11489.1.S1_at	Cit.11857.1.S1_s_at	Cit.10613.1.S1_s_at	Cit.12663.1.S1_s_at	Cit.11919.1.S1_s_at	Cit.11489.1.S1_x_at
Cit.11489.1.S1_x_at	Cit.11870.1.S1_s_at	Cit.10622.1.S1_s_at	Cit.12718.1.S1_at	Cit.11930.1.S1_s_at	Cit.11496.1.S1_s_at
Cit.11496.1.S1_s_at	Cit.11898.1.S1_at	Cit.10653.1.S1_s_at	Cit.12726.1.S1_s_at	Cit.11933.1.S1_s_at	Cit.11501.1.S1_s_at
Cit.11501.1.S1_s_at	Cit.11901.1.S1_at	Cit.10659.1.S1_s_at	Cit.12774.1.S1_s_at	Cit.11958.1.S1_at	Cit.11518.1.S1_at
Cit.11516.1.S1_s_at	Cit.11933.1.S1_s_at	Cit.10687.1.S1_s_at	Cit.12821.1.S1_s_at	Cit.11970.1.S1_at	Cit.11532.1.S1_s_at
Cit.11518.1.S1_at	Cit.11958.1.S1_at	Cit.10690.1.S1_s_at	Cit.12883.1.S1_s_at	Cit.12029.1.S1_s_at	Cit.11564.1.S1_s_at
Cit.11529.1.S1_s_at	Cit.11959.1.S1_s_at	Cit.10691.1.S1_s_at	Cit.12893.1.S1_at	Cit.1203.1.S1_s_at	Cit.1158.1.S1_s_at
Cit.11530.1.S1_at	Cit.1203.1.S1_s_at	Cit.10737.1.S1_s_at	Cit.12899.1.S1_s_at	Cit.12031.1.S1_s_at	Cit.11595.1.S1_s_at
Cit.11532.1.S1_s_at	Cit.12033.1.S1_at	Cit.1077.1.S1_s_at	Cit.12917.1.S1_at	Cit.12033.1.S1_at	Cit.11616.1.S1_s_at
Cit.11568.1.S1_s_at	Cit.12040.1.S1_s_at	Cit.10774.1.S1_s_at	Cit.12922.1.S1_s_at	Cit.12040.1.S1_s_at	Cit.11691.1.S1_at
Cit.11599.1.S1_at	Cit.12062.1.S1_at	Cit.10786.1.S1_s_at	Cit.12958.1.S1_s_at	Cit.12062.1.S1_at	Cit.11695.1.S1_s_at
Cit.11616.1.S1_s_at	Cit.12063.1.S1_s_at	Cit.10804.1.S1_s_at	Cit.13017.1.S1_at	Cit.12063.1.S1_s_at	Cit.11721.1.S1_s_at
Cit.11625.1.S1_s_at	Cit.12123.1.S1_at	Cit.10811.1.S1_s_at	Cit.13017.1.S1_s_at	Cit.12123.1.S1_at	Cit.11731.1.S1_s_at
Cit.11674.1.S1_s_at	Cit.12125.1.S1_s_at	Cit.10816.1.S1_at	Cit.13023.1.S1_at	Cit.12125.1.S1_s_at	Cit.11755.1.S1_s_at
Cit.11683.1.S1_s_at	Cit.12149.1.S1_s_at	Cit.1083.1.S1_s_at	Cit.13036.1.S1_at	Cit.12149.1.S1_s_at	Cit.11764.1.S1_s_at
Cit.11691.1.S1_at	Cit.12176.1.S1_s_at	Cit.10854.1.S1_s_at	Cit.13050.1.S1_at	Cit.12176.1.S1_s_at	Cit.11766.1.S1_s_at
Cit.11696.1.S1_at	Cit.12178.1.S1_s_at	Cit.1088.1.S1_s_at	Cit.13050.1.S1_s_at	Cit.12178.1.S1_s_at	Cit.11773.1.S1_s_at
Cit.11721.1.S1_s_at	Cit.1219.1.S1_at	Cit.10890.1.S1_s_at	Cit.13053.1.S1_at	Cit.12225.1.S1_s_at	Cit.11774.1.S1_at
Cit.11731.1.S1_s_at	Cit.1219.1.S1_s_at	Cit.10917.1.S1_at	Cit.13098.1.S1_at	Cit.12248.1.S1_s_at	Cit.11777.1.S1_s_at
Cit.11736.1.S1_s_at	Cit.12210.1.S1_at	Cit.1094.1.S1_s_at	Cit.13136.1.S1_s_at	Cit.12272.1.S1_s_at	Cit.1182.1.S1_s_at
Cit.11766.1.S1_s_at	Cit.12238.1.S1_s_at	Cit.10950.1.S1_s_at	Cit.1316.1.S1_at	Cit.12333.1.S1_at	Cit.11870.1.S1_s_at
Cit.11773.1.S1_s_at	Cit.12240.1.S1_at	Cit.1096.1.S1_s_at	Cit.13164.1.S1_at	Cit.12358.1.S1_s_at	Cit.11898.1.S1_at
Cit.11774.1.S1_at	Cit.12248.1.S1_s_at	Cit.10972.1.S1_s_at	Cit.13173.1.S1_s_at	Cit.12382.1.S1_s_at	Cit.11901.1.S1_at
Cit.11777.1.S1_s_at	Cit.12272.1.S1_s_at	Cit.10978.1.S1_s_at	Cit.13180.1.S1_at	Cit.12396.1.S1_at	Cit.11911.1.S1_at
Cit.11848.1.S1_s_at	Cit.12332.1.S1_s_at	Cit.11018.1.S1_s_at	Cit.13226.1.S1_at	Cit.12435.1.S1_s_at	Cit.11911.1.S1_s_at
Cit.11857.1.S1_s_at	Cit.12333.1.S1_at	Cit.11061.1.S1_at	Cit.13245.1.S1_at	Cit.12443.1.S1_s_at	Cit.11930.1.S1_s_at
Cit.11860.1.S1_at	Cit.12382.1.S1_s_at	Cit.11064.1.S1_at	Cit.13249.1.S1_at	Cit.12452.1.S1_at	Cit.11933.1.S1_s_at
Cit.11870.1.S1_s_at	Cit.12396.1.S1_at	Cit.11095.1.S1_at	Cit.13250.1.S1_at	Cit.12457.1.S1_at	Cit.1194.1.S1_s_at
Cit.11901.1.S1_at	Cit.12435.1.S1_s_at	Cit.11101.1.S1_x_at	Cit.13250.1.S1_s_at	Cit.12485.1.S1_at	Cit.11958.1.S1_at
Cit.11911.1.S1_s_at	Cit.12451.1.S1_at	Cit.11103.1.S1_s_at	Cit.13252.1.S1_at	Cit.12490.1.S1_s_at	Cit.11961.1.S1_at
Cit.11930.1.S1_s_at	Cit.12452.1.S1_at	Cit.1113.1.S1_s_at	Cit.13290.1.S1_at	Cit.12516.1.S1_x_at	Cit.12029.1.S1_s_at
Cit.11933.1.S1_s_at	Cit.12457.1.S1_at	Cit.11131.1.S1_s_at	Cit.13305.1.S1_s_at	Cit.12541.1.S1_s_at	Cit.1203.1.S1_s_at
Cit.1194.1.S1_s_at	Cit.12480.1.S1_s_at	Cit.1115.1.S1_s_at	Cit.13311.1.S1_at	Cit.12549.1.S1_at	Cit.12033.1.S1_at
Cit.11958.1.S1_at	Cit.12485.1.S1_at	Cit.11169.1.S1_s_at	Cit.13313.1.S1_s_at	Cit.12550.1.S1_at	Cit.12040.1.S1_s_at
Cit.11970.1.S1_at	Cit.12490.1.S1_s_at	Cit.11172.1.S1_s_at	Cit.13366.1.S1_at	Cit.12551.1.S1_at	Cit.12063.1.S1_s_at
Cit.12006.1.S1_s_at	Cit.12499.1.S1_at	Cit.11192.1.S1_s_at	Cit.13387.1.S1_at	Cit.12562.1.S1_s_at	Cit.12123.1.S1_at
Cit.12031.1.S1_s_at	Cit.12500.1.S1_s_at	Cit.1121.1.S1_s_at	Cit.13410.1.S1_s_at	Cit.12567.1.S1_s_at	Cit.12176.1.S1_s_at
Cit.12040.1.S1_s_at	Cit.12516.1.S1_x_at	Cit.1122.1.S1_at	Cit.13412.1.S1_s_at	Cit.12568.1.S1_at	Cit.12178.1.S1_s_at
Cit.12062.1.S1_at	Cit.12524.1.S1_s_at	Cit.11227.1.S1_s_at	Cit.13415.1.S1_at	Cit.12571.1.S1_s_at	Cit.1219.1.S1_at
Cit.12063.1.S1_s_at	Cit.12541.1.S1_s_at	Cit.11230.1.S1_s_at	Cit.13455.1.S1_s_at	Cit.12573.1.S1_at	Cit.1219.1.S1_s_at
Cit.12071.1.S1_s_at	Cit.12549.1.S1_at	Cit.11237.1.S1_s_at	Cit.13456.1.S1_at	Cit.12598.1.S1_s_at	Cit.12225.1.S1_s_at
Cit.12123.1.S1_at	Cit.12549.1.S1_s_at	Cit.1125.1.S1_at	Cit.13546.1.S1_at	Cit.12610.1.S1_s_at	Cit.12248.1.S1_s_at
Cit.12125.1.S1_s_at	Cit.12550.1.S1_at	Cit.11285.1.S1_s_at	Cit.13576.1.S1_at	Cit.12617.1.S1_at	Cit.12266.1.S1_s_at
Cit.12140.1.S1_at	Cit.12562.1.S1_s_at	Cit.11340.1.S1_s_at	Cit.13617.1.S1_s_at	Cit.12617.1.S1_s_at	Cit.12272.1.S1_s_at
Cit.12172.1.S1_at	Cit.12567.1.S1_s_at	Cit.11356.1.S1_s_at	Cit.13643.1.S1_at	Cit.12640.1.S1_s_at	Cit.12332.1.S1_s_at
Cit.12176.1.S1_s_at	Cit.12568.1.S1_at	Cit.11377.1.S1_s_at	Cit.13658.1.S1_at	Cit.1266.1.S1_s_at	Cit.12333.1.S1_at
Cit.12178.1.S1_s_at	Cit.12571.1.S1_s_at	Cit.11383.1.S1_s_at	Cit.13682.1.S1_at	Cit.12663.1.S1_s_at	Cit.12358.1.S1_s_at
Cit.1219.1.S1_at	Cit.12573.1.S1_at	Cit.11394.1.S1_s_at	Cit.13686.1.S1_s_at	Cit.12693.1.S1_at	Cit.12435.1.S1_s_at
Cit.1219.1.S1_s_at	Cit.12598.1.S1_s_at	Cit.11408.1.S1_s_at	Cit.13687.1.S1_at	Cit.12718.1.S1_at	Cit.12451.1.S1_at
Cit.12210.1.S1_at	Cit.12610.1.S1_s_at	Cit.11409.1.S1_s_at	Cit.13692.1.S1_at	Cit.12726.1.S1_s_at	Cit.12457.1.S1_at
Cit.12248.1.S1_s_at	Cit.12616.1.S1_s_at	Cit.11410.1.S1_s_at	Cit.13715.1.S1_at	Cit.12732.1.S1_at	Cit.12485.1.S1_at
Cit.12266.1.S1_s_at	Cit.12644.1.S1_s_at	Cit.11419.1.S1_at	Cit.13717.1.S1_at	Cit.12737.1.S1_s_at	Cit.12490.1.S1_s_at
Cit.12272.1.S1_s_at	Cit.12663.1.S1_s_at	Cit.1143.1.S1_s_at	Cit.13732.1.S1_at	Cit.12743.1.S1_at	Cit.12541.1.S1_s_at
Cit.1231.1.S1_s_at	Cit.12693.1.S1_at	Cit.11433.1.S1_at	Cit.13733.1.S1_at	Cit.12774.1.S1_s_at	Cit.12549.1.S1_at
Cit.12332.1.S1_s_at	Cit.12698.1.S1_at	Cit.1144.1.S1_s_at	Cit.13815.1.S1_at	Cit.12821.1.S1_s_at	Cit.12549.1.S1_s_at
Cit.12333.1.S1_at	Cit.12718.1.S1_at	Cit.1145.1.S1_s_at	Cit.13832.1.S1_s_at	Cit.12883.1.S1_s_at	Cit.12550.1.S1_at
Cit.12358.1.S1_s_at	Cit.12732.1.S1_at	Cit.11489.1.S1_at	Cit.13858.1.S1_s_at	Cit.12888.1.S1_s_at	Cit.12562.1.S1_s_at
Cit.12382.1.S1_s_at	Cit.12743.1.S1_at	Cit.11489.1.S1_x_at	Cit.13868.1.S1_at	Cit.12893.1.S1_at	Cit.12567.1.S1_s_at
Cit.12396.1.S1_at	Cit.12757.1.S1_s_at	Cit.11496.1.S1_s_at	Cit.13894.1.S1_at	Cit.12899.1.S1_s_at	Cit.12568.1.S1_at
Cit.12435.1.S1_s_at	Cit.12766.1.S1_s_at	Cit.11516.1.S1_s_at	Cit.13896.1.S1_s_at	Cit.12922.1.S1_s_at	Cit.12571.1.S1_s_at
Cit.12451.1.S1_at	Cit.12780.1.S1_s_at	Cit.11518.1.S1_at	Cit.1390.1.S1_s_at	Cit.12937.1.S1_at	Cit.12573.1.S1_at
Cit.12452.1.S1_at	Cit.12821.1.S1_s_at	Cit.11529.1.S1_s_at	Cit.13900.1.S1_at	Cit.12986.1.S1_s_at	Cit.12598.1.S1_s_at
Cit.12457.1.S1_at	Cit.12882.1.S1_at	Cit.11530.1.S1_at	Cit.13927.1.S1_at	Cit.13017.1.S1_at	Cit.12610.1.S1_s_at
Cit.12485.1.S1_at	Cit.12883.1.S1_s_at	Cit.11532.1.S1_s_at	Cit.13956.1.S1_at	Cit.13017.1.S1_s_at	Cit.12616.1.S1_s_at
Cit.12485.1.S1_s_at	Cit.12888.1.S1_s_at	Cit.11564.1.S1_s_at	Cit.13973.1.S1_at	Cit.13036.1.S1_at	Cit.12617.1.S1_at
Cit.12499.1.S1_at	Cit.12893.1.S1_at	Cit.11568.1.S1_s_at	Cit.13984.1.S1_at	Cit.13050.1.S1_at	Cit.12617.1.S1_s_at
Cit.12549.1.S1_at	Cit.12899.1.S1_s_at	Cit.11616.1.S1_s_at	Cit.14031.1.S1_at	Cit.13050.1.S1_s_at	Cit.12640.1.S1_s_at
Cit.12549.1.S1_s_at	Cit.12917.1.S1_at	Cit.11625.1.S1_s_at	Cit.14041.1.S1_at	Cit.13053.1.S1_at	Cit.12663.1.S1_s_at
Cit.12567.1.S1_s_at	Cit.12936.1.S1_s_at	Cit.11674.1.S1_s_at	Cit.14050.1.S1_at	Cit.13098.1.S1_at	Cit.12718.1.S1_at
Cit.12568.1.S1_at	Cit.12958.1.S1_s_at	Cit.11683.1.S1_s_at	Cit.14075.1.S1_at	Cit.13138.1.S1_s_at	Cit.12737.1.S1_s_at
Cit.12598.1.S1_s_at	Cit.12976.1.S1_at	Cit.11691.1.S1_at	Cit.14093.1.S1_at	Cit.13147.1.S1_at	Cit.12757.1.S1_s_at
Cit.12610.1.S1_s_at	Cit.12989.1.S1_s_at	Cit.11731.1.S1_s_at	Cit.14122.1.S1_at	Cit.13155.1.S1_at	Cit.12780.1.S1_s_at
Cit.12616.1.S1_s_at	Cit.13023.1.S1_at	Cit.11755.1.S1_s_at	Cit.14131.1.S1_at	Cit.1316.1.S1_at	Cit.12797.1.S1_s_at
Cit.12617.1.S1_at	Cit.13050.1.S1_at	Cit.11764.1.S1_s_at	Cit.14151.1.S1_s_at	Cit.13164.1.S1_at	Cit.12883.1.S1_s_at
Cit.12617.1.S1_s_at	Cit.13050.1.S1_s_at	Cit.11773.1.S1_s_at	Cit.14170.1.S1_at	Cit.13182.1.S1_s_at	Cit.12899.1.S1_s_at
Cit.1266.1.S1_s_at	Cit.13053.1.S1_at	Cit.11774.1.S1_at	Cit.14176.1.S1_s_at	Cit.13226.1.S1_at	Cit.12936.1.S1_s_at
Cit.12663.1.S1_s_at	Cit.13056.1.S1_s_at	Cit.11777.1.S1_s_at	Cit.14205.1.S1_at	Cit.13249.1.S1_at	Cit.12958.1.S1_s_at
Cit.12691.1.S1_s_at	Cit.13155.1.S1_at	Cit.1182.1.S1_s_at	Cit.14227.1.S1_at	Cit.13250.1.S1_at	Cit.12986.1.S1_s_at
Cit.12693.1.S1_at	Cit.1316.1.S1_at	Cit.11898.1.S1_at	Cit.14230.1.S1_at	Cit.13252.1.S1_at	Cit.13017.1.S1_at
Cit.12718.1.S1_at	Cit.13164.1.S1_at	Cit.11911.1.S1_at	Cit.14256.1.S1_at	Cit.13267.1.S1_at	Cit.13017.1.S1_s_at
Cit.12732.1.S1_at	Cit.13165.1.S1_at	Cit.11911.1.S1_s_at	Cit.14266.1.S1_at	Cit.13290.1.S1_at	Cit.13023.1.S1_at
Cit.12737.1.S1_s_at	Cit.13173.1.S1_s_at	Cit.11918.1.S1_at	Cit.14284.1.S1_s_at	Cit.13305.1.S1_s_at	Cit.13050.1.S1_at
Cit.12774.1.S1_s_at	Cit.13182.1.S1_s_at	Cit.11918.1.S1_x_at	Cit.14287.1.S1_at	Cit.13311.1.S1_at	Cit.13050.1.S1_s_at
Cit.1280.1.S1_s_at	Cit.13226.1.S1_at	Cit.11919.1.S1_s_at	Cit.14354.1.S1_at	Cit.13313.1.S1_s_at	Cit.13053.1.S1_at
Cit.12820.1.S1_at	Cit.13249.1.S1_at	Cit.11930.1.S1_s_at	Cit.14359.1.S1_at	Cit.13387.1.S1_at	Cit.13065.1.S1_at
Cit.12821.1.S1_s_at	Cit.13250.1.S1_at	Cit.11933.1.S1_s_at	Cit.14361.1.S1_s_at	Cit.13410.1.S1_s_at	Cit.13079.1.S1_s_at
Cit.12883.1.S1_s_at	Cit.13250.1.S1_s_at	Cit.11944.1.S1_s_at	Cit.14362.1.S1_at	Cit.13509.1.S1_at	Cit.13098.1.S1_at
Cit.12899.1.S1_s_at	Cit.13252.1.S1_at	Cit.11958.1.S1_at	Cit.14378.1.S1_s_at	Cit.13512.1.S1_at	Cit.13113.1.S1_at
Cit.12922.1.S1_s_at	Cit.13290.1.S1_at	Cit.12006.1.S1_s_at	Cit.14410.1.S1_at	Cit.13576.1.S1_at	Cit.13126.1.S1_s_at
Cit.12958.1.S1_s_at	Cit.13305.1.S1_s_at	Cit.1203.1.S1_s_at	Cit.14442.1.S1_at	Cit.13617.1.S1_s_at	Cit.13138.1.S1_s_at
Cit.12986.1.S1_s_at	Cit.13311.1.S1_at	Cit.12033.1.S1_at	Cit.14463.1.S1_at	Cit.13658.1.S1_at	Cit.13147.1.S1_at
Cit.13017.1.S1_at	Cit.13330.1.S1_s_at	Cit.12062.1.S1_at	Cit.14470.1.S1_at	Cit.13671.1.S1_s_at	Cit.13155.1.S1_at
Cit.13017.1.S1_s_at	Cit.1335.1.S1_s_at	Cit.12063.1.S1_s_at	Cit.14522.1.S1_at	Cit.13681.1.S1_at	Cit.1316.1.S1_at
Cit.13023.1.S1_at	Cit.13387.1.S1_at	Cit.12123.1.S1_at	Cit.14570.1.S1_s_at	Cit.13682.1.S1_at	Cit.13173.1.S1_s_at
Cit.13050.1.S1_at	Cit.13398.1.S1_at	Cit.12125.1.S1_s_at	Cit.14575.1.S1_at	Cit.13692.1.S1_at	Cit.13180.1.S1_at
Cit.13050.1.S1_s_at	Cit.13410.1.S1_s_at	Cit.12172.1.S1_at	Cit.14576.1.S1_s_at	Cit.13715.1.S1_at	Cit.13182.1.S1_s_at
Cit.13053.1.S1_at	Cit.13456.1.S1_at	Cit.12176.1.S1_s_at	Cit.14583.1.S1_s_at	Cit.13727.1.S1_s_at	Cit.13226.1.S1_at
Cit.13126.1.S1_s_at	Cit.13573.1.S1_s_at	Cit.12178.1.S1_s_at	Cit.14584.1.S1_at	Cit.13732.1.S1_at	Cit.13245.1.S1_at
Cit.13147.1.S1_at	Cit.13643.1.S1_at	Cit.1219.1.S1_at	Cit.14601.1.S1_at	Cit.13733.1.S1_at	Cit.13249.1.S1_at
Cit.13155.1.S1_at	Cit.13658.1.S1_at	Cit.1219.1.S1_s_at	Cit.14611.1.S1_at	Cit.13808.1.S1_s_at	Cit.13250.1.S1_at
Cit.1316.1.S1_at	Cit.13671.1.S1_at	Cit.12214.1.S1_s_at	Cit.14612.1.S1_s_at	Cit.13832.1.S1_s_at	Cit.13250.1.S1_s_at
Cit.13164.1.S1_at	Cit.13686.1.S1_s_at	Cit.12248.1.S1_s_at	Cit.14617.1.S1_at	Cit.13838.1.S1_at	Cit.13252.1.S1_at
Cit.13165.1.S1_at	Cit.13692.1.S1_at	Cit.12266.1.S1_s_at	Cit.14649.1.S1_at	Cit.1385.1.S1_s_at	Cit.13290.1.S1_at
Cit.13173.1.S1_s_at	Cit.13715.1.S1_at	Cit.12272.1.S1_s_at	Cit.14662.1.S1_at	Cit.13858.1.S1_s_at	Cit.13305.1.S1_s_at
Cit.13180.1.S1_at	Cit.13717.1.S1_at	Cit.12334.1.S1_s_at	Cit.14667.1.S1_at	Cit.1386.1.S1_at	Cit.13311.1.S1_at
Cit.13182.1.S1_s_at	Cit.13727.1.S1_s_at	Cit.12382.1.S1_s_at	Cit.14698.1.S1_at	Cit.13868.1.S1_at	Cit.13313.1.S1_s_at
Cit.13218.1.S1_s_at	Cit.13732.1.S1_at	Cit.12435.1.S1_s_at	Cit.14715.1.S1_s_at	Cit.13882.1.S1_s_at	Cit.13387.1.S1_at
Cit.13226.1.S1_at	Cit.13733.1.S1_at	Cit.12446.1.S1_s_at	Cit.14734.1.S1_at	Cit.13894.1.S1_at	Cit.13410.1.S1_s_at
Cit.13245.1.S1_at	Cit.13754.1.S1_s_at	Cit.12448.1.S1_s_at	Cit.14749.1.S1_at	Cit.13896.1.S1_s_at	Cit.13415.1.S1_at
Cit.13249.1.S1_at	Cit.13758.1.S1_at	Cit.12451.1.S1_at	Cit.14762.1.S1_at	Cit.1390.1.S1_s_at	Cit.13451.1.S1_at
Cit.13250.1.S1_at	Cit.13808.1.S1_s_at	Cit.12452.1.S1_at	Cit.14764.1.S1_at	Cit.13908.1.S1_at	Cit.13456.1.S1_at
Cit.13250.1.S1_s_at	Cit.13815.1.S1_at	Cit.12485.1.S1_at	Cit.14768.1.S1_at	Cit.13927.1.S1_at	Cit.13573.1.S1_s_at
Cit.13252.1.S1_at	Cit.13832.1.S1_s_at	Cit.12485.1.S1_s_at	Cit.14784.1.S1_at	Cit.13939.1.S1_at	Cit.13617.1.S1_s_at
Cit.13290.1.S1_at	Cit.13838.1.S1_at	Cit.12516.1.S1_x_at	Cit.14790.1.S1_at	Cit.13945.1.S1_at	Cit.13643.1.S1_at
Cit.13305.1.S1_s_at	Cit.1385.1.S1_s_at	Cit.12541.1.S1_s_at	Cit.14790.1.S1_s_at	Cit.13955.1.S1_at	Cit.13658.1.S1_at
Cit.13311.1.S1_at	Cit.13858.1.S1_s_at	Cit.12549.1.S1_at	Cit.14813.1.S1_s_at	Cit.13973.1.S1_at	Cit.13671.1.S1_s_at
Cit.13313.1.S1_s_at	Cit.13868.1.S1_at	Cit.12549.1.S1_s_at	Cit.14816.1.S1_s_at	Cit.13984.1.S1_at	Cit.13682.1.S1_at
Cit.13328.1.S1_at	Cit.13894.1.S1_at	Cit.12550.1.S1_at	Cit.14852.1.S1_s_at	Cit.14000.1.S1_at	Cit.13686.1.S1_s_at
Cit.13346.1.S1_at	Cit.13896.1.S1_s_at	Cit.1256.1.S1_s_at	Cit.14865.1.S1_at	Cit.14019.1.S1_at	Cit.13692.1.S1_at
Cit.13366.1.S1_at	Cit.1390.1.S1_s_at	Cit.12562.1.S1_s_at	Cit.14866.1.S1_at	Cit.14030.1.S1_s_at	Cit.13715.1.S1_at
Cit.13387.1.S1_at	Cit.13900.1.S1_at	Cit.12567.1.S1_s_at	Cit.14909.1.S1_at	Cit.14041.1.S1_at	Cit.13717.1.S1_at
Cit.13410.1.S1_s_at	Cit.13927.1.S1_at	Cit.12571.1.S1_s_at	Cit.14939.1.S1_at	Cit.14050.1.S1_at	Cit.13727.1.S1_s_at
Cit.13451.1.S1_at	Cit.13935.1.S1_s_at	Cit.12598.1.S1_s_at	Cit.14954.1.S1_at	Cit.14113.1.S1_s_at	Cit.13732.1.S1_at
Cit.13456.1.S1_at	Cit.13956.1.S1_at	Cit.12609.1.S1_s_at	Cit.14958.1.S1_at	Cit.14122.1.S1_at	Cit.13733.1.S1_at
Cit.13474.1.S1_s_at	Cit.13984.1.S1_at	Cit.12610.1.S1_s_at	Cit.14989.1.S1_at	Cit.14131.1.S1_at	Cit.13746.1.S1_at
Cit.13546.1.S1_at	Cit.14000.1.S1_at	Cit.12616.1.S1_s_at	Cit.15020.1.S1_at	Cit.14148.1.S1_at	Cit.13754.1.S1_s_at
Cit.13576.1.S1_at	Cit.14019.1.S1_at	Cit.12617.1.S1_at	Cit.15044.1.S1_at	Cit.14170.1.S1_at	Cit.13832.1.S1_s_at
Cit.13617.1.S1_s_at	Cit.14030.1.S1_s_at	Cit.12617.1.S1_s_at	Cit.15046.1.S1_s_at	Cit.14205.1.S1_at	Cit.13838.1.S1_at
Cit.13643.1.S1_at	Cit.14031.1.S1_at	Cit.1266.1.S1_s_at	Cit.15053.1.S1_at	Cit.14227.1.S1_at	Cit.1385.1.S1_s_at
Cit.1365.1.S1_x_at	Cit.14041.1.S1_at	Cit.12663.1.S1_s_at	Cit.15111.1.S1_at	Cit.14256.1.S1_at	Cit.13858.1.S1_s_at
Cit.13658.1.S1_at	Cit.14050.1.S1_at	Cit.12665.1.S1_s_at	Cit.15112.1.S1_s_at	Cit.14266.1.S1_at	Cit.1386.1.S1_at
Cit.1366.1.S1_at	Cit.14113.1.S1_s_at	Cit.12691.1.S1_s_at	Cit.15140.1.S1_at	Cit.14287.1.S1_at	Cit.13882.1.S1_s_at
Cit.1366.1.S1_x_at	Cit.14124.1.S1_at	Cit.12693.1.S1_at	Cit.15144.1.S1_s_at	Cit.14342.1.S1_at	Cit.13894.1.S1_at
Cit.13671.1.S1_at	Cit.14170.1.S1_at	Cit.12698.1.S1_at	Cit.15145.1.S1_at	Cit.14354.1.S1_at	Cit.13896.1.S1_s_at
Cit.13671.1.S1_s_at	Cit.14176.1.S1_s_at	Cit.12706.1.S1_at	Cit.15181.1.S1_at	Cit.14359.1.S1_at	Cit.1390.1.S1_s_at
Cit.13681.1.S1_at	Cit.14221.1.S1_at	Cit.12718.1.S1_at	Cit.15216.1.S1_at	Cit.14361.1.S1_s_at	Cit.13900.1.S1_at
Cit.13686.1.S1_s_at	Cit.14230.1.S1_at	Cit.12732.1.S1_at	Cit.15228.1.S1_at	Cit.14362.1.S1_at	Cit.13908.1.S1_at
Cit.13692.1.S1_at	Cit.14256.1.S1_at	Cit.12737.1.S1_s_at	Cit.15257.1.S1_at	Cit.14378.1.S1_s_at	Cit.13927.1.S1_at
Cit.13715.1.S1_at	Cit.14266.1.S1_at	Cit.1274.1.S1_s_at	Cit.15258.1.S1_at	Cit.14423.1.S1_at	Cit.13935.1.S1_s_at
Cit.13717.1.S1_at	Cit.14287.1.S1_at	Cit.12743.1.S1_at	Cit.15282.1.S1_at	Cit.14437.1.S1_at	Cit.13938.1.S1_at
Cit.1372.1.S1_s_at	Cit.14354.1.S1_at	Cit.12757.1.S1_s_at	Cit.15289.1.S1_at	Cit.14442.1.S1_at	Cit.13939.1.S1_at
Cit.13754.1.S1_s_at	Cit.14362.1.S1_at	Cit.12768.1.S1_at	Cit.15293.1.S1_at	Cit.14470.1.S1_at	Cit.13955.1.S1_at
Cit.13808.1.S1_s_at	Cit.14378.1.S1_s_at	Cit.12774.1.S1_s_at	Cit.15298.1.S1_s_at	Cit.14522.1.S1_at	Cit.13984.1.S1_at
Cit.13815.1.S1_at	Cit.14380.1.S1_at	Cit.1280.1.S1_s_at	Cit.15306.1.S1_at	Cit.14570.1.S1_s_at	Cit.14000.1.S1_at
Cit.13832.1.S1_s_at	Cit.14423.1.S1_at	Cit.12883.1.S1_s_at	Cit.1531.1.S1_s_at	Cit.14576.1.S1_s_at	Cit.14019.1.S1_at
Cit.13838.1.S1_at	Cit.14433.1.S1_s_at	Cit.12888.1.S1_s_at	Cit.15345.1.S1_at	Cit.14583.1.S1_s_at	Cit.14030.1.S1_s_at
Cit.1385.1.S1_s_at	Cit.14442.1.S1_at	Cit.12893.1.S1_at	Cit.15373.1.S1_at	Cit.14584.1.S1_at	Cit.14041.1.S1_at
Cit.13858.1.S1_s_at	Cit.14463.1.S1_at	Cit.12899.1.S1_s_at	Cit.15396.1.S1_s_at	Cit.14612.1.S1_s_at	Cit.14050.1.S1_at
Cit.1386.1.S1_at	Cit.14495.1.S1_at	Cit.12922.1.S1_s_at	Cit.15400.1.S1_at	Cit.14615.1.S1_at	Cit.14081.1.S1_at
Cit.13868.1.S1_at	Cit.14522.1.S1_at	Cit.12975.1.S1_at	Cit.15400.1.S1_s_at	Cit.14617.1.S1_at	Cit.14113.1.S1_s_at
Cit.13894.1.S1_at	Cit.14570.1.S1_s_at	Cit.12986.1.S1_s_at	Cit.15402.1.S1_at	Cit.14622.1.S1_s_at	Cit.14122.1.S1_at
Cit.13896.1.S1_s_at	Cit.14575.1.S1_at	Cit.13017.1.S1_at	Cit.15404.1.S1_at	Cit.14649.1.S1_at	Cit.14131.1.S1_at
Cit.1390.1.S1_s_at	Cit.14576.1.S1_s_at	Cit.13017.1.S1_s_at	Cit.15432.1.S1_at	Cit.14654.1.S1_s_at	Cit.14170.1.S1_at
Cit.13900.1.S1_at	Cit.14583.1.S1_s_at	Cit.13050.1.S1_at	Cit.15483.1.S1_s_at	Cit.14662.1.S1_at	Cit.14227.1.S1_at
Cit.13908.1.S1_at	Cit.14584.1.S1_at	Cit.13050.1.S1_s_at	Cit.15521.1.S1_s_at	Cit.14667.1.S1_at	Cit.14230.1.S1_at
Cit.13927.1.S1_at	Cit.14601.1.S1_at	Cit.13053.1.S1_at	Cit.15524.1.S1_s_at	Cit.14693.1.S1_at	Cit.14256.1.S1_at
Cit.13938.1.S1_at	Cit.14611.1.S1_at	Cit.13065.1.S1_at	Cit.15573.1.S1_at	Cit.14698.1.S1_at	Cit.14266.1.S1_at
Cit.13939.1.S1_at	Cit.14612.1.S1_s_at	Cit.13079.1.S1_s_at	Cit.15593.1.S1_s_at	Cit.14715.1.S1_s_at	Cit.14287.1.S1_at
Cit.13956.1.S1_at	Cit.14615.1.S1_at	Cit.13098.1.S1_at	Cit.15596.1.S1_at	Cit.14734.1.S1_at	Cit.14354.1.S1_at
Cit.13973.1.S1_at	Cit.14617.1.S1_at	Cit.13126.1.S1_s_at	Cit.15613.1.S1_at	Cit.14749.1.S1_at	Cit.14359.1.S1_at
Cit.13984.1.S1_at	Cit.14649.1.S1_at	Cit.13136.1.S1_s_at	Cit.15625.1.S1_at	Cit.14762.1.S1_at	Cit.14362.1.S1_at
Cit.14000.1.S1_at	Cit.14654.1.S1_s_at	Cit.13138.1.S1_s_at	Cit.15626.1.S1_at	Cit.14764.1.S1_at	Cit.1437.1.S1_at
Cit.14019.1.S1_at	Cit.14667.1.S1_at	Cit.1316.1.S1_at	Cit.15643.1.S1_s_at	Cit.14768.1.S1_at	Cit.14378.1.S1_s_at
Cit.14030.1.S1_s_at	Cit.14683.1.S1_s_at	Cit.13164.1.S1_at	Cit.15680.1.S1_s_at	Cit.14784.1.S1_at	Cit.14423.1.S1_at
Cit.14031.1.S1_at	Cit.14698.1.S1_at	Cit.13173.1.S1_s_at	Cit.15694.1.S1_at	Cit.14790.1.S1_s_at	Cit.14433.1.S1_s_at
Cit.14041.1.S1_at	Cit.14715.1.S1_s_at	Cit.13180.1.S1_at	Cit.15697.1.S1_s_at	Cit.14813.1.S1_s_at	Cit.14437.1.S1_at
Cit.14050.1.S1_at	Cit.14732.1.S1_at	Cit.13182.1.S1_s_at	Cit.15705.1.S1_at	Cit.14852.1.S1_s_at	Cit.14442.1.S1_at
Cit.14055.1.S1_at	Cit.14734.1.S1_at	Cit.13218.1.S1_s_at	Cit.15707.1.S1_at	Cit.14865.1.S1_at	Cit.14463.1.S1_at
Cit.14093.1.S1_at	Cit.14738.1.S1_at	Cit.13226.1.S1_at	Cit.1587.1.S1_s_at	Cit.14890.1.S1_at	Cit.14470.1.S1_at
Cit.14122.1.S1_at	Cit.14749.1.S1_at	Cit.13229.1.S1_at	Cit.15886.1.S1_at	Cit.14909.1.S1_at	Cit.14522.1.S1_at
Cit.14131.1.S1_at	Cit.14768.1.S1_at	Cit.13245.1.S1_at	Cit.1589.1.S1_s_at	Cit.14939.1.S1_at	Cit.14576.1.S1_s_at
Cit.14148.1.S1_at	Cit.14790.1.S1_s_at	Cit.13249.1.S1_at	Cit.15896.1.S1_at	Cit.14954.1.S1_at	Cit.14583.1.S1_s_at
Cit.14170.1.S1_at	Cit.14816.1.S1_s_at	Cit.13250.1.S1_at	Cit.15951.1.S1_at	Cit.14958.1.S1_at	Cit.14584.1.S1_at
Cit.14221.1.S1_at	Cit.14852.1.S1_s_at	Cit.13252.1.S1_at	Cit.1597.1.S1_at	Cit.14989.1.S1_at	Cit.14601.1.S1_at
Cit.14227.1.S1_at	Cit.14865.1.S1_at	Cit.13290.1.S1_at	Cit.16016.1.S1_at	Cit.15020.1.S1_at	Cit.14611.1.S1_at
Cit.14230.1.S1_at	Cit.14885.1.S1_at	Cit.13305.1.S1_s_at	Cit.16033.1.S1_at	Cit.15044.1.S1_at	Cit.14612.1.S1_s_at
Cit.14250.1.S1_at	Cit.14900.1.S1_at	Cit.13311.1.S1_at	Cit.16035.1.S1_at	Cit.15046.1.S1_s_at	Cit.14615.1.S1_at
Cit.14256.1.S1_at	Cit.14922.1.S1_at	Cit.13313.1.S1_s_at	Cit.16093.1.S1_at	Cit.15053.1.S1_at	Cit.14617.1.S1_at
Cit.14266.1.S1_at	Cit.14938.1.S1_at	Cit.13330.1.S1_s_at	Cit.16136.1.S1_at	Cit.15112.1.S1_s_at	Cit.14622.1.S1_s_at
Cit.14284.1.S1_s_at	Cit.14954.1.S1_at	Cit.13342.1.S1_s_at	Cit.16154.1.S1_at	Cit.15140.1.S1_at	Cit.14649.1.S1_at
Cit.14287.1.S1_at	Cit.14989.1.S1_at	Cit.13387.1.S1_at	Cit.16161.1.S1_at	Cit.15144.1.S1_s_at	Cit.14654.1.S1_s_at
Cit.14333.1.S1_at	Cit.15020.1.S1_at	Cit.13398.1.S1_at	Cit.16178.1.S1_at	Cit.15145.1.S1_at	Cit.14667.1.S1_at
Cit.14353.1.S1_at	Cit.15044.1.S1_at	Cit.13410.1.S1_s_at	Cit.16190.1.S1_at	Cit.15181.1.S1_at	Cit.14675.1.S1_at
Cit.14354.1.S1_at	Cit.15049.1.S1_at	Cit.13415.1.S1_at	Cit.16227.1.S1_at	Cit.15204.1.S1_at	Cit.14683.1.S1_s_at
Cit.14363.1.S1_at	Cit.15053.1.S1_at	Cit.13434.1.S1_s_at	Cit.16318.1.S1_at	Cit.15216.1.S1_at	Cit.14693.1.S1_at
Cit.14378.1.S1_s_at	Cit.15144.1.S1_s_at	Cit.13437.1.S1_s_at	Cit.16360.1.S1_at	Cit.15257.1.S1_at	Cit.14698.1.S1_at
Cit.14390.1.S1_at	Cit.15145.1.S1_at	Cit.13444.1.S1_at	Cit.16378.1.S1_at	Cit.15282.1.S1_at	Cit.14715.1.S1_s_at
Cit.14406.1.S1_at	Cit.1517.1.S1_s_at	Cit.13456.1.S1_at	Cit.16399.1.S1_at	Cit.15288.1.S1_at	Cit.14738.1.S1_at
Cit.14423.1.S1_at	Cit.15181.1.S1_at	Cit.13474.1.S1_s_at	Cit.16402.1.S1_at	Cit.15289.1.S1_at	Cit.14749.1.S1_at
Cit.14433.1.S1_s_at	Cit.15204.1.S1_at	Cit.13517.1.S1_s_at	Cit.16413.1.S1_at	Cit.15306.1.S1_at	Cit.14768.1.S1_at
Cit.14437.1.S1_at	Cit.15210.1.S1_at	Cit.13546.1.S1_at	Cit.16441.1.S1_at	Cit.1531.1.S1_s_at	Cit.14790.1.S1_s_at
Cit.14442.1.S1_at	Cit.15216.1.S1_at	Cit.13573.1.S1_s_at	Cit.1645.1.S1_s_at	Cit.15325.1.S1_s_at	Cit.14813.1.S1_s_at
Cit.14463.1.S1_at	Cit.15228.1.S1_at	Cit.13576.1.S1_at	Cit.16514.1.S1_at	Cit.15330.1.S1_at	Cit.14816.1.S1_s_at
Cit.14470.1.S1_at	Cit.15234.1.S1_at	Cit.13577.1.S1_at	Cit.16521.1.S1_at	Cit.15345.1.S1_at	Cit.14852.1.S1_s_at
Cit.14570.1.S1_s_at	Cit.15242.1.S1_at	Cit.13617.1.S1_s_at	Cit.1662.1.S1_s_at	Cit.15373.1.S1_at	Cit.14865.1.S1_at
Cit.14575.1.S1_at	Cit.15257.1.S1_at	Cit.13643.1.S1_at	Cit.1663.1.S1_at	Cit.15381.1.S1_at	Cit.14886.1.S1_s_at
Cit.14576.1.S1_s_at	Cit.15258.1.S1_at	Cit.13658.1.S1_at	Cit.16634.1.S1_at	Cit.15396.1.S1_s_at	Cit.14890.1.S1_x_at
Cit.14583.1.S1_s_at	Cit.15282.1.S1_at	Cit.13686.1.S1_s_at	Cit.16636.1.S1_at	Cit.15400.1.S1_at	Cit.14909.1.S1_at
Cit.14584.1.S1_at	Cit.15288.1.S1_at	Cit.13692.1.S1_at	Cit.16644.1.S1_at	Cit.15400.1.S1_s_at	Cit.14938.1.S1_at
Cit.14601.1.S1_at	Cit.15289.1.S1_at	Cit.13716.1.S1_s_at	Cit.16692.1.S1_at	Cit.15401.1.S1_s_at	Cit.14939.1.S1_at
Cit.14611.1.S1_at	Cit.15306.1.S1_at	Cit.13717.1.S1_at	Cit.16807.1.S1_at	Cit.15402.1.S1_at	Cit.14954.1.S1_at
Cit.14612.1.S1_s_at	Cit.15345.1.S1_at	Cit.13732.1.S1_at	Cit.16843.1.S1_at	Cit.15404.1.S1_at	Cit.15020.1.S1_at
Cit.14615.1.S1_at	Cit.15373.1.S1_at	Cit.13733.1.S1_at	Cit.16873.1.S1_s_at	Cit.15432.1.S1_at	Cit.15044.1.S1_at
Cit.14617.1.S1_at	Cit.15381.1.S1_at	Cit.13746.1.S1_at	Cit.1688.1.S1_s_at	Cit.15483.1.S1_s_at	Cit.15053.1.S1_at
Cit.14622.1.S1_s_at	Cit.15400.1.S1_at	Cit.13754.1.S1_s_at	Cit.16913.1.S1_s_at	Cit.15524.1.S1_s_at	Cit.15112.1.S1_s_at
Cit.14649.1.S1_at	Cit.15400.1.S1_s_at	Cit.13832.1.S1_s_at	Cit.16919.1.S1_s_at	Cit.15573.1.S1_at	Cit.15140.1.S1_at
Cit.14658.1.S1_at	Cit.15401.1.S1_s_at	Cit.13838.1.S1_at	Cit.17061.1.S1_s_at	Cit.15596.1.S1_at	Cit.15144.1.S1_s_at
Cit.14662.1.S1_at	Cit.15402.1.S1_at	Cit.1385.1.S1_s_at	Cit.17071.1.S1_s_at	Cit.15613.1.S1_at	Cit.15145.1.S1_at
Cit.14667.1.S1_at	Cit.15404.1.S1_at	Cit.13858.1.S1_s_at	Cit.1713.1.S1_s_at	Cit.15625.1.S1_at	Cit.15181.1.S1_at
Cit.14675.1.S1_at	Cit.15408.1.S1_at	Cit.1386.1.S1_at	Cit.1714.1.S1_s_at	Cit.15626.1.S1_at	Cit.15257.1.S1_at
Cit.14683.1.S1_s_at	Cit.15432.1.S1_at	Cit.13868.1.S1_at	Cit.17200.1.S1_at	Cit.15635.1.S1_at	Cit.15258.1.S1_at
Cit.14698.1.S1_at	Cit.15469.1.S1_at	Cit.13896.1.S1_s_at	Cit.17254.1.S1_at	Cit.15643.1.S1_s_at	Cit.15288.1.S1_at
Cit.14712.1.S1_at	Cit.15483.1.S1_s_at	Cit.1390.1.S1_s_at	Cit.17260.1.S1_at	Cit.15654.1.S1_at	Cit.15289.1.S1_at
Cit.14732.1.S1_at	Cit.15524.1.S1_s_at	Cit.13900.1.S1_at	Cit.17264.1.S1_s_at	Cit.15671.1.S1_at	Cit.15298.1.S1_s_at
Cit.14734.1.S1_at	Cit.15573.1.S1_at	Cit.13912.1.S1_at	Cit.17265.1.S1_at	Cit.15680.1.S1_s_at	Cit.15306.1.S1_at
Cit.14738.1.S1_at	Cit.15574.1.S1_s_at	Cit.13927.1.S1_at	Cit.17322.1.S1_s_at	Cit.15694.1.S1_at	Cit.15325.1.S1_s_at
Cit.14749.1.S1_at	Cit.15596.1.S1_at	Cit.13945.1.S1_at	Cit.17336.1.S1_at	Cit.15705.1.S1_at	Cit.15345.1.S1_at
Cit.14764.1.S1_at	Cit.15606.1.S1_at	Cit.13955.1.S1_at	Cit.17347.1.S1_at	Cit.15707.1.S1_at	Cit.15346.1.S1_s_at
Cit.14768.1.S1_at	Cit.15613.1.S1_at	Cit.13956.1.S1_at	Cit.17356.1.S1_s_at	Cit.1589.1.S1_s_at	Cit.15348.1.S1_at
Cit.14778.1.S1_at	Cit.15626.1.S1_at	Cit.13973.1.S1_at	Cit.1740.1.S1_s_at	Cit.15896.1.S1_at	Cit.15373.1.S1_at
Cit.14813.1.S1_s_at	Cit.15630.1.S1_at	Cit.13984.1.S1_at	Cit.17447.1.S1_at	Cit.1592.1.S1_s_at	Cit.15381.1.S1_at
Cit.14852.1.S1_s_at	Cit.15635.1.S1_at	Cit.14000.1.S1_at	Cit.17464.1.S1_at	Cit.15951.1.S1_at	Cit.15396.1.S1_s_at
Cit.14865.1.S1_at	Cit.15643.1.S1_s_at	Cit.14019.1.S1_at	Cit.17474.1.S1_at	Cit.1597.1.S1_at	Cit.15400.1.S1_at
Cit.14886.1.S1_s_at	Cit.1568.1.S1_s_at	Cit.14030.1.S1_s_at	Cit.17508.1.S1_at	Cit.16016.1.S1_at	Cit.15400.1.S1_s_at
Cit.14900.1.S1_at	Cit.15680.1.S1_s_at	Cit.14031.1.S1_at	Cit.17526.1.S1_at	Cit.16033.1.S1_at	Cit.15402.1.S1_at
Cit.14918.1.S1_at	Cit.15694.1.S1_at	Cit.14041.1.S1_at	Cit.17576.1.S1_x_at	Cit.16035.1.S1_at	Cit.15404.1.S1_at
Cit.14938.1.S1_at	Cit.15697.1.S1_s_at	Cit.14050.1.S1_at	Cit.1760.1.S1_s_at	Cit.16091.1.S1_at	Cit.15432.1.S1_at
Cit.14939.1.S1_at	Cit.15705.1.S1_at	Cit.14069.1.S1_at	Cit.17732.1.S1_at	Cit.16093.1.S1_at	Cit.15437.1.S1_at
Cit.14954.1.S1_at	Cit.15707.1.S1_at	Cit.14078.1.S1_at	Cit.17815.1.S1_s_at	Cit.16136.1.S1_at	Cit.15483.1.S1_s_at
Cit.15007.1.S1_at	Cit.1587.1.S1_s_at	Cit.14122.1.S1_at	Cit.17835.1.S1_s_at	Cit.16161.1.S1_at	Cit.15524.1.S1_s_at
Cit.15010.1.S1_s_at	Cit.15886.1.S1_at	Cit.14131.1.S1_at	Cit.17850.1.S1_s_at	Cit.16178.1.S1_at	Cit.15573.1.S1_at
Cit.15020.1.S1_at	Cit.1589.1.S1_s_at	Cit.14148.1.S1_at	Cit.17872.1.S1_at	Cit.16190.1.S1_at	Cit.15593.1.S1_s_at
Cit.15044.1.S1_at	Cit.15896.1.S1_at	Cit.14151.1.S1_s_at	Cit.17888.1.S1_s_at	Cit.16241.1.S1_at	Cit.15596.1.S1_at
Cit.15049.1.S1_at	Cit.1592.1.S1_s_at	Cit.14170.1.S1_at	Cit.17889.1.S1_s_at	Cit.16259.1.S1_at	Cit.15613.1.S1_at
Cit.15053.1.S1_at	Cit.15951.1.S1_at	Cit.14176.1.S1_s_at	Cit.17919.1.S1_s_at	Cit.16318.1.S1_at	Cit.15625.1.S1_at
Cit.15112.1.S1_s_at	Cit.1597.1.S1_at	Cit.14227.1.S1_at	Cit.1793.1.S1_s_at	Cit.16360.1.S1_at	Cit.15626.1.S1_at
Cit.15144.1.S1_s_at	Cit.15991.1.S1_at	Cit.14230.1.S1_at	Cit.17943.1.S1_s_at	Cit.16378.1.S1_at	Cit.15635.1.S1_at
Cit.15145.1.S1_at	Cit.16016.1.S1_at	Cit.14256.1.S1_at	Cit.17977.1.S1_at	Cit.16402.1.S1_at	Cit.15643.1.S1_s_at
Cit.1517.1.S1_s_at	Cit.16021.1.S1_at	Cit.14266.1.S1_at	Cit.17992.1.S1_s_at	Cit.16403.1.S1_at	Cit.15654.1.S1_at
Cit.15181.1.S1_at	Cit.16033.1.S1_at	Cit.14271.1.S1_at	Cit.18013.1.S1_at	Cit.16441.1.S1_at	Cit.15671.1.S1_at
Cit.15204.1.S1_at	Cit.16035.1.S1_at	Cit.14284.1.S1_s_at	Cit.18050.1.S1_at	Cit.1645.1.S1_s_at	Cit.15680.1.S1_at
Cit.15216.1.S1_at	Cit.16081.1.S1_at	Cit.14287.1.S1_at	Cit.18076.1.S1_at	Cit.16514.1.S1_at	Cit.15680.1.S1_s_at
Cit.15228.1.S1_at	Cit.16093.1.S1_at	Cit.14354.1.S1_at	Cit.18076.1.S1_s_at	Cit.1654.1.S1_s_at	Cit.15694.1.S1_at
Cit.15242.1.S1_at	Cit.16136.1.S1_at	Cit.14359.1.S1_at	Cit.18111.1.S1_at	Cit.16551.1.S1_at	Cit.15705.1.S1_at
Cit.15257.1.S1_at	Cit.16154.1.S1_at	Cit.14361.1.S1_s_at	Cit.18118.1.S1_at	Cit.1662.1.S1_s_at	Cit.15707.1.S1_at
Cit.15258.1.S1_at	Cit.16161.1.S1_at	Cit.14362.1.S1_at	Cit.18118.1.S1_s_at	Cit.1663.1.S1_at	Cit.15754.1.S1_at
Cit.15288.1.S1_at	Cit.16178.1.S1_at	Cit.14378.1.S1_s_at	Cit.1814.1.S1_s_at	Cit.16634.1.S1_at	Cit.15886.1.S1_at
Cit.15289.1.S1_at	Cit.16208.1.S1_at	Cit.14410.1.S1_at	Cit.18193.1.S1_at	Cit.16671.1.S1_at	Cit.1589.1.S1_s_at
Cit.15298.1.S1_s_at	Cit.16227.1.S1_at	Cit.14423.1.S1_at	Cit.18227.1.S1_at	Cit.16688.1.S1_s_at	Cit.15896.1.S1_at
Cit.15306.1.S1_at	Cit.16241.1.S1_at	Cit.14433.1.S1_s_at	Cit.18235.1.S1_at	Cit.16700.1.S1_at	Cit.15951.1.S1_at
Cit.1531.1.S1_s_at	Cit.16248.1.S1_at	Cit.14442.1.S1_at	Cit.18260.1.S1_at	Cit.16720.1.S1_at	Cit.1597.1.S1_at
Cit.15330.1.S1_at	Cit.16263.1.S1_at	Cit.14463.1.S1_at	Cit.18277.1.S1_at	Cit.16796.1.S1_at	Cit.16016.1.S1_at
Cit.15345.1.S1_at	Cit.16318.1.S1_at	Cit.14495.1.S1_at	Cit.18294.1.S1_at	Cit.16843.1.S1_at	Cit.16021.1.S1_at
Cit.15346.1.S1_s_at	Cit.1632.1.S1_s_at	Cit.14522.1.S1_at	Cit.18305.1.S1_at	Cit.16873.1.S1_s_at	Cit.16033.1.S1_at
Cit.15348.1.S1_at	Cit.1633.1.S1_x_at	Cit.14570.1.S1_s_at	Cit.18406.1.S1_s_at	Cit.1688.1.S1_s_at	Cit.16035.1.S1_at
Cit.15373.1.S1_at	Cit.16360.1.S1_at	Cit.14575.1.S1_at	Cit.18453.1.S1_at	Cit.16913.1.S1_s_at	Cit.16039.1.S1_at
Cit.15381.1.S1_at	Cit.16369.1.S1_at	Cit.14583.1.S1_s_at	Cit.18631.1.S1_at	Cit.17057.1.S1_s_at	Cit.16093.1.S1_at
Cit.15396.1.S1_s_at	Cit.16378.1.S1_at	Cit.14584.1.S1_at	Cit.18639.1.S1_at	Cit.17061.1.S1_s_at	Cit.16136.1.S1_at
Cit.15400.1.S1_at	Cit.16402.1.S1_at	Cit.14601.1.S1_at	Cit.18726.1.S1_at	Cit.17071.1.S1_s_at	Cit.16154.1.S1_at
Cit.15400.1.S1_s_at	Cit.16427.1.S1_at	Cit.14612.1.S1_s_at	Cit.18739.1.S1_at	Cit.17110.1.S1_s_at	Cit.16178.1.S1_at
Cit.15401.1.S1_s_at	Cit.16441.1.S1_at	Cit.14615.1.S1_at	Cit.19029.1.S1_s_at	Cit.1713.1.S1_s_at	Cit.16190.1.S1_at
Cit.15402.1.S1_at	Cit.1645.1.S1_s_at	Cit.14617.1.S1_at	Cit.1907.1.S1_at	Cit.17133.1.S1_s_at	Cit.16227.1.S1_at
Cit.15408.1.S1_at	Cit.16462.1.S1_at	Cit.14622.1.S1_s_at	Cit.192.1.S1_s_at	Cit.1714.1.S1_s_at	Cit.16232.1.S1_at
Cit.15432.1.S1_at	Cit.16483.1.S1_at	Cit.14649.1.S1_at	Cit.19307.1.S1_at	Cit.17155.1.S1_at	Cit.16259.1.S1_at
Cit.15464.1.S1_at	Cit.16514.1.S1_at	Cit.14667.1.S1_at	Cit.19385.1.S1_at	Cit.17200.1.S1_at	Cit.16303.1.S1_at
Cit.15469.1.S1_at	Cit.16521.1.S1_at	Cit.14683.1.S1_s_at	Cit.19398.1.S1_at	Cit.17235.1.S1_s_at	Cit.16318.1.S1_at
Cit.15504.1.S1_s_at	Cit.16551.1.S1_at	Cit.14698.1.S1_at	Cit.194.1.S1_s_at	Cit.17254.1.S1_at	Cit.1632.1.S1_s_at
Cit.15524.1.S1_s_at	Cit.1662.1.S1_s_at	Cit.14715.1.S1_s_at	Cit.19428.1.S1_x_at	Cit.17260.1.S1_at	Cit.1633.1.S1_x_at
Cit.15570.1.S1_at	Cit.1663.1.S1_at	Cit.14749.1.S1_at	Cit.19454.1.S1_x_at	Cit.17264.1.S1_s_at	Cit.16335.1.S1_at
Cit.15573.1.S1_at	Cit.16634.1.S1_at	Cit.14762.1.S1_at	Cit.19468.1.S1_s_at	Cit.17265.1.S1_at	Cit.16360.1.S1_at
Cit.15596.1.S1_at	Cit.16644.1.S1_at	Cit.14764.1.S1_at	Cit.19471.1.S1_s_at	Cit.17313.1.S1_s_at	Cit.16378.1.S1_at
Cit.15613.1.S1_at	Cit.16671.1.S1_at	Cit.14768.1.S1_at	Cit.1951.1.S1_x_at	Cit.17347.1.S1_at	Cit.16402.1.S1_at
Cit.15625.1.S1_at	Cit.16720.1.S1_at	Cit.14773.1.S1_at	Cit.19520.1.S1_s_at	Cit.17356.1.S1_s_at	Cit.16413.1.S1_at
Cit.15626.1.S1_at	Cit.16727.1.S1_at	Cit.14778.1.S1_at	Cit.19564.1.S1_at	Cit.1740.1.S1_s_at	Cit.1645.1.S1_s_at
Cit.15643.1.S1_s_at	Cit.16735.1.S1_at	Cit.14784.1.S1_at	Cit.1966.1.S1_s_at	Cit.17447.1.S1_at	Cit.16462.1.S1_at
Cit.15654.1.S1_at	Cit.16754.1.S1_at	Cit.14790.1.S1_at	Cit.19680.1.S1_s_at	Cit.17464.1.S1_at	Cit.16483.1.S1_at
Cit.15671.1.S1_at	Cit.16807.1.S1_at	Cit.14790.1.S1_s_at	Cit.19695.1.S1_at	Cit.17526.1.S1_at	Cit.16514.1.S1_at
Cit.15680.1.S1_at	Cit.16842.1.S1_at	Cit.14813.1.S1_s_at	Cit.19706.1.S1_at	Cit.17701.1.S1_s_at	Cit.1654.1.S1_s_at
Cit.15680.1.S1_s_at	Cit.16843.1.S1_at	Cit.14852.1.S1_s_at	Cit.19708.1.S1_s_at	Cit.17840.1.S1_s_at	Cit.16551.1.S1_at
Cit.15697.1.S1_s_at	Cit.16873.1.S1_s_at	Cit.14865.1.S1_at	Cit.19727.1.S1_s_at	Cit.17850.1.S1_s_at	Cit.16603.1.S1_at
Cit.15705.1.S1_at	Cit.1688.1.S1_s_at	Cit.14900.1.S1_at	Cit.19727.1.S1_x_at	Cit.17852.1.S1_s_at	Cit.1662.1.S1_s_at
Cit.15707.1.S1_at	Cit.16913.1.S1_s_at	Cit.14922.1.S1_at	Cit.19776.1.S1_at	Cit.17853.1.S1_s_at	Cit.1663.1.S1_at
Cit.15748.1.S1_at	Cit.16919.1.S1_s_at	Cit.14938.1.S1_at	Cit.19859.1.S1_at	Cit.17872.1.S1_at	Cit.16634.1.S1_at
Cit.15778.1.S1_at	Cit.17025.1.S1_at	Cit.14954.1.S1_at	Cit.19872.1.S1_s_at	Cit.17887.1.S1_s_at	Cit.16671.1.S1_at
Cit.15810.1.S1_s_at	Cit.17066.1.S1_s_at	Cit.14989.1.S1_at	Cit.1988.1.S1_s_at	Cit.17888.1.S1_s_at	Cit.16692.1.S1_at
Cit.15857.1.S1_at	Cit.17071.1.S1_s_at	Cit.15020.1.S1_at	Cit.2001.1.S1_at	Cit.17889.1.S1_s_at	Cit.16727.1.S1_at
Cit.1587.1.S1_s_at	Cit.17110.1.S1_s_at	Cit.15030.1.S1_at	Cit.2002.1.S1_s_at	Cit.17915.1.S1_at	Cit.16843.1.S1_at
Cit.15886.1.S1_at	Cit.1713.1.S1_s_at	Cit.15044.1.S1_at	Cit.2004.1.S1_s_at	Cit.17919.1.S1_s_at	Cit.16855.1.S1_at
Cit.1589.1.S1_s_at	Cit.1714.1.S1_s_at	Cit.15046.1.S1_s_at	Cit.20071.1.S1_s_at	Cit.17977.1.S1_at	Cit.16873.1.S1_s_at
Cit.15896.1.S1_at	Cit.17200.1.S1_at	Cit.15053.1.S1_at	Cit.20128.1.S1_s_at	Cit.17981.1.S1_at	Cit.1688.1.S1_s_at
Cit.15951.1.S1_at	Cit.17203.1.S1_s_at	Cit.15144.1.S1_s_at	Cit.20248.1.S1_at	Cit.17981.1.S1_s_at	Cit.16913.1.S1_s_at
Cit.1597.1.S1_at	Cit.17215.1.S1_s_at	Cit.15145.1.S1_at	Cit.20252.1.S1_s_at	Cit.17992.1.S1_s_at	Cit.16919.1.S1_s_at
Cit.16016.1.S1_at	Cit.17254.1.S1_at	Cit.15181.1.S1_at	Cit.20286.1.S1_at	Cit.18013.1.S1_at	Cit.17071.1.S1_s_at
Cit.16033.1.S1_at	Cit.17260.1.S1_at	Cit.15216.1.S1_at	Cit.20315.1.S1_s_at	Cit.18076.1.S1_at	Cit.17110.1.S1_s_at
Cit.16035.1.S1_at	Cit.17264.1.S1_s_at	Cit.15228.1.S1_at	Cit.20336.1.S1_at	Cit.18076.1.S1_s_at	Cit.1713.1.S1_s_at
Cit.16081.1.S1_at	Cit.17322.1.S1_at	Cit.15242.1.S1_at	Cit.20378.1.S1_s_at	Cit.18118.1.S1_s_at	Cit.17133.1.S1_s_at
Cit.16093.1.S1_at	Cit.17322.1.S1_s_at	Cit.15257.1.S1_at	Cit.20405.1.S1_s_at	Cit.1814.1.S1_s_at	Cit.17155.1.S1_at
Cit.16094.1.S1_at	Cit.17330.1.S1_at	Cit.15258.1.S1_at	Cit.20504.1.S1_x_at	Cit.18192.1.S1_at	Cit.17200.1.S1_at
Cit.16136.1.S1_at	Cit.17356.1.S1_s_at	Cit.15282.1.S1_at	Cit.2051.1.S1_s_at	Cit.18193.1.S1_at	Cit.17254.1.S1_at
Cit.16154.1.S1_at	Cit.17365.1.S1_at	Cit.15288.1.S1_at	Cit.20524.1.S1_at	Cit.18227.1.S1_at	Cit.17260.1.S1_at
Cit.16161.1.S1_at	Cit.17398.1.S1_at	Cit.15289.1.S1_at	Cit.20562.1.S1_at	Cit.18235.1.S1_at	Cit.17265.1.S1_at
Cit.16178.1.S1_at	Cit.1740.1.S1_s_at	Cit.15293.1.S1_at	Cit.2063.1.S1_at	Cit.18260.1.S1_at	Cit.17313.1.S1_s_at
Cit.16190.1.S1_at	Cit.17474.1.S1_at	Cit.15298.1.S1_s_at	Cit.20676.1.S1_s_at	Cit.183.1.S1_s_at	Cit.17322.1.S1_s_at
Cit.16208.1.S1_at	Cit.17504.1.S1_at	Cit.15306.1.S1_at	Cit.20745.1.S1_s_at	Cit.18305.1.S1_at	Cit.17347.1.S1_at
Cit.16227.1.S1_at	Cit.17506.1.S1_at	Cit.1531.1.S1_s_at	Cit.20816.1.S1_at	Cit.18317.1.S1_at	Cit.17350.1.S1_at
Cit.16236.1.S1_at	Cit.17508.1.S1_at	Cit.15325.1.S1_s_at	Cit.20820.1.S1_s_at	Cit.18406.1.S1_s_at	Cit.17356.1.S1_s_at
Cit.16248.1.S1_at	Cit.1751.1.S1_s_at	Cit.15330.1.S1_at	Cit.20831.1.S1_s_at	Cit.18453.1.S1_at	Cit.17447.1.S1_at
Cit.16259.1.S1_at	Cit.17526.1.S1_at	Cit.15345.1.S1_at	Cit.20848.1.S1_at	Cit.18521.1.S1_at	Cit.17464.1.S1_at
Cit.16303.1.S1_at	Cit.1760.1.S1_s_at	Cit.15348.1.S1_at	Cit.20929.1.S1_at	Cit.18639.1.S1_at	Cit.1751.1.S1_s_at
Cit.16318.1.S1_at	Cit.17850.1.S1_s_at	Cit.15373.1.S1_at	Cit.20934.1.S1_s_at	Cit.1865.1.S1_s_at	Cit.17526.1.S1_at
Cit.1632.1.S1_s_at	Cit.17872.1.S1_at	Cit.15381.1.S1_at	Cit.21008.1.S1_at	Cit.1907.1.S1_at	Cit.17701.1.S1_s_at
Cit.1633.1.S1_x_at	Cit.17887.1.S1_s_at	Cit.15396.1.S1_s_at	Cit.21024.1.S1_at	Cit.1918.1.S1_s_at	Cit.17740.1.S1_s_at
Cit.16335.1.S1_at	Cit.17888.1.S1_s_at	Cit.15402.1.S1_at	Cit.21079.1.S1_s_at	Cit.192.1.S1_s_at	Cit.17840.1.S1_s_at
Cit.16360.1.S1_at	Cit.17889.1.S1_s_at	Cit.15404.1.S1_at	Cit.21128.1.S1_at	Cit.1923.1.S1_s_at	Cit.17850.1.S1_s_at
Cit.16369.1.S1_at	Cit.17915.1.S1_at	Cit.15432.1.S1_at	Cit.21139.1.S1_s_at	Cit.19332.1.S1_at	Cit.17872.1.S1_at
Cit.16402.1.S1_at	Cit.17919.1.S1_s_at	Cit.15483.1.S1_s_at	Cit.21177.1.S1_at	Cit.19350.1.S1_s_at	Cit.17887.1.S1_s_at
Cit.16413.1.S1_at	Cit.1793.1.S1_s_at	Cit.15524.1.S1_s_at	Cit.21179.1.S1_at	Cit.19368.1.S1_at	Cit.17888.1.S1_s_at
Cit.16427.1.S1_at	Cit.17943.1.S1_s_at	Cit.15547.1.S1_at	Cit.21208.1.S1_s_at	Cit.1937.1.S1_s_at	Cit.17889.1.S1_s_at
Cit.16441.1.S1_at	Cit.17946.1.S1_s_at	Cit.15573.1.S1_at	Cit.21226.1.S1_s_at	Cit.19378.1.S1_s_at	Cit.1790.1.S1_s_at
Cit.1645.1.S1_s_at	Cit.17977.1.S1_at	Cit.15593.1.S1_s_at	Cit.21267.1.S1_at	Cit.19385.1.S1_at	Cit.17915.1.S1_at
Cit.16462.1.S1_at	Cit.18013.1.S1_at	Cit.15596.1.S1_at	Cit.2128.1.S1_at	Cit.194.1.S1_s_at	Cit.17919.1.S1_s_at
Cit.16514.1.S1_at	Cit.18076.1.S1_at	Cit.15613.1.S1_at	Cit.2130.1.S1_x_at	Cit.19428.1.S1_x_at	Cit.17943.1.S1_s_at
Cit.16522.1.S1_at	Cit.18076.1.S1_s_at	Cit.15625.1.S1_at	Cit.2131.1.S1_s_at	Cit.19454.1.S1_x_at	Cit.17977.1.S1_at
Cit.16551.1.S1_at	Cit.18081.1.S1_at	Cit.15626.1.S1_at	Cit.21374.1.S1_at	Cit.19468.1.S1_s_at	Cit.17981.1.S1_at
Cit.1662.1.S1_s_at	Cit.18086.1.S1_at	Cit.15629.1.S1_at	Cit.21409.1.S1_at	Cit.19471.1.S1_s_at	Cit.18013.1.S1_at
Cit.1663.1.S1_at	Cit.18086.1.S1_s_at	Cit.15630.1.S1_at	Cit.21424.1.S1_s_at	Cit.1951.1.S1_x_at	Cit.18051.1.S1_at
Cit.16634.1.S1_at	Cit.18118.1.S1_at	Cit.15635.1.S1_at	Cit.21547.1.S1_s_at	Cit.19520.1.S1_s_at	Cit.18069.1.S1_at
Cit.16671.1.S1_at	Cit.18118.1.S1_s_at	Cit.15643.1.S1_s_at	Cit.21559.1.S1_s_at	Cit.19564.1.S1_at	Cit.18076.1.S1_at
Cit.16717.1.S1_at	Cit.1814.1.S1_s_at	Cit.15654.1.S1_at	Cit.21573.1.S1_at	Cit.19674.1.S1_s_at	Cit.18076.1.S1_s_at
Cit.16720.1.S1_at	Cit.18192.1.S1_at	Cit.15671.1.S1_at	Cit.21769.1.S1_at	Cit.19706.1.S1_at	Cit.1814.1.S1_s_at
Cit.16727.1.S1_at	Cit.18227.1.S1_at	Cit.1568.1.S1_s_at	Cit.21780.1.S1_at	Cit.19711.1.S1_s_at	Cit.18172.1.S1_s_at
Cit.16754.1.S1_at	Cit.18235.1.S1_at	Cit.15680.1.S1_s_at	Cit.2189.1.S1_at	Cit.19727.1.S1_s_at	Cit.18192.1.S1_at
Cit.16842.1.S1_at	Cit.18244.1.S1_at	Cit.15694.1.S1_at	Cit.21967.1.S1_at	Cit.19727.1.S1_x_at	Cit.18193.1.S1_at
Cit.16843.1.S1_at	Cit.18294.1.S1_at	Cit.15697.1.S1_s_at	Cit.21973.1.S1_s_at	Cit.19728.1.S1_s_at	Cit.18227.1.S1_at
Cit.16855.1.S1_at	Cit.18305.1.S1_at	Cit.15705.1.S1_at	Cit.21982.1.S1_at	Cit.19801.1.S1_s_at	Cit.18235.1.S1_at
Cit.16873.1.S1_s_at	Cit.18406.1.S1_s_at	Cit.15707.1.S1_at	Cit.22036.1.S1_at	Cit.19859.1.S1_at	Cit.18296.1.S1_at
Cit.1688.1.S1_s_at	Cit.18521.1.S1_at	Cit.15708.1.S1_s_at	Cit.22041.1.S1_s_at	Cit.1988.1.S1_s_at	Cit.18305.1.S1_at
Cit.16913.1.S1_s_at	Cit.18527.1.S1_s_at	Cit.15810.1.S1_s_at	Cit.22048.1.S1_s_at	Cit.2001.1.S1_at	Cit.18317.1.S1_at
Cit.16919.1.S1_s_at	Cit.18623.1.S1_at	Cit.15886.1.S1_at	Cit.22075.1.S1_s_at	Cit.20012.1.S1_s_at	Cit.18406.1.S1_s_at
Cit.17071.1.S1_s_at	Cit.18631.1.S1_at	Cit.1589.1.S1_s_at	Cit.22079.1.S1_s_at	Cit.2002.1.S1_s_at	Cit.18453.1.S1_at
Cit.17110.1.S1_s_at	Cit.18639.1.S1_at	Cit.15896.1.S1_at	Cit.22099.1.S1_s_at	Cit.2004.1.S1_s_at	Cit.18521.1.S1_at
Cit.1713.1.S1_s_at	Cit.19029.1.S1_s_at	Cit.1592.1.S1_s_at	Cit.22137.1.S1_s_at	Cit.20071.1.S1_s_at	Cit.18527.1.S1_s_at
Cit.1714.1.S1_s_at	Cit.192.1.S1_s_at	Cit.15951.1.S1_at	Cit.22179.1.S1_s_at	Cit.20128.1.S1_s_at	Cit.18639.1.S1_at
Cit.17184.1.S1_s_at	Cit.1923.1.S1_s_at	Cit.1597.1.S1_at	Cit.22187.1.S1_s_at	Cit.20252.1.S1_s_at	Cit.1865.1.S1_s_at
Cit.17200.1.S1_at	Cit.19350.1.S1_s_at	Cit.16016.1.S1_at	Cit.22214.1.S1_at	Cit.20286.1.S1_at	Cit.18933.1.S1_s_at
Cit.17203.1.S1_s_at	Cit.19368.1.S1_at	Cit.16033.1.S1_at	Cit.22234.1.S1_s_at	Cit.20315.1.S1_s_at	Cit.18981.1.S1_at
Cit.17215.1.S1_s_at	Cit.19378.1.S1_s_at	Cit.16035.1.S1_at	Cit.22273.1.S1_at	Cit.20336.1.S1_at	Cit.1907.1.S1_at
Cit.17235.1.S1_s_at	Cit.19385.1.S1_at	Cit.16081.1.S1_at	Cit.22278.1.S1_s_at	Cit.20378.1.S1_s_at	Cit.19124.1.S1_s_at
Cit.17254.1.S1_at	Cit.19385.1.S1_s_at	Cit.16093.1.S1_at	Cit.22319.1.S1_s_at	Cit.20405.1.S1_s_at	Cit.19350.1.S1_s_at
Cit.17260.1.S1_at	Cit.19428.1.S1_x_at	Cit.16136.1.S1_at	Cit.2233.1.S1_s_at	Cit.20495.1.S1_at	Cit.19363.1.S1_s_at
Cit.17322.1.S1_at	Cit.19454.1.S1_x_at	Cit.16154.1.S1_at	Cit.22379.1.S1_at	Cit.2051.1.S1_s_at	Cit.19378.1.S1_s_at
Cit.17322.1.S1_s_at	Cit.19458.1.S1_at	Cit.16161.1.S1_at	Cit.22386.1.S1_s_at	Cit.20524.1.S1_at	Cit.19385.1.S1_at
Cit.17347.1.S1_at	Cit.19468.1.S1_s_at	Cit.16178.1.S1_at	Cit.22527.1.S1_s_at	Cit.20562.1.S1_at	Cit.19385.1.S1_s_at
Cit.17356.1.S1_s_at	Cit.19471.1.S1_s_at	Cit.16190.1.S1_at	Cit.2254.1.S1_s_at	Cit.2063.1.S1_at	Cit.19454.1.S1_x_at
Cit.17365.1.S1_at	Cit.1951.1.S1_x_at	Cit.16227.1.S1_at	Cit.22561.1.S1_at	Cit.20816.1.S1_at	Cit.19458.1.S1_at
Cit.17382.1.S1_at	Cit.19564.1.S1_at	Cit.16241.1.S1_at	Cit.22609.1.S1_s_at	Cit.20820.1.S1_s_at	Cit.19468.1.S1_s_at
Cit.1740.1.S1_s_at	Cit.1960.1.S1_s_at	Cit.16259.1.S1_at	Cit.22614.1.S1_at	Cit.20831.1.S1_s_at	Cit.1951.1.S1_x_at
Cit.17447.1.S1_at	Cit.1962.1.S1_s_at	Cit.16303.1.S1_at	Cit.22652.1.S1_s_at	Cit.20947.1.S1_s_at	Cit.19564.1.S1_at
Cit.17464.1.S1_at	Cit.19680.1.S1_s_at	Cit.1633.1.S1_x_at	Cit.22679.1.S1_s_at	Cit.21008.1.S1_at	Cit.19680.1.S1_s_at
Cit.17466.1.S1_at	Cit.19706.1.S1_at	Cit.16360.1.S1_at	Cit.2268.1.S1_at	Cit.21024.1.S1_at	Cit.19711.1.S1_s_at
Cit.17474.1.S1_at	Cit.19708.1.S1_s_at	Cit.16378.1.S1_at	Cit.2269.1.S1_s_at	Cit.21047.1.S1_s_at	Cit.19727.1.S1_s_at
Cit.17483.1.S1_at	Cit.19711.1.S1_s_at	Cit.1639.1.S1_s_at	Cit.22730.1.S1_at	Cit.21079.1.S1_s_at	Cit.19727.1.S1_x_at
Cit.17504.1.S1_at	Cit.19727.1.S1_s_at	Cit.16441.1.S1_at	Cit.22732.1.S1_s_at	Cit.21128.1.S1_at	Cit.19859.1.S1_at
Cit.17508.1.S1_at	Cit.19727.1.S1_x_at	Cit.1645.1.S1_s_at	Cit.22778.1.S1_at	Cit.21156.1.S1_s_at	Cit.1988.1.S1_s_at
Cit.1751.1.S1_s_at	Cit.19728.1.S1_s_at	Cit.16462.1.S1_at	Cit.23097.1.S1_s_at	Cit.21179.1.S1_at	Cit.2001.1.S1_at
Cit.17514.1.S1_at	Cit.19801.1.S1_s_at	Cit.16483.1.S1_at	Cit.23101.1.S1_s_at	Cit.21208.1.S1_at	Cit.20012.1.S1_s_at
Cit.17526.1.S1_at	Cit.19859.1.S1_at	Cit.16514.1.S1_at	Cit.23129.1.S1_at	Cit.21208.1.S1_s_at	Cit.2002.1.S1_s_at
Cit.17561.1.S1_s_at	Cit.1988.1.S1_s_at	Cit.16521.1.S1_at	Cit.23223.1.S1_s_at	Cit.21226.1.S1_s_at	Cit.2004.1.S1_s_at
Cit.1760.1.S1_s_at	Cit.2001.1.S1_at	Cit.16522.1.S1_at	Cit.23282.1.S1_at	Cit.2130.1.S1_x_at	Cit.20071.1.S1_s_at
Cit.17701.1.S1_s_at	Cit.20012.1.S1_s_at	Cit.1662.1.S1_s_at	Cit.23283.1.S1_s_at	Cit.2131.1.S1_s_at	Cit.20128.1.S1_s_at
Cit.17776.1.S1_at	Cit.2002.1.S1_s_at	Cit.1663.1.S1_at	Cit.23301.1.S1_s_at	Cit.21341.1.S1_at	Cit.20252.1.S1_s_at
Cit.17815.1.S1_s_at	Cit.2004.1.S1_s_at	Cit.16634.1.S1_at	Cit.23308.1.S1_s_at	Cit.21409.1.S1_at	Cit.20286.1.S1_at
Cit.17835.1.S1_s_at	Cit.20071.1.S1_s_at	Cit.16636.1.S1_at	Cit.23340.1.S1_at	Cit.21424.1.S1_s_at	Cit.20315.1.S1_s_at
Cit.17850.1.S1_s_at	Cit.20128.1.S1_s_at	Cit.16688.1.S1_s_at	Cit.23382.1.S1_s_at	Cit.21547.1.S1_s_at	Cit.20336.1.S1_at
Cit.17852.1.S1_s_at	Cit.2014.1.S1_s_at	Cit.16692.1.S1_at	Cit.23452.1.S1_at	Cit.21559.1.S1_s_at	Cit.20378.1.S1_s_at
Cit.17853.1.S1_s_at	Cit.20252.1.S1_s_at	Cit.16700.1.S1_at	Cit.23470.1.S1_s_at	Cit.21573.1.S1_at	Cit.20405.1.S1_s_at
Cit.17872.1.S1_at	Cit.20268.1.S1_at	Cit.16727.1.S1_at	Cit.23510.1.S1_s_at	Cit.21582.1.S1_s_at	Cit.2041.1.S1_s_at
Cit.17887.1.S1_s_at	Cit.20286.1.S1_at	Cit.16796.1.S1_at	Cit.23577.1.S1_s_at	Cit.21654.1.S1_s_at	Cit.20495.1.S1_at
Cit.17889.1.S1_s_at	Cit.20315.1.S1_s_at	Cit.16807.1.S1_at	Cit.23618.1.S1_s_at	Cit.21769.1.S1_at	Cit.20498.1.S1_at
Cit.1790.1.S1_s_at	Cit.20336.1.S1_at	Cit.16839.1.S1_at	Cit.23784.1.S1_s_at	Cit.21839.1.S1_s_at	Cit.2051.1.S1_s_at
Cit.17908.1.S1_s_at	Cit.20378.1.S1_s_at	Cit.16843.1.S1_at	Cit.23784.1.S1_x_at	Cit.2189.1.S1_at	Cit.20524.1.S1_at
Cit.17915.1.S1_at	Cit.20405.1.S1_s_at	Cit.1688.1.S1_s_at	Cit.23790.1.S1_s_at	Cit.219.1.S1_s_at	Cit.20562.1.S1_at
Cit.17919.1.S1_s_at	Cit.2041.1.S1_s_at	Cit.16900.1.S1_x_at	Cit.23811.1.S1_at	Cit.21952.1.S1_at	Cit.2063.1.S1_at
Cit.17943.1.S1_s_at	Cit.20495.1.S1_at	Cit.16913.1.S1_s_at	Cit.23814.1.S1_s_at	Cit.21967.1.S1_at	Cit.2063.1.S1_s_at
Cit.17949.1.S1_s_at	Cit.20498.1.S1_at	Cit.16919.1.S1_s_at	Cit.23815.1.S1_s_at	Cit.21982.1.S1_at	Cit.20820.1.S1_s_at
Cit.17977.1.S1_at	Cit.20504.1.S1_x_at	Cit.16922.1.S1_s_at	Cit.23820.1.S1_s_at	Cit.21995.1.S1_s_at	Cit.20831.1.S1_s_at
Cit.17981.1.S1_at	Cit.20546.1.S1_at	Cit.17057.1.S1_s_at	Cit.23822.1.S1_s_at	Cit.22030.1.S1_at	Cit.20839.1.S1_s_at
Cit.17981.1.S1_s_at	Cit.20562.1.S1_at	Cit.17071.1.S1_s_at	Cit.23829.1.S1_s_at	Cit.22036.1.S1_at	Cit.20848.1.S1_at
Cit.17985.1.S1_s_at	Cit.20576.1.S1_at	Cit.1713.1.S1_s_at	Cit.23842.1.S1_s_at	Cit.22041.1.S1_s_at	Cit.20947.1.S1_s_at
Cit.17986.1.S1_s_at	Cit.2063.1.S1_at	Cit.17133.1.S1_s_at	Cit.23915.1.S1_at	Cit.22048.1.S1_s_at	Cit.21008.1.S1_at
Cit.17992.1.S1_s_at	Cit.2063.1.S1_s_at	Cit.1714.1.S1_s_at	Cit.23965.1.S1_at	Cit.22075.1.S1_s_at	Cit.21079.1.S1_s_at
Cit.18013.1.S1_at	Cit.20658.1.S1_s_at	Cit.17200.1.S1_at	Cit.23967.1.S1_s_at	Cit.22099.1.S1_s_at	Cit.21116.1.S1_s_at
Cit.18076.1.S1_at	Cit.20676.1.S1_s_at	Cit.17203.1.S1_s_at	Cit.24017.1.S1_at	Cit.22137.1.S1_s_at	Cit.21128.1.S1_at
Cit.18076.1.S1_s_at	Cit.20709.1.S1_s_at	Cit.17254.1.S1_at	Cit.24044.1.S1_s_at	Cit.22179.1.S1_s_at	Cit.21139.1.S1_s_at
Cit.18080.1.S1_at	Cit.20816.1.S1_at	Cit.17260.1.S1_at	Cit.24062.1.S1_s_at	Cit.22187.1.S1_s_at	Cit.21208.1.S1_at
Cit.18118.1.S1_at	Cit.20820.1.S1_s_at	Cit.17264.1.S1_s_at	Cit.24163.1.S1_s_at	Cit.22214.1.S1_at	Cit.21208.1.S1_s_at
Cit.18118.1.S1_s_at	Cit.20831.1.S1_s_at	Cit.17265.1.S1_at	Cit.24179.1.S1_at	Cit.22234.1.S1_s_at	Cit.2130.1.S1_x_at
Cit.1814.1.S1_s_at	Cit.20848.1.S1_at	Cit.17321.1.S1_s_at	Cit.24299.1.S1_at	Cit.22278.1.S1_s_at	Cit.2131.1.S1_s_at
Cit.18192.1.S1_at	Cit.20929.1.S1_at	Cit.17322.1.S1_at	Cit.24331.1.S1_s_at	Cit.22297.1.S1_s_at	Cit.21409.1.S1_at
Cit.18227.1.S1_at	Cit.21008.1.S1_at	Cit.17322.1.S1_s_at	Cit.24458.1.S1_s_at	Cit.2233.1.S1_s_at	Cit.21547.1.S1_s_at
Cit.18235.1.S1_at	Cit.21024.1.S1_at	Cit.17356.1.S1_s_at	Cit.24490.1.S1_s_at	Cit.22379.1.S1_at	Cit.21559.1.S1_s_at
Cit.18244.1.S1_at	Cit.21079.1.S1_s_at	Cit.17447.1.S1_at	Cit.24570.1.S1_at	Cit.22386.1.S1_s_at	Cit.21582.1.S1_s_at
Cit.18294.1.S1_at	Cit.21156.1.S1_s_at	Cit.17464.1.S1_at	Cit.24570.1.S1_x_at	Cit.22448.1.S1_s_at	Cit.21654.1.S1_s_at
Cit.18296.1.S1_at	Cit.21193.1.S1_s_at	Cit.1751.1.S1_s_at	Cit.24600.1.S1_at	Cit.22504.1.S1_s_at	Cit.21700.1.S1_at
Cit.18305.1.S1_at	Cit.21208.1.S1_at	Cit.17526.1.S1_at	Cit.24771.1.S1_s_at	Cit.22527.1.S1_s_at	Cit.21769.1.S1_at
Cit.18325.1.S1_s_at	Cit.21208.1.S1_s_at	Cit.17596.1.S1_s_at	Cit.24936.1.S1_x_at	Cit.2254.1.S1_s_at	Cit.2189.1.S1_at
Cit.18406.1.S1_s_at	Cit.21226.1.S1_s_at	Cit.17625.1.S1_s_at	Cit.24948.1.S1_s_at	Cit.22596.1.S1_s_at	Cit.219.1.S1_s_at
Cit.18425.1.S1_at	Cit.21267.1.S1_at	Cit.17693.1.S1_s_at	Cit.2499.1.S1_s_at	Cit.22609.1.S1_s_at	Cit.21952.1.S1_at
Cit.18453.1.S1_at	Cit.2128.1.S1_at	Cit.17701.1.S1_s_at	Cit.25101.1.S1_at	Cit.22679.1.S1_s_at	Cit.21967.1.S1_at
Cit.18490.1.S1_at	Cit.2130.1.S1_x_at	Cit.17815.1.S1_s_at	Cit.25144.1.S1_at	Cit.2269.1.S1_s_at	Cit.21968.1.S1_at
Cit.18521.1.S1_at	Cit.2131.1.S1_s_at	Cit.17850.1.S1_s_at	Cit.25165.1.S1_s_at	Cit.22730.1.S1_at	Cit.21982.1.S1_at
Cit.18527.1.S1_s_at	Cit.21341.1.S1_at	Cit.17852.1.S1_s_at	Cit.25185.1.S1_at	Cit.22732.1.S1_s_at	Cit.22032.1.S1_at
Cit.1860.1.S1_s_at	Cit.21356.1.S1_s_at	Cit.17853.1.S1_s_at	Cit.25285.1.S1_at	Cit.22939.1.S1_s_at	Cit.22036.1.S1_at
Cit.18631.1.S1_at	Cit.21374.1.S1_at	Cit.17872.1.S1_at	Cit.25301.1.S1_s_at	Cit.22946.1.S1_s_at	Cit.22041.1.S1_s_at
Cit.18639.1.S1_at	Cit.21409.1.S1_at	Cit.17888.1.S1_s_at	Cit.2533.1.S1_s_at	Cit.23097.1.S1_s_at	Cit.22048.1.S1_s_at
Cit.1865.1.S1_s_at	Cit.21424.1.S1_s_at	Cit.17889.1.S1_s_at	Cit.25424.1.S1_at	Cit.23101.1.S1_s_at	Cit.22099.1.S1_s_at
Cit.18726.1.S1_at	Cit.21559.1.S1_s_at	Cit.1790.1.S1_s_at	Cit.25539.1.S1_at	Cit.23112.1.S1_s_at	Cit.22179.1.S1_s_at
Cit.18981.1.S1_at	Cit.21582.1.S1_s_at	Cit.17915.1.S1_at	Cit.2556.1.S1_s_at	Cit.23129.1.S1_at	Cit.22214.1.S1_at
Cit.1917.1.S1_s_at	Cit.21654.1.S1_s_at	Cit.17919.1.S1_s_at	Cit.25640.1.S1_at	Cit.23186.1.S1_s_at	Cit.22234.1.S1_s_at
Cit.192.1.S1_s_at	Cit.21769.1.S1_at	Cit.17943.1.S1_s_at	Cit.25724.1.S1_at	Cit.23223.1.S1_s_at	Cit.22262.1.S1_at
Cit.1923.1.S1_s_at	Cit.21780.1.S1_at	Cit.17977.1.S1_at	Cit.25727.1.S1_s_at	Cit.23283.1.S1_s_at	Cit.22278.1.S1_s_at
Cit.19350.1.S1_s_at	Cit.21787.1.S1_at	Cit.17981.1.S1_at	Cit.25753.1.S1_at	Cit.23308.1.S1_s_at	Cit.22297.1.S1_s_at
Cit.19368.1.S1_at	Cit.2189.1.S1_at	Cit.17981.1.S1_s_at	Cit.25758.1.S1_s_at	Cit.23340.1.S1_at	Cit.2233.1.S1_s_at
Cit.19378.1.S1_s_at	Cit.219.1.S1_s_at	Cit.17992.1.S1_s_at	Cit.25774.1.S1_s_at	Cit.23354.1.S1_s_at	Cit.22379.1.S1_at
Cit.19385.1.S1_at	Cit.21967.1.S1_at	Cit.18013.1.S1_at	Cit.26012.1.S1_at	Cit.23435.1.S1_s_at	Cit.22504.1.S1_s_at
Cit.19385.1.S1_s_at	Cit.21982.1.S1_at	Cit.18069.1.S1_at	Cit.26077.1.S1_at	Cit.23452.1.S1_at	Cit.22527.1.S1_s_at
Cit.194.1.S1_s_at	Cit.22032.1.S1_at	Cit.18076.1.S1_at	Cit.26191.1.S1_at	Cit.23470.1.S1_s_at	Cit.2254.1.S1_s_at
Cit.19428.1.S1_x_at	Cit.22036.1.S1_at	Cit.18076.1.S1_s_at	Cit.26191.1.S1_s_at	Cit.23618.1.S1_s_at	Cit.22561.1.S1_at
Cit.19454.1.S1_x_at	Cit.22041.1.S1_s_at	Cit.18086.1.S1_s_at	Cit.26263.1.S1_at	Cit.23687.1.S1_s_at	Cit.22609.1.S1_s_at
Cit.19458.1.S1_at	Cit.22075.1.S1_s_at	Cit.18111.1.S1_at	Cit.26336.1.S1_at	Cit.2373.1.S1_s_at	Cit.22652.1.S1_s_at
Cit.19471.1.S1_s_at	Cit.22137.1.S1_s_at	Cit.18118.1.S1_at	Cit.26354.1.S1_s_at	Cit.2377.1.S1_s_at	Cit.22666.1.S1_at
Cit.1951.1.S1_x_at	Cit.22179.1.S1_s_at	Cit.18118.1.S1_s_at	Cit.26400.1.S1_s_at	Cit.23784.1.S1_x_at	Cit.22679.1.S1_s_at
Cit.19520.1.S1_s_at	Cit.22187.1.S1_s_at	Cit.1814.1.S1_s_at	Cit.2644.1.S1_s_at	Cit.23790.1.S1_s_at	Cit.2269.1.S1_s_at
Cit.19564.1.S1_at	Cit.22234.1.S1_s_at	Cit.18192.1.S1_at	Cit.26541.1.S1_at	Cit.23811.1.S1_at	Cit.22730.1.S1_at
Cit.1962.1.S1_s_at	Cit.22262.1.S1_at	Cit.18227.1.S1_at	Cit.26637.1.S1_s_at	Cit.23815.1.S1_s_at	Cit.22732.1.S1_s_at
Cit.19674.1.S1_s_at	Cit.22273.1.S1_at	Cit.18235.1.S1_at	Cit.26667.1.S1_at	Cit.23842.1.S1_s_at	Cit.2293.1.S1_s_at
Cit.19680.1.S1_s_at	Cit.22319.1.S1_s_at	Cit.18242.1.S1_s_at	Cit.26686.1.S1_at	Cit.23911.1.S1_at	Cit.22939.1.S1_s_at
Cit.19708.1.S1_s_at	Cit.2233.1.S1_s_at	Cit.18244.1.S1_at	Cit.26694.1.S1_at	Cit.23915.1.S1_at	Cit.22946.1.S1_s_at
Cit.19711.1.S1_s_at	Cit.22379.1.S1_at	Cit.18277.1.S1_at	Cit.26697.1.S1_s_at	Cit.23965.1.S1_at	Cit.23097.1.S1_s_at
Cit.19727.1.S1_s_at	Cit.22386.1.S1_s_at	Cit.18296.1.S1_at	Cit.26727.1.S1_at	Cit.23967.1.S1_s_at	Cit.23101.1.S1_s_at
Cit.19727.1.S1_x_at	Cit.22448.1.S1_s_at	Cit.18305.1.S1_at	Cit.2681.1.S1_s_at	Cit.2403.1.S1_s_at	Cit.23112.1.S1_s_at
Cit.19764.1.S1_s_at	Cit.22469.1.S1_s_at	Cit.18406.1.S1_s_at	Cit.26896.1.S1_s_at	Cit.24058.1.S1_s_at	Cit.23129.1.S1_at
Cit.19776.1.S1_at	Cit.22527.1.S1_s_at	Cit.18453.1.S1_at	Cit.26904.1.S1_at	Cit.24062.1.S1_s_at	Cit.23186.1.S1_s_at
Cit.19801.1.S1_s_at	Cit.22609.1.S1_s_at	Cit.18521.1.S1_at	Cit.26938.1.S1_at	Cit.24163.1.S1_s_at	Cit.23223.1.S1_s_at
Cit.19859.1.S1_at	Cit.22614.1.S1_at	Cit.18527.1.S1_s_at	Cit.2694.1.S1_at	Cit.24179.1.S1_at	Cit.23283.1.S1_s_at
Cit.19872.1.S1_s_at	Cit.22652.1.S1_s_at	Cit.18631.1.S1_at	Cit.26968.1.S1_s_at	Cit.24299.1.S1_at	Cit.23340.1.S1_at
Cit.1988.1.S1_s_at	Cit.22679.1.S1_s_at	Cit.18639.1.S1_at	Cit.26969.1.S1_s_at	Cit.24331.1.S1_s_at	Cit.23352.1.S1_at
Cit.2001.1.S1_at	Cit.2268.1.S1_at	Cit.1865.1.S1_s_at	Cit.27008.1.S1_s_at	Cit.24570.1.S1_at	Cit.23382.1.S1_s_at
Cit.20012.1.S1_s_at	Cit.2269.1.S1_s_at	Cit.19029.1.S1_s_at	Cit.27033.1.S1_at	Cit.24570.1.S1_x_at	Cit.23441.1.S1_at
Cit.2002.1.S1_s_at	Cit.22730.1.S1_at	Cit.1906.1.S1_s_at	Cit.2710.1.S1_s_at	Cit.2458.1.S1_s_at	Cit.23452.1.S1_at
Cit.2004.1.S1_s_at	Cit.22732.1.S1_s_at	Cit.1907.1.S1_at	Cit.2712.1.S1_s_at	Cit.2460.1.S1_s_at	Cit.23470.1.S1_s_at
Cit.20128.1.S1_s_at	Cit.22861.1.S1_at	Cit.1923.1.S1_s_at	Cit.27127.1.S1_at	Cit.24600.1.S1_at	Cit.23510.1.S1_s_at
Cit.2014.1.S1_s_at	Cit.2293.1.S1_s_at	Cit.19350.1.S1_s_at	Cit.27169.1.S1_x_at	Cit.24646.1.S1_s_at	Cit.23577.1.S1_s_at
Cit.20248.1.S1_at	Cit.22946.1.S1_s_at	Cit.19363.1.S1_s_at	Cit.27224.1.S1_at	Cit.24936.1.S1_x_at	Cit.23618.1.S1_s_at
Cit.20252.1.S1_s_at	Cit.230.1.S1_s_at	Cit.19368.1.S1_at	Cit.2730.1.S1_at	Cit.24948.1.S1_s_at	Cit.23623.1.S1_s_at
Cit.20269.1.S1_s_at	Cit.23065.1.S1_s_at	Cit.19378.1.S1_s_at	Cit.27330.1.S1_at	Cit.25144.1.S1_at	Cit.23670.1.S1_at
Cit.20286.1.S1_at	Cit.23097.1.S1_s_at	Cit.19385.1.S1_at	Cit.27364.1.S1_s_at	Cit.25285.1.S1_at	Cit.23687.1.S1_s_at
Cit.20315.1.S1_s_at	Cit.23101.1.S1_s_at	Cit.19385.1.S1_s_at	Cit.27419.1.S1_s_at	Cit.2533.1.S1_s_at	Cit.23756.1.S1_s_at
Cit.20336.1.S1_at	Cit.23112.1.S1_s_at	Cit.19398.1.S1_at	Cit.27475.1.S1_s_at	Cit.25424.1.S1_at	Cit.2377.1.S1_s_at
Cit.20378.1.S1_s_at	Cit.23129.1.S1_at	Cit.19428.1.S1_x_at	Cit.2753.1.S1_s_at	Cit.25528.1.S1_at	Cit.23784.1.S1_s_at
Cit.20405.1.S1_s_at	Cit.23186.1.S1_s_at	Cit.19454.1.S1_x_at	Cit.27962.1.S1_at	Cit.25539.1.S1_at	Cit.23790.1.S1_s_at
Cit.20495.1.S1_at	Cit.23189.1.S1_at	Cit.19458.1.S1_at	Cit.27971.1.S1_at	Cit.2556.1.S1_s_at	Cit.23811.1.S1_at
Cit.20504.1.S1_x_at	Cit.23223.1.S1_s_at	Cit.19468.1.S1_s_at	Cit.28009.1.S1_at	Cit.25607.1.S1_s_at	Cit.23814.1.S1_s_at
Cit.2051.1.S1_s_at	Cit.23282.1.S1_at	Cit.19471.1.S1_s_at	Cit.28009.1.S1_s_at	Cit.25611.1.S1_at	Cit.23815.1.S1_s_at
Cit.20524.1.S1_at	Cit.23308.1.S1_s_at	Cit.1951.1.S1_x_at	Cit.28069.1.S1_at	Cit.25614.1.S1_s_at	Cit.23842.1.S1_s_at
Cit.20546.1.S1_at	Cit.23337.1.S1_s_at	Cit.19564.1.S1_at	Cit.281.1.S1_x_at	Cit.25640.1.S1_at	Cit.23903.1.S1_s_at
Cit.2063.1.S1_at	Cit.23352.1.S1_at	Cit.19695.1.S1_at	Cit.28147.1.S1_at	Cit.25753.1.S1_at	Cit.23915.1.S1_at
Cit.20667.1.S1_s_at	Cit.23382.1.S1_s_at	Cit.19706.1.S1_at	Cit.28162.1.S1_at	Cit.25774.1.S1_s_at	Cit.23965.1.S1_at
Cit.20745.1.S1_s_at	Cit.23441.1.S1_at	Cit.19711.1.S1_s_at	Cit.28185.1.S1_at	Cit.26012.1.S1_at	Cit.23967.1.S1_s_at
Cit.20820.1.S1_s_at	Cit.23452.1.S1_at	Cit.19764.1.S1_s_at	Cit.28246.1.S1_at	Cit.26169.1.S1_s_at	Cit.2403.1.S1_s_at
Cit.20831.1.S1_s_at	Cit.23455.1.S1_at	Cit.19776.1.S1_at	Cit.2827.1.S1_at	Cit.26191.1.S1_at	Cit.24044.1.S1_s_at
Cit.20947.1.S1_s_at	Cit.23466.1.S1_s_at	Cit.19785.1.S1_s_at	Cit.2827.1.S1_s_at	Cit.26191.1.S1_s_at	Cit.24057.1.S1_at
Cit.21008.1.S1_at	Cit.23470.1.S1_s_at	Cit.19801.1.S1_s_at	Cit.28270.1.S1_at	Cit.26251.1.S1_at	Cit.24058.1.S1_s_at
Cit.21079.1.S1_s_at	Cit.23510.1.S1_s_at	Cit.19859.1.S1_at	Cit.28315.1.S1_s_at	Cit.26307.1.S1_s_at	Cit.24062.1.S1_s_at
Cit.21116.1.S1_s_at	Cit.23577.1.S1_s_at	Cit.19872.1.S1_s_at	Cit.28332.1.S1_at	Cit.26317.1.S1_at	Cit.24163.1.S1_s_at
Cit.21139.1.S1_s_at	Cit.23618.1.S1_s_at	Cit.1988.1.S1_s_at	Cit.2846.1.S1_at	Cit.26320.1.S1_s_at	Cit.24179.1.S1_at
Cit.21177.1.S1_at	Cit.23623.1.S1_s_at	Cit.2001.1.S1_at	Cit.2856.1.S1_s_at	Cit.26336.1.S1_at	Cit.24299.1.S1_at
Cit.21179.1.S1_at	Cit.23670.1.S1_at	Cit.20012.1.S1_s_at	Cit.28574.1.S1_s_at	Cit.26340.1.S1_at	Cit.24331.1.S1_s_at
Cit.21208.1.S1_at	Cit.23687.1.S1_s_at	Cit.2002.1.S1_s_at	Cit.28608.1.S1_at	Cit.26354.1.S1_s_at	Cit.24381.1.S1_s_at
Cit.21226.1.S1_s_at	Cit.2377.1.S1_s_at	Cit.2004.1.S1_s_at	Cit.28621.1.S1_at	Cit.26365.1.S1_at	Cit.2443.1.S1_s_at
Cit.2128.1.S1_at	Cit.23784.1.S1_s_at	Cit.20071.1.S1_s_at	Cit.28733.1.S1_at	Cit.26400.1.S1_s_at	Cit.24570.1.S1_at
Cit.2130.1.S1_x_at	Cit.23784.1.S1_x_at	Cit.20252.1.S1_s_at	Cit.2887.1.S1_s_at	Cit.2644.1.S1_s_at	Cit.24570.1.S1_x_at
Cit.2131.1.S1_s_at	Cit.23790.1.S1_s_at	Cit.20286.1.S1_at	Cit.2889.1.S1_at	Cit.26540.1.S1_at	Cit.2458.1.S1_s_at
Cit.21341.1.S1_at	Cit.23811.1.S1_at	Cit.20315.1.S1_s_at	Cit.2890.1.S1_s_at	Cit.26541.1.S1_at	Cit.24600.1.S1_at
Cit.21356.1.S1_s_at	Cit.23814.1.S1_s_at	Cit.20336.1.S1_at	Cit.2895.1.S1_at	Cit.26637.1.S1_s_at	Cit.24771.1.S1_s_at
Cit.21409.1.S1_at	Cit.23815.1.S1_s_at	Cit.20378.1.S1_s_at	Cit.29173.1.S1_s_at	Cit.26666.1.S1_s_at	Cit.24948.1.S1_s_at
Cit.21424.1.S1_s_at	Cit.23829.1.S1_s_at	Cit.20405.1.S1_s_at	Cit.2927.1.S1_s_at	Cit.26694.1.S1_at	Cit.25019.1.S1_s_at
Cit.21654.1.S1_s_at	Cit.23842.1.S1_s_at	Cit.2041.1.S1_s_at	Cit.2928.1.S1_s_at	Cit.26697.1.S1_s_at	Cit.25026.1.S1_s_at
Cit.21724.1.S1_at	Cit.23886.1.S1_at	Cit.20495.1.S1_at	Cit.2932.1.S1_s_at	Cit.26896.1.S1_s_at	Cit.25101.1.S1_at
Cit.21724.1.S1_x_at	Cit.23911.1.S1_at	Cit.2051.1.S1_s_at	Cit.29323.1.S1_s_at	Cit.26904.1.S1_at	Cit.25185.1.S1_at
Cit.21787.1.S1_at	Cit.23967.1.S1_s_at	Cit.20536.1.S1_at	Cit.2933.1.S1_s_at	Cit.2694.1.S1_at	Cit.25285.1.S1_at
Cit.21857.1.S1_at	Cit.24017.1.S1_at	Cit.20562.1.S1_at	Cit.29348.1.S1_s_at	Cit.26968.1.S1_s_at	Cit.2533.1.S1_s_at
Cit.21869.1.S1_s_at	Cit.2403.1.S1_s_at	Cit.2063.1.S1_at	Cit.29457.1.S1_s_at	Cit.26969.1.S1_s_at	Cit.25416.1.S1_s_at
Cit.2189.1.S1_at	Cit.24057.1.S1_at	Cit.2063.1.S1_s_at	Cit.29468.1.S1_s_at	Cit.2704.1.S1_s_at	Cit.25471.1.S1_at
Cit.21967.1.S1_at	Cit.24062.1.S1_s_at	Cit.20676.1.S1_s_at	Cit.29489.1.S1_at	Cit.27127.1.S1_at	Cit.25508.1.S1_s_at
Cit.21982.1.S1_at	Cit.24080.1.S1_s_at	Cit.20745.1.S1_s_at	Cit.29536.1.S1_s_at	Cit.27235.1.S1_s_at	Cit.25528.1.S1_at
Cit.22041.1.S1_s_at	Cit.24163.1.S1_s_at	Cit.20816.1.S1_at	Cit.29566.1.S1_s_at	Cit.2730.1.S1_at	Cit.25539.1.S1_at
Cit.22135.1.S1_at	Cit.24179.1.S1_at	Cit.20831.1.S1_s_at	Cit.2959.1.S1_at	Cit.27330.1.S1_at	Cit.25554.1.S1_at
Cit.22179.1.S1_s_at	Cit.24221.1.S1_at	Cit.20834.1.S1_s_at	Cit.2960.1.S1_s_at	Cit.27364.1.S1_s_at	Cit.25611.1.S1_at
Cit.22187.1.S1_s_at	Cit.24331.1.S1_s_at	Cit.20848.1.S1_at	Cit.29609.1.S1_s_at	Cit.27419.1.S1_s_at	Cit.25614.1.S1_s_at
Cit.22214.1.S1_at	Cit.24354.1.S1_s_at	Cit.20934.1.S1_s_at	Cit.29677.1.S1_s_at	Cit.27475.1.S1_s_at	Cit.25640.1.S1_at
Cit.22262.1.S1_at	Cit.2443.1.S1_s_at	Cit.20947.1.S1_s_at	Cit.29683.1.S1_at	Cit.2753.1.S1_s_at	Cit.25753.1.S1_at
Cit.22278.1.S1_s_at	Cit.24490.1.S1_s_at	Cit.21008.1.S1_at	Cit.29724.1.S1_at	Cit.27645.1.S1_at	Cit.25774.1.S1_s_at
Cit.22297.1.S1_s_at	Cit.2458.1.S1_s_at	Cit.21024.1.S1_at	Cit.29758.1.S1_s_at	Cit.27962.1.S1_at	Cit.2579.1.S1_s_at
Cit.2233.1.S1_s_at	Cit.24600.1.S1_at	Cit.21079.1.S1_s_at	Cit.2981.1.S1_at	Cit.27966.1.S1_s_at	Cit.26012.1.S1_at
Cit.22379.1.S1_at	Cit.24614.1.S1_s_at	Cit.21128.1.S1_at	Cit.29827.1.S1_at	Cit.28008.1.S1_at	Cit.26014.1.S1_s_at
Cit.22386.1.S1_s_at	Cit.2475.1.S1_at	Cit.21139.1.S1_s_at	Cit.2984.1.S1_s_at	Cit.28086.1.S1_at	Cit.26191.1.S1_at
Cit.22448.1.S1_s_at	Cit.24771.1.S1_s_at	Cit.21156.1.S1_s_at	Cit.29886.1.S1_at	Cit.281.1.S1_x_at	Cit.26191.1.S1_s_at
Cit.22504.1.S1_s_at	Cit.24936.1.S1_x_at	Cit.21177.1.S1_at	Cit.29906.1.S1_at	Cit.28117.1.S1_s_at	Cit.26201.1.S1_at
Cit.22527.1.S1_s_at	Cit.24948.1.S1_s_at	Cit.21208.1.S1_at	Cit.29935.1.S1_s_at	Cit.28162.1.S1_at	Cit.26204.1.S1_at
Cit.2254.1.S1_s_at	Cit.24970.1.S1_s_at	Cit.21208.1.S1_s_at	Cit.2994.1.S1_s_at	Cit.28185.1.S1_at	Cit.26251.1.S1_at
Cit.22609.1.S1_s_at	Cit.25018.1.S1_at	Cit.21243.1.S1_s_at	Cit.29989.1.S1_s_at	Cit.28261.1.S1_s_at	Cit.26317.1.S1_at
Cit.22614.1.S1_at	Cit.25019.1.S1_s_at	Cit.2128.1.S1_at	Cit.29998.1.S1_at	Cit.2827.1.S1_at	Cit.26336.1.S1_at
Cit.22652.1.S1_s_at	Cit.25101.1.S1_at	Cit.2130.1.S1_x_at	Cit.30028.1.S1_s_at	Cit.2827.1.S1_s_at	Cit.26340.1.S1_at
Cit.22679.1.S1_s_at	Cit.25144.1.S1_at	Cit.2131.1.S1_s_at	Cit.30073.1.S1_at	Cit.28270.1.S1_at	Cit.26354.1.S1_s_at
Cit.2268.1.S1_at	Cit.25185.1.S1_at	Cit.21424.1.S1_s_at	Cit.3010.1.S1_at	Cit.28359.1.S1_at	Cit.26358.1.S1_at
Cit.2269.1.S1_s_at	Cit.25285.1.S1_at	Cit.21547.1.S1_s_at	Cit.30157.1.S1_at	Cit.28426.1.S1_s_at	Cit.26365.1.S1_at
Cit.22730.1.S1_at	Cit.2533.1.S1_s_at	Cit.21559.1.S1_s_at	Cit.30178.1.S1_at	Cit.2846.1.S1_at	Cit.26370.1.S1_s_at
Cit.22732.1.S1_s_at	Cit.25380.1.S1_s_at	Cit.21573.1.S1_at	Cit.30238.1.S1_at	Cit.28500.1.S1_at	Cit.26400.1.S1_s_at
Cit.22763.1.S1_s_at	Cit.25424.1.S1_at	Cit.21582.1.S1_s_at	Cit.30343.1.S1_at	Cit.2856.1.S1_s_at	Cit.2644.1.S1_s_at
Cit.22765.1.S1_s_at	Cit.25471.1.S1_at	Cit.2161.1.S1_s_at	Cit.30405.1.S1_at	Cit.28574.1.S1_s_at	Cit.26510.1.S1_at
Cit.22778.1.S1_at	Cit.25508.1.S1_s_at	Cit.21654.1.S1_s_at	Cit.30473.1.S1_s_at	Cit.28621.1.S1_at	Cit.26534.1.S1_s_at
Cit.22946.1.S1_s_at	Cit.25528.1.S1_at	Cit.21700.1.S1_at	Cit.30481.1.S1_at	Cit.28865.1.S1_at	Cit.26541.1.S1_at
Cit.23097.1.S1_s_at	Cit.25539.1.S1_at	Cit.21780.1.S1_at	Cit.30521.1.S1_s_at	Cit.2887.1.S1_s_at	Cit.26651.1.S1_at
Cit.23101.1.S1_s_at	Cit.25554.1.S1_at	Cit.21787.1.S1_at	Cit.30555.1.S1_s_at	Cit.2895.1.S1_at	Cit.26666.1.S1_s_at
Cit.23123.1.S1_s_at	Cit.2556.1.S1_s_at	Cit.21839.1.S1_s_at	Cit.30646.1.S1_s_at	Cit.28955.1.S1_at	Cit.26667.1.S1_at
Cit.23129.1.S1_at	Cit.25607.1.S1_s_at	Cit.2189.1.S1_at	Cit.3070.1.S1_s_at	Cit.28962.1.S1_s_at	Cit.2667.1.S1_s_at
Cit.23186.1.S1_s_at	Cit.25640.1.S1_at	Cit.219.1.S1_s_at	Cit.30797.1.S1_at	Cit.28981.1.S1_at	Cit.26686.1.S1_at
Cit.23340.1.S1_at	Cit.25640.1.S1_s_at	Cit.21967.1.S1_at	Cit.30797.1.S1_x_at	Cit.2905.1.S1_at	Cit.26694.1.S1_at
Cit.23354.1.S1_s_at	Cit.25703.1.S1_s_at	Cit.21968.1.S1_at	Cit.3080.1.S1_s_at	Cit.2927.1.S1_s_at	Cit.26697.1.S1_s_at
Cit.23441.1.S1_at	Cit.25727.1.S1_s_at	Cit.21973.1.S1_s_at	Cit.30824.1.S1_s_at	Cit.2928.1.S1_at	Cit.26704.1.S1_at
Cit.23452.1.S1_at	Cit.25753.1.S1_at	Cit.21982.1.S1_at	Cit.30873.1.S1_s_at	Cit.2928.1.S1_s_at	Cit.2671.1.S1_s_at
Cit.23455.1.S1_at	Cit.25755.1.S1_s_at	Cit.22030.1.S1_at	Cit.30875.1.S1_at	Cit.2932.1.S1_s_at	Cit.26727.1.S1_at
Cit.23470.1.S1_s_at	Cit.26012.1.S1_at	Cit.22032.1.S1_at	Cit.3089.1.S1_s_at	Cit.29323.1.S1_s_at	Cit.2681.1.S1_s_at
Cit.23618.1.S1_s_at	Cit.26191.1.S1_at	Cit.22036.1.S1_at	Cit.31055.1.S1_at	Cit.2945.1.S1_s_at	Cit.26896.1.S1_s_at
Cit.23687.1.S1_s_at	Cit.26191.1.S1_s_at	Cit.22099.1.S1_s_at	Cit.31124.1.S1_at	Cit.29457.1.S1_s_at	Cit.26904.1.S1_at
Cit.2373.1.S1_s_at	Cit.26251.1.S1_at	Cit.22137.1.S1_s_at	Cit.31136.1.S1_at	Cit.29497.1.S1_s_at	Cit.26968.1.S1_s_at
Cit.23756.1.S1_s_at	Cit.26307.1.S1_s_at	Cit.22179.1.S1_s_at	Cit.31173.1.S1_at	Cit.29537.1.S1_at	Cit.26969.1.S1_s_at
Cit.2377.1.S1_s_at	Cit.26317.1.S1_at	Cit.22187.1.S1_s_at	Cit.31174.1.S1_at	Cit.29566.1.S1_s_at	Cit.2712.1.S1_s_at
Cit.23784.1.S1_s_at	Cit.26336.1.S1_at	Cit.22234.1.S1_s_at	Cit.31194.1.S1_at	Cit.2960.1.S1_s_at	Cit.27127.1.S1_at
Cit.23784.1.S1_x_at	Cit.26354.1.S1_s_at	Cit.22262.1.S1_at	Cit.31273.1.S1_at	Cit.29609.1.S1_s_at	Cit.27224.1.S1_at
Cit.23790.1.S1_s_at	Cit.26365.1.S1_at	Cit.22278.1.S1_s_at	Cit.31279.1.S1_at	Cit.2961.1.S1_s_at	Cit.2730.1.S1_at
Cit.23811.1.S1_at	Cit.26400.1.S1_s_at	Cit.22298.1.S1_s_at	Cit.31314.1.S1_at	Cit.29683.1.S1_at	Cit.27330.1.S1_at
Cit.23814.1.S1_s_at	Cit.2644.1.S1_s_at	Cit.22320.1.S1_at	Cit.31337.1.S1_at	Cit.29688.1.S1_s_at	Cit.27364.1.S1_s_at
Cit.23815.1.S1_s_at	Cit.26510.1.S1_at	Cit.2233.1.S1_s_at	Cit.31368.1.S1_at	Cit.29717.1.S1_s_at	Cit.27419.1.S1_s_at
Cit.23820.1.S1_s_at	Cit.26534.1.S1_s_at	Cit.22336.1.S1_at	Cit.31369.1.S1_at	Cit.2976.1.S1_s_at	Cit.2753.1.S1_s_at
Cit.23824.1.S1_at	Cit.26541.1.S1_at	Cit.22386.1.S1_s_at	Cit.31429.1.S1_at	Cit.29804.1.S1_at	Cit.27645.1.S1_at
Cit.23829.1.S1_s_at	Cit.26625.1.S1_at	Cit.22448.1.S1_s_at	Cit.31493.1.S1_at	Cit.29827.1.S1_at	Cit.27962.1.S1_at
Cit.23842.1.S1_s_at	Cit.26637.1.S1_s_at	Cit.22469.1.S1_s_at	Cit.31542.1.S1_at	Cit.29852.1.S1_at	Cit.28008.1.S1_at
Cit.23911.1.S1_at	Cit.26646.1.S1_s_at	Cit.22504.1.S1_s_at	Cit.31759.1.S1_s_at	Cit.29883.1.S1_at	Cit.28009.1.S1_at
Cit.23915.1.S1_at	Cit.26651.1.S1_at	Cit.22527.1.S1_s_at	Cit.31780.1.S1_s_at	Cit.29906.1.S1_at	Cit.28069.1.S1_at
Cit.24017.1.S1_at	Cit.26666.1.S1_s_at	Cit.22609.1.S1_s_at	Cit.318.1.S1_s_at	Cit.29936.1.S1_at	Cit.281.1.S1_x_at
Cit.2403.1.S1_s_at	Cit.26667.1.S1_at	Cit.22614.1.S1_at	Cit.3184.1.S1_s_at	Cit.29980.1.S1_at	Cit.28117.1.S1_s_at
Cit.24044.1.S1_s_at	Cit.26679.1.S1_s_at	Cit.22679.1.S1_s_at	Cit.31860.1.S1_s_at	Cit.29998.1.S1_at	Cit.28162.1.S1_at
Cit.24057.1.S1_at	Cit.26686.1.S1_at	Cit.2269.1.S1_s_at	Cit.31971.1.S1_at	Cit.30069.1.S1_at	Cit.28185.1.S1_at
Cit.24058.1.S1_s_at	Cit.26694.1.S1_at	Cit.22691.1.S1_s_at	Cit.320.1.S1_at	Cit.30073.1.S1_at	Cit.2827.1.S1_at
Cit.24080.1.S1_s_at	Cit.26697.1.S1_s_at	Cit.22730.1.S1_at	Cit.3214.1.S1_s_at	Cit.30244.1.S1_at	Cit.28270.1.S1_at
Cit.24179.1.S1_at	Cit.26704.1.S1_at	Cit.230.1.S1_s_at	Cit.32178.1.S1_at	Cit.3025.1.S1_s_at	Cit.28315.1.S1_s_at
Cit.24299.1.S1_at	Cit.2671.1.S1_s_at	Cit.23097.1.S1_s_at	Cit.3218.1.S1_at	Cit.30268.1.S1_at	Cit.2839.1.S1_s_at
Cit.24331.1.S1_s_at	Cit.26727.1.S1_at	Cit.23101.1.S1_s_at	Cit.326.1.S1_at	Cit.30340.1.S1_at	Cit.28426.1.S1_s_at
Cit.24415.1.S1_at	Cit.2681.1.S1_s_at	Cit.23129.1.S1_at	Cit.32638.1.S1_s_at	Cit.30343.1.S1_at	Cit.2846.1.S1_at
Cit.2443.1.S1_s_at	Cit.26896.1.S1_s_at	Cit.23186.1.S1_s_at	Cit.3292.1.S1_at	Cit.30473.1.S1_s_at	Cit.2848.1.S1_at
Cit.24490.1.S1_s_at	Cit.26904.1.S1_at	Cit.23223.1.S1_s_at	Cit.33046.1.S1_at	Cit.30481.1.S1_at	Cit.2848.1.S1_s_at
Cit.24563.1.S1_at	Cit.26938.1.S1_at	Cit.23282.1.S1_at	Cit.3305.1.S1_at	Cit.30521.1.S1_s_at	Cit.28500.1.S1_at
Cit.2458.1.S1_s_at	Cit.2694.1.S1_at	Cit.23283.1.S1_s_at	Cit.33239.1.S1_at	Cit.30540.1.S1_s_at	Cit.28526.1.S1_s_at
Cit.2460.1.S1_s_at	Cit.26944.1.S1_s_at	Cit.23319.1.S1_at	Cit.33248.1.S1_at	Cit.30646.1.S1_s_at	Cit.28574.1.S1_s_at
Cit.24600.1.S1_at	Cit.26968.1.S1_s_at	Cit.23330.1.S1_s_at	Cit.3327.1.S1_s_at	Cit.3070.1.S1_s_at	Cit.28621.1.S1_at
Cit.24690.1.S1_s_at	Cit.26969.1.S1_s_at	Cit.23352.1.S1_at	Cit.3339.1.S1_at	Cit.3080.1.S1_s_at	Cit.28823.1.S1_at
Cit.24771.1.S1_s_at	Cit.27015.1.S1_at	Cit.23441.1.S1_at	Cit.3368.1.S1_at	Cit.30875.1.S1_at	Cit.2887.1.S1_s_at
Cit.24893.1.S1_s_at	Cit.2704.1.S1_s_at	Cit.23452.1.S1_at	Cit.3387.1.S1_s_at	Cit.30942.1.S1_at	Cit.2890.1.S1_s_at
Cit.24948.1.S1_s_at	Cit.2710.1.S1_s_at	Cit.23455.1.S1_at	Cit.3388.1.S1_at	Cit.30950.1.S1_at	Cit.2891.1.S1_at
Cit.2499.1.S1_s_at	Cit.2712.1.S1_s_at	Cit.23466.1.S1_s_at	Cit.3390.1.S1_at	Cit.31124.1.S1_at	Cit.28962.1.S1_s_at
Cit.25018.1.S1_at	Cit.27127.1.S1_at	Cit.23470.1.S1_s_at	Cit.3408.1.S1_at	Cit.31136.1.S1_at	Cit.29173.1.S1_s_at
Cit.25019.1.S1_s_at	Cit.27139.1.S1_at	Cit.23577.1.S1_s_at	Cit.3421.1.S1_at	Cit.31173.1.S1_at	Cit.2927.1.S1_s_at
Cit.25144.1.S1_at	Cit.27224.1.S1_at	Cit.23618.1.S1_s_at	Cit.3426.1.S1_s_at	Cit.31174.1.S1_at	Cit.2928.1.S1_at
Cit.25185.1.S1_at	Cit.2730.1.S1_at	Cit.23670.1.S1_at	Cit.3487.1.S1_s_at	Cit.31194.1.S1_at	Cit.2928.1.S1_s_at
Cit.25285.1.S1_at	Cit.27330.1.S1_at	Cit.2373.1.S1_s_at	Cit.3488.1.S1_s_at	Cit.31216.1.S1_at	Cit.2932.1.S1_s_at
Cit.2533.1.S1_s_at	Cit.27364.1.S1_s_at	Cit.23756.1.S1_s_at	Cit.35032.1.S1_at	Cit.31273.1.S1_at	Cit.29323.1.S1_s_at
Cit.25380.1.S1_s_at	Cit.27419.1.S1_s_at	Cit.2377.1.S1_s_at	Cit.35050.1.S1_s_at	Cit.31337.1.S1_at	Cit.2933.1.S1_s_at
Cit.25424.1.S1_at	Cit.2753.1.S1_s_at	Cit.23784.1.S1_s_at	Cit.35116.1.S1_s_at	Cit.31521.1.S1_at	Cit.29348.1.S1_s_at
Cit.25493.1.S1_at	Cit.27645.1.S1_at	Cit.23790.1.S1_s_at	Cit.35141.1.S1_s_at	Cit.31542.1.S1_at	Cit.2945.1.S1_s_at
Cit.25528.1.S1_at	Cit.27962.1.S1_at	Cit.23811.1.S1_at	Cit.3515.1.S1_s_at	Cit.3163.1.S1_at	Cit.29497.1.S1_s_at
Cit.25539.1.S1_at	Cit.27966.1.S1_s_at	Cit.23814.1.S1_s_at	Cit.35154.1.S1_s_at	Cit.31752.1.S1_s_at	Cit.29520.1.S1_s_at
Cit.2556.1.S1_s_at	Cit.27971.1.S1_at	Cit.23815.1.S1_s_at	Cit.352.1.S1_s_at	Cit.318.1.S1_s_at	Cit.29546.1.S1_s_at
Cit.25607.1.S1_s_at	Cit.28003.1.S1_at	Cit.23820.1.S1_s_at	Cit.35205.1.S1_at	Cit.320.1.S1_at	Cit.2961.1.S1_s_at
Cit.25608.1.S1_s_at	Cit.28008.1.S1_at	Cit.23829.1.S1_s_at	Cit.35263.1.S1_s_at	Cit.3204.1.S1_s_at	Cit.29673.1.S1_s_at
Cit.25611.1.S1_at	Cit.28009.1.S1_at	Cit.23842.1.S1_s_at	Cit.3540.1.S1_at	Cit.3214.1.S1_s_at	Cit.29677.1.S1_s_at
Cit.25630.1.S1_at	Cit.28009.1.S1_s_at	Cit.23843.1.S1_at	Cit.35568.1.S1_s_at	Cit.32178.1.S1_at	Cit.29683.1.S1_at
Cit.25640.1.S1_at	Cit.28069.1.S1_at	Cit.23965.1.S1_at	Cit.35651.1.S1_s_at	Cit.326.1.S1_at	Cit.29728.1.S1_at
Cit.25727.1.S1_s_at	Cit.281.1.S1_x_at	Cit.23967.1.S1_s_at	Cit.35736.1.S1_s_at	Cit.3283.1.S1_s_at	Cit.29758.1.S1_s_at
Cit.25753.1.S1_at	Cit.28114.1.S1_at	Cit.24017.1.S1_at	Cit.3587.1.S1_s_at	Cit.3305.1.S1_at	Cit.2976.1.S1_s_at
Cit.25774.1.S1_s_at	Cit.28133.1.S1_at	Cit.2403.1.S1_s_at	Cit.35955.1.S1_at	Cit.3327.1.S1_s_at	Cit.29804.1.S1_at
Cit.26012.1.S1_at	Cit.2818.1.S1_at	Cit.24044.1.S1_s_at	Cit.3600.1.S1_s_at	Cit.3339.1.S1_at	Cit.29827.1.S1_at
Cit.26191.1.S1_at	Cit.2818.1.S1_x_at	Cit.24057.1.S1_at	Cit.3601.1.S1_at	Cit.33489.1.S1_at	Cit.29852.1.S1_at
Cit.26191.1.S1_s_at	Cit.28185.1.S1_at	Cit.24058.1.S1_s_at	Cit.3648.1.S1_at	Cit.3368.1.S1_at	Cit.29883.1.S1_at
Cit.26201.1.S1_at	Cit.28214.1.S1_s_at	Cit.24062.1.S1_s_at	Cit.3685.1.S1_s_at	Cit.3390.1.S1_at	Cit.29886.1.S1_at
Cit.26204.1.S1_at	Cit.28259.1.S1_at	Cit.24080.1.S1_s_at	Cit.36991.1.S1_at	Cit.34418.1.S1_at	Cit.29906.1.S1_at
Cit.26251.1.S1_at	Cit.28259.1.S1_x_at	Cit.24094.1.S1_s_at	Cit.37110.1.S1_s_at	Cit.3463.1.S1_at	Cit.29935.1.S1_s_at
Cit.26254.1.S1_at	Cit.28261.1.S1_s_at	Cit.24163.1.S1_s_at	Cit.37237.1.S1_at	Cit.3487.1.S1_s_at	Cit.29936.1.S1_at
Cit.26263.1.S1_at	Cit.2827.1.S1_at	Cit.24179.1.S1_at	Cit.37302.1.S1_at	Cit.3488.1.S1_s_at	Cit.29980.1.S1_at
Cit.26307.1.S1_s_at	Cit.28270.1.S1_at	Cit.24221.1.S1_at	Cit.37315.1.S1_at	Cit.34966.1.S1_at	Cit.30043.1.S1_at
Cit.26317.1.S1_at	Cit.28315.1.S1_s_at	Cit.24331.1.S1_s_at	Cit.37333.1.S1_at	Cit.3515.1.S1_s_at	Cit.30073.1.S1_at
Cit.26320.1.S1_s_at	Cit.28332.1.S1_at	Cit.24381.1.S1_s_at	Cit.3737.1.S1_at	Cit.35181.1.S1_at	Cit.30093.1.S1_at
Cit.26336.1.S1_at	Cit.28359.1.S1_at	Cit.2443.1.S1_s_at	Cit.37515.1.S1_at	Cit.352.1.S1_s_at	Cit.30155.1.S1_at
Cit.26340.1.S1_at	Cit.2839.1.S1_s_at	Cit.24563.1.S1_at	Cit.3752.1.S1_s_at	Cit.35205.1.S1_at	Cit.30178.1.S1_at
Cit.26354.1.S1_s_at	Cit.28415.1.S1_at	Cit.2458.1.S1_s_at	Cit.381.1.S1_s_at	Cit.35362.1.S1_at	Cit.30238.1.S1_at
Cit.26356.1.S1_s_at	Cit.28426.1.S1_s_at	Cit.2460.1.S1_s_at	Cit.3818.1.S1_at	Cit.35568.1.S1_s_at	Cit.30244.1.S1_at
Cit.26365.1.S1_at	Cit.2848.1.S1_at	Cit.24600.1.S1_at	Cit.38265.1.S1_at	Cit.3558.1.S1_at	Cit.30343.1.S1_at
Cit.26400.1.S1_s_at	Cit.28500.1.S1_at	Cit.24614.1.S1_s_at	Cit.3868.1.S1_at	Cit.35651.1.S1_s_at	Cit.30473.1.S1_s_at
Cit.2644.1.S1_s_at	Cit.28545.1.S1_s_at	Cit.24646.1.S1_s_at	Cit.3868.1.S1_s_at	Cit.35736.1.S1_s_at	Cit.30481.1.S1_at
Cit.26503.1.S1_s_at	Cit.28558.1.S1_s_at	Cit.24690.1.S1_s_at	Cit.38764.1.S1_at	Cit.3600.1.S1_s_at	Cit.30488.1.S1_s_at
Cit.26540.1.S1_at	Cit.2860.1.S1_s_at	Cit.2475.1.S1_at	Cit.3877.1.S1_at	Cit.36077.1.S1_s_at	Cit.30521.1.S1_s_at
Cit.26541.1.S1_at	Cit.28621.1.S1_at	Cit.24771.1.S1_s_at	Cit.39003.1.S1_s_at	Cit.3643.1.S1_at	Cit.30540.1.S1_s_at
Cit.26637.1.S1_s_at	Cit.28691.1.S1_at	Cit.24893.1.S1_s_at	Cit.3904.1.S1_at	Cit.36431.1.S1_at	Cit.30646.1.S1_s_at
Cit.26646.1.S1_s_at	Cit.28733.1.S1_at	Cit.24936.1.S1_x_at	Cit.39194.1.S1_s_at	Cit.37231.1.S1_at	Cit.30647.1.S1_s_at
Cit.26651.1.S1_at	Cit.28865.1.S1_at	Cit.24948.1.S1_s_at	Cit.3935.1.S1_at	Cit.37237.1.S1_at	Cit.3070.1.S1_s_at
Cit.26666.1.S1_s_at	Cit.2887.1.S1_s_at	Cit.25018.1.S1_at	Cit.3947.1.S1_at	Cit.37277.1.S1_at	Cit.3080.1.S1_s_at
Cit.26667.1.S1_at	Cit.28881.1.S1_s_at	Cit.25019.1.S1_s_at	Cit.3949.1.S1_s_at	Cit.37315.1.S1_at	Cit.30873.1.S1_s_at
Cit.2667.1.S1_s_at	Cit.2891.1.S1_at	Cit.2511.1.S1_at	Cit.39683.1.S1_s_at	Cit.37333.1.S1_at	Cit.30875.1.S1_at
Cit.26686.1.S1_at	Cit.28955.1.S1_at	Cit.2512.1.S1_s_at	Cit.3983.1.S1_at	Cit.3737.1.S1_at	Cit.30877.1.S1_s_at
Cit.26694.1.S1_at	Cit.28962.1.S1_s_at	Cit.25144.1.S1_at	Cit.40012.1.S1_at	Cit.37622.1.S1_at	Cit.3089.1.S1_s_at
Cit.26697.1.S1_s_at	Cit.29173.1.S1_s_at	Cit.25164.1.S1_s_at	Cit.40017.1.S1_s_at	Cit.3798.1.S1_at	Cit.30905.1.S1_at
Cit.2671.1.S1_s_at	Cit.2927.1.S1_s_at	Cit.25185.1.S1_at	Cit.40040.1.S1_at	Cit.381.1.S1_s_at	Cit.30941.1.S1_at
Cit.2681.1.S1_s_at	Cit.2928.1.S1_at	Cit.25266.1.S1_s_at	Cit.4099.1.S1_at	Cit.3818.1.S1_at	Cit.31124.1.S1_at
Cit.26896.1.S1_s_at	Cit.2928.1.S1_s_at	Cit.25285.1.S1_at	Cit.4120.1.S1_x_at	Cit.3868.1.S1_at	Cit.31136.1.S1_at
Cit.26904.1.S1_at	Cit.2932.1.S1_s_at	Cit.2533.1.S1_s_at	Cit.4137.1.S1_s_at	Cit.3868.1.S1_s_at	Cit.31174.1.S1_at
Cit.2694.1.S1_at	Cit.29323.1.S1_s_at	Cit.25380.1.S1_s_at	Cit.4148.1.S1_at	Cit.3911.1.S1_s_at	Cit.31194.1.S1_at
Cit.26944.1.S1_s_at	Cit.2933.1.S1_s_at	Cit.25416.1.S1_s_at	Cit.4177.1.S1_at	Cit.39194.1.S1_s_at	Cit.31208.1.S1_at
Cit.26968.1.S1_s_at	Cit.2934.1.S1_x_at	Cit.25528.1.S1_at	Cit.4243.1.S1_at	Cit.39683.1.S1_s_at	Cit.31216.1.S1_at
Cit.2701.1.S1_at	Cit.29348.1.S1_s_at	Cit.25554.1.S1_at	Cit.4287.1.S1_s_at	Cit.39861.1.S1_at	Cit.31273.1.S1_at
Cit.2712.1.S1_s_at	Cit.29404.1.S1_at	Cit.25611.1.S1_at	Cit.4383.1.S1_s_at	Cit.4009.1.S1_s_at	Cit.31279.1.S1_at
Cit.27127.1.S1_at	Cit.29404.1.S1_x_at	Cit.25614.1.S1_s_at	Cit.4516.1.S1_s_at	Cit.40185.1.S1_at	Cit.31314.1.S1_at
Cit.27139.1.S1_at	Cit.29405.1.S1_s_at	Cit.25640.1.S1_at	Cit.4829.1.S1_s_at	Cit.4099.1.S1_at	Cit.31337.1.S1_at
Cit.27139.1.S1_s_at	Cit.2945.1.S1_s_at	Cit.25703.1.S1_s_at	Cit.4987.1.S1_s_at	Cit.4118.1.S1_s_at	Cit.31368.1.S1_at
Cit.2730.1.S1_at	Cit.29468.1.S1_s_at	Cit.25727.1.S1_s_at	Cit.5066.1.S1_s_at	Cit.4177.1.S1_at	Cit.31369.1.S1_at
Cit.27330.1.S1_at	Cit.29469.1.S1_s_at	Cit.25753.1.S1_at	Cit.5110.1.S1_s_at	Cit.4216.1.S1_s_at	Cit.31448.1.S1_at
Cit.27364.1.S1_s_at	Cit.29489.1.S1_at	Cit.25758.1.S1_s_at	Cit.5276.1.S1_at	Cit.4221.1.S1_at	Cit.31482.1.S1_at
Cit.27419.1.S1_s_at	Cit.29520.1.S1_s_at	Cit.25774.1.S1_s_at	Cit.5455.1.S1_at	Cit.4243.1.S1_at	Cit.31493.1.S1_at
Cit.27498.1.S1_at	Cit.29546.1.S1_s_at	Cit.2579.1.S1_s_at	Cit.5458.1.S1_at	Cit.4283.1.S1_at	Cit.31521.1.S1_at
Cit.2753.1.S1_s_at	Cit.2959.1.S1_at	Cit.26012.1.S1_at	Cit.5464.1.S1_at	Cit.4344.1.S1_s_at	Cit.31524.1.S1_at
Cit.27645.1.S1_at	Cit.29609.1.S1_s_at	Cit.26014.1.S1_s_at	Cit.5511.1.S1_s_at	Cit.4383.1.S1_s_at	Cit.31542.1.S1_at
Cit.2775.1.S1_at	Cit.2961.1.S1_s_at	Cit.2603.1.S1_at	Cit.5512.1.S1_at	Cit.4619.1.S1_s_at	Cit.318.1.S1_s_at
Cit.27962.1.S1_at	Cit.29673.1.S1_s_at	Cit.26191.1.S1_at	Cit.5593.1.S1_s_at	Cit.4666.1.S1_at	Cit.320.1.S1_at
Cit.27984.1.S1_at	Cit.29674.1.S1_s_at	Cit.26191.1.S1_s_at	Cit.5678.1.S1_s_at	Cit.4688.1.S1_at	Cit.32101.1.S1_at
Cit.28008.1.S1_at	Cit.29677.1.S1_s_at	Cit.26204.1.S1_at	Cit.5688.1.S1_s_at	Cit.4858.1.S1_at	Cit.3214.1.S1_s_at
Cit.28009.1.S1_s_at	Cit.29728.1.S1_at	Cit.26251.1.S1_at	Cit.5905.1.S1_at	Cit.4889.1.S1_s_at	Cit.32178.1.S1_at
Cit.28069.1.S1_at	Cit.29758.1.S1_s_at	Cit.26254.1.S1_at	Cit.5923.1.S1_at	Cit.4916.1.S1_at	Cit.3218.1.S1_at
Cit.281.1.S1_x_at	Cit.2976.1.S1_s_at	Cit.26263.1.S1_at	Cit.5987.1.S1_at	Cit.4970.1.S1_s_at	Cit.32638.1.S1_s_at
Cit.28117.1.S1_s_at	Cit.29804.1.S1_at	Cit.26317.1.S1_at	Cit.6022.1.S1_at	Cit.4987.1.S1_s_at	Cit.3283.1.S1_s_at
Cit.28147.1.S1_at	Cit.29827.1.S1_at	Cit.26320.1.S1_s_at	Cit.6073.1.S1_s_at	Cit.5029.1.S1_s_at	Cit.32878.1.S1_at
Cit.28162.1.S1_at	Cit.2984.1.S1_s_at	Cit.26336.1.S1_at	Cit.6103.1.S1_at	Cit.5132.1.S1_at	Cit.33046.1.S1_at
Cit.28185.1.S1_at	Cit.29852.1.S1_at	Cit.26340.1.S1_at	Cit.6202.1.S1_s_at	Cit.5276.1.S1_at	Cit.3305.1.S1_at
Cit.2827.1.S1_at	Cit.29866.1.S1_at	Cit.26354.1.S1_s_at	Cit.6289.1.S1_s_at	Cit.5373.1.S1_at	Cit.3327.1.S1_s_at
Cit.28270.1.S1_at	Cit.29906.1.S1_at	Cit.26356.1.S1_s_at	Cit.6329.1.S1_at	Cit.5383.1.S1_at	Cit.33363.1.S1_at
Cit.2846.1.S1_at	Cit.29909.1.S1_at	Cit.26365.1.S1_at	Cit.6529.1.S1_at	Cit.5387.1.S1_at	Cit.3339.1.S1_at
Cit.2848.1.S1_at	Cit.29914.1.S1_s_at	Cit.26400.1.S1_s_at	Cit.6548.1.S1_at	Cit.5406.1.S1_s_at	Cit.3387.1.S1_s_at
Cit.28545.1.S1_s_at	Cit.2993.1.S1_at	Cit.2644.1.S1_s_at	Cit.6556.1.S1_at	Cit.5411.1.S1_at	Cit.3390.1.S1_at
Cit.28574.1.S1_s_at	Cit.29935.1.S1_s_at	Cit.26541.1.S1_at	Cit.6670.1.S1_at	Cit.5447.1.S1_at	Cit.3460.1.S1_s_at
Cit.2860.1.S1_s_at	Cit.2994.1.S1_s_at	Cit.26577.1.S1_s_at	Cit.6675.1.S1_at	Cit.5678.1.S1_s_at	Cit.3463.1.S1_at
Cit.28621.1.S1_at	Cit.29980.1.S1_at	Cit.26591.1.S1_s_at	Cit.6696.1.S1_at	Cit.5799.1.S1_s_at	Cit.3487.1.S1_s_at
Cit.28637.1.S1_at	Cit.29998.1.S1_at	Cit.26637.1.S1_s_at	Cit.6888.1.S1_at	Cit.5868.1.S1_s_at	Cit.3488.1.S1_s_at
Cit.28823.1.S1_at	Cit.30064.1.S1_at	Cit.26646.1.S1_s_at	Cit.6975.1.S1_at	Cit.5912.1.S1_at	Cit.34966.1.S1_at
Cit.28865.1.S1_at	Cit.30073.1.S1_at	Cit.26651.1.S1_at	Cit.7421.1.S1_at	Cit.6022.1.S1_at	Cit.35050.1.S1_s_at
Cit.2887.1.S1_s_at	Cit.30084.1.S1_at	Cit.26667.1.S1_at	Cit.7644.1.S1_at	Cit.6055.1.S1_at	Cit.3507.1.S1_at
Cit.2889.1.S1_at	Cit.3010.1.S1_at	Cit.26667.1.S1_s_at	Cit.7651.1.S1_at	Cit.6094.1.S1_s_at	Cit.35094.1.S1_s_at
Cit.2890.1.S1_s_at	Cit.30157.1.S1_at	Cit.26686.1.S1_at	Cit.7867.1.S1_s_at	Cit.6548.1.S1_at	Cit.35141.1.S1_s_at
Cit.2891.1.S1_at	Cit.30178.1.S1_at	Cit.26694.1.S1_at	Cit.8351.1.S1_s_at	Cit.7399.1.S1_at	Cit.35181.1.S1_at
Cit.2895.1.S1_at	Cit.30238.1.S1_at	Cit.26697.1.S1_s_at	Cit.9590.1.S1_at	Cit.24017.1.S1_at	Cit.352.1.S1_s_at
Cit.28962.1.S1_s_at	Cit.30244.1.S1_at	Cit.2671.1.S1_s_at	Cit.29597.1.S1_s_at	Cit.5622.1.S1_at	Cit.35205.1.S1_at
Cit.29173.1.S1_s_at	Cit.30268.1.S1_at	Cit.2681.1.S1_s_at	Cit.16804.1.S1_at	Cit.11356.1.S1_s_at	Cit.35362.1.S1_at
Cit.2926.1.S1_at	Cit.30343.1.S1_at	Cit.26896.1.S1_s_at	Cit.20550.1.S1_at	Cit.21780.1.S1_at	Cit.35364.1.S1_at
Cit.2927.1.S1_s_at	Cit.30503.1.S1_s_at	Cit.26904.1.S1_at	Cit.4506.1.S1_at	Cit.22336.1.S1_at	Cit.3540.1.S1_at
Cit.2928.1.S1_s_at	Cit.30521.1.S1_s_at	Cit.2694.1.S1_at	Cit.4715.1.S1_s_at	Cit.24080.1.S1_s_at	Cit.35568.1.S1_s_at
Cit.2932.1.S1_s_at	Cit.30631.1.S1_s_at	Cit.26968.1.S1_s_at	Cit.11230.1.S1_at	Cit.24094.1.S1_s_at	Cit.35651.1.S1_s_at
Cit.29323.1.S1_s_at	Cit.30646.1.S1_s_at	Cit.26969.1.S1_s_at	Cit.16259.1.S1_at	Cit.28009.1.S1_s_at	Cit.35736.1.S1_s_at
Cit.29348.1.S1_s_at	Cit.30707.1.S1_s_at	Cit.27015.1.S1_at	Cit.37599.1.S1_at	Cit.2860.1.S1_s_at	Cit.35863.1.S1_at
Cit.29374.1.S1_s_at	Cit.30729.1.S1_s_at	Cit.2704.1.S1_s_at	Cit.6121.1.S1_at	Cit.2999.1.S1_at	Cit.3587.1.S1_s_at
Cit.29388.1.S1_s_at	Cit.30797.1.S1_at	Cit.2712.1.S1_s_at	Cit.7995.1.S1_at	Cit.3010.1.S1_at	Cit.35922.1.S1_at
Cit.29405.1.S1_s_at	Cit.30797.1.S1_x_at	Cit.27127.1.S1_at	Cit.23670.1.S1_at	Cit.308.1.S1_at	Cit.3600.1.S1_s_at
Cit.2942.1.S1_s_at	Cit.3080.1.S1_s_at	Cit.27224.1.S1_at	Cit.25508.1.S1_s_at	Cit.30877.1.S1_s_at	Cit.3601.1.S1_at
Cit.29469.1.S1_s_at	Cit.30873.1.S1_s_at	Cit.27235.1.S1_s_at	Cit.2639.1.S1_s_at	Cit.31107.1.S1_at	Cit.36431.1.S1_at
Cit.29478.1.S1_s_at	Cit.30875.1.S1_at	Cit.27284.1.S1_at	Cit.26510.1.S1_at	Cit.33046.1.S1_at	Cit.3673.1.S1_s_at
Cit.29520.1.S1_s_at	Cit.30877.1.S1_s_at	Cit.2730.1.S1_at	Cit.2818.1.S1_at	Cit.34738.1.S1_s_at	Cit.37231.1.S1_at
Cit.29546.1.S1_s_at	Cit.3089.1.S1_s_at	Cit.27330.1.S1_at	Cit.31554.1.S1_at	Cit.35898.1.S1_at	Cit.37237.1.S1_at
Cit.29566.1.S1_s_at	Cit.3090.1.S1_at	Cit.27364.1.S1_s_at	Cit.38122.1.S1_at	Cit.37515.1.S1_at	Cit.37265.1.S1_at
Cit.29609.1.S1_s_at	Cit.30926.1.S1_at	Cit.27419.1.S1_s_at	Cit.4553.1.S1_s_at	Cit.4331.1.S1_at	Cit.37302.1.S1_at
Cit.2961.1.S1_s_at	Cit.30950.1.S1_at	Cit.27475.1.S1_s_at	Cit.5103.1.S1_at	Cit.4331.1.S1_s_at	Cit.37315.1.S1_at
Cit.29677.1.S1_s_at	Cit.31055.1.S1_at	Cit.2753.1.S1_s_at	Cit.5641.1.S1_at	Cit.5127.1.S1_at	Cit.3737.1.S1_at
Cit.29683.1.S1_at	Cit.31088.1.S1_at	Cit.27645.1.S1_at	Cit.5806.1.S1_s_at	Cit.5582.1.S1_at	Cit.381.1.S1_s_at
Cit.29717.1.S1_s_at	Cit.31136.1.S1_at	Cit.27962.1.S1_at	Cit.6152.1.S1_at	Cit.6165.1.S1_s_at	Cit.3818.1.S1_at
Cit.29758.1.S1_s_at	Cit.31152.1.S1_at	Cit.28008.1.S1_at	Cit.6942.1.S1_at	Cit.6380.1.S1_at	Cit.38265.1.S1_at
Cit.2976.1.S1_s_at	Cit.31173.1.S1_at	Cit.28069.1.S1_at	Cit.6954.1.S1_at	Cit.6971.1.S1_at	Cit.38368.1.S1_at
Cit.29804.1.S1_at	Cit.31174.1.S1_at	Cit.28086.1.S1_at	Cit.8769.1.S1_x_at	Cit.7369.1.S1_at	Cit.38586.1.S1_at
Cit.29827.1.S1_at	Cit.31194.1.S1_at	Cit.281.1.S1_x_at	Cit.9539.1.S1_at	Cit.821.1.S1_at	Cit.3868.1.S1_at
Cit.2984.1.S1_s_at	Cit.31198.1.S1_at	Cit.28117.1.S1_s_at	Cit.30877.1.S1_s_at	Cit.9703.1.S1_at	Cit.38764.1.S1_at
Cit.29852.1.S1_at	Cit.31208.1.S1_at	Cit.28162.1.S1_at	Cit.31107.1.S1_at	Cit.9750.1.S1_s_at	Cit.3877.1.S1_at
Cit.29879.1.S1_s_at	Cit.31216.1.S1_at	Cit.28185.1.S1_at	Cit.35898.1.S1_at	Cit.9904.1.S1_s_at	Cit.3904.1.S1_at
Cit.29896.1.S1_s_at	Cit.31279.1.S1_at	Cit.28218.1.S1_s_at	Cit.39604.1.S1_s_at	Cit.11970.1.S1_s_at	Cit.39194.1.S1_s_at
Cit.29906.1.S1_at	Cit.31314.1.S1_at	Cit.28246.1.S1_at	Cit.5582.1.S1_at	Cit.16727.1.S1_at	Cit.39202.1.S1_at
Cit.29909.1.S1_at	Cit.31337.1.S1_at	Cit.28261.1.S1_s_at	Cit.5622.1.S1_at	Cit.23330.1.S1_s_at	Cit.3947.1.S1_at
Cit.2993.1.S1_at	Cit.31349.1.S1_at	Cit.2827.1.S1_at	Cit.6165.1.S1_s_at	Cit.3420.1.S1_at	Cit.39683.1.S1_s_at
Cit.2994.1.S1_s_at	Cit.31368.1.S1_at	Cit.28270.1.S1_at	Cit.6387.1.S1_at	Cit.11674.1.S1_s_at	Cit.39833.1.S1_at
Cit.29980.1.S1_at	Cit.31369.1.S1_at	Cit.28290.1.S1_at	Cit.6445.1.S1_at	Cit.14353.1.S1_at	Cit.40431.1.S1_at
Cit.29989.1.S1_s_at	Cit.31482.1.S1_at	Cit.2846.1.S1_at	Cit.14615.1.S1_at	Cit.14890.1.S1_x_at	Cit.4099.1.S1_at
Cit.29998.1.S1_at	Cit.31521.1.S1_at	Cit.2848.1.S1_at	Cit.19785.1.S1_s_at	Cit.30950.1.S1_s_at	Cit.4135.1.S1_s_at
Cit.30038.1.S1_at	Cit.31542.1.S1_at	Cit.28526.1.S1_s_at	Cit.20430.1.S1_s_at	Cit.6161.1.S1_at	Cit.4148.1.S1_at
Cit.30064.1.S1_at	Cit.31759.1.S1_s_at	Cit.28574.1.S1_s_at	Cit.373.1.S1_x_at	Cit.6329.1.S1_at	Cit.4216.1.S1_s_at
Cit.30067.1.S1_at	Cit.318.1.S1_s_at	Cit.28591.1.S1_at	Cit.6535.1.S1_at	Cit.8671.1.S1_s_at	Cit.4221.1.S1_at
Cit.30071.1.S1_at	Cit.3184.1.S1_s_at	Cit.2860.1.S1_s_at	Cit.7094.1.S1_at	Cit.15258.1.S1_at	Cit.4234.1.S1_at
Cit.30073.1.S1_at	Cit.31860.1.S1_s_at	Cit.28621.1.S1_at	Cit.7918.1.S1_at	Cit.16919.1.S1_s_at	Cit.4243.1.S1_at
Cit.30084.1.S1_at	Cit.31963.1.S1_at	Cit.28733.1.S1_at	Cit.7937.1.S1_at	Cit.29546.1.S1_s_at	Cit.4322.1.S1_s_at
Cit.3010.1.S1_s_at	Cit.320.1.S1_at	Cit.2887.1.S1_s_at	Cit.8959.1.S1_at	Cit.29909.1.S1_at	Cit.4344.1.S1_s_at
Cit.30178.1.S1_at	Cit.32101.1.S1_at	Cit.28882.1.S1_s_at	Cit.9424.1.S1_s_at	Cit.30093.1.S1_at	Cit.4439.1.S1_s_at
Cit.30238.1.S1_at	Cit.3213.1.S1_at	Cit.2891.1.S1_at	Cit.14353.1.S1_at	Cit.3089.1.S1_s_at	Cit.4489.1.S1_s_at
Cit.30340.1.S1_at	Cit.3214.1.S1_s_at	Cit.28931.1.S1_at	Cit.30950.1.S1_at	Cit.30926.1.S1_at	Cit.4528.1.S1_at
Cit.30405.1.S1_at	Cit.32178.1.S1_at	Cit.2895.1.S1_at	Cit.30950.1.S1_s_at	Cit.31055.1.S1_at	Cit.4617.1.S1_at
Cit.3043.1.S1_at	Cit.3218.1.S1_at	Cit.28962.1.S1_s_at	Cit.4858.1.S1_at	Cit.31488.1.S1_at	Cit.4619.1.S1_s_at
Cit.30458.1.S1_s_at	Cit.32445.1.S1_s_at	Cit.29173.1.S1_s_at	Cit.4889.1.S1_s_at	Cit.32638.1.S1_s_at	Cit.464.1.S1_x_at
Cit.30473.1.S1_s_at	Cit.326.1.S1_at	Cit.29252.1.S1_s_at	Cit.5854.1.S1_at	Cit.3540.1.S1_at	Cit.468.1.S1_s_at
Cit.30503.1.S1_s_at	Cit.32638.1.S1_s_at	Cit.2932.1.S1_s_at	Cit.6161.1.S1_at	Cit.3601.1.S1_at	Cit.4688.1.S1_at
Cit.30521.1.S1_s_at	Cit.3272.1.S1_s_at	Cit.2933.1.S1_s_at	Cit.8671.1.S1_s_at	Cit.3648.1.S1_at	Cit.4759.1.S1_at
Cit.30540.1.S1_s_at	Cit.3283.1.S1_s_at	Cit.2934.1.S1_x_at	Cit.13324.1.S1_s_at	Cit.38368.1.S1_at	Cit.4816.1.S1_s_at
Cit.30640.1.S1_at	Cit.3292.1.S1_at	Cit.29374.1.S1_s_at	Cit.27284.1.S1_at	Cit.38586.1.S1_at	Cit.4858.1.S1_at
Cit.30640.1.S1_s_at	Cit.3305.1.S1_at	Cit.29405.1.S1_s_at	Cit.31128.1.S1_at	Cit.3877.1.S1_at	Cit.4889.1.S1_s_at
Cit.30646.1.S1_s_at	Cit.3311.1.S1_at	Cit.2945.1.S1_s_at	Cit.4657.1.S1_at	Cit.38806.1.S1_at	Cit.4954.1.S1_at
Cit.3070.1.S1_s_at	Cit.33248.1.S1_at	Cit.29468.1.S1_s_at	Cit.5509.1.S1_s_at	Cit.3947.1.S1_at	Cit.4987.1.S1_s_at
Cit.30722.1.S1_s_at	Cit.3327.1.S1_s_at	Cit.29520.1.S1_s_at	Cit.8806.1.S1_s_at	Cit.40431.1.S1_at	Cit.4988.1.S1_at
Cit.30745.1.S1_s_at	Cit.3339.1.S1_at	Cit.29539.1.S1_s_at	Cit.18172.1.S1_s_at	Cit.4489.1.S1_s_at	Cit.5110.1.S1_s_at
Cit.30797.1.S1_at	Cit.3368.1.S1_at	Cit.29546.1.S1_s_at	Cit.1984.1.S1_s_at	Cit.4988.1.S1_at	Cit.5276.1.S1_at
Cit.30797.1.S1_x_at	Cit.3387.1.S1_s_at	Cit.29566.1.S1_s_at	Cit.7196.1.S1_at	Cit.5455.1.S1_at	Cit.5286.1.S1_at
Cit.30873.1.S1_s_at	Cit.3390.1.S1_at	Cit.29576.1.S1_s_at	Cit.12986.1.S1_s_at	Cit.5670.1.S1_s_at	Cit.5383.1.S1_at
Cit.30875.1.S1_at	Cit.3426.1.S1_s_at	Cit.29609.1.S1_s_at	Cit.13147.1.S1_at	Cit.5688.1.S1_s_at	Cit.5406.1.S1_s_at
Cit.30877.1.S1_s_at	Cit.3463.1.S1_at	Cit.29677.1.S1_s_at	Cit.13218.1.S1_s_at	Cit.5892.1.S1_at	Cit.5411.1.S1_at
Cit.30880.1.S1_at	Cit.3487.1.S1_s_at	Cit.29683.1.S1_at	Cit.14623.1.S1_at	Cit.5895.1.S1_at	Cit.5440.1.S1_s_at
Cit.3089.1.S1_s_at	Cit.3488.1.S1_s_at	Cit.29717.1.S1_s_at	Cit.14654.1.S1_s_at	Cit.6159.1.S1_at	Cit.5455.1.S1_at
Cit.3090.1.S1_at	Cit.34928.1.S1_at	Cit.2976.1.S1_s_at	Cit.14900.1.S1_at	Cit.6289.1.S1_s_at	Cit.5568.1.S1_s_at
Cit.30926.1.S1_at	Cit.34966.1.S1_at	Cit.29804.1.S1_at	Cit.17701.1.S1_s_at	Cit.6529.1.S1_at	Cit.5582.1.S1_at
Cit.30941.1.S1_at	Cit.3507.1.S1_at	Cit.29827.1.S1_at	Cit.19350.1.S1_s_at	Cit.6529.1.S1_s_at	Cit.5595.1.S1_s_at
Cit.30950.1.S1_at	Cit.35116.1.S1_s_at	Cit.2985.1.S1_s_at	Cit.24563.1.S1_at	Cit.6556.1.S1_at	Cit.5622.1.S1_at
Cit.31055.1.S1_at	Cit.35154.1.S1_s_at	Cit.29852.1.S1_at	Cit.24690.1.S1_s_at	Cit.661.1.S1_s_at	Cit.5770.1.S1_s_at
Cit.31115.1.S1_at	Cit.35181.1.S1_at	Cit.29879.1.S1_s_at	Cit.26254.1.S1_at	Cit.6623.1.S1_at	Cit.5855.1.S1_at
Cit.31136.1.S1_at	Cit.352.1.S1_s_at	Cit.29896.1.S1_s_at	Cit.2804.1.S1_s_at	Cit.6634.1.S1_at	Cit.5855.1.S1_s_at
Cit.31174.1.S1_at	Cit.35205.1.S1_at	Cit.29906.1.S1_at	Cit.29717.1.S1_s_at	Cit.6823.1.S1_s_at	Cit.5868.1.S1_s_at
Cit.31314.1.S1_at	Cit.35263.1.S1_s_at	Cit.29909.1.S1_at	Cit.31963.1.S1_at	Cit.7068.1.S1_at	Cit.5912.1.S1_at
Cit.31358.1.S1_at	Cit.35362.1.S1_at	Cit.29935.1.S1_s_at	Cit.36861.1.S1_at	Cit.7255.1.S1_at	Cit.5936.1.S1_at
Cit.31368.1.S1_at	Cit.35364.1.S1_at	Cit.2994.1.S1_s_at	Cit.5132.1.S1_at	Cit.7651.1.S1_at	Cit.6055.1.S1_at
Cit.31521.1.S1_at	Cit.3540.1.S1_at	Cit.29980.1.S1_at	Cit.5812.1.S1_at	Cit.7702.1.S1_at	Cit.6094.1.S1_s_at
Cit.31524.1.S1_at	Cit.35568.1.S1_s_at	Cit.29984.1.S1_at	Cit.6202.1.S1_at	Cit.7775.1.S1_at	Cit.6161.1.S1_at
Cit.3163.1.S1_at	Cit.3558.1.S1_at	Cit.2999.1.S1_at	Cit.8050.1.S1_s_at	Cit.7782.1.S1_at	Cit.6289.1.S1_s_at
Cit.3171.1.S1_at	Cit.35651.1.S1_s_at	Cit.29998.1.S1_at	Cit.9059.1.S1_s_at	Cit.8186.1.S1_at	Cit.6529.1.S1_at
Cit.3171.1.S1_x_at	Cit.35736.1.S1_s_at	Cit.30073.1.S1_at	Cit.9707.1.S1_at	Cit.82.1.S1_s_at	Cit.6529.1.S1_s_at
Cit.31752.1.S1_s_at	Cit.35863.1.S1_at	Cit.30085.1.S1_s_at	Cit.17321.1.S1_s_at	Cit.8282.1.S1_s_at	Cit.6556.1.S1_at
Cit.31759.1.S1_s_at	Cit.3587.1.S1_s_at	Cit.30093.1.S1_at	Cit.24151.1.S1_s_at	Cit.8369.1.S1_s_at	Cit.661.1.S1_s_at
Cit.31780.1.S1_s_at	Cit.35922.1.S1_at	Cit.3010.1.S1_at	Cit.25703.1.S1_s_at	Cit.8600.1.S1_x_at	Cit.6623.1.S1_at
Cit.318.1.S1_s_at	Cit.3600.1.S1_s_at	Cit.30178.1.S1_at	Cit.25755.1.S1_s_at	Cit.8637.1.S1_s_at	Cit.6634.1.S1_at
Cit.31860.1.S1_s_at	Cit.3601.1.S1_at	Cit.30238.1.S1_at	Cit.28955.1.S1_at	Cit.8721.1.S1_s_at	Cit.6823.1.S1_s_at
Cit.320.1.S1_at	Cit.36077.1.S1_s_at	Cit.30340.1.S1_at	Cit.3982.1.S1_at	Cit.8722.1.S1_at	Cit.6899.1.S1_at
Cit.32101.1.S1_at	Cit.36431.1.S1_at	Cit.30343.1.S1_at	Cit.6776.1.S1_at	Cit.9257.1.S1_s_at	Cit.7068.1.S1_at
Cit.32178.1.S1_at	Cit.3648.1.S1_at	Cit.30473.1.S1_s_at	Cit.7680.1.S1_at	Cit.9461.1.S1_at	Cit.7121.1.S1_at
Cit.3228.1.S1_at	Cit.3673.1.S1_s_at	Cit.30521.1.S1_s_at	Cit.18933.1.S1_s_at	Cit.9850.1.S1_s_at	Cit.7255.1.S1_at
Cit.326.1.S1_at	Cit.36825.1.S1_at	Cit.30604.1.S1_s_at	Cit.23112.1.S1_s_at	Cit.9855.1.S1_s_at	Cit.7399.1.S1_at
Cit.3283.1.S1_s_at	Cit.36848.1.S1_s_at	Cit.30640.1.S1_s_at	Cit.24970.1.S1_s_at	Cit.5641.1.S1_at	Cit.761.1.S1_at
Cit.3292.1.S1_at	Cit.3685.1.S1_s_at	Cit.30646.1.S1_s_at	Cit.308.1.S1_at	Cit.13758.1.S1_at	Cit.761.1.S1_x_at
Cit.33046.1.S1_at	Cit.36972.1.S1_at	Cit.30647.1.S1_s_at	Cit.4221.1.S1_at	Cit.2356.1.S1_s_at	Cit.7651.1.S1_at
Cit.3327.1.S1_s_at	Cit.36991.1.S1_at	Cit.3070.1.S1_s_at	Cit.4970.1.S1_s_at	Cit.37046.1.S1_s_at	Cit.7775.1.S1_at
Cit.33363.1.S1_at	Cit.37174.1.S1_at	Cit.3075.1.S1_at	Cit.5127.1.S1_at	Cit.20564.1.S1_at	Cit.7782.1.S1_at
Cit.3339.1.S1_at	Cit.37231.1.S1_at	Cit.30797.1.S1_at	Cit.5936.1.S1_at	Cit.30084.1.S1_at	Cit.8153.1.S1_s_at
Cit.3347.1.S1_s_at	Cit.37237.1.S1_at	Cit.30797.1.S1_x_at	Cit.6055.1.S1_at	Cit.38145.1.S1_at	Cit.8186.1.S1_at
Cit.3368.1.S1_at	Cit.37277.1.S1_at	Cit.3080.1.S1_s_at	Cit.6085.1.S1_at	Cit.4044.1.S1_at	Cit.82.1.S1_s_at
Cit.3390.1.S1_at	Cit.373.1.S1_x_at	Cit.30818.1.S1_s_at	Cit.6094.1.S1_s_at	Cit.4169.1.S1_at	Cit.8253.1.S1_s_at
Cit.3421.1.S1_at	Cit.37302.1.S1_at	Cit.30824.1.S1_s_at	Cit.6470.1.S1_at	Cit.21243.1.S1_s_at	Cit.8806.1.S1_s_at
Cit.3460.1.S1_s_at	Cit.37315.1.S1_at	Cit.30875.1.S1_at	Cit.7775.1.S1_at	Cit.38913.1.S1_s_at	Cit.9257.1.S1_s_at
Cit.3487.1.S1_s_at	Cit.37333.1.S1_at	Cit.30877.1.S1_s_at	Cit.821.1.S1_at	Cit.2804.1.S1_s_at	Cit.9416.1.S1_x_at
Cit.3488.1.S1_s_at	Cit.3737.1.S1_at	Cit.30880.1.S1_at	Cit.8722.1.S1_at	Cit.33248.1.S1_at	Cit.33707.1.S1_at
Cit.34928.1.S1_at	Cit.37373.1.S1_at	Cit.3089.1.S1_s_at	Cit.14342.1.S1_at	Cit.7196.1.S1_at	Cit.12214.1.S1_s_at
Cit.34966.1.S1_at	Cit.3748.1.S1_s_at	Cit.30926.1.S1_at	Cit.2458.1.S1_s_at	Cit.7918.1.S1_at	Cit.13437.1.S1_s_at
Cit.3507.1.S1_at	Cit.376.1.S1_x_at	Cit.30941.1.S1_at	Cit.25528.1.S1_at	Cit.14938.1.S1_at	Cit.17398.1.S1_at
Cit.35116.1.S1_s_at	Cit.37622.1.S1_at	Cit.30950.1.S1_at	Cit.26251.1.S1_at	Cit.92.1.S1_s_at	Cit.17561.1.S1_s_at
Cit.3515.1.S1_s_at	Cit.381.1.S1_s_at	Cit.31124.1.S1_at	Cit.26356.1.S1_s_at	Cit.13165.1.S1_at	Cit.19674.1.S1_s_at
Cit.35154.1.S1_s_at	Cit.3810.1.S1_s_at	Cit.31133.1.S1_at	Cit.2667.1.S1_s_at	Cit.22244.1.S1_s_at	Cit.37567.1.S1_at
Cit.35181.1.S1_at	Cit.38122.1.S1_at	Cit.31136.1.S1_at	Cit.28261.1.S1_s_at	Cit.4611.1.S1_at	Cit.9504.1.S1_s_at
Cit.35196.1.S1_s_at	Cit.3818.1.S1_at	Cit.31174.1.S1_at	Cit.2860.1.S1_s_at	Cit.7610.1.S1_at	Cit.3826.1.S1_at
Cit.35205.1.S1_at	Cit.3826.1.S1_at	Cit.31194.1.S1_at	Cit.28881.1.S1_s_at	Cit.9466.1.S1_s_at	Cit.11970.1.S1_s_at
Cit.35263.1.S1_s_at	Cit.38265.1.S1_at	Cit.31279.1.S1_at	Cit.30905.1.S1_at	Cit.6614.1.S1_s_at	Cit.194.1.S1_s_at
Cit.35285.1.S1_s_at	Cit.38319.1.S1_s_at	Cit.31314.1.S1_at	Cit.31216.1.S1_at	Cit.4120.1.S1_x_at	Cit.23330.1.S1_s_at
Cit.3540.1.S1_at	Cit.38343.1.S1_at	Cit.31337.1.S1_at	Cit.3283.1.S1_s_at	Cit.5066.1.S1_s_at	Cit.22463.1.S1_s_at
Cit.355.1.S1_s_at	Cit.38368.1.S1_at	Cit.31358.1.S1_at	Cit.3558.1.S1_at	Cit.13229.1.S1_at	Cit.37518.1.S1_s_at
Cit.35518.1.S1_s_at	Cit.3868.1.S1_at	Cit.31368.1.S1_at	Cit.37231.1.S1_at	Cit.13415.1.S1_at	Cit.9857.1.S1_at
Cit.35568.1.S1_s_at	Cit.3868.1.S1_s_at	Cit.31488.1.S1_at	Cit.3798.1.S1_at	Cit.19543.1.S1_s_at	Cit.17455.1.S1_at
Cit.3558.1.S1_at	Cit.3877.1.S1_at	Cit.31493.1.S1_at	Cit.38287.1.S1_at	Cit.20834.1.S1_s_at	Cit.26501.1.S1_s_at
Cit.35736.1.S1_s_at	Cit.38806.1.S1_at	Cit.31521.1.S1_at	Cit.38647.1.S1_at	Cit.23510.1.S1_s_at	Cit.28120.1.S1_at
Cit.3575.1.S1_s_at	Cit.38914.1.S1_s_at	Cit.31542.1.S1_at	Cit.4344.1.S1_s_at	Cit.23814.1.S1_s_at	Cit.4986.1.S1_at
Cit.35922.1.S1_at	Cit.38990.1.S1_at	Cit.3163.1.S1_at	Cit.4581.1.S1_at	Cit.24771.1.S1_s_at	Cit.6742.1.S1_s_at
Cit.3685.1.S1_s_at	Cit.39134.1.S1_s_at	Cit.31759.1.S1_s_at	Cit.5029.1.S1_s_at	Cit.26686.1.S1_at	Cit.7448.1.S1_at
Cit.36861.1.S1_at	Cit.39194.1.S1_s_at	Cit.31780.1.S1_s_at	Cit.5294.1.S1_at	Cit.2933.1.S1_s_at	Cit.7995.1.S1_at
Cit.36991.1.S1_at	Cit.39272.1.S1_s_at	Cit.318.1.S1_s_at	Cit.5383.1.S1_at	Cit.29348.1.S1_s_at	Cit.22079.1.S1_s_at
Cit.37231.1.S1_at	Cit.3947.1.S1_at	Cit.31971.1.S1_at	Cit.5406.1.S1_s_at	Cit.29677.1.S1_s_at	Cit.5412.1.S1_at
Cit.37265.1.S1_at	Cit.3982.1.S1_at	Cit.320.1.S1_at	Cit.5868.1.S1_s_at	Cit.29935.1.S1_s_at	Cit.26577.1.S1_s_at
Cit.37302.1.S1_at	Cit.40012.1.S1_at	Cit.32178.1.S1_at	Cit.6003.1.S1_at	Cit.31314.1.S1_at	Cit.8524.1.S1_s_at
Cit.37315.1.S1_at	Cit.40017.1.S1_s_at	Cit.3218.1.S1_at	Cit.6165.1.S1_at	Cit.31493.1.S1_at	Cit.8930.1.S1_s_at
Cit.37333.1.S1_at	Cit.40185.1.S1_at	Cit.3228.1.S1_at	Cit.6434.1.S1_at	Cit.3184.1.S1_s_at	Cit.28359.1.S1_at
Cit.37622.1.S1_at	Cit.4022.1.S1_s_at	Cit.3243.1.S1_s_at	Cit.6542.1.S1_at	Cit.3218.1.S1_at	Cit.11674.1.S1_s_at
Cit.381.1.S1_s_at	Cit.40431.1.S1_at	Cit.32638.1.S1_s_at	Cit.6551.1.S1_at	Cit.3426.1.S1_s_at	Cit.11516.1.S1_s_at
Cit.3826.1.S1_at	Cit.4099.1.S1_at	Cit.3283.1.S1_s_at	Cit.6572.1.S1_at	Cit.35863.1.S1_at	Cit.12693.1.S1_at
Cit.38265.1.S1_at	Cit.4120.1.S1_x_at	Cit.3292.1.S1_at	Cit.6614.1.S1_s_at	Cit.4135.1.S1_s_at	Cit.21424.1.S1_s_at
Cit.3831.1.S1_at	Cit.4135.1.S1_at	Cit.33046.1.S1_at	Cit.6823.1.S1_s_at	Cit.4553.1.S1_s_at	Cit.22448.1.S1_s_at
Cit.38343.1.S1_at	Cit.4135.1.S1_s_at	Cit.3305.1.S1_at	Cit.6860.1.S1_at	Cit.6152.1.S1_at	Cit.26307.1.S1_s_at
Cit.38368.1.S1_at	Cit.4135.1.S1_x_at	Cit.3311.1.S1_at	Cit.7008.1.S1_at	Cit.6942.1.S1_at	Cit.26320.1.S1_s_at
Cit.38591.1.S1_at	Cit.4148.1.S1_at	Cit.33248.1.S1_at	Cit.7081.1.S1_at	Cit.8829.1.S1_at	Cit.2694.1.S1_at
Cit.3868.1.S1_at	Cit.4172.1.S1_s_at	Cit.3327.1.S1_s_at	Cit.7121.1.S1_at	Cit.8850.1.S1_s_at	Cit.2895.1.S1_at
Cit.3868.1.S1_s_at	Cit.4177.1.S1_at	Cit.33363.1.S1_at	Cit.7369.1.S1_at	Cit.9769.1.S1_x_at	Cit.29457.1.S1_s_at
Cit.38732.1.S1_at	Cit.4216.1.S1_s_at	Cit.3339.1.S1_at	Cit.7399.1.S1_at	Cit.25717.1.S1_at	Cit.29909.1.S1_at
Cit.3876.1.S1_s_at	Cit.4221.1.S1_at	Cit.33489.1.S1_at	Cit.7665.1.S1_s_at	Cit.26263.1.S1_at	Cit.30064.1.S1_at
Cit.38765.1.S1_at	Cit.4243.1.S1_at	Cit.33804.1.S1_s_at	Cit.7790.1.S1_at	Cit.27085.1.S1_s_at	Cit.30340.1.S1_at
Cit.3877.1.S1_at	Cit.4256.1.S1_at	Cit.3390.1.S1_at	Cit.7824.1.S1_at	Cit.4303.1.S1_at	Cit.30926.1.S1_at
Cit.38913.1.S1_s_at	Cit.4288.1.S1_at	Cit.34738.1.S1_s_at	Cit.8721.1.S1_s_at	Cit.4516.1.S1_s_at	Cit.31055.1.S1_at
Cit.39134.1.S1_s_at	Cit.4322.1.S1_s_at	Cit.3487.1.S1_s_at	Cit.8823.1.S1_s_at	Cit.5767.1.S1_at	Cit.31488.1.S1_at
Cit.39194.1.S1_s_at	Cit.4383.1.S1_s_at	Cit.3488.1.S1_s_at	Cit.9257.1.S1_s_at	Cit.9707.1.S1_at	Cit.35154.1.S1_s_at
Cit.3947.1.S1_at	Cit.4439.1.S1_s_at	Cit.34922.1.S1_s_at	Cit.9555.1.S1_s_at	Cit.2511.1.S1_at	Cit.3648.1.S1_at
Cit.3956.1.S1_at	Cit.4489.1.S1_s_at	Cit.35141.1.S1_s_at	Cit.9750.1.S1_s_at	Cit.2512.1.S1_s_at	Cit.37622.1.S1_at
Cit.39604.1.S1_s_at	Cit.4528.1.S1_at	Cit.3515.1.S1_s_at	Cit.13229.1.S1_at	Cit.26363.1.S1_at	Cit.38806.1.S1_at
Cit.39683.1.S1_s_at	Cit.4553.1.S1_s_at	Cit.35205.1.S1_at	Cit.1592.1.S1_s_at	Cit.15631.1.S1_at	Cit.4383.1.S1_s_at
Cit.3982.1.S1_at	Cit.4561.1.S1_at	Cit.35362.1.S1_at	Cit.17981.1.S1_at	Cit.16922.1.S1_s_at	Cit.4666.1.S1_at
Cit.40012.1.S1_at	Cit.4581.1.S1_at	Cit.3540.1.S1_at	Cit.17981.1.S1_s_at	Cit.23780.1.S1_s_at	Cit.5670.1.S1_s_at
Cit.40431.1.S1_at	Cit.4600.1.S1_at	Cit.355.1.S1_s_at	Cit.19543.1.S1_s_at	Cit.24487.1.S1_s_at	Cit.5688.1.S1_s_at
Cit.4099.1.S1_at	Cit.4617.1.S1_at	Cit.35537.1.S1_s_at	Cit.20834.1.S1_s_at	Cit.4322.1.S1_s_at	Cit.5892.1.S1_at
Cit.4137.1.S1_s_at	Cit.4619.1.S1_s_at	Cit.35568.1.S1_s_at	Cit.21857.1.S1_at	Cit.6670.1.S1_at	Cit.5895.1.S1_at
Cit.4216.1.S1_s_at	Cit.4666.1.S1_at	Cit.35631.1.S1_at	Cit.2976.1.S1_s_at	Cit.9594.1.S1_s_at	Cit.6159.1.S1_at
Cit.4221.1.S1_at	Cit.4672.1.S1_s_at	Cit.35651.1.S1_s_at	Cit.5440.1.S1_s_at	Cit.35922.1.S1_at	Cit.7702.1.S1_at
Cit.4243.1.S1_at	Cit.4682.1.S1_at	Cit.35693.1.S1_s_at	Cit.8829.1.S1_at	Cit.6073.1.S1_s_at	Cit.8282.1.S1_s_at
Cit.4322.1.S1_s_at	Cit.4688.1.S1_at	Cit.35736.1.S1_s_at	Cit.8850.1.S1_s_at	Cit.6675.1.S1_at	Cit.8369.1.S1_s_at
Cit.4355.1.S1_s_at	Cit.4712.1.S1_at	Cit.35758.1.S1_at	Cit.9769.1.S1_x_at	Cit.7045.1.S1_at	Cit.8637.1.S1_s_at
Cit.4383.1.S1_s_at	Cit.4784.1.S1_at	Cit.35863.1.S1_at	Cit.5658.1.S1_at	Cit.8299.1.S1_at	Cit.8671.1.S1_s_at
Cit.4457.1.S1_s_at	Cit.4816.1.S1_s_at	Cit.35922.1.S1_at	Cit.11970.1.S1_at	Cit.851.1.S1_s_at	Cit.8721.1.S1_s_at
Cit.4489.1.S1_s_at	Cit.4829.1.S1_s_at	Cit.35955.1.S1_at	Cit.13955.1.S1_at	Cit.8908.1.S1_s_at	Cit.8722.1.S1_at
Cit.4529.1.S1_s_at	Cit.4858.1.S1_at	Cit.3600.1.S1_s_at	Cit.25717.1.S1_at	Cit.9768.1.S1_s_at	Cit.9461.1.S1_at
Cit.4600.1.S1_at	Cit.4889.1.S1_s_at	Cit.3601.1.S1_at	Cit.27085.1.S1_s_at	Cit.9845.1.S1_s_at	Cit.9850.1.S1_s_at
Cit.4619.1.S1_s_at	Cit.4954.1.S1_at	Cit.3611.1.S1_s_at	Cit.4303.1.S1_at	Cit.38765.1.S1_at	Cit.9855.1.S1_s_at
Cit.4712.1.S1_at	Cit.497.1.S1_s_at	Cit.3648.1.S1_at	Cit.5767.1.S1_at	Cit.4238.1.S1_at	Cit.13758.1.S1_at
Cit.4723.1.S1_at	Cit.4980.1.S1_at	Cit.3685.1.S1_s_at	Cit.16024.1.S1_at	Cit.5936.1.S1_at	Cit.2356.1.S1_s_at
Cit.4816.1.S1_s_at	Cit.4987.1.S1_s_at	Cit.36861.1.S1_at	Cit.16522.1.S1_at	Cit.6542.1.S1_at	Cit.37046.1.S1_s_at
Cit.4858.1.S1_at	Cit.4988.1.S1_at	Cit.37237.1.S1_at	Cit.2467.1.S1_s_at	Cit.7665.1.S1_s_at	Cit.20564.1.S1_at
Cit.4889.1.S1_s_at	Cit.5024.1.S1_at	Cit.37265.1.S1_at	Cit.28986.1.S1_x_at	Cit.7790.1.S1_at	Cit.30084.1.S1_at
Cit.4958.1.S1_at	Cit.5066.1.S1_s_at	Cit.373.1.S1_x_at	Cit.4047.1.S1_at	Cit.26651.1.S1_at	Cit.38145.1.S1_at
Cit.4987.1.S1_s_at	Cit.5110.1.S1_s_at	Cit.37302.1.S1_at	Cit.5120.1.S1_at	Cit.13815.1.S1_at	Cit.4044.1.S1_at
Cit.5066.1.S1_s_at	Cit.5127.1.S1_at	Cit.37315.1.S1_at	Cit.7952.1.S1_at	Cit.5589.1.S1_at	Cit.4169.1.S1_at
Cit.5103.1.S1_at	Cit.5135.1.S1_at	Cit.37333.1.S1_at	Cit.824.1.S1_s_at	Cit.24415.1.S1_at	Cit.20899.1.S1_x_at
Cit.5132.1.S1_at	Cit.5172.1.S1_at	Cit.3737.1.S1_at	Cit.14124.1.S1_at	Cit.4287.1.S1_s_at	Cit.21243.1.S1_s_at
Cit.5241.1.S1_s_at	Cit.5256.1.S1_s_at	Cit.37515.1.S1_at	Cit.15574.1.S1_s_at	Cit.4712.1.S1_at	Cit.38913.1.S1_s_at
Cit.5275.1.S1_s_at	Cit.5275.1.S1_s_at	Cit.37622.1.S1_at	Cit.5756.1.S1_at	Cit.5905.1.S1_at	Cit.11736.1.S1_s_at
Cit.5276.1.S1_at	Cit.5294.1.S1_at	Cit.381.1.S1_s_at	Cit.30931.1.S1_at	Cit.6713.1.S1_at	Cit.2804.1.S1_s_at
Cit.5383.1.S1_at	Cit.5373.1.S1_at	Cit.3818.1.S1_at	Cit.19552.1.S1_s_at	Cit.6716.1.S1_at	Cit.2250.1.S1_s_at
Cit.5387.1.S1_at	Cit.5383.1.S1_at	Cit.3826.1.S1_at	Cit.30217.1.S1_at	Cit.6792.1.S1_at	Cit.92.1.S1_s_at
Cit.5411.1.S1_at	Cit.5387.1.S1_at	Cit.38265.1.S1_at	Cit.32989.1.S1_at	Cit.7276.1.S1_at	Cit.12774.1.S1_s_at
Cit.5464.1.S1_at	Cit.5406.1.S1_s_at	Cit.3831.1.S1_at	Cit.4629.1.S1_s_at	Cit.7736.1.S1_at	Cit.13218.1.S1_s_at
Cit.5582.1.S1_at	Cit.5411.1.S1_at	Cit.38368.1.S1_at	Cit.6029.1.S1_at	Cit.9857.1.S1_at	Cit.14623.1.S1_at
Cit.5658.1.S1_at	Cit.5455.1.S1_at	Cit.38586.1.S1_at	Cit.21130.1.S1_s_at	Cit.17307.1.S1_at	Cit.14900.1.S1_at
Cit.5670.1.S1_s_at	Cit.5582.1.S1_at	Cit.38591.1.S1_at	Cit.22403.1.S1_s_at	Cit.14433.1.S1_s_at	Cit.24690.1.S1_s_at
Cit.5688.1.S1_s_at	Cit.5595.1.S1_s_at	Cit.3868.1.S1_at	Cit.23843.1.S1_at	Cit.16483.1.S1_at	Cit.25424.1.S1_at
Cit.5770.1.S1_s_at	Cit.5616.1.S1_s_at	Cit.3868.1.S1_s_at	Cit.26534.1.S1_s_at	Cit.17943.1.S1_s_at	Cit.26254.1.S1_at
Cit.5799.1.S1_s_at	Cit.5624.1.S1_at	Cit.38732.1.S1_at	Cit.4745.1.S1_s_at	Cit.19458.1.S1_at	Cit.26263.1.S1_at
Cit.5836.1.S1_s_at	Cit.5641.1.S1_at	Cit.3877.1.S1_at	Cit.37207.1.S1_at	Cit.23441.1.S1_at	Cit.27475.1.S1_s_at
Cit.5892.1.S1_at	Cit.5670.1.S1_s_at	Cit.38806.1.S1_at	Cit.16671.1.S1_at	Cit.25380.1.S1_s_at	Cit.28133.1.S1_at
Cit.5905.1.S1_at	Cit.5770.1.S1_s_at	Cit.39003.1.S1_s_at	Cit.17322.1.S1_at	Cit.27015.1.S1_at	Cit.29717.1.S1_s_at
Cit.5923.1.S1_at	Cit.5784.1.S1_at	Cit.39134.1.S1_s_at	Cit.17915.1.S1_at	Cit.29879.1.S1_s_at	Cit.31963.1.S1_at
Cit.5930.1.S1_at	Cit.5812.1.S1_at	Cit.39194.1.S1_s_at	Cit.2275.1.S1_s_at	Cit.30640.1.S1_at	Cit.36861.1.S1_at
Cit.5936.1.S1_at	Cit.5854.1.S1_at	Cit.39202.1.S1_at	Cit.23186.1.S1_s_at	Cit.30941.1.S1_at	Cit.5132.1.S1_at
Cit.5937.1.S1_s_at	Cit.5868.1.S1_s_at	Cit.3947.1.S1_at	Cit.28962.1.S1_s_at	Cit.3685.1.S1_s_at	Cit.5812.1.S1_at
Cit.6022.1.S1_at	Cit.5892.1.S1_at	Cit.3966.1.S1_s_at	Cit.2945.1.S1_s_at	Cit.38732.1.S1_at	Cit.6202.1.S1_at
Cit.6055.1.S1_at	Cit.5905.1.S1_at	Cit.39683.1.S1_s_at	Cit.29804.1.S1_at	Cit.4120.1.S1_at	Cit.8050.1.S1_s_at
Cit.6073.1.S1_s_at	Cit.5912.1.S1_at	Cit.40012.1.S1_at	Cit.29980.1.S1_at	Cit.4137.1.S1_s_at	Cit.9059.1.S1_s_at
Cit.6085.1.S1_at	Cit.5937.1.S1_s_at	Cit.40017.1.S1_s_at	Cit.30941.1.S1_at	Cit.4457.1.S1_s_at	Cit.9707.1.S1_at
Cit.6115.1.S1_at	Cit.6055.1.S1_at	Cit.4009.1.S1_s_at	Cit.37265.1.S1_at	Cit.5110.1.S1_s_at	Cit.17321.1.S1_s_at
Cit.6138.1.S1_at	Cit.6073.1.S1_s_at	Cit.4022.1.S1_s_at	Cit.38591.1.S1_at	Cit.5241.1.S1_s_at	Cit.19428.1.S1_x_at
Cit.6329.1.S1_at	Cit.6085.1.S1_at	Cit.40341.1.S1_x_at	Cit.38806.1.S1_at	Cit.5595.1.S1_s_at	Cit.20816.1.S1_at
Cit.6430.1.S1_at	Cit.6094.1.S1_s_at	Cit.40431.1.S1_at	Cit.4457.1.S1_s_at	Cit.6138.1.S1_at	Cit.2268.1.S1_at
Cit.6470.1.S1_at	Cit.6138.1.S1_at	Cit.4086.1.S1_s_at	Cit.5447.1.S1_at	Cit.6551.1.S1_at	Cit.24151.1.S1_s_at
Cit.6529.1.S1_at	Cit.6139.1.S1_at	Cit.4099.1.S1_at	Cit.6138.1.S1_at	Cit.6798.1.S1_at	Cit.24936.1.S1_x_at
Cit.6529.1.S1_s_at	Cit.6159.1.S1_at	Cit.4120.1.S1_at	Cit.7299.1.S1_s_at	Cit.7008.1.S1_at	Cit.25144.1.S1_at
Cit.6548.1.S1_at	Cit.6202.1.S1_at	Cit.4120.1.S1_x_at	Cit.7606.1.S1_at	Cit.7299.1.S1_s_at	Cit.25703.1.S1_s_at
Cit.6623.1.S1_at	Cit.6202.1.S1_s_at	Cit.4135.1.S1_at	Cit.7830.1.S1_at	Cit.7830.1.S1_at	Cit.25727.1.S1_s_at
Cit.6675.1.S1_at	Cit.6289.1.S1_s_at	Cit.4135.1.S1_s_at	Cit.851.1.S1_s_at	Cit.7914.1.S1_at	Cit.25755.1.S1_s_at
Cit.6696.1.S1_at	Cit.6434.1.S1_at	Cit.4135.1.S1_x_at	Cit.8564.1.S1_at	Cit.8696.1.S1_s_at	Cit.27139.1.S1_at
Cit.6716.1.S1_at	Cit.6470.1.S1_at	Cit.4137.1.S1_s_at	Cit.9664.1.S1_s_at	Cit.14124.1.S1_at	Cit.28332.1.S1_at
Cit.6792.1.S1_at	Cit.6529.1.S1_at	Cit.4216.1.S1_s_at	Cit.9768.1.S1_s_at	Cit.20676.1.S1_s_at	Cit.2889.1.S1_at
Cit.6899.1.S1_at	Cit.6529.1.S1_s_at	Cit.4221.1.S1_at	Cit.30064.1.S1_at	Cit.5756.1.S1_at	Cit.28955.1.S1_at
Cit.6942.1.S1_at	Cit.6542.1.S1_at	Cit.4243.1.S1_at	Cit.26358.1.S1_at	Cit.17752.1.S1_s_at	Cit.2994.1.S1_s_at
Cit.6954.1.S1_at	Cit.6551.1.S1_at	Cit.4287.1.S1_s_at	Cit.25415.1.S1_at	Cit.9318.1.S1_s_at	Cit.3184.1.S1_s_at
Cit.7255.1.S1_at	Cit.6556.1.S1_at	Cit.4344.1.S1_s_at	Cit.2621.1.S1_at	Cit.14673.1.S1_at	Cit.3426.1.S1_s_at
Cit.7299.1.S1_s_at	Cit.6575.1.S1_at	Cit.4410.1.S1_at	Cit.219.1.S1_s_at	Cit.15049.1.S1_at	Cit.3982.1.S1_at
Cit.8153.1.S1_s_at	Cit.661.1.S1_s_at	Cit.4457.1.S1_s_at	Cit.22504.1.S1_s_at	Cit.16462.1.S1_at	Cit.5103.1.S1_at
Cit.8282.1.S1_s_at	Cit.6623.1.S1_at	Cit.4489.1.S1_s_at	Cit.26307.1.S1_s_at	Cit.22262.1.S1_at	Cit.6548.1.S1_at
Cit.8299.1.S1_at	Cit.6634.1.S1_at	Cit.4528.1.S1_at	Cit.26651.1.S1_at	Cit.2443.1.S1_s_at	Cit.6776.1.S1_at
Cit.8356.1.S1_s_at	Cit.6670.1.S1_at	Cit.4553.1.S1_s_at	Cit.29852.1.S1_at	Cit.26204.1.S1_at	Cit.7680.1.S1_at
Cit.8369.1.S1_s_at	Cit.6686.1.S1_at	Cit.456.1.S1_x_at	Cit.38368.1.S1_at	Cit.28526.1.S1_s_at	Cit.6614.1.S1_s_at
Cit.29866.1.S1_at	Cit.6696.1.S1_at	Cit.4581.1.S1_at	Cit.38732.1.S1_at	Cit.2891.1.S1_at	Cit.4120.1.S1_x_at
Cit.8637.1.S1_s_at	Cit.6786.1.S1_s_at	Cit.4593.1.S1_s_at	Cit.4712.1.S1_at	Cit.29520.1.S1_s_at	Cit.5066.1.S1_s_at
Cit.8696.1.S1_s_at	Cit.6823.1.S1_s_at	Cit.4600.1.S1_at	Cit.5836.1.S1_s_at	Cit.3797.1.S1_s_at	Cit.12888.1.S1_s_at
Cit.92.1.S1_s_at	Cit.6888.1.S1_at	Cit.4619.1.S1_s_at	Cit.5892.1.S1_at	Cit.38319.1.S1_s_at	Cit.24174.1.S1_s_at
Cit.9596.1.S1_s_at	Cit.6942.1.S1_at	Cit.4666.1.S1_at	Cit.6430.1.S1_at	Cit.7644.1.S1_at	Cit.28986.1.S1_x_at
Cit.29536.1.S1_s_at	Cit.6954.1.S1_at	Cit.4688.1.S1_at	Cit.92.1.S1_s_at	Cit.8356.1.S1_s_at	Cit.22075.1.S1_s_at
Cit.5028.1.S1_at	Cit.7008.1.S1_at	Cit.4712.1.S1_at	Cit.16688.1.S1_s_at	Cit.858.1.S1_s_at	Cit.28246.1.S1_at
Cit.5029.1.S1_s_at	Cit.7068.1.S1_at	Cit.4723.1.S1_at	Cit.20498.1.S1_at	Cit.1903.1.S1_s_at	Cit.28290.1.S1_at
Cit.7428.1.S1_at	Cit.7121.1.S1_at	Cit.4746.1.S1_at	Cit.21787.1.S1_at	Cit.24371.1.S1_s_at	Cit.28305.1.S1_at
Cit.10633.1.S1_s_at	Cit.7138.1.S1_at	Cit.4825.1.S1_at	Cit.22298.1.S1_s_at	Cit.14900.1.S1_at	Cit.31971.1.S1_at
Cit.26667.1.S1_s_at	Cit.7196.1.S1_at	Cit.4858.1.S1_at	Cit.24080.1.S1_s_at	Cit.18080.1.S1_at	Cit.35955.1.S1_at
Cit.5664.1.S1_at	Cit.7255.1.S1_at	Cit.4889.1.S1_s_at	Cit.28844.1.S1_s_at	Cit.24690.1.S1_s_at	Cit.3949.1.S1_s_at
Cit.11230.1.S1_at	Cit.7299.1.S1_s_at	Cit.4916.1.S1_at	Cit.29896.1.S1_s_at	Cit.26254.1.S1_at	Cit.5511.1.S1_s_at
Cit.15496.1.S1_at	Cit.7399.1.S1_at	Cit.4958.1.S1_at	Cit.2999.1.S1_at	Cit.28218.1.S1_s_at	Cit.5512.1.S1_at
Cit.17336.1.S1_at	Cit.7421.1.S1_at	Cit.4977.1.S1_s_at	Cit.33122.1.S1_s_at	Cit.28591.1.S1_at	Cit.5987.1.S1_at
Cit.5125.1.S1_s_at	Cit.7651.1.S1_at	Cit.5103.1.S1_at	Cit.3347.1.S1_s_at	Cit.2994.1.S1_s_at	Cit.7867.1.S1_s_at
Cit.6078.1.S1_at	Cit.7665.1.S1_s_at	Cit.5110.1.S1_s_at	Cit.34738.1.S1_s_at	Cit.31963.1.S1_at	Cit.13815.1.S1_at
Cit.6121.1.S1_at	Cit.7702.1.S1_at	Cit.5120.1.S1_at	Cit.40.1.S1_s_at	Cit.3826.1.S1_at	Cit.14575.1.S1_at
Cit.8908.1.S1_s_at	Cit.7782.1.S1_at	Cit.5127.1.S1_at	Cit.9703.1.S1_at	Cit.3982.1.S1_at	Cit.20745.1.S1_s_at
Cit.4177.1.S1_at	Cit.7790.1.S1_at	Cit.5132.1.S1_at	Cit.29478.1.S1_s_at	Cit.421.1.S1_s_at	Cit.20929.1.S1_at
Cit.6634.1.S1_at	Cit.7918.1.S1_at	Cit.5275.1.S1_s_at	Cit.29914.1.S1_s_at	Cit.5103.1.S1_at	Cit.23065.1.S1_s_at
Cit.10661.1.S1_s_at	Cit.8047.1.S1_s_at	Cit.5286.1.S1_at	Cit.3010.1.S1_s_at	Cit.5160.1.S1_s_at	Cit.2934.1.S1_x_at
Cit.12516.1.S1_x_at	Cit.82.1.S1_s_at	Cit.5366.1.S1_at	Cit.4958.1.S1_at	Cit.5275.1.S1_s_at	Cit.29374.1.S1_s_at
Cit.14784.1.S1_at	Cit.8206.1.S1_s_at	Cit.5372.1.S1_s_at	Cit.6766.1.S1_s_at	Cit.5658.1.S1_at	Cit.2984.1.S1_s_at
Cit.15713.1.S1_at	Cit.821.1.S1_at	Cit.5373.1.S1_at	Cit.8446.1.S1_s_at	Cit.5812.1.S1_at	Cit.2985.1.S1_s_at
Cit.18260.1.S1_at	Cit.8282.1.S1_s_at	Cit.5377.1.S1_at	Cit.9325.1.S1_s_at	Cit.6202.1.S1_at	Cit.30797.1.S1_at
Cit.23283.1.S1_s_at	Cit.8299.1.S1_at	Cit.5383.1.S1_at	Cit.3105.1.S1_s_at	Cit.6975.1.S1_at	Cit.30880.1.S1_at
Cit.23352.1.S1_at	Cit.851.1.S1_s_at	Cit.5406.1.S1_s_at	Cit.2240.1.S1_s_at	Cit.6998.1.S1_at	Cit.3292.1.S1_at
Cit.23577.1.S1_s_at	Cit.8524.1.S1_s_at	Cit.5411.1.S1_at	Cit.18677.1.S1_s_at	Cit.7201.1.S1_at	Cit.5275.1.S1_s_at
Cit.23670.1.S1_at	Cit.8637.1.S1_s_at	Cit.5447.1.S1_at	Cit.23321.1.S1_x_at	Cit.7868.1.S1_at	Cit.5589.1.S1_at
Cit.24381.1.S1_s_at	Cit.8671.1.S1_s_at	Cit.5455.1.S1_at	Cit.7986.1.S1_x_at	Cit.8050.1.S1_s_at	Cit.7432.1.S1_at
Cit.27224.1.S1_at	Cit.8696.1.S1_s_at	Cit.5511.1.S1_s_at	Cit.8210.1.S1_s_at	Cit.14078.1.S1_at	Cit.13164.1.S1_at
Cit.28009.1.S1_at	Cit.9257.1.S1_s_at	Cit.5512.1.S1_at	Cit.28523.1.S1_s_at	Cit.24296.1.S1_s_at	Cit.15401.1.S1_s_at
Cit.2933.1.S1_s_at	Cit.9590.1.S1_at	Cit.5568.1.S1_s_at	Cit.5884.1.S1_at	Cit.31368.1.S1_at	Cit.1587.1.S1_s_at
Cit.29468.1.S1_s_at	Cit.37518.1.S1_s_at	Cit.5582.1.S1_at	Cit.5855.1.S1_s_at	Cit.36070.1.S1_at	Cit.22469.1.S1_s_at
Cit.30647.1.S1_s_at	Cit.22980.1.S1_s_at	Cit.5595.1.S1_s_at	Cit.761.1.S1_at	Cit.36494.1.S1_at	Cit.25314.1.S1_s_at
Cit.30707.1.S1_s_at	Cit.12922.1.S1_s_at	Cit.5658.1.S1_at	Cit.761.1.S1_x_at	Cit.425.1.S1_s_at	Cit.29866.1.S1_at
Cit.31482.1.S1_at	Cit.13416.1.S1_at	Cit.5670.1.S1_s_at	Cit.9890.1.S1_s_at	Cit.5206.1.S1_s_at	Cit.3349.1.S1_s_at
Cit.35141.1.S1_s_at	Cit.13546.1.S1_at	Cit.5688.1.S1_s_at	Cit.29984.1.S1_at	Cit.7448.1.S1_at	Cit.36991.1.S1_at
Cit.35364.1.S1_at	Cit.16717.1.S1_at	Cit.5770.1.S1_s_at	Cit.26317.1.S1_at	Cit.7668.1.S1_at	Cit.6202.1.S1_s_at
Cit.3673.1.S1_s_at	Cit.40464.1.S1_s_at	Cit.5812.1.S1_at	Cit.29909.1.S1_at	Cit.31358.1.S1_at	Cit.7008.1.S1_at
Cit.3993.1.S1_at	Cit.6678.1.S1_at	Cit.5854.1.S1_at	Cit.30926.1.S1_at	Cit.37265.1.S1_at	Cit.9594.1.S1_s_at
Cit.4135.1.S1_at	Cit.6776.1.S1_at	Cit.5864.1.S1_at	Cit.3386.1.S1_s_at	Cit.7421.1.S1_at	Cit.7712.1.S1_at
Cit.4135.1.S1_x_at	Cit.9769.1.S1_x_at	Cit.5868.1.S1_s_at	Cit.38957.1.S1_at	Cit.14816.1.S1_s_at	Cit.23911.1.S1_at
Cit.4439.1.S1_s_at	Cit.10380.1.S1_x_at	Cit.5884.1.S1_at	Cit.5895.1.S1_at	Cit.15496.1.S1_at	Cit.7727.1.S1_at
Cit.4553.1.S1_s_at	Cit.3225.1.S1_s_at	Cit.5892.1.S1_at	Cit.6634.1.S1_at	Cit.21139.1.S1_s_at	Cit.2639.1.S1_s_at
Cit.5135.1.S1_at	Cit.30572.1.S1_s_at	Cit.5912.1.S1_at	Cit.7782.1.S1_at	Cit.31759.1.S1_s_at	Cit.5135.1.S1_at
Cit.6535.1.S1_at	Cit.14614.1.S1_s_at	Cit.5923.1.S1_at	Cit.8600.1.S1_x_at	Cit.3421.1.S1_at	Cit.4998.1.S1_at
Cit.6888.1.S1_at	Cit.14622.1.S1_s_at	Cit.5926.1.S1_s_at	Cit.9855.1.S1_s_at	Cit.36861.1.S1_at	Cit.6888.1.S1_at
Cit.7012.1.S1_at	Cit.15112.1.S1_s_at	Cit.5964.1.S1_s_at	Cit.22545.1.S1_s_at	Cit.4949.1.S1_at	Cit.8931.1.S1_at
Cit.7138.1.S1_at	Cit.15330.1.S1_at	Cit.5987.1.S1_at	Cit.22469.1.S1_s_at	Cit.6256.1.S1_at	Cit.24970.1.S1_s_at
Cit.7918.1.S1_at	Cit.17986.1.S1_s_at	Cit.6055.1.S1_at	Cit.24221.1.S1_at	Cit.8564.1.S1_at	Cit.16769.1.S1_at
Cit.8047.1.S1_s_at	Cit.26540.1.S1_at	Cit.6073.1.S1_s_at	Cit.28114.1.S1_at	Cit.1633.1.S1_x_at	Cit.7105.1.S1_at
Cit.8931.1.S1_at	Cit.3163.1.S1_at	Cit.6094.1.S1_s_at	Cit.28689.1.S1_at	Cit.19385.1.S1_s_at	Cit.22244.1.S1_s_at
Cit.8959.1.S1_at	Cit.4287.1.S1_s_at	Cit.6138.1.S1_at	Cit.4022.1.S1_s_at	Cit.22778.1.S1_s_at	Cit.15049.1.S1_at
Cit.9025.1.S1_x_at	Cit.5125.1.S1_s_at	Cit.6289.1.S1_s_at	Cit.4666.1.S1_at	Cit.355.1.S1_s_at	Cit.17215.1.S1_s_at
Cit.9424.1.S1_s_at	Cit.5132.1.S1_at	Cit.6329.1.S1_at	Cit.4988.1.S1_at	Cit.4022.1.S1_s_at	Cit.20546.1.S1_at
Cit.9477.1.S1_s_at	Cit.7045.1.S1_at	Cit.6400.1.S1_at	Cit.5411.1.S1_at	Cit.6202.1.S1_s_at	Cit.25380.1.S1_s_at
Cit.9539.1.S1_at	Cit.8908.1.S1_s_at	Cit.6434.1.S1_at	Cit.82.1.S1_s_at	Cit.3160.1.S1_s_at	Cit.27966.1.S1_s_at
Cit.13573.1.S1_s_at	Cit.15046.1.S1_s_at	Cit.6529.1.S1_at	Cit.25359.1.S1_at	Cit.5352.1.S1_s_at	Cit.31780.1.S1_s_at
Cit.2475.1.S1_at	Cit.23903.1.S1_s_at	Cit.6529.1.S1_s_at	Cit.302.1.S1_s_at	Cit.30405.1.S1_at	Cit.36972.1.S1_at
Cit.29489.1.S1_at	Cit.11489.1.S1_at	Cit.6548.1.S1_at	Cit.2798.1.S1_at	Cit.7606.1.S1_at	Cit.5485.1.S1_s_at
Cit.3305.1.S1_at	Cit.11489.1.S1_x_at	Cit.6551.1.S1_at	Cit.7461.1.S1_at	Cit.16754.1.S1_at	Cit.5905.1.S1_at
Cit.35651.1.S1_s_at	Cit.11911.1.S1_s_at	Cit.6556.1.S1_at	Cit.4810.1.S1_at	Cit.6443.1.S1_s_at	Cit.5923.1.S1_at
Cit.39620.1.S1_s_at	Cit.19363.1.S1_s_at	Cit.661.1.S1_s_at	Cit.25608.1.S1_s_at	Cit.17322.1.S1_at	Cit.6073.1.S1_s_at
Cit.4120.1.S1_x_at	Cit.23468.1.S1_at	Cit.6614.1.S1_s_at	Cit.274.1.S1_x_at	Cit.17322.1.S1_s_at	Cit.6329.1.S1_at
Cit.4988.1.S1_at	Cit.4344.1.S1_s_at	Cit.6623.1.S1_at	Cit.6971.1.S1_at	Cit.2275.1.S1_s_at	Cit.6670.1.S1_at
Cit.5110.1.S1_s_at	Cit.5622.1.S1_at	Cit.6634.1.S1_at	Cit.22336.1.S1_at	Cit.5864.1.S1_at	Cit.6716.1.S1_at
Cit.5455.1.S1_at	Cit.6343.1.S1_at	Cit.6675.1.S1_at	Cit.35537.1.S1_s_at	Cit.6513.1.S1_at	Cit.7299.1.S1_s_at
Cit.5868.1.S1_s_at	Cit.11756.1.S1_s_at	Cit.6713.1.S1_at	Cit.843.1.S1_at	Cit.17508.1.S1_at	Cit.7644.1.S1_at
Cit.5895.1.S1_at	Cit.1531.1.S1_s_at	Cit.6823.1.S1_s_at	Cit.9904.1.S1_s_at	Cit.19695.1.S1_at	Cit.8299.1.S1_at
Cit.6159.1.S1_at	Cit.6535.1.S1_at	Cit.6888.1.S1_at	Cit.26704.1.S1_at	Cit.22652.1.S1_s_at	Cit.8356.1.S1_s_at
Cit.6289.1.S1_s_at	Cit.8959.1.S1_at	Cit.6942.1.S1_at	Cit.2934.1.S1_x_at	Cit.28608.1.S1_at	Cit.851.1.S1_s_at
Cit.6551.1.S1_at	Cit.9325.1.S1_s_at	Cit.6954.1.S1_at	Cit.4528.1.S1_at	Cit.3752.1.S1_s_at	Cit.9768.1.S1_s_at
Cit.6556.1.S1_at	Cit.9424.1.S1_s_at	Cit.7033.1.S1_at	Cit.497.1.S1_s_at	Cit.40012.1.S1_at	Cit.21374.1.S1_at
Cit.661.1.S1_s_at	Cit.9684.1.S1_s_at	Cit.7045.1.S1_at	Cit.6899.1.S1_at	Cit.4581.1.S1_at	Cit.2432.1.S1_s_at
Cit.6823.1.S1_s_at	Cit.21243.1.S1_s_at	Cit.7068.1.S1_at	Cit.7432.1.S1_at	Cit.5377.1.S1_at	Cit.2818.1.S1_at
Cit.7068.1.S1_at	Cit.38913.1.S1_s_at	Cit.7121.1.S1_at	Cit.7954.1.S1_at	Cit.6003.1.S1_at	Cit.15697.1.S1_s_at
Cit.7121.1.S1_at	Cit.11736.1.S1_s_at	Cit.7255.1.S1_at	Cit.8765.1.S1_x_at	Cit.7081.1.S1_at	Cit.1760.1.S1_s_at
Cit.7399.1.S1_at	Cit.2804.1.S1_s_at	Cit.7276.1.S1_at	Cit.25471.1.S1_at	Cit.7121.1.S1_at	Cit.2128.1.S1_at
Cit.7421.1.S1_at	Cit.5688.1.S1_s_at	Cit.7399.1.S1_at	Cit.25471.1.S1_s_at	Cit.9562.1.S1_x_at	Cit.29998.1.S1_at
Cit.7651.1.S1_at	Cit.9857.1.S1_at	Cit.7510.1.S1_at	Cit.29688.1.S1_s_at	Cit.21130.1.S1_s_at	Cit.37333.1.S1_at
Cit.7702.1.S1_at	Cit.18933.1.S1_s_at	Cit.7644.1.S1_at	Cit.9400.1.S1_s_at	Cit.22403.1.S1_s_at	Cit.3935.1.S1_at
Cit.7775.1.S1_at	Cit.308.1.S1_at	Cit.7651.1.S1_at	Cit.25526.1.S1_s_at	Cit.18631.1.S1_at	Cit.6998.1.S1_at
Cit.7782.1.S1_at	Cit.4283.1.S1_at	Cit.7727.1.S1_at	Cit.2942.1.S1_s_at	Cit.28931.1.S1_at	Cit.14299.1.S1_at
Cit.8186.1.S1_at	Cit.4970.1.S1_s_at	Cit.7736.1.S1_at	Cit.3042.1.S1_s_at	Cit.3010.1.S1_s_at	Cit.14342.1.S1_at
Cit.82.1.S1_s_at	Cit.14359.1.S1_at	Cit.7775.1.S1_at	Cit.3086.1.S1_at	Cit.6766.1.S1_s_at	Cit.18631.1.S1_at
Cit.8600.1.S1_x_at	Cit.7432.1.S1_at	Cit.7782.1.S1_at	Cit.31285.1.S1_at	Cit.6085.1.S1_at	Cit.19404.1.S1_s_at
Cit.8671.1.S1_s_at	Cit.1236.1.S1_at	Cit.7867.1.S1_s_at	Cit.3053.1.S1_at	Cit.6470.1.S1_at	Cit.21973.1.S1_s_at
Cit.8721.1.S1_s_at	Cit.38391.1.S1_at	Cit.8186.1.S1_at	Cit.4322.1.S1_s_at	Cit.929.1.S1_s_at	Cit.22765.1.S1_s_at
Cit.8722.1.S1_at	Cit.6088.1.S1_at	Cit.851.1.S1_s_at	Cit.7216.1.S1_at	Cit.4723.1.S1_at	Cit.29404.1.S1_at
Cit.9257.1.S1_s_at	Cit.12609.1.S1_s_at	Cit.8765.1.S1_x_at	Cit.25493.1.S1_at	Cit.9664.1.S1_s_at	Cit.4745.1.S1_s_at
Cit.929.1.S1_s_at	Cit.16238.1.S1_at	Cit.9059.1.S1_s_at	Cit.24381.1.S1_s_at	Cit.17288.1.S1_s_at	Cit.2556.1.S1_s_at
Cit.9461.1.S1_at	Cit.23158.1.S1_s_at	Cit.5622.1.S1_at	Cit.31482.1.S1_at	Cit.17933.1.S1_s_at	Cit.30703.1.S1_at
Cit.9814.1.S1_s_at	Cit.3146.1.S1_s_at	Cit.12457.1.S1_at	Cit.35364.1.S1_at	Cit.19724.1.S1_s_at	Cit.4177.1.S1_at
Cit.9855.1.S1_s_at	Cit.35693.1.S1_s_at	Cit.308.1.S1_at	Cit.3673.1.S1_s_at	Cit.30604.1.S1_s_at	Cit.6551.1.S1_at
Cit.21243.1.S1_s_at	Cit.900.1.S1_s_at	Cit.31107.1.S1_at	Cit.4172.1.S1_s_at	Cit.24376.1.S1_s_at	Cit.6617.1.S1_at
Cit.2804.1.S1_s_at	Cit.9035.1.S1_s_at	Cit.352.1.S1_s_at	Cit.4439.1.S1_s_at	Cit.26201.1.S1_at	Cit.15293.1.S1_at
Cit.33248.1.S1_at	Cit.17464.1.S1_at	Cit.35898.1.S1_at	Cit.5135.1.S1_at	Cit.31860.1.S1_s_at	Cit.3798.1.S1_at
Cit.7196.1.S1_at	Cit.19764.1.S1_s_at	Cit.4331.1.S1_at	Cit.6247.1.S1_s_at	Cit.5286.1.S1_at	Cit.6003.1.S1_at
Cit.24570.1.S1_at	Cit.22504.1.S1_s_at	Cit.4331.1.S1_s_at	Cit.7012.1.S1_at	Cit.3387.1.S1_s_at	Cit.7428.1.S1_at
Cit.24570.1.S1_x_at	Cit.24044.1.S1_s_at	Cit.6165.1.S1_s_at	Cit.7344.1.S1_at	Cit.38764.1.S1_at	Cit.14570.1.S1_s_at
Cit.9504.1.S1_s_at	Cit.28574.1.S1_s_at	Cit.6380.1.S1_at	Cit.8014.1.S1_x_at	Cit.19746.1.S1_s_at	Cit.17322.1.S1_at
Cit.1925.1.S1_s_at	Cit.29693.1.S1_s_at	Cit.6971.1.S1_at	Cit.26530.1.S1_s_at	Cit.23784.1.S1_s_at	Cit.2275.1.S1_s_at
Cit.20615.1.S1_at	Cit.3070.1.S1_s_at	Cit.821.1.S1_at	Cit.2891.1.S1_at	Cit.29051.1.S1_at	Cit.27015.1.S1_at
Cit.20929.1.S1_at	Cit.31524.1.S1_at	Cit.9703.1.S1_at	Cit.29520.1.S1_s_at	Cit.2959.1.S1_at	Cit.4118.1.S1_s_at
Cit.22988.1.S1_s_at	Cit.3515.1.S1_s_at	Cit.9750.1.S1_s_at	Cit.4489.1.S1_s_at	Cit.29973.1.S1_at	Cit.4120.1.S1_at
Cit.23308.1.S1_s_at	Cit.38586.1.S1_at	Cit.9904.1.S1_s_at	Cit.7068.1.S1_at	Cit.6827.1.S1_x_at	Cit.4137.1.S1_s_at
Cit.2432.1.S1_s_at	Cit.38732.1.S1_at	Cit.12949.1.S1_at	Cit.8391.1.S1_x_at	Cit.7510.1.S1_at	Cit.4457.1.S1_s_at
Cit.2639.1.S1_s_at	Cit.4457.1.S1_s_at	Cit.9989.1.S1_at	Cit.2818.1.S1_x_at	Cit.9500.1.S1_s_at	Cit.4916.1.S1_at
Cit.4148.1.S1_at	Cit.5241.1.S1_s_at	Cit.11756.1.S1_s_at	Cit.4413.1.S1_at	Cit.22469.1.S1_s_at	Cit.5447.1.S1_at
Cit.8822.1.S1_s_at	Cit.5836.1.S1_s_at	Cit.14660.1.S1_at	Cit.6412.1.S1_at	Cit.23623.1.S1_s_at	Cit.5864.1.S1_at
Cit.36431.1.S1_at	Cit.5923.1.S1_at	Cit.20498.1.S1_at	Cit.3520.1.S1_at	Cit.29489.1.S1_at	Cit.6022.1.S1_at
Cit.38586.1.S1_at	Cit.6022.1.S1_at	Cit.40.1.S1_s_at	Cit.28981.1.S1_at	Cit.30873.1.S1_s_at	Cit.6138.1.S1_at
Cit.40017.1.S1_s_at	Cit.6329.1.S1_at	Cit.9325.1.S1_s_at	Cit.29693.1.S1_s_at	Cit.40017.1.S1_s_at	Cit.6513.1.S1_at
Cit.5406.1.S1_s_at	Cit.6430.1.S1_at	Cit.11695.1.S1_s_at	Cit.29879.1.S1_s_at	Cit.4816.1.S1_s_at	Cit.6798.1.S1_at
Cit.6434.1.S1_at	Cit.6675.1.S1_at	Cit.15112.1.S1_s_at	Cit.30604.1.S1_s_at	Cit.5294.1.S1_at	Cit.7606.1.S1_at
Cit.7008.1.S1_at	Cit.6792.1.S1_at	Cit.16335.1.S1_at	Cit.38586.1.S1_at	Cit.6696.1.S1_at	Cit.7830.1.S1_at
Cit.9594.1.S1_s_at	Cit.6798.1.S1_at	Cit.25433.1.S1_s_at	Cit.2993.1.S1_at	Cit.17034.1.S1_at	Cit.8351.1.S1_s_at
Cit.16483.1.S1_at	Cit.7644.1.S1_at	Cit.25539.1.S1_at	Cit.6564.1.S1_at	Cit.24458.1.S1_s_at	Cit.21177.1.S1_at
Cit.31488.1.S1_at	Cit.9768.1.S1_s_at	Cit.30405.1.S1_at	Cit.4980.1.S1_at	Cit.7481.1.S1_at	Cit.21199.1.S1_s_at
Cit.36972.1.S1_at	Cit.9850.1.S1_s_at	Cit.34966.1.S1_at	Cit.5275.1.S1_s_at	Cit.39932.1.S1_s_at	Cit.31860.1.S1_s_at
Cit.38319.1.S1_s_at	Cit.9855.1.S1_s_at	Cit.5241.1.S1_s_at	Cit.7433.1.S1_at	Cit.21973.1.S1_s_at	Cit.19695.1.S1_at
Cit.7644.1.S1_at	Cit.12737.1.S1_s_at	Cit.5905.1.S1_at	Cit.3562.1.S1_s_at	Cit.23843.1.S1_at	Cit.21156.1.S1_s_at
Cit.9768.1.S1_s_at	Cit.14437.1.S1_at	Cit.6716.1.S1_at	Cit.29388.1.S1_s_at	Cit.26356.1.S1_s_at	Cit.2860.1.S1_s_at
Cit.9850.1.S1_s_at	Cit.22278.1.S1_s_at	Cit.6792.1.S1_at	Cit.5568.1.S1_s_at	Cit.4745.1.S1_s_at	Cit.28608.1.S1_at
Cit.12364.1.S1_at	Cit.23756.1.S1_s_at	Cit.7606.1.S1_at	Cit.9300.1.S1_s_at	Cit.6165.1.S1_at	Cit.3752.1.S1_s_at
Cit.3841.1.S1_at	Cit.23965.1.S1_at	Cit.7830.1.S1_at	Cit.31752.1.S1_s_at	Cit.6572.1.S1_at	Cit.40012.1.S1_at
Cit.5348.1.S1_at	Cit.24415.1.S1_at	Cit.8282.1.S1_s_at	Cit.6827.1.S1_x_at	Cit.9555.1.S1_s_at	Cit.4581.1.S1_at
Cit.6088.1.S1_at	Cit.28800.1.S1_x_at	Cit.8299.1.S1_at	Cit.7201.1.S1_at	Cit.7810.1.S1_at	Cit.5127.1.S1_at
Cit.6340.1.S1_s_at	Cit.29566.1.S1_s_at	Cit.8369.1.S1_s_at	Cit.7890.1.S1_at	Cit.274.1.S1_x_at	Cit.5377.1.S1_at
Cit.2168.1.S1_s_at	Cit.326.1.S1_s_at	Cit.858.1.S1_s_at	Cit.30340.1.S1_at	Cit.31145.1.S1_at	Cit.6971.1.S1_at
Cit.31512.1.S1_at	Cit.4529.1.S1_s_at	Cit.8908.1.S1_s_at	Cit.30503.1.S1_s_at	Cit.36807.1.S1_s_at	Cit.7081.1.S1_at
Cit.13517.1.S1_s_at	Cit.38765.1.S1_at	Cit.9768.1.S1_s_at	Cit.36431.1.S1_at	Cit.6312.1.S1_at	Cit.7369.1.S1_at
Cit.23337.1.S1_s_at	Cit.4238.1.S1_at	Cit.9855.1.S1_s_at	Cit.37622.1.S1_at	Cit.1925.1.S1_s_at	Cit.821.1.S1_at
Cit.28315.1.S1_s_at	Cit.6614.1.S1_s_at	Cit.9857.1.S1_at	Cit.4330.1.S1_s_at	Cit.20929.1.S1_at	Cit.9562.1.S1_x_at
Cit.31124.1.S1_at	Cit.8823.1.S1_s_at	Cit.5066.1.S1_s_at	Cit.5685.1.S1_at	Cit.2639.1.S1_s_at	Cit.14214.1.S1_s_at
Cit.6462.1.S1_at	Cit.929.1.S1_s_at	Cit.7914.1.S1_at	Cit.6159.1.S1_at	Cit.2984.1.S1_s_at	Cit.28931.1.S1_at
Cit.13330.1.S1_s_at	Cit.9594.1.S1_s_at	Cit.12333.1.S1_at	Cit.6529.1.S1_s_at	Cit.3522.1.S1_s_at	Cit.3010.1.S1_s_at
Cit.1592.1.S1_s_at	Cit.17913.1.S1_at	Cit.35263.1.S1_s_at	Cit.661.1.S1_s_at	Cit.4658.1.S1_at	Cit.6766.1.S1_s_at
Cit.16241.1.S1_at	Cit.18111.1.S1_at	Cit.11071.1.S1_x_at	Cit.7255.1.S1_at	Cit.19567.1.S1_at	Cit.17474.1.S1_at
Cit.22036.1.S1_at	Cit.2401.1.S1_at	Cit.17157.1.S1_s_at	Cit.8186.1.S1_at	Cit.28147.1.S1_at	Cit.18294.1.S1_at
Cit.23510.1.S1_s_at	Cit.6387.1.S1_at	Cit.2275.1.S1_s_at	Cit.8637.1.S1_s_at	Cit.30038.1.S1_at	Cit.192.1.S1_s_at
Cit.25101.1.S1_at	Cit.5756.1.S1_at	Cit.8564.1.S1_at	Cit.9873.1.S1_at	Cit.30722.1.S1_s_at	Cit.20248.1.S1_at
Cit.30631.1.S1_s_at	Cit.13517.1.S1_s_at	Cit.13681.1.S1_at	Cit.3274.1.S1_s_at	Cit.3956.1.S1_at	Cit.21226.1.S1_s_at
Cit.38122.1.S1_at	Cit.31124.1.S1_at	Cit.38913.1.S1_s_at	Cit.6650.1.S1_at	Cit.4135.1.S1_at	Cit.23784.1.S1_x_at
Cit.4998.1.S1_at	Cit.39202.1.S1_at	Cit.11736.1.S1_s_at	Cit.9629.1.S1_s_at	Cit.4958.1.S1_at	Cit.35263.1.S1_s_at
Cit.17913.1.S1_at	Cit.8850.1.S1_s_at	Cit.2804.1.S1_s_at	Cit.32878.1.S1_at	Cit.5926.1.S1_s_at	Cit.4288.1.S1_at
Cit.23623.1.S1_s_at	Cit.13617.1.S1_s_at	Cit.17110.1.S1_s_at	Cit.38351.1.S1_at	Cit.6686.1.S1_at	Cit.5387.1.S1_at
Cit.30268.1.S1_at	Cit.14673.1.S1_at	Cit.28881.1.S1_s_at	Cit.39054.1.S1_s_at	Cit.8047.1.S1_s_at	Cit.5458.1.S1_at
Cit.5127.1.S1_at	Cit.15654.1.S1_at	Cit.31216.1.S1_at	Cit.29728.1.S1_at	Cit.8959.1.S1_at	Cit.5767.1.S1_at
Cit.6094.1.S1_s_at	Cit.26204.1.S1_at	Cit.3558.1.S1_at	Cit.31088.1.S1_at	Cit.9325.1.S1_s_at	Cit.6975.1.S1_at
Cit.6387.1.S1_at	Cit.28526.1.S1_s_at	Cit.4695.1.S1_at	Cit.39051.1.S1_at	Cit.9942.1.S1_x_at	Cit.7954.1.S1_at
Cit.6614.1.S1_s_at	Cit.31488.1.S1_at	Cit.5936.1.S1_at	Cit.5849.1.S1_at	Cit.28009.1.S1_at	Cit.19724.1.S1_s_at
Cit.17313.1.S1_s_at	Cit.33363.1.S1_at	Cit.6696.1.S1_at	Cit.3757.1.S1_at	Cit.29984.1.S1_at	Cit.30604.1.S1_s_at
Cit.9873.1.S1_at	Cit.3797.1.S1_s_at	Cit.7665.1.S1_s_at	Cit.4061.1.S1_s_at	Cit.6535.1.S1_at	Cit.21130.1.S1_s_at
Cit.14534.1.S1_at	Cit.6713.1.S1_at	Cit.8722.1.S1_at	Cit.8262.1.S1_x_at	Cit.19398.1.S1_at	Cit.26637.1.S1_s_at
Cit.15606.1.S1_at	Cit.8356.1.S1_s_at	Cit.8823.1.S1_s_at	Cit.8464.1.S1_s_at	Cit.3053.1.S1_at	Cit.5241.1.S1_s_at
Cit.21582.1.S1_s_at	Cit.858.1.S1_s_at	Cit.33707.1.S1_at	Cit.9859.1.S1_s_at	Cit.20248.1.S1_at	Cit.5854.1.S1_at
Cit.3463.1.S1_at	Cit.15298.1.S1_s_at	Cit.13128.1.S1_s_at	Cit.5956.1.S1_s_at	Cit.26938.1.S1_at	Cit.8696.1.S1_s_at
Cit.5440.1.S1_s_at	Cit.35354.1.S1_s_at	Cit.29424.1.S1_at	Cit.38913.1.S1_s_at	Cit.29758.1.S1_s_at	Cit.929.1.S1_s_at
Cit.9645.1.S1_s_at	Cit.26169.1.S1_s_at	Cit.7138.1.S1_at	Cit.6486.1.S1_at	Cit.35263.1.S1_s_at	Cit.8908.1.S1_s_at
Cit.30019.1.S1_at	Cit.27284.1.S1_at	Cit.7952.1.S1_at	Cit.35.1.S1_x_at	Cit.2128.1.S1_at	Cit.36855.1.S1_s_at
Cit.33707.1.S1_at	Cit.3643.1.S1_at	Cit.9424.1.S1_s_at	Cit.39046.1.S1_s_at	Cit.28259.1.S1_at	Cit.16754.1.S1_at
Cit.3034.1.S1_at	Cit.4657.1.S1_at	Cit.9684.1.S1_s_at	Cit.4759.1.S1_s_at	Cit.28259.1.S1_x_at	Cit.24458.1.S1_s_at
Cit.13835.1.S1_at	Cit.5457.1.S1_at	Cit.25436.1.S1_s_at	Cit.5054.1.S1_s_at	Cit.29724.1.S1_at	Cit.37515.1.S1_at
Cit.21156.1.S1_s_at	Cit.14299.1.S1_at	Cit.13165.1.S1_at	Cit.5464.1.S1_s_at	Cit.31279.1.S1_at	Cit.7481.1.S1_at
Cit.24970.1.S1_s_at	Cit.14342.1.S1_at	Cit.15189.1.S1_at	Cit.6277.1.S1_at	Cit.31369.1.S1_at	Cit.39932.1.S1_s_at
Cit.26534.1.S1_s_at	Cit.18453.1.S1_at	Cit.16403.1.S1_at	Cit.9828.1.S1_at	Cit.3587.1.S1_s_at	Cit.29963.1.S1_at
Cit.28881.1.S1_s_at	Cit.19404.1.S1_s_at	Cit.19728.1.S1_s_at	Cit.3831.1.S1_at	Cit.25164.1.S1_s_at	Cit.30729.1.S1_s_at
Cit.31088.1.S1_at	Cit.21973.1.S1_s_at	Cit.22244.1.S1_s_at	Cit.4288.1.S1_at	Cit.25301.1.S1_s_at	Cit.6452.1.S1_s_at
Cit.31173.1.S1_at	Cit.22765.1.S1_s_at	Cit.2254.1.S1_s_at	Cit.4887.1.S1_s_at	Cit.25727.1.S1_s_at	Cit.1714.1.S1_s_at
Cit.31216.1.S1_at	Cit.23330.1.S1_s_at	Cit.4611.1.S1_at	Cit.5387.1.S1_at	Cit.30880.1.S1_at	Cit.21839.1.S1_s_at
Cit.352.1.S1_s_at	Cit.4745.1.S1_s_at	Cit.7610.1.S1_at	Cit.6998.1.S1_at	Cit.3831.1.S1_at	Cit.22336.1.S1_at
Cit.4344.1.S1_s_at	Cit.19552.1.S1_s_at	Cit.9466.1.S1_s_at	Cit.829.1.S1_at	Cit.6121.1.S1_at	Cit.22614.1.S1_at
Cit.5622.1.S1_at	Cit.30217.1.S1_at	Cit.34850.1.S1_s_at	Cit.4722.1.S1_s_at	Cit.7432.1.S1_at	Cit.24080.1.S1_s_at
Cit.6003.1.S1_at	Cit.32989.1.S1_at	Cit.23112.1.S1_s_at	Cit.705.1.S1_at	Cit.9059.1.S1_s_at	Cit.274.1.S1_x_at
Cit.6165.1.S1_s_at	Cit.4629.1.S1_s_at	Cit.2667.1.S1_s_at	Cit.6139.1.S1_at	Cit.9707.1.S1_s_at	Cit.2999.1.S1_at
Cit.6312.1.S1_at	Cit.6029.1.S1_at	Cit.30905.1.S1_at	Cit.6462.1.S1_at	Cit.302.1.S1_s_at	Cit.3010.1.S1_at
Cit.6343.1.S1_at	Cit.13683.1.S1_s_at	Cit.37231.1.S1_at	Cit.7138.1.S1_at	Cit.4810.1.S1_at	Cit.31107.1.S1_at
Cit.6445.1.S1_at	Cit.20524.1.S1_at	Cit.3798.1.S1_at	Cit.8047.1.S1_s_at	Cit.5509.1.S1_s_at	Cit.31145.1.S1_at
Cit.6860.1.S1_at	Cit.2701.1.S1_at	Cit.38287.1.S1_at	Cit.892.1.S1_s_at	Cit.30177.1.S1_at	Cit.34738.1.S1_s_at
Cit.7081.1.S1_at	Cit.31273.1.S1_at	Cit.38647.1.S1_at	Cit.6678.1.S1_at	Cit.30488.1.S1_s_at	Cit.35898.1.S1_at
Cit.7216.1.S1_at	Cit.3876.1.S1_s_at	Cit.4177.1.S1_at	Cit.7165.1.S1_at	Cit.30631.1.S1_s_at	Cit.36807.1.S1_s_at
Cit.7369.1.S1_at	Cit.6456.1.S1_at	Cit.4283.1.S1_at	Cit.9477.1.S1_s_at	Cit.38122.1.S1_at	Cit.4331.1.S1_s_at
Cit.7790.1.S1_at	Cit.6760.1.S1_at	Cit.5029.1.S1_s_at	Cit.9645.1.S1_s_at	Cit.5120.1.S1_at	Cit.6165.1.S1_s_at
Cit.821.1.S1_at	Cit.7978.1.S1_s_at	Cit.5294.1.S1_at	Cit.5595.1.S1_s_at	Cit.9960.1.S1_s_at	Cit.6312.1.S1_at
Cit.26452.1.S1_s_at	Cit.17723.1.S1_s_at	Cit.6003.1.S1_at	Cit.5670.1.S1_s_at	Cit.7012.1.S1_at	Cit.9555.1.S1_s_at
Cit.7589.1.S1_s_at	Cit.9417.1.S1_x_at	Cit.6085.1.S1_at	Cit.6623.1.S1_at	Cit.4166.1.S1_s_at	Cit.9904.1.S1_s_at
Cit.14359.1.S1_at	Cit.37515.1.S1_at	Cit.6165.1.S1_at	Cit.8696.1.S1_s_at	Cit.28315.1.S1_s_at	Cit.610.1.S1_x_at
Cit.14361.1.S1_s_at	Cit.6572.1.S1_at	Cit.6387.1.S1_at	Cit.929.1.S1_s_at	Cit.2934.1.S1_x_at	Cit.22649.1.S1_s_at
Cit.17264.1.S1_s_at	Cit.15007.1.S1_at	Cit.6470.1.S1_at	Cit.9701.1.S1_s_at	Cit.6899.1.S1_at	Cit.4657.1.S1_at
Cit.17265.1.S1_at	Cit.17483.1.S1_at	Cit.6542.1.S1_at	Cit.6513.1.S1_at	Cit.6954.1.S1_at	Cit.17062.1.S1_s_at
Cit.2579.1.S1_s_at	Cit.16994.1.S1_s_at	Cit.6572.1.S1_at	Cit.9035.1.S1_s_at	Cit.25493.1.S1_at	Cit.5692.1.S1_at
Cit.30808.1.S1_s_at	Cit.22778.1.S1_at	Cit.7008.1.S1_at	Cit.8253.1.S1_s_at	Cit.28881.1.S1_s_at	Cit.20662.1.S1_s_at
Cit.4135.1.S1_s_at	Cit.6899.1.S1_at	Cit.7081.1.S1_at	Cit.753.1.S1_x_at	Cit.36909.1.S1_s_at	Cit.26760.1.S1_s_at
Cit.18143.1.S1_at	Cit.15325.1.S1_s_at	Cit.7790.1.S1_at	Cit.6760.1.S1_at	Cit.39604.1.S1_s_at	Cit.3090.1.S1_at
Cit.14331.1.S1_s_at	Cit.16305.1.S1_at	Cit.7824.1.S1_at	Cit.6792.1.S1_at	Cit.5059.1.S1_at	Cit.4970.1.S1_s_at
Cit.7810.1.S1_at	Cit.21162.1.S1_s_at	Cit.8671.1.S1_s_at	Cit.8282.1.S1_s_at	Cit.6343.1.S1_at	Cit.7665.1.S1_s_at
Cit.7830.1.S1_at	Cit.30818.1.S1_s_at	Cit.8721.1.S1_s_at	Cit.8299.1.S1_at	Cit.7216.1.S1_at	Cit.5084.1.S1_at
Cit.858.1.S1_s_at	Cit.31780.1.S1_s_at	Cit.9257.1.S1_s_at	Cit.8908.1.S1_s_at	Cit.35631.1.S1_at	Cit.21126.1.S1_s_at
Cit.28931.1.S1_at	Cit.9815.1.S1_s_at	Cit.9555.1.S1_s_at	Cit.927.1.S1_s_at	Cit.25526.1.S1_s_at	Cit.5024.1.S1_at
Cit.6766.1.S1_s_at	Cit.27984.1.S1_at	Cit.21088.1.S1_s_at	Cit.9857.1.S1_at	Cit.2942.1.S1_s_at	Cit.29489.1.S1_at
Cit.4288.1.S1_at	Cit.35032.1.S1_at	Cit.23510.1.S1_s_at	Cit.8276.1.S1_x_at	Cit.3042.1.S1_s_at	Cit.40017.1.S1_s_at
Cit.5625.1.S1_at	Cit.6152.1.S1_at	Cit.25101.1.S1_at	Cit.9594.1.S1_s_at	Cit.31285.1.S1_at	Cit.6542.1.S1_at
Cit.6202.1.S1_at	Cit.19695.1.S1_at	Cit.27139.1.S1_at	Cit.9965.1.S1_s_at	Cit.4172.1.S1_s_at	Cit.7790.1.S1_at
Cit.7433.1.S1_at	Cit.35537.1.S1_s_at	Cit.31369.1.S1_at	Cit.9791.1.S1_x_at	Cit.23382.1.S1_s_at	Cit.9942.1.S1_x_at
Cit.15694.1.S1_at	Cit.6003.1.S1_at	Cit.3387.1.S1_s_at	Cit.6664.1.S1_at	Cit.23577.1.S1_s_at	Cit.29984.1.S1_at
Cit.16521.1.S1_at	Cit.6860.1.S1_at	Cit.3408.1.S1_at	Cit.24174.1.S1_s_at	Cit.23670.1.S1_at	Cit.6535.1.S1_at
Cit.18081.1.S1_at	Cit.7369.1.S1_at	Cit.3587.1.S1_s_at	Cit.6363.1.S1_at	Cit.24381.1.S1_s_at	Cit.8959.1.S1_at
Cit.20658.1.S1_s_at	Cit.9904.1.S1_s_at	Cit.5806.1.S1_s_at	Cit.3034.1.S1_at	Cit.27224.1.S1_at	Cit.23898.1.S1_at
Cit.21208.1.S1_s_at	Cit.161.1.S1_at	Cit.6152.1.S1_at	Cit.36070.1.S1_at	Cit.2890.1.S1_s_at	Cit.28009.1.S1_s_at
Cit.22032.1.S1_at	Cit.161.1.S1_x_at	Cit.7639.1.S1_at	Cit.9511.1.S1_s_at	Cit.29173.1.S1_s_at	Cit.3053.1.S1_at
Cit.22048.1.S1_s_at	Cit.29886.1.S1_at	Cit.8769.1.S1_x_at	Cit.20019.1.S1_x_at	Cit.29468.1.S1_s_at	Cit.9750.1.S1_s_at
Cit.23335.1.S1_at	Cit.580.1.S1_x_at	Cit.12358.1.S1_s_at	Cit.9722.1.S1_x_at	Cit.30178.1.S1_at	Cit.3330.1.S1_s_at
Cit.25026.1.S1_s_at	Cit.753.1.S1_x_at	Cit.14654.1.S1_s_at	Cit.3734.1.S1_s_at	Cit.31482.1.S1_at	Cit.30335.1.S1_at
Cit.25508.1.S1_s_at	Cit.21229.1.S1_s_at	Cit.3421.1.S1_at	Cit.4241.1.S1_s_at	Cit.35364.1.S1_at	Cit.7610.1.S1_at
Cit.26704.1.S1_at	Cit.1865.1.S1_s_at	Cit.40040.1.S1_at	Cit.814.1.S1_s_at	Cit.3673.1.S1_s_at	Cit.26822.1.S1_at
Cit.26938.1.S1_at	Cit.31358.1.S1_at	Cit.5458.1.S1_at	Cit.5692.1.S1_at	Cit.4135.1.S1_x_at	Cit.24221.1.S1_at
Cit.27235.1.S1_s_at	Cit.4137.1.S1_s_at	Cit.6121.1.S1_at	Cit.17732.1.S1_x_at	Cit.4148.1.S1_at	Cit.28114.1.S1_at
Cit.31279.1.S1_at	Cit.4246.1.S1_at	Cit.6363.1.S1_at	Cit.40197.1.S1_s_at	Cit.4439.1.S1_s_at	Cit.28689.1.S1_at
Cit.3218.1.S1_at	Cit.5485.1.S1_s_at	Cit.25717.1.S1_at	Cit.30024.1.S1_at	Cit.4528.1.S1_at	Cit.4022.1.S1_s_at
Cit.3387.1.S1_s_at	Cit.9267.1.S1_s_at	Cit.27085.1.S1_s_at	Cit.2705.1.S1_s_at	Cit.5135.1.S1_at	Cit.6696.1.S1_at
Cit.38764.1.S1_at	Cit.355.1.S1_s_at	Cit.4303.1.S1_at	Cit.38050.1.S1_at	Cit.6247.1.S1_s_at	Cit.40197.1.S1_s_at
Cit.4256.1.S1_at	Cit.6617.1.S1_at	Cit.4516.1.S1_s_at	Cit.4426.1.S1_at	Cit.6888.1.S1_at	Cit.23468.1.S1_at
Cit.4528.1.S1_at	Cit.1621.1.S1_at	Cit.5767.1.S1_at	Cit.30112.1.S1_at	Cit.7344.1.S1_at	Cit.308.1.S1_at
Cit.4829.1.S1_s_at	Cit.21103.1.S1_s_at	Cit.13267.1.S1_at	Cit.37725.1.S1_s_at	Cit.8014.1.S1_x_at	Cit.31088.1.S1_at
Cit.5641.1.S1_at	Cit.25075.1.S1_s_at	Cit.2040.1.S1_at	Cit.3983.1.S1_s_at	Cit.9539.1.S1_at	Cit.31358.1.S1_at
Cit.5756.1.S1_at	Cit.33122.1.S1_s_at	Cit.21857.1.S1_at	Cit.9672.1.S1_at	Cit.25075.1.S1_s_at	Cit.4712.1.S1_at
Cit.5806.1.S1_s_at	Cit.761.1.S1_at	Cit.25955.1.S1_at	Cit.9590.1.S1_s_at	Cit.2663.1.S1_s_at	Cit.9267.1.S1_s_at
Cit.6575.1.S1_at	Cit.761.1.S1_x_at	Cit.30631.1.S1_s_at		Cit.29478.1.S1_s_at	Cit.28656.1.S1_at
Cit.6786.1.S1_s_at	Cit.9890.1.S1_s_at	Cit.3463.1.S1_at		Cit.29886.1.S1_at	Cit.30024.1.S1_at
Cit.23112.1.S1_s_at	Cit.21857.1.S1_at	Cit.7196.1.S1_at		Cit.30067.1.S1_at	Cit.916.1.S1_at
Cit.21973.1.S1_s_at	Cit.23915.1.S1_at	Cit.194.1.S1_s_at		Cit.3171.1.S1_at	Cit.25164.1.S1_s_at
Cit.3010.1.S1_at	Cit.39003.1.S1_s_at	Cit.32235.1.S1_at		Cit.3171.1.S1_x_at	Cit.25301.1.S1_s_at
Cit.308.1.S1_at	Cit.39422.1.S1_s_at	Cit.17455.1.S1_s_at		Cit.4474.1.S1_s_at	Cit.31752.1.S1_s_at
Cit.38647.1.S1_at	Cit.478.1.S1_at	Cit.29391.1.S1_s_at		Cit.6837.1.S1_at	Cit.3831.1.S1_at
Cit.6380.1.S1_at	Cit.5120.1.S1_at	Cit.3090.1.S1_at		Cit.7138.1.S1_at	Cit.4516.1.S1_s_at
Cit.16399.1.S1_at	Cit.5440.1.S1_s_at	Cit.7702.1.S1_at		Cit.9424.1.S1_s_at	Cit.6121.1.S1_at
Cit.29789.1.S1_s_at	Cit.824.1.S1_s_at	Cit.9267.1.S1_s_at		Cit.9684.1.S1_s_at	Cit.7510.1.S1_at
Cit.20852.1.S1_s_at	Cit.9960.1.S1_s_at	Cit.9461.1.S1_at		Cit.4414.1.S1_s_at	Cit.9707.1.S1_s_at
Cit.478.1.S1_at	Cit.38788.1.S1_s_at	Cit.26363.1.S1_at		Cit.9002.1.S1_at	Cit.29406.1.S1_s_at
Cit.5120.1.S1_at	Cit.30335.1.S1_at	Cit.29843.1.S1_s_at		Cit.29571.1.S1_at	Cit.8346.1.S1_s_at
Cit.824.1.S1_s_at	Cit.7610.1.S1_at	Cit.4904.1.S1_s_at		Cit.4211.1.S1_at	Cit.6559.1.S1_at
Cit.9960.1.S1_s_at	Cit.21839.1.S1_s_at	Cit.3949.1.S1_s_at		Cit.3347.1.S1_s_at	Cit.302.1.S1_s_at
Cit.6760.1.S1_at	Cit.28608.1.S1_at	Cit.38765.1.S1_at		Cit.2900.1.S1_at	Cit.4810.1.S1_at
Cit.17133.1.S1_s_at	Cit.33046.1.S1_at	Cit.4238.1.S1_at		Cit.6412.1.S1_at	Cit.230.1.S1_s_at
Cit.6400.1.S1_at	Cit.35898.1.S1_at	Cit.4322.1.S1_s_at		Cit.2894.1.S1_s_at	Cit.2373.1.S1_s_at
Cit.16922.1.S1_s_at	Cit.3656.1.S1_at	Cit.5937.1.S1_s_at		Cit.29673.1.S1_s_at	Cit.2511.1.S1_at
Cit.19724.1.S1_s_at	Cit.6380.1.S1_at	Cit.14734.1.S1_at		Cit.34899.1.S1_s_at	Cit.2512.1.S1_s_at
Cit.20709.1.S1_s_at	Cit.6445.1.S1_at	Cit.26727.1.S1_at		Cit.37173.1.S1_at	Cit.26589.1.S1_at
Cit.24221.1.S1_at	Cit.7081.1.S1_at	Cit.3562.1.S1_s_at		Cit.3794.1.S1_at	Cit.28147.1.S1_at
Cit.3562.1.S1_s_at	Cit.9873.1.S1_at	Cit.30701.1.S1_s_at		Cit.464.1.S1_x_at	Cit.29478.1.S1_s_at
Cit.3648.1.S1_at	Cit.9461.1.S1_at	Cit.2639.1.S1_s_at		Cit.4657.1.S1_at	Cit.33122.1.S1_s_at
Cit.4120.1.S1_at	Cit.28656.1.S1_at	Cit.4148.1.S1_at		Cit.5453.1.S1_at	Cit.37811.1.S1_s_at
Cit.5377.1.S1_at	Cit.30024.1.S1_at	Cit.5135.1.S1_at		Cit.28866.1.S1_s_at	Cit.412.1.S1_s_at
Cit.9324.1.S1_at	Cit.916.1.S1_at	Cit.12780.1.S1_s_at		Cit.8902.1.S1_s_at	Cit.4958.1.S1_at
Cit.36225.1.S1_s_at	Cit.20947.1.S1_s_at	Cit.8931.1.S1_at		Cit.9446.1.S1_s_at	Cit.5926.1.S1_s_at
Cit.5082.1.S1_s_at	Cit.38591.1.S1_at	Cit.12573.1.S1_at		Cit.25680.1.S1_x_at	Cit.7403.1.S1_at
Cit.23466.1.S1_s_at	Cit.5317.1.S1_s_at	Cit.16369.1.S1_at		Cit.5179.1.S1_at	Cit.7621.1.S1_at
Cit.7276.1.S1_at	Cit.29374.1.S1_s_at	Cit.31055.1.S1_at		Cit.26646.1.S1_s_at	Cit.8446.1.S1_s_at
Cit.7727.1.S1_at	Cit.35529.1.S1_at	Cit.4784.1.S1_at		Cit.3904.1.S1_at	Cit.9325.1.S1_s_at
Cit.7736.1.S1_at	Cit.3831.1.S1_at	Cit.6159.1.S1_at		Cit.39202.1.S1_at	Cit.9684.1.S1_s_at
Cit.38179.1.S1_at	Cit.5464.1.S1_at	Cit.6202.1.S1_s_at		Cit.5464.1.S1_s_at	Cit.6942.1.S1_at
Cit.33610.1.S1_at	Cit.6975.1.S1_at	Cit.6670.1.S1_at		Cit.8566.1.S1_s_at	Cit.7012.1.S1_at
Cit.9629.1.S1_s_at	Cit.7954.1.S1_at	Cit.6798.1.S1_at		Cit.9645.1.S1_s_at	Cit.22187.1.S1_s_at
Cit.21839.1.S1_s_at	Cit.829.1.S1_at	Cit.8637.1.S1_s_at		Cit.9965.1.S1_s_at	Cit.28261.1.S1_s_at
Cit.22336.1.S1_at	Cit.3904.1.S1_at	Cit.8696.1.S1_s_at		Cit.28069.1.S1_at	Cit.30268.1.S1_at
Cit.274.1.S1_x_at	Cit.3160.1.S1_s_at	Cit.92.1.S1_s_at		Cit.30503.1.S1_s_at	Cit.30503.1.S1_s_at
Cit.2999.1.S1_at	Cit.8214.1.S1_s_at	Cit.929.1.S1_s_at		Cit.9873.1.S1_at	Cit.5294.1.S1_at
Cit.31107.1.S1_at	Cit.8253.1.S1_s_at	Cit.9594.1.S1_s_at		Cit.36972.1.S1_at	Cit.6470.1.S1_at
Cit.31145.1.S1_at	Cit.9416.1.S1_x_at	Cit.9850.1.S1_s_at		Cit.7890.1.S1_at	Cit.7301.1.S1_at
Cit.34738.1.S1_s_at	Cit.23283.1.S1_s_at	Cit.6831.1.S1_at		Cit.4330.1.S1_s_at	Cit.7824.1.S1_at
Cit.35898.1.S1_at	Cit.23820.1.S1_s_at	Cit.7428.1.S1_at		Cit.5685.1.S1_at	Cit.8391.1.S1_x_at
Cit.36807.1.S1_s_at	Cit.24299.1.S1_at	Cit.16769.1.S1_at		Cit.3274.1.S1_s_at	Cit.8823.1.S1_s_at
Cit.37515.1.S1_at	Cit.4474.1.S1_s_at	Cit.7105.1.S1_at		Cit.6650.1.S1_at	Cit.4166.1.S1_s_at
Cit.4331.1.S1_s_at	Cit.26263.1.S1_at	Cit.17374.1.S1_at		Cit.32878.1.S1_at	Cit.35631.1.S1_at
Cit.6971.1.S1_at	Cit.31752.1.S1_s_at	Cit.17215.1.S1_s_at		Cit.373.1.S1_x_at	Cit.25526.1.S1_s_at
Cit.9555.1.S1_s_at	Cit.3421.1.S1_at	Cit.20546.1.S1_at		Cit.38351.1.S1_at	Cit.2942.1.S1_s_at
Cit.9904.1.S1_s_at	Cit.36861.1.S1_at	Cit.27966.1.S1_s_at		Cit.39054.1.S1_s_at	Cit.3042.1.S1_s_at
Cit.3105.1.S1_s_at	Cit.4516.1.S1_s_at	Cit.36972.1.S1_at		Cit.7094.1.S1_at	Cit.3086.1.S1_at
Cit.8566.1.S1_s_at	Cit.6121.1.S1_at	Cit.5485.1.S1_s_at		Cit.4061.1.S1_s_at	Cit.31285.1.S1_at
Cit.22099.1.S1_s_at	Cit.8050.1.S1_s_at	Cit.8356.1.S1_s_at		Cit.4455.1.S1_s_at	Cit.4172.1.S1_s_at
Cit.35680.1.S1_at	Cit.23824.1.S1_at	Cit.13815.1.S1_at		Cit.824.1.S1_s_at	Cit.23335.1.S1_at
Cit.4688.1.S1_at	Cit.9347.1.S1_at	Cit.17949.1.S1_s_at		Cit.4672.1.S1_s_at	Cit.2710.1.S1_s_at
Cit.8403.1.S1_s_at	Cit.26276.1.S1_at	Cit.1860.1.S1_s_at		Cit.5485.1.S1_s_at	Cit.3993.1.S1_at
Cit.9834.1.S1_s_at	Cit.31145.1.S1_at	Cit.8253.1.S1_s_at		Cit.7727.1.S1_at	Cit.4829.1.S1_s_at
Cit.23780.1.S1_s_at	Cit.36807.1.S1_s_at	Cit.13346.1.S1_at		Cit.8262.1.S1_x_at	Cit.5641.1.S1_at
Cit.4784.1.S1_at	Cit.31107.1.S1_at	Cit.13968.1.S1_at		Cit.8464.1.S1_s_at	Cit.5756.1.S1_at
Cit.5286.1.S1_at	Cit.26663.1.S1_s_at	Cit.15621.1.S1_at		Cit.30818.1.S1_s_at	Cit.6575.1.S1_at
Cit.7317.1.S1_at	Cit.2827.1.S1_s_at	Cit.20260.1.S1_at		Cit.35968.1.S1_s_at	Cit.6954.1.S1_at
Cit.22545.1.S1_s_at	Cit.7481.1.S1_at	Cit.26169.1.S1_s_at		Cit.8330.1.S1_s_at	Cit.9539.1.S1_at
Cit.38990.1.S1_at	Cit.9791.1.S1_x_at	Cit.2773.1.S1_at		Cit.8806.1.S1_s_at	Cit.373.1.S1_x_at
Cit.24371.1.S1_s_at	Cit.3323.1.S1_s_at	Cit.3323.1.S1_s_at		Cit.9701.1.S1_s_at	Cit.6462.1.S1_at
Cit.21267.1.S1_at	Cit.35203.1.S1_s_at	Cit.35680.1.S1_at		Cit.3192.1.S1_s_at	Cit.26530.1.S1_s_at
Cit.28608.1.S1_at	Cit.7999.1.S1_s_at	Cit.3642.1.S1_at		Cit.6088.1.S1_at	Cit.6713.1.S1_at
Cit.35537.1.S1_s_at	Cit.29724.1.S1_at	Cit.3643.1.S1_at		Cit.9621.1.S1_s_at	Cit.29566.1.S1_s_at
Cit.3656.1.S1_at	Cit.25680.1.S1_x_at	Cit.4677.1.S1_s_at		Cit.6486.1.S1_at	Cit.3421.1.S1_at
Cit.4666.1.S1_at	Cit.37265.1.S1_at	Cit.5068.1.S1_at		Cit.3450.1.S1_at	Cit.6675.1.S1_at
Cit.4898.1.S1_at	Cit.38794.1.S1_at	Cit.900.1.S1_s_at		Cit.4529.1.S1_s_at	Cit.7045.1.S1_at
Cit.4899.1.S1_s_at	Cit.7606.1.S1_at	Cit.12944.1.S1_s_at		Cit.4600.1.S1_at	Cit.2603.1.S1_at
Cit.4916.1.S1_at	Cit.5464.1.S1_s_at	Cit.17347.1.S1_at		Cit.5836.1.S1_s_at	Cit.28733.1.S1_at
Cit.5142.1.S1_at	Cit.8566.1.S1_s_at	Cit.7569.1.S1_at		Cit.6115.1.S1_at	Cit.29366.1.S1_at
Cit.5373.1.S1_at	Cit.9645.1.S1_s_at	Cit.30640.1.S1_at		Cit.8105.1.S1_s_at	Cit.29879.1.S1_s_at
Cit.6513.1.S1_at	Cit.9965.1.S1_s_at	Cit.8351.1.S1_s_at		Cit.8763.1.S1_s_at	Cit.4572.1.S1_at
Cit.7606.1.S1_at	Cit.30526.1.S1_at	Cit.14299.1.S1_at		Cit.39422.1.S1_s_at	Cit.26540.1.S1_at
Cit.19543.1.S1_s_at	Cit.29313.1.S1_s_at	Cit.19404.1.S1_s_at		Cit.6462.1.S1_at	Cit.7201.1.S1_at
Cit.38818.1.S1_at	Cit.39861.1.S1_at	Cit.22765.1.S1_s_at		Cit.4784.1.S1_at	Cit.39041.1.S1_s_at
Cit.29576.1.S1_s_at	Cit.2775.1.S1_at	Cit.29404.1.S1_at		Cit.8823.1.S1_s_at	Cit.9298.1.S1_s_at
Cit.3440.1.S1_s_at	Cit.38145.1.S1_at	Cit.4745.1.S1_s_at		Cit.5348.1.S1_at	Cit.36707.1.S1_at
Cit.6559.1.S1_at	Cit.29879.1.S1_s_at	Cit.15346.1.S1_s_at		Cit.988.1.S1_at	Cit.7974.1.S1_s_at
Cit.26510.1.S1_at	Cit.4916.1.S1_at	Cit.3010.1.S1_s_at		Cit.6395.1.S1_at	Cit.9446.1.S1_s_at
Cit.26727.1.S1_at	Cit.5286.1.S1_at	Cit.308.1.S1_s_at		Cit.4722.1.S1_s_at	Cit.5179.1.S1_at
Cit.29935.1.S1_s_at	Cit.5377.1.S1_at	Cit.7481.1.S1_at		Cit.3989.1.S1_s_at	Cit.5624.1.S1_at
Cit.31429.1.S1_at	Cit.6161.1.S1_at	Cit.7589.1.S1_s_at		Cit.7165.1.S1_at	Cit.9035.1.S1_s_at
Cit.35863.1.S1_at	Cit.9629.1.S1_s_at	Cit.916.1.S1_at		Cit.9074.1.S1_s_at	Cit.3611.1.S1_s_at
Cit.37110.1.S1_s_at	Cit.5425.1.S1_at	Cit.14558.1.S1_at		Cit.5855.1.S1_s_at	Cit.30818.1.S1_s_at
Cit.4275.1.S1_s_at	Cit.9500.1.S1_s_at	Cit.29478.1.S1_s_at		Cit.761.1.S1_at	Cit.326.1.S1_s_at
Cit.8769.1.S1_x_at	Cit.31429.1.S1_at	Cit.29914.1.S1_s_at		Cit.8253.1.S1_s_at	Cit.31429.1.S1_at
Cit.8850.1.S1_s_at	Cit.4275.1.S1_at	Cit.37644.1.S1_at		Cit.6822.1.S1_at	Cit.8666.1.S1_s_at
Cit.4970.1.S1_s_at	Cit.5054.1.S1_s_at	Cit.6766.1.S1_s_at		Cit.6798.1.S1_s_at	Cit.8850.1.S1_s_at
Cit.22273.1.S1_at	Cit.577.1.S1_s_at	Cit.8959.1.S1_at		Cit.9400.1.S1_s_at	Cit.3163.1.S1_at
Cit.23065.1.S1_s_at	Cit.6998.1.S1_at	Cit.16427.1.S1_at		Cit.6860.1.S1_at	Cit.4600.1.S1_at
Cit.25703.1.S1_s_at	Cit.7012.1.S1_at	Cit.28823.1.S1_at		Cit.7824.1.S1_at	Cit.4723.1.S1_at
Cit.31369.1.S1_at	Cit.7680.1.S1_at	Cit.2961.1.S1_s_at		Cit.6760.1.S1_at	Cit.5142.1.S1_at
Cit.3184.1.S1_s_at	Cit.8769.1.S1_x_at	Cit.30084.1.S1_at		Cit.8276.1.S1_x_at	Cit.4061.1.S1_s_at
Cit.3587.1.S1_s_at	Cit.9722.1.S1_x_at	Cit.30873.1.S1_s_at		Cit.9672.1.S1_at	Cit.37267.1.S1_at
Cit.497.1.S1_s_at	Cit.29457.1.S1_s_at	Cit.31173.1.S1_at		Cit.9675.1.S1_x_at	Cit.5509.1.S1_s_at
Cit.5589.1.S1_at	Cit.7201.1.S1_at	Cit.35285.1.S1_s_at		Cit.9677.1.S1_at	Cit.8262.1.S1_x_at
Cit.5767.1.S1_at	Cit.35285.1.S1_s_at	Cit.4816.1.S1_s_at		Cit.7937.1.S1_at	Cit.8464.1.S1_s_at
Cit.7432.1.S1_at	Cit.39604.1.S1_s_at	Cit.5895.1.S1_at		Cit.39620.1.S1_s_at	Cit.4308.1.S1_at
Cit.7680.1.S1_at	Cit.7824.1.S1_at	Cit.6445.1.S1_at		Cit.4855.1.S1_at	Cit.35968.1.S1_s_at
Cit.7954.1.S1_at	Cit.6452.1.S1_s_at	Cit.30703.1.S1_at		Cit.22311.1.S1_s_at	Cit.9960.1.S1_s_at
Cit.829.1.S1_at	Cit.8422.1.S1_x_at	Cit.36991.1.S1_at		Cit.6831.1.S1_at	Cit.6400.1.S1_at
Cit.9707.1.S1_at	Cit.8160.1.S1_s_at	Cit.6617.1.S1_at		Cit.3125.1.S1_s_at	Cit.7810.1.S1_at
Cit.30093.1.S1_at	Cit.4308.1.S1_at	Cit.23498.1.S1_s_at		Cit.8916.1.S1_at	Cit.6412.1.S1_at
Cit.22861.1.S1_at	Cit.9859.1.S1_s_at	Cit.2775.1.S1_at		Cit.33111.1.S1_at	Cit.3192.1.S1_s_at
Cit.2293.1.S1_s_at	Cit.4120.1.S1_at	Cit.30950.1.S1_s_at		Cit.4047.1.S1_at	Cit.6088.1.S1_at
Cit.23189.1.S1_at	Cit.5447.1.S1_at	Cit.38145.1.S1_at		Cit.4894.1.S1_at	Cit.9621.1.S1_s_at
Cit.28426.1.S1_s_at	Cit.6480.1.S1_s_at	Cit.38990.1.S1_at		Cit.5068.1.S1_at	Cit.4784.1.S1_at
Cit.28558.1.S1_s_at	Cit.6513.1.S1_a_at	Cit.4896.1.S1_s_at		Cit.37267.1.S1_at	Cit.39604.1.S1_s_at
Cit.31208.1.S1_at	Cit.6513.1.S1_at	Cit.6161.1.S1_at		Cit.9546.1.S1_at	Cit.6860.1.S1_at
Cit.3213.1.S1_at	Cit.6842.1.S1_at	Cit.7810.1.S1_at		Cit.2605.1.S1_s_at	Cit.3450.1.S1_at
Cit.3214.1.S1_s_at	Cit.7830.1.S1_at	Cit.16516.1.S1_at		Cit.9748.1.S1_s_at	Cit.8105.1.S1_s_at
Cit.32445.1.S1_s_at	Cit.31546.1.S1_at	Cit.17370.1.S1_at		Cit.4159.1.S1_s_at	Cit.8763.1.S1_s_at
Cit.4617.1.S1_at	Cit.9621.1.S1_s_at	Cit.26232.1.S1_at		Cit.3734.1.S1_s_at	Cit.39134.1.S1_s_at
Cit.4954.1.S1_at	Cit.4938.1.S1_at	Cit.6765.1.S1_at		Cit.4241.1.S1_s_at	Cit.5937.1.S1_s_at
Cit.5256.1.S1_s_at	Cit.5956.1.S1_s_at	Cit.26540.1.S1_at		Cit.6416.1.S1_at	Cit.988.1.S1_at
Cit.5616.1.S1_s_at	Cit.40.1.S1_s_at	Cit.4246.1.S1_at		Cit.5692.1.S1_at	Cit.595.1.S1_s_at
Cit.5784.1.S1_at	Cit.4331.1.S1_s_at	Cit.5930.1.S1_at		Cit.8185.1.S1_s_at	Cit.38333.1.S1_at
Cit.5855.1.S1_at	Cit.6142.1.S1_s_at	Cit.6078.1.S1_at		Cit.30673.1.S1_s_at	Cit.4287.1.S1_s_at
Cit.5855.1.S1_s_at	Cit.35193.1.S1_at	Cit.6798.1.S1_s_at		Cit.8949.1.S1_s_at	Cit.4529.1.S1_s_at
Cit.761.1.S1_at	Cit.6277.1.S1_at	Cit.15061.1.S1_at		Cit.7169.1.S1_at	Cit.4899.1.S1_s_at
Cit.761.1.S1_x_at	Cit.9828.1.S1_at	Cit.30912.1.S1_at		Cit.4961.1.S1_at	Cit.5836.1.S1_s_at
Cit.8253.1.S1_s_at	Cit.4236.1.S1_at	Cit.3662.1.S1_s_at		Cit.40194.1.S1_s_at	Cit.6430.1.S1_at
Cit.9416.1.S1_x_at	Cit.6395.1.S1_at	Cit.21199.1.S1_s_at		Cit.4346.1.S1_s_at	Cit.39422.1.S1_s_at
Cit.9890.1.S1_s_at	Cit.9555.1.S1_s_at	Cit.2499.1.S1_s_at		Cit.32159.1.S1_at	Cit.7196.1.S1_at
Cit.36909.1.S1_s_at	Cit.4722.1.S1_s_at	Cit.21341.1.S1_s_at		Cit.38637.1.S1_at	Cit.4009.1.S1_s_at
Cit.6277.1.S1_at	Cit.8105.1.S1_s_at	Cit.26822.1.S1_at		Cit.5610.1.S1_at	Cit.5930.1.S1_at
Cit.28261.1.S1_s_at	Cit.9002.1.S1_at	Cit.4241.1.S1_s_at			Cit.9845.1.S1_s_at
Cit.3798.1.S1_at	Cit.7165.1.S1_at	Cit.34928.1.S1_at			Cit.6380.1.S1_at
Cit.7301.1.S1_at	Cit.9074.1.S1_s_at	Cit.38794.1.S1_at			Cit.6395.1.S1_at
Cit.7824.1.S1_at	Cit.5458.1.S1_at	Cit.35181.1.S1_at			Cit.38732.1.S1_at
Cit.8391.1.S1_x_at	Cit.7433.1.S1_at	Cit.17835.1.S1_s_at			Cit.6792.1.S1_at
Cit.8823.1.S1_s_at	Cit.829.1.S1_s_at	Cit.26201.1.S1_at			Cit.7736.1.S1_at
Cit.30950.1.S1_s_at	Cit.5767.1.S1_at	Cit.29489.1.S1_at			Cit.8564.1.S1_at
Cit.6161.1.S1_at	Cit.8691.1.S1_s_at	Cit.29866.1.S1_at			Cit.927.1.S1_s_at
Cit.6564.1.S1_at	Cit.8765.1.S1_x_at	Cit.38764.1.S1_at			Cit.5464.1.S1_s_at
Cit.28114.1.S1_at	Cit.7276.1.S1_at	Cit.27033.1.S1_at			Cit.5806.1.S1_s_at
Cit.35050.1.S1_s_at	Cit.7727.1.S1_at	Cit.27498.1.S1_at			Cit.6152.1.S1_at
Cit.5854.1.S1_at	Cit.7736.1.S1_at	Cit.1793.1.S1_s_at			Cit.8765.1.S1_x_at
Cit.31106.1.S1_at	Cit.7306.1.S1_s_at	Cit.5509.1.S1_s_at			Cit.8769.1.S1_x_at
Cit.4604.1.S1_at	Cit.9814.1.S1_s_at	Cit.9701.1.S1_s_at			Cit.9477.1.S1_s_at
Cit.5425.1.S1_at	Cit.9539.1.S1_x_at	Cit.3184.1.S1_s_at			Cit.753.1.S1_x_at
Cit.829.1.S1_s_at	Cit.11343.1.S1_s_at	Cit.17034.1.S1_at			Cit.6165.1.S1_at
Cit.23843.1.S1_at	Cit.9939.1.S1_s_at	Cit.23903.1.S1_s_at			Cit.6760.1.S1_at
Cit.29537.1.S1_at	Cit.39620.1.S1_s_at	Cit.29673.1.S1_s_at			Cit.9002.1.S1_at
Cit.38145.1.S1_at	Cit.1984.1.S1_s_at	Cit.31266.1.S1_at			Cit.8276.1.S1_x_at
Cit.927.1.S1_s_at	Cit.19834.1.S1_s_at	Cit.37173.1.S1_at			Cit.9629.1.S1_s_at
Cit.9857.1.S1_at	Cit.13128.1.S1_s_at	Cit.4449.1.S1_at			Cit.9890.1.S1_s_at
Cit.2704.1.S1_s_at	Cit.5790.1.S1_s_at	Cit.4657.1.S1_at			Cit.16734.1.S1_at
Cit.6742.1.S1_at	Cit.31512.1.S1_at	Cit.5453.1.S1_s_at			Cit.4759.1.S1_s_at
Cit.8564.1.S1_at	Cit.3393.1.S1_at	Cit.5855.1.S1_s_at			Cit.11343.1.S1_s_at
Cit.6572.1.S1_at	Cit.8665.1.S1_s_at	Cit.9890.1.S1_s_at			Cit.9939.1.S1_s_at
Cit.7481.1.S1_at	Cit.4047.1.S1_at	Cit.31208.1.S1_at			Cit.39620.1.S1_s_at
Cit.9791.1.S1_x_at	Cit.7569.1.S1_at	Cit.4617.1.S1_at			Cit.4855.1.S1_at
Cit.28591.1.S1_at	Cit.9538.1.S1_x_at	Cit.28500.1.S1_at			Cit.6831.1.S1_at
Cit.6776.1.S1_at	Cit.2263.1.S1_s_at	Cit.38122.1.S1_at			Cit.17876.1.S1_at
Cit.7868.1.S1_at	Cit.30703.1.S1_at	Cit.16754.1.S1_at			Cit.3125.1.S1_s_at
Cit.2890.1.S1_at	Cit.8773.1.S1_s_at	Cit.17702.1.S1_s_at			Cit.8916.1.S1_at
Cit.28955.1.S1_at	Cit.28107.1.S1_at	Cit.24458.1.S1_s_at			Cit.30398.1.S1_at
Cit.3426.1.S1_s_at	Cit.8685.1.S1_s_at	Cit.29728.1.S1_at			Cit.9318.1.S1_s_at
Cit.40185.1.S1_at	Cit.6827.1.S1_x_at	Cit.31088.1.S1_at			Cit.6581.1.S1_at
Cit.6998.1.S1_at	Cit.8933.1.S1_s_at	Cit.4669.1.S1_at			Cit.6256.1.S1_at
Cit.9500.1.S1_s_at	Cit.2423.1.S1_at	Cit.7216.1.S1_at			Cit.6569.1.S1_at
Cit.26363.1.S1_at	Cit.964.1.S1_s_at	Cit.5290.1.S1_at			Cit.9748.1.S1_s_at
Cit.31133.1.S1_at	Cit.5328.1.S1_at	Cit.6480.1.S1_s_at			Cit.7317.1.S1_at
Cit.4746.1.S1_at	Cit.22677.1.S1_x_at	Cit.6513.1.S1_at			Cit.4159.1.S1_s_at
Cit.5884.1.S1_at	Cit.412.1.S1_s_at	Cit.6842.1.S1_at			Cit.8773.1.S1_s_at
Cit.6837.1.S1_at	Cit.2890.1.S1_at	Cit.7421.1.S1_at			Cit.3734.1.S1_s_at
Cit.8446.1.S1_s_at	Cit.377.1.S1_x_at	Cit.38319.1.S1_s_at			Cit.5729.1.S1_at
Cit.9684.1.S1_s_at	Cit.6322.1.S1_at	Cit.610.1.S1_x_at			Cit.27935.1.S1_s_at
Cit.4593.1.S1_s_at	Cit.8718.1.S1_s_at	Cit.2240.1.S1_s_at			Cit.8185.1.S1_s_at
Cit.30841.1.S1_s_at	Cit.9590.1.S1_s_at	Cit.5024.1.S1_at			Cit.22677.1.S1_x_at
Cit.29404.1.S1_x_at		Cit.19674.1.S1_s_at			Cit.38050.1.S1_at
Cit.29914.1.S1_s_at		Cit.2175.1.S1_s_at			Cit.8949.1.S1_s_at
Cit.308.1.S1_s_at		Cit.2925.1.S1_x_at			Cit.30526.1.S1_at
Cit.33122.1.S1_s_at		Cit.33112.1.S1_s_at			Cit.9300.1.S1_s_at
Cit.412.1.S1_s_at		Cit.7635.1.S1_at			Cit.40194.1.S1_s_at
Cit.916.1.S1_at		Cit.8206.1.S1_s_at			Cit.4346.1.S1_s_at
Cit.6947.1.S1_at		Cit.9504.1.S1_s_at			Cit.35499.1.S1_at
Cit.3520.1.S1_at		Cit.23171.1.S1_x_at			Cit.9796.1.S1_s_at
Cit.28981.1.S1_at		Cit.29469.1.S1_s_at			Cit.5610.1.S1_at
Cit.29693.1.S1_s_at		Cit.19847.1.S1_at			Cit.8230.1.S1_s_at
Cit.30604.1.S1_s_at		Cit.21116.1.S1_s_at
Cit.5458.1.S1_at		Cit.21769.1.S1_at
Cit.9059.1.S1_s_at		Cit.24022.1.S1_s_at
Cit.9860.1.S1_s_at		Cit.25607.1.S1_s_at
Cit.4096.1.S1_at		Cit.26515.1.S1_at
Cit.29051.1.S1_at		Cit.26625.1.S1_at
Cit.7201.1.S1_at		Cit.28426.1.S1_s_at
Cit.9769.1.S1_x_at		Cit.29678.1.S1_s_at
Cit.9948.1.S1_at		Cit.3160.1.S1_s_at
Cit.30488.1.S1_s_at		Cit.4954.1.S1_at
Cit.39003.1.S1_s_at		Cit.761.1.S1_at
Cit.39422.1.S1_s_at		Cit.761.1.S1_x_at
Cit.4542.1.S1_at		Cit.8153.1.S1_s_at
Cit.8014.1.S1_x_at		Cit.9416.1.S1_x_at
Cit.3160.1.S1_s_at		Cit.9417.1.S1_x_at
Cit.39051.1.S1_at		Cit.9436.1.S1_s_at
Cit.9664.1.S1_s_at		Cit.23845.1.S1_s_at
Cit.4211.1.S1_at		Cit.286.1.S1_s_at
Cit.8765.1.S1_x_at		Cit.30851.1.S1_at
Cit.33665.1.S1_at		Cit.28100.1.S1_at
Cit.3811.1.S1_s_at		Cit.421.1.S1_s_at
Cit.4991.1.S1_s_at		Cit.7868.1.S1_at
Cit.3053.1.S1_at		Cit.8050.1.S1_s_at
Cit.6165.1.S1_at		Cit.2766.1.S1_s_at
Cit.29872.1.S1_s_at		Cit.2818.1.S1_at
Cit.31315.1.S1_at		Cit.28315.1.S1_s_at
Cit.4283.1.S1_at		Cit.4256.1.S1_at
Cit.7995.1.S1_at		Cit.34557.1.S1_at
Cit.31451.1.S1_s_at		Cit.3053.1.S1_at
Cit.5692.1.S1_at		Cit.28656.1.S1_at
Cit.6005.1.S1_at		Cit.30024.1.S1_at
Cit.7914.1.S1_at		Cit.22311.1.S1_s_at
Cit.7017.1.S1_at		Cit.31102.1.S1_at
Cit.3911.1.S1_s_at		Cit.5836.1.S1_s_at
Cit.8206.1.S1_s_at		Cit.29989.1.S1_s_at
Cit.35193.1.S1_at		Cit.21226.1.S1_s_at
Cit.38688.1.S1_at		Cit.23784.1.S1_x_at
Cit.39675.1.S1_at		Cit.28332.1.S1_at
Cit.37174.1.S1_at		Cit.2959.1.S1_at
Cit.9845.1.S1_s_at		Cit.4288.1.S1_at
Cit.577.1.S1_s_at		Cit.6678.1.S1_at
Cit.8582.1.S1_s_at		Cit.9769.1.S1_x_at
Cit.7665.1.S1_s_at		Cit.29455.1.S1_s_at
Cit.9722.1.S1_x_at		Cit.9878.1.S1_s_at
Cit.8930.1.S1_s_at		Cit.6737.1.S1_at
Cit.9703.1.S1_at		Cit.4683.1.S1_at
Cit.30519.1.S1_s_at		Cit.4898.1.S1_at
Cit.6569.1.S1_at		Cit.5689.1.S1_at
Cit.2949.1.S1_s_at		Cit.6430.1.S1_at
Cit.37207.1.S1_at		Cit.2798.1.S1_at
Cit.6798.1.S1_s_at		Cit.7461.1.S1_at
Cit.8773.1.S1_s_at		Cit.21267.1.S1_x_at
Cit.8676.1.S1_x_at		Cit.22075.1.S1_s_at
Cit.26479.1.S1_s_at		Cit.22273.1.S1_at
Cit.21040.1.S1_s_at		Cit.25724.1.S1_at
Cit.9280.1.S1_s_at		Cit.28259.1.S1_at
Cit.8214.1.S1_s_at		Cit.28259.1.S1_x_at
Cit.8105.1.S1_s_at		Cit.2889.1.S1_at
Cit.40429.1.S1_at		Cit.2890.1.S1_s_at
Cit.4308.1.S1_at		Cit.29348.1.S1_s_at
Cit.31068.1.S1_at		Cit.29724.1.S1_at
Cit.8330.1.S1_s_at		Cit.31429.1.S1_at
		Cit.31482.1.S1_at
		Cit.32878.1.S1_at
		Cit.33239.1.S1_at
		Cit.3673.1.S1_s_at
		Cit.4234.1.S1_at
		Cit.4275.1.S1_at
		Cit.4439.1.S1_s_at
		Cit.5641.1.S1_at
		Cit.6899.1.S1_at
		Cit.7012.1.S1_at
		Cit.8566.1.S1_s_at
		Cit.9477.1.S1_s_at
		Cit.9539.1.S1_at
		Cit.9539.1.S1_x_at
		Cit.24073.1.S1_at
		Cit.3230.1.S1_s_at
		Cit.25508.1.S1_s_at
		Cit.4829.1.S1_s_at
		Cit.23623.1.S1_s_at
		Cit.30268.1.S1_at
		Cit.36431.1.S1_at
		Cit.9625.1.S1_s_at
		Cit.31524.1.S1_at
		Cit.24865.1.S1_s_at
		Cit.9035.1.S1_s_at
		Cit.26704.1.S1_at
		Cit.2710.1.S1_s_at
		Cit.29936.1.S1_at
		Cit.35364.1.S1_at
		Cit.3993.1.S1_at
		Cit.5756.1.S1_at
		Cit.6575.1.S1_at
		Cit.927.1.S1_s_at
		Cit.3522.1.S1_s_at
		Cit.9942.1.S1_x_at
		Cit.8391.1.S1_x_at
		Cit.30067.1.S1_at
		Cit.30707.1.S1_s_at
		Cit.30708.1.S1_at
		Cit.30722.1.S1_s_at
		Cit.4172.1.S1_s_at
		Cit.4474.1.S1_s_at
		Cit.4998.1.S1_at
		Cit.6416.1.S1_at
		Cit.8047.1.S1_s_at
		Cit.9960.1.S1_s_at
		Cit.24213.1.S1_s_at
		Cit.8636.1.S1_at
		Cit.7743.1.S1_at
		Cit.29366.1.S1_at
		Cit.4572.1.S1_at
		Cit.36707.1.S1_at
		Cit.6827.1.S1_x_at
		Cit.7433.1.S1_at
		Cit.2894.1.S1_s_at
		Cit.29688.1.S1_s_at
		Cit.34899.1.S1_s_at
		Cit.3794.1.S1_at
		Cit.464.1.S1_x_at
		Cit.5453.1.S1_at
		Cit.28866.1.S1_s_at
		Cit.8902.1.S1_s_at
		Cit.5624.1.S1_at
		Cit.5328.1.S1_at
		Cit.4913.1.S1_at
		Cit.2981.1.S1_at
		Cit.7344.1.S1_at
		Cit.29880.1.S1_at
		Cit.4426.1.S1_at
		Cit.6277.1.S1_at
		Cit.7201.1.S1_at
		Cit.7890.1.S1_at
		Cit.9074.1.S1_s_at
		Cit.30112.1.S1_at
		Cit.39604.1.S1_s_at
		Cit.326.1.S1_s_at
		Cit.40185.1.S1_at
		Cit.6776.1.S1_at
		Cit.30673.1.S1_s_at
		Cit.30064.1.S1_at
		Cit.6395.1.S1_at
		Cit.29318.1.S1_s_at
		Cit.4529.1.S1_s_at
		Cit.39526.1.S1_s_at
		Cit.3263.1.S1_at
		Cit.379.1.S1_s_at
		Cit.9261.1.S1_at
		Cit.4694.1.S1_at
		Cit.4885.1.S1_at
		Cit.580.1.S1_x_at
		Cit.753.1.S1_x_at
		Cit.8394.1.S1_x_at
		Cit.4308.1.S1_at
		Cit.9845.1.S1_s_at
		Cit.39791.1.S1_s_at
		Cit.8401.1.S1_at
		Cit.8524.1.S1_s_at
		Cit.9707.1.S1_s_at
		Cit.9860.1.S1_s_at
		Cit.36743.1.S1_s_at
		Cit.6115.1.S1_at
		Cit.8105.1.S1_s_at
		Cit.8763.1.S1_s_at
		Cit.5561.1.S1_at
		Cit.9280.1.S1_s_at
		Cit.725.1.S1_x_at
		Cit.721.1.S1_x_at
		Cit.7094.1.S1_at
		Cit.39046.1.S1_s_at
		Cit.9645.1.S1_s_at
		Cit.7943.1.S1_s_at
		Cit.5804.1.S1_s_at
		Cit.9672.1.S1_at
		Cit.6076.1.S1_s_at
		Cit.7918.1.S1_at
		Cit.892.1.S1_s_at
		Cit.6587.1.S1_s_at
		Cit.843.1.S1_at
		Cit.29597.1.S1_s_at
		Cit.824.1.S1_s_at
		Cit.4986.1.S1_at
		Cit.35102.1.S1_s_at
		Cit.6312.1.S1_at
		Cit.14015.1.S1_at
		Cit.39620.1.S1_s_at
		Cit.5147.1.S1_at
		Cit.9623.1.S1_s_at
		Cit.8916.1.S1_at
		Cit.5122.1.S1_at
		Cit.5160.1.S1_s_at
		Cit.829.1.S1_s_at
		Cit.13683.1.S1_s_at
		Cit.17592.1.S1_at
		Cit.2605.1.S1_s_at
		Cit.15201.1.S1_s_at
		Cit.29670.1.S1_s_at
		Cit.7317.1.S1_at
		Cit.32951.1.S1_at
		Cit.22677.1.S1_x_at
		Cit.999.1.S1_at
		Cit.9715.1.S1_s_at
		Cit.39041.1.S1_s_at
		Cit.8850.1.S1_at
		Cit.7637.1.S1_at
		Cit.5097.1.S1_at
		Cit.9300.1.S1_s_at
		Cit.5849.1.S1_at
		Cit.8422.1.S1_x_at
		Cit.9621.1.S1_s_at
		Cit.8976.1.S1_s_at
		Cit.4404.1.S1_at
		Cit.38333.1.S1_at
		Cit.9036.1.S1_at

## Sheet: Interactions
	Table. A list of gene-gene interactions in various HLB subnetworks
Carbohydrate metabolic process			Nitrogen and amino acid metabolic processes			Transport process			Defense response			Signaling			Hormone response
Gene A	Gene B		Gene A	Gene B		Gene A	Gene B		Gene A	Gene B		Gene A	Gene B		Gene A	Gene B
Cit.10034.1.S1_s_at	Cit.10260.1.S1_s_at		Cit.1005.1.S1_s_at	Cit.29536.1.S1_s_at		Cit.10084.1.S1_at	Cit.1096.1.S1_s_at		Cit.1005.1.S1_s_at	Cit.29536.1.S1_s_at		Cit.10084.1.S1_at	Cit.1096.1.S1_s_at		Cit.10032.1.S1_s_at	Cit.10032.1.S1_x_at
Cit.10034.1.S1_s_at	Cit.1083.1.S1_s_at		Cit.1005.1.S1_s_at	Cit.3826.1.S1_at		Cit.10084.1.S1_at	Cit.14342.1.S1_at		Cit.1005.1.S1_s_at	Cit.3826.1.S1_at		Cit.10084.1.S1_at	Cit.14342.1.S1_at		Cit.10032.1.S1_s_at	Cit.33707.1.S1_at
Cit.10034.1.S1_s_at	Cit.1203.1.S1_s_at		Cit.10215.1.S1_s_at	Cit.37518.1.S1_s_at		Cit.10084.1.S1_at	Cit.24017.1.S1_at		Cit.10097.1.S1_s_at	Cit.29597.1.S1_s_at		Cit.10084.1.S1_at	Cit.24017.1.S1_at		Cit.10032.1.S1_x_at	Cit.12214.1.S1_s_at
Cit.10034.1.S1_s_at	Cit.12435.1.S1_s_at		Cit.10334.1.S1_s_at	Cit.22980.1.S1_s_at		Cit.10084.1.S1_at	Cit.5622.1.S1_at		Cit.10510.1.S1_at	Cit.16804.1.S1_at		Cit.10084.1.S1_at	Cit.5622.1.S1_at		Cit.10032.1.S1_x_at	Cit.13437.1.S1_s_at
Cit.10034.1.S1_s_at	Cit.12452.1.S1_at		Cit.10353.1.S1_at	Cit.17740.1.S1_s_at		Cit.10084.1.S1_s_at	Cit.10622.1.S1_s_at		Cit.10510.1.S1_at	Cit.19428.1.S1_x_at		Cit.10084.1.S1_s_at	Cit.10622.1.S1_s_at		Cit.10032.1.S1_x_at	Cit.17398.1.S1_at
Cit.10034.1.S1_s_at	Cit.12567.1.S1_s_at		Cit.10355.1.S1_s_at	Cit.10476.1.S1_s_at		Cit.10084.1.S1_s_at	Cit.1094.1.S1_s_at		Cit.10510.1.S1_at	Cit.20128.1.S1_s_at		Cit.10084.1.S1_s_at	Cit.1094.1.S1_s_at		Cit.10032.1.S1_x_at	Cit.17561.1.S1_s_at
Cit.10034.1.S1_s_at	Cit.12617.1.S1_at		Cit.10355.1.S1_s_at	Cit.12922.1.S1_s_at		Cit.10084.1.S1_s_at	Cit.1096.1.S1_s_at		Cit.10510.1.S1_at	Cit.20550.1.S1_at		Cit.10084.1.S1_s_at	Cit.1096.1.S1_s_at		Cit.10032.1.S1_x_at	Cit.19674.1.S1_s_at
Cit.10034.1.S1_s_at	Cit.13182.1.S1_s_at		Cit.10355.1.S1_s_at	Cit.13416.1.S1_at		Cit.10084.1.S1_s_at	Cit.11356.1.S1_s_at		Cit.10510.1.S1_at	Cit.2994.1.S1_s_at		Cit.10084.1.S1_s_at	Cit.11356.1.S1_s_at		Cit.10032.1.S1_x_at	Cit.37567.1.S1_at
Cit.10034.1.S1_s_at	Cit.13305.1.S1_s_at		Cit.10355.1.S1_s_at	Cit.13546.1.S1_at		Cit.10084.1.S1_s_at	Cit.11721.1.S1_s_at		Cit.10510.1.S1_at	Cit.3826.1.S1_at		Cit.10084.1.S1_s_at	Cit.11721.1.S1_s_at		Cit.10032.1.S1_x_at	Cit.9504.1.S1_s_at
Cit.10034.1.S1_s_at	Cit.13311.1.S1_at		Cit.10355.1.S1_s_at	Cit.14256.1.S1_at		Cit.10084.1.S1_s_at	Cit.11774.1.S1_at		Cit.10510.1.S1_at	Cit.4506.1.S1_at		Cit.10084.1.S1_s_at	Cit.11774.1.S1_at		Cit.1005.1.S1_s_at	Cit.29536.1.S1_s_at
Cit.10034.1.S1_s_at	Cit.1385.1.S1_s_at		Cit.10355.1.S1_s_at	Cit.14354.1.S1_at		Cit.10084.1.S1_s_at	Cit.11919.1.S1_s_at		Cit.10510.1.S1_at	Cit.4715.1.S1_s_at		Cit.10084.1.S1_s_at	Cit.11919.1.S1_s_at		Cit.1005.1.S1_s_at	Cit.3826.1.S1_at
Cit.10034.1.S1_s_at	Cit.13858.1.S1_s_at		Cit.10355.1.S1_s_at	Cit.16717.1.S1_at		Cit.10084.1.S1_s_at	Cit.12457.1.S1_at		Cit.10510.1.S1_at	Cit.6975.1.S1_at		Cit.10084.1.S1_s_at	Cit.12457.1.S1_at		Cit.10087.1.S1_s_at	Cit.11970.1.S1_s_at
Cit.10034.1.S1_s_at	Cit.14148.1.S1_at		Cit.10355.1.S1_s_at	Cit.17504.1.S1_at		Cit.10084.1.S1_s_at	Cit.13053.1.S1_at		Cit.10510.1.S1_s_at	Cit.11230.1.S1_at		Cit.10084.1.S1_s_at	Cit.13053.1.S1_at		Cit.10087.1.S1_s_at	Cit.16727.1.S1_at
Cit.10034.1.S1_s_at	Cit.14433.1.S1_s_at		Cit.10355.1.S1_s_at	Cit.1814.1.S1_s_at		Cit.10084.1.S1_s_at	Cit.13732.1.S1_at		Cit.10510.1.S1_s_at	Cit.11230.1.S1_s_at		Cit.10084.1.S1_s_at	Cit.13732.1.S1_at		Cit.10087.1.S1_s_at	Cit.194.1.S1_s_at
Cit.10034.1.S1_s_at	Cit.14738.1.S1_at		Cit.10355.1.S1_s_at	Cit.18227.1.S1_at		Cit.10084.1.S1_s_at	Cit.14170.1.S1_at		Cit.10510.1.S1_s_at	Cit.12006.1.S1_s_at		Cit.10084.1.S1_s_at	Cit.14170.1.S1_at		Cit.10087.1.S1_s_at	Cit.23330.1.S1_s_at
Cit.10034.1.S1_s_at	Cit.15144.1.S1_s_at		Cit.10355.1.S1_s_at	Cit.20504.1.S1_x_at		Cit.10084.1.S1_s_at	Cit.14617.1.S1_at		Cit.10510.1.S1_s_at	Cit.12358.1.S1_s_at		Cit.10084.1.S1_s_at	Cit.14617.1.S1_at		Cit.10152.1.S1_s_at	Cit.22463.1.S1_s_at
Cit.10034.1.S1_s_at	Cit.1587.1.S1_s_at		Cit.10355.1.S1_s_at	Cit.2128.1.S1_at		Cit.10084.1.S1_s_at	Cit.14790.1.S1_s_at		Cit.10510.1.S1_s_at	Cit.15643.1.S1_s_at		Cit.10084.1.S1_s_at	Cit.14790.1.S1_s_at		Cit.10215.1.S1_s_at	Cit.37518.1.S1_s_at
Cit.10034.1.S1_s_at	Cit.1589.1.S1_s_at		Cit.10355.1.S1_s_at	Cit.23784.1.S1_x_at		Cit.10084.1.S1_s_at	Cit.15613.1.S1_at		Cit.10510.1.S1_s_at	Cit.16259.1.S1_at		Cit.10084.1.S1_s_at	Cit.15613.1.S1_at		Cit.10479.1.S1_s_at	Cit.9857.1.S1_at
Cit.10034.1.S1_s_at	Cit.17200.1.S1_at		Cit.10355.1.S1_s_at	Cit.23815.1.S1_s_at		Cit.10084.1.S1_s_at	Cit.15707.1.S1_at		Cit.10510.1.S1_s_at	Cit.17336.1.S1_at		Cit.10084.1.S1_s_at	Cit.15707.1.S1_at		Cit.10480.1.S1_at	Cit.16259.1.S1_at
Cit.10034.1.S1_s_at	Cit.17888.1.S1_s_at		Cit.10355.1.S1_s_at	Cit.24936.1.S1_x_at		Cit.10084.1.S1_s_at	Cit.16154.1.S1_at		Cit.10510.1.S1_s_at	Cit.18050.1.S1_at		Cit.10084.1.S1_s_at	Cit.16154.1.S1_at		Cit.10480.1.S1_at	Cit.17455.1.S1_at
Cit.10034.1.S1_s_at	Cit.18406.1.S1_s_at		Cit.10355.1.S1_s_at	Cit.26686.1.S1_at		Cit.10084.1.S1_s_at	Cit.16178.1.S1_at		Cit.10510.1.S1_s_at	Cit.20071.1.S1_s_at		Cit.10084.1.S1_s_at	Cit.16178.1.S1_at		Cit.10480.1.S1_at	Cit.1988.1.S1_s_at
Cit.10034.1.S1_s_at	Cit.19029.1.S1_s_at		Cit.10355.1.S1_s_at	Cit.26727.1.S1_at		Cit.10084.1.S1_s_at	Cit.16807.1.S1_at		Cit.10510.1.S1_s_at	Cit.25301.1.S1_s_at		Cit.10084.1.S1_s_at	Cit.16807.1.S1_at		Cit.10480.1.S1_at	Cit.26501.1.S1_s_at
Cit.10034.1.S1_s_at	Cit.19385.1.S1_at		Cit.10355.1.S1_s_at	Cit.2827.1.S1_at		Cit.10084.1.S1_s_at	Cit.1714.1.S1_s_at		Cit.10510.1.S1_s_at	Cit.26263.1.S1_at		Cit.10084.1.S1_s_at	Cit.1714.1.S1_s_at		Cit.10480.1.S1_at	Cit.28120.1.S1_at
Cit.10034.1.S1_s_at	Cit.19385.1.S1_s_at		Cit.10355.1.S1_s_at	Cit.2959.1.S1_at		Cit.10084.1.S1_s_at	Cit.18235.1.S1_at		Cit.10510.1.S1_s_at	Cit.27139.1.S1_s_at		Cit.10084.1.S1_s_at	Cit.18235.1.S1_at		Cit.10480.1.S1_at	Cit.31368.1.S1_at
Cit.10034.1.S1_s_at	Cit.19801.1.S1_s_at		Cit.10355.1.S1_s_at	Cit.29906.1.S1_at		Cit.10084.1.S1_s_at	Cit.1907.1.S1_at		Cit.10510.1.S1_s_at	Cit.29566.1.S1_s_at		Cit.10084.1.S1_s_at	Cit.1907.1.S1_at		Cit.10480.1.S1_at	Cit.4986.1.S1_at
Cit.10034.1.S1_s_at	Cit.2002.1.S1_s_at		Cit.10355.1.S1_s_at	Cit.3218.1.S1_at		Cit.10084.1.S1_s_at	Cit.21156.1.S1_s_at		Cit.10510.1.S1_s_at	Cit.37599.1.S1_at		Cit.10084.1.S1_s_at	Cit.21156.1.S1_s_at		Cit.10480.1.S1_at	Cit.6742.1.S1_s_at
Cit.10034.1.S1_s_at	Cit.219.1.S1_s_at		Cit.10355.1.S1_s_at	Cit.35863.1.S1_at		Cit.10084.1.S1_s_at	Cit.21780.1.S1_at		Cit.10510.1.S1_s_at	Cit.6121.1.S1_at		Cit.10084.1.S1_s_at	Cit.21780.1.S1_at		Cit.10480.1.S1_at	Cit.7448.1.S1_at
Cit.10034.1.S1_s_at	Cit.22179.1.S1_s_at		Cit.10355.1.S1_s_at	Cit.37333.1.S1_at		Cit.10084.1.S1_s_at	Cit.21839.1.S1_s_at		Cit.10510.1.S1_s_at	Cit.7995.1.S1_at		Cit.10084.1.S1_s_at	Cit.21839.1.S1_s_at		Cit.10480.1.S1_at	Cit.7995.1.S1_at
Cit.10034.1.S1_s_at	Cit.22679.1.S1_s_at		Cit.10355.1.S1_s_at	Cit.40464.1.S1_s_at		Cit.10084.1.S1_s_at	Cit.21982.1.S1_at		Cit.10594.1.S1_at	Cit.10774.1.S1_s_at		Cit.10084.1.S1_s_at	Cit.21982.1.S1_at		Cit.10480.1.S1_at	Cit.9857.1.S1_at
Cit.10034.1.S1_s_at	Cit.2443.1.S1_s_at		Cit.10355.1.S1_s_at	Cit.4135.1.S1_s_at		Cit.10084.1.S1_s_at	Cit.22041.1.S1_s_at		Cit.10594.1.S1_at	Cit.11419.1.S1_at		Cit.10084.1.S1_s_at	Cit.22041.1.S1_s_at		Cit.10522.1.S1_s_at	Cit.22079.1.S1_s_at
Cit.10034.1.S1_s_at	Cit.25753.1.S1_at		Cit.10355.1.S1_s_at	Cit.6548.1.S1_at		Cit.10084.1.S1_s_at	Cit.22336.1.S1_at		Cit.10594.1.S1_at	Cit.11870.1.S1_s_at		Cit.10084.1.S1_s_at	Cit.22336.1.S1_at		Cit.10522.1.S1_s_at	Cit.5412.1.S1_at
Cit.10034.1.S1_s_at	Cit.26012.1.S1_at		Cit.10355.1.S1_s_at	Cit.6678.1.S1_at		Cit.10084.1.S1_s_at	Cit.22614.1.S1_at		Cit.10594.1.S1_at	Cit.12159.1.S1_at		Cit.10084.1.S1_s_at	Cit.22614.1.S1_at		Cit.10527.1.S1_s_at	Cit.1145.1.S1_s_at
Cit.10034.1.S1_s_at	Cit.26666.1.S1_s_at		Cit.10355.1.S1_s_at	Cit.6776.1.S1_at		Cit.10084.1.S1_s_at	Cit.23811.1.S1_at		Cit.10594.1.S1_at	Cit.12883.1.S1_s_at		Cit.10084.1.S1_s_at	Cit.23811.1.S1_at		Cit.10527.1.S1_s_at	Cit.24614.1.S1_s_at
Cit.10034.1.S1_s_at	Cit.28008.1.S1_at		Cit.10355.1.S1_s_at	Cit.6942.1.S1_at		Cit.10084.1.S1_s_at	Cit.23842.1.S1_s_at		Cit.10594.1.S1_at	Cit.13050.1.S1_at		Cit.10084.1.S1_s_at	Cit.23842.1.S1_s_at		Cit.10527.1.S1_s_at	Cit.26577.1.S1_s_at
Cit.10034.1.S1_s_at	Cit.2887.1.S1_s_at		Cit.10355.1.S1_s_at	Cit.9769.1.S1_x_at		Cit.10084.1.S1_s_at	Cit.24017.1.S1_at		Cit.10594.1.S1_at	Cit.13250.1.S1_at		Cit.10084.1.S1_s_at	Cit.24017.1.S1_at		Cit.10527.1.S1_s_at	Cit.8524.1.S1_s_at
Cit.10034.1.S1_s_at	Cit.2932.1.S1_s_at		Cit.10380.1.S1_at	Cit.10380.1.S1_s_at		Cit.10084.1.S1_s_at	Cit.24080.1.S1_s_at		Cit.10594.1.S1_at	Cit.13815.1.S1_at		Cit.10084.1.S1_s_at	Cit.24080.1.S1_s_at		Cit.10527.1.S1_s_at	Cit.8930.1.S1_s_at
Cit.10034.1.S1_s_at	Cit.29323.1.S1_s_at		Cit.10380.1.S1_at	Cit.10380.1.S1_x_at		Cit.10084.1.S1_s_at	Cit.24094.1.S1_s_at		Cit.10594.1.S1_at	Cit.14354.1.S1_at		Cit.10084.1.S1_s_at	Cit.24094.1.S1_s_at		Cit.10697.1.S1_s_at	Cit.12272.1.S1_s_at
Cit.10034.1.S1_s_at	Cit.29852.1.S1_at		Cit.10380.1.S1_at	Cit.3225.1.S1_s_at		Cit.10084.1.S1_s_at	Cit.2458.1.S1_s_at		Cit.10594.1.S1_at	Cit.14442.1.S1_at		Cit.10084.1.S1_s_at	Cit.2458.1.S1_s_at		Cit.10697.1.S1_s_at	Cit.16033.1.S1_at
Cit.10034.1.S1_s_at	Cit.29866.1.S1_at		Cit.10380.1.S1_s_at	Cit.10380.1.S1_x_at		Cit.10084.1.S1_s_at	Cit.24600.1.S1_at		Cit.10594.1.S1_at	Cit.14612.1.S1_s_at		Cit.10084.1.S1_s_at	Cit.24600.1.S1_at		Cit.10697.1.S1_s_at	Cit.16093.1.S1_at
Cit.10034.1.S1_s_at	Cit.30875.1.S1_at		Cit.10402.1.S1_s_at	Cit.30572.1.S1_s_at		Cit.10084.1.S1_s_at	Cit.24970.1.S1_s_at		Cit.10594.1.S1_at	Cit.14715.1.S1_s_at		Cit.10084.1.S1_s_at	Cit.24970.1.S1_s_at		Cit.10697.1.S1_s_at	Cit.22609.1.S1_s_at
Cit.10034.1.S1_s_at	Cit.31337.1.S1_at		Cit.10585.1.S1_s_at	Cit.11410.1.S1_s_at		Cit.10084.1.S1_s_at	Cit.26694.1.S1_at		Cit.10594.1.S1_at	Cit.14768.1.S1_at		Cit.10084.1.S1_s_at	Cit.26694.1.S1_at		Cit.10697.1.S1_s_at	Cit.28359.1.S1_at
Cit.10034.1.S1_s_at	Cit.31521.1.S1_at		Cit.10585.1.S1_s_at	Cit.12598.1.S1_s_at		Cit.10084.1.S1_s_at	Cit.28009.1.S1_s_at		Cit.10594.1.S1_at	Cit.15257.1.S1_at		Cit.10084.1.S1_s_at	Cit.28009.1.S1_s_at		Cit.10697.1.S1_s_at	Cit.3488.1.S1_s_at
Cit.10034.1.S1_s_at	Cit.3487.1.S1_s_at		Cit.10585.1.S1_s_at	Cit.12617.1.S1_s_at		Cit.10084.1.S1_s_at	Cit.28117.1.S1_s_at		Cit.10594.1.S1_at	Cit.15694.1.S1_at		Cit.10084.1.S1_s_at	Cit.28117.1.S1_s_at		Cit.10700.1.S1_s_at	Cit.11674.1.S1_s_at
Cit.10034.1.S1_s_at	Cit.3507.1.S1_at		Cit.10585.1.S1_s_at	Cit.12958.1.S1_s_at		Cit.10084.1.S1_s_at	Cit.2860.1.S1_s_at		Cit.10594.1.S1_at	Cit.1597.1.S1_at		Cit.10084.1.S1_s_at	Cit.2860.1.S1_s_at		Cit.11064.1.S1_at	Cit.1115.1.S1_s_at
Cit.10034.1.S1_s_at	Cit.3600.1.S1_s_at		Cit.10585.1.S1_s_at	Cit.13643.1.S1_at		Cit.10084.1.S1_s_at	Cit.29388.1.S1_s_at		Cit.10594.1.S1_at	Cit.1645.1.S1_s_at		Cit.10084.1.S1_s_at	Cit.29388.1.S1_s_at		Cit.11064.1.S1_at	Cit.11169.1.S1_s_at
Cit.10034.1.S1_s_at	Cit.3601.1.S1_at		Cit.10585.1.S1_s_at	Cit.13717.1.S1_at		Cit.10084.1.S1_s_at	Cit.2999.1.S1_at		Cit.10594.1.S1_at	Cit.16913.1.S1_s_at		Cit.10084.1.S1_s_at	Cit.2999.1.S1_at		Cit.11064.1.S1_at	Cit.1122.1.S1_at
Cit.10034.1.S1_s_at	Cit.4287.1.S1_s_at		Cit.10585.1.S1_s_at	Cit.14614.1.S1_s_at		Cit.10084.1.S1_s_at	Cit.3010.1.S1_at		Cit.10594.1.S1_at	Cit.17356.1.S1_s_at		Cit.10084.1.S1_s_at	Cit.3010.1.S1_at		Cit.11064.1.S1_at	Cit.11408.1.S1_s_at
Cit.10034.1.S1_s_at	Cit.4489.1.S1_s_at		Cit.10585.1.S1_s_at	Cit.14622.1.S1_s_at		Cit.10084.1.S1_s_at	Cit.308.1.S1_at		Cit.10594.1.S1_at	Cit.18227.1.S1_at		Cit.10084.1.S1_s_at	Cit.308.1.S1_at		Cit.11064.1.S1_at	Cit.11433.1.S1_at
Cit.10034.1.S1_s_at	Cit.4529.1.S1_s_at		Cit.10585.1.S1_s_at	Cit.15112.1.S1_s_at		Cit.10084.1.S1_s_at	Cit.30877.1.S1_s_at		Cit.10594.1.S1_at	Cit.19564.1.S1_at		Cit.10084.1.S1_s_at	Cit.30877.1.S1_s_at		Cit.11064.1.S1_at	Cit.11516.1.S1_s_at
Cit.10034.1.S1_s_at	Cit.4987.1.S1_s_at		Cit.10585.1.S1_s_at	Cit.15330.1.S1_at		Cit.10084.1.S1_s_at	Cit.31107.1.S1_at		Cit.10594.1.S1_at	Cit.19680.1.S1_s_at		Cit.10084.1.S1_s_at	Cit.31107.1.S1_at		Cit.11064.1.S1_at	Cit.11518.1.S1_at
Cit.10034.1.S1_s_at	Cit.5411.1.S1_at		Cit.10585.1.S1_s_at	Cit.17986.1.S1_s_at		Cit.10084.1.S1_s_at	Cit.33046.1.S1_at		Cit.10594.1.S1_at	Cit.2004.1.S1_s_at		Cit.10084.1.S1_s_at	Cit.33046.1.S1_at		Cit.11064.1.S1_at	Cit.11532.1.S1_s_at
Cit.10034.1.S1_s_at	Cit.5912.1.S1_at		Cit.10585.1.S1_s_at	Cit.1988.1.S1_s_at		Cit.10084.1.S1_s_at	Cit.3368.1.S1_at		Cit.10594.1.S1_at	Cit.20562.1.S1_at		Cit.10084.1.S1_s_at	Cit.3368.1.S1_at		Cit.11064.1.S1_at	Cit.11898.1.S1_at
Cit.10034.1.S1_s_at	Cit.6202.1.S1_s_at		Cit.10585.1.S1_s_at	Cit.20071.1.S1_s_at		Cit.10084.1.S1_s_at	Cit.34738.1.S1_s_at		Cit.10594.1.S1_at	Cit.20816.1.S1_at		Cit.10084.1.S1_s_at	Cit.34738.1.S1_s_at		Cit.11064.1.S1_at	Cit.11933.1.S1_s_at
Cit.10034.1.S1_s_at	Cit.851.1.S1_s_at		Cit.10585.1.S1_s_at	Cit.21008.1.S1_at		Cit.10084.1.S1_s_at	Cit.352.1.S1_s_at		Cit.10594.1.S1_at	Cit.21226.1.S1_s_at		Cit.10084.1.S1_s_at	Cit.352.1.S1_s_at		Cit.11064.1.S1_at	Cit.1203.1.S1_s_at
Cit.10034.1.S1_s_at	Cit.8637.1.S1_s_at		Cit.10585.1.S1_s_at	Cit.219.1.S1_s_at		Cit.10084.1.S1_s_at	Cit.35898.1.S1_at		Cit.10594.1.S1_at	Cit.21409.1.S1_at		Cit.10084.1.S1_s_at	Cit.35898.1.S1_at		Cit.11064.1.S1_at	Cit.12040.1.S1_s_at
Cit.10034.1.S1_s_at	Cit.8696.1.S1_s_at		Cit.10585.1.S1_s_at	Cit.25539.1.S1_at		Cit.10084.1.S1_s_at	Cit.37515.1.S1_at		Cit.10594.1.S1_at	Cit.21654.1.S1_s_at		Cit.10084.1.S1_s_at	Cit.37515.1.S1_at		Cit.11064.1.S1_at	Cit.12123.1.S1_at
Cit.10034.1.S1_s_at	Cit.8737.1.S1_s_at		Cit.10585.1.S1_s_at	Cit.26540.1.S1_at		Cit.10084.1.S1_s_at	Cit.4331.1.S1_at		Cit.10594.1.S1_at	Cit.22048.1.S1_s_at		Cit.10084.1.S1_s_at	Cit.4331.1.S1_at		Cit.11064.1.S1_at	Cit.12178.1.S1_s_at
Cit.10034.1.S1_s_at	Cit.92.1.S1_s_at		Cit.10585.1.S1_s_at	Cit.26651.1.S1_at		Cit.10084.1.S1_s_at	Cit.4331.1.S1_s_at		Cit.10594.1.S1_at	Cit.2268.1.S1_at		Cit.10084.1.S1_s_at	Cit.4331.1.S1_s_at		Cit.11064.1.S1_at	Cit.12272.1.S1_s_at
Cit.10034.1.S1_s_at	Cit.9596.1.S1_s_at		Cit.10585.1.S1_s_at	Cit.31136.1.S1_at		Cit.10084.1.S1_s_at	Cit.4344.1.S1_s_at		Cit.10594.1.S1_at	Cit.23308.1.S1_s_at		Cit.10084.1.S1_s_at	Cit.4344.1.S1_s_at		Cit.11064.1.S1_at	Cit.12435.1.S1_s_at
Cit.1005.1.S1_s_at	Cit.29536.1.S1_s_at		Cit.10585.1.S1_s_at	Cit.3163.1.S1_at		Cit.10084.1.S1_s_at	Cit.5127.1.S1_at		Cit.10594.1.S1_at	Cit.23352.1.S1_at		Cit.10084.1.S1_s_at	Cit.5127.1.S1_at		Cit.11064.1.S1_at	Cit.12568.1.S1_at
Cit.1005.1.S1_s_at	Cit.3826.1.S1_at		Cit.10585.1.S1_s_at	Cit.4287.1.S1_s_at		Cit.10084.1.S1_s_at	Cit.5582.1.S1_at		Cit.10594.1.S1_at	Cit.23510.1.S1_s_at		Cit.10084.1.S1_s_at	Cit.5582.1.S1_at		Cit.11064.1.S1_at	Cit.12571.1.S1_s_at
Cit.10274.1.S1_s_at	Cit.11489.1.S1_x_at		Cit.10585.1.S1_s_at	Cit.5125.1.S1_s_at		Cit.10084.1.S1_s_at	Cit.5622.1.S1_at		Cit.10594.1.S1_at	Cit.23670.1.S1_at		Cit.10084.1.S1_s_at	Cit.5622.1.S1_at		Cit.11064.1.S1_at	Cit.12610.1.S1_s_at
Cit.10274.1.S1_s_at	Cit.13164.1.S1_at		Cit.10585.1.S1_s_at	Cit.5132.1.S1_at		Cit.10084.1.S1_s_at	Cit.6165.1.S1_s_at		Cit.10594.1.S1_at	Cit.24771.1.S1_s_at		Cit.10084.1.S1_s_at	Cit.6165.1.S1_s_at		Cit.11064.1.S1_at	Cit.12617.1.S1_at
Cit.10274.1.S1_s_at	Cit.16551.1.S1_at		Cit.10585.1.S1_s_at	Cit.6073.1.S1_s_at		Cit.10084.1.S1_s_at	Cit.6380.1.S1_at		Cit.10594.1.S1_at	Cit.25101.1.S1_at		Cit.10084.1.S1_s_at	Cit.6380.1.S1_at		Cit.11064.1.S1_at	Cit.12693.1.S1_at
Cit.10274.1.S1_s_at	Cit.5028.1.S1_at		Cit.10585.1.S1_s_at	Cit.7045.1.S1_at		Cit.10084.1.S1_s_at	Cit.6971.1.S1_at		Cit.10594.1.S1_at	Cit.25285.1.S1_at		Cit.10084.1.S1_s_at	Cit.6971.1.S1_at		Cit.11064.1.S1_at	Cit.12718.1.S1_at
Cit.10274.1.S1_s_at	Cit.5029.1.S1_s_at		Cit.10585.1.S1_s_at	Cit.8908.1.S1_s_at		Cit.10084.1.S1_s_at	Cit.7369.1.S1_at		Cit.10594.1.S1_at	Cit.25508.1.S1_s_at		Cit.10084.1.S1_s_at	Cit.7369.1.S1_at		Cit.11064.1.S1_at	Cit.13017.1.S1_at
Cit.10274.1.S1_s_at	Cit.7428.1.S1_at		Cit.10633.1.S1_s_at	Cit.15046.1.S1_s_at		Cit.10084.1.S1_s_at	Cit.821.1.S1_at		Cit.10594.1.S1_at	Cit.2639.1.S1_s_at		Cit.10084.1.S1_s_at	Cit.821.1.S1_at		Cit.11064.1.S1_at	Cit.13023.1.S1_at
Cit.10280.1.S1_x_at	Cit.10633.1.S1_s_at		Cit.10954.1.S1_s_at	Cit.23903.1.S1_s_at		Cit.10084.1.S1_s_at	Cit.9703.1.S1_at		Cit.10594.1.S1_at	Cit.26510.1.S1_at		Cit.10084.1.S1_s_at	Cit.9703.1.S1_at		Cit.11064.1.S1_at	Cit.13182.1.S1_s_at
Cit.10363.1.S1_s_at	Cit.26667.1.S1_s_at		Cit.11101.1.S1_x_at	Cit.11489.1.S1_at		Cit.10084.1.S1_s_at	Cit.9750.1.S1_s_at		Cit.10594.1.S1_at	Cit.26686.1.S1_at		Cit.10084.1.S1_s_at	Cit.9750.1.S1_s_at		Cit.11064.1.S1_at	Cit.13245.1.S1_at
Cit.10363.1.S1_s_at	Cit.5664.1.S1_at		Cit.11101.1.S1_x_at	Cit.11489.1.S1_x_at		Cit.10084.1.S1_s_at	Cit.9904.1.S1_s_at		Cit.10594.1.S1_at	Cit.2818.1.S1_at		Cit.10084.1.S1_s_at	Cit.9904.1.S1_s_at		Cit.11064.1.S1_at	Cit.13249.1.S1_at
Cit.10437.1.S1_s_at	Cit.10510.1.S1_s_at		Cit.11101.1.S1_x_at	Cit.11721.1.S1_s_at		Cit.10089.1.S1_s_at	Cit.12949.1.S1_at		Cit.10594.1.S1_at	Cit.2827.1.S1_at		Cit.10087.1.S1_s_at	Cit.11970.1.S1_s_at		Cit.11064.1.S1_at	Cit.13305.1.S1_s_at
Cit.10437.1.S1_s_at	Cit.10585.1.S1_s_at		Cit.11101.1.S1_x_at	Cit.11911.1.S1_s_at		Cit.10089.1.S1_s_at	Cit.9989.1.S1_at		Cit.10594.1.S1_at	Cit.28315.1.S1_s_at		Cit.10087.1.S1_s_at	Cit.16727.1.S1_at		Cit.11064.1.S1_at	Cit.13311.1.S1_at
Cit.10437.1.S1_s_at	Cit.10715.1.S1_s_at		Cit.11101.1.S1_x_at	Cit.11958.1.S1_at		Cit.10567.1.S1_s_at	Cit.11756.1.S1_s_at		Cit.10594.1.S1_at	Cit.2890.1.S1_s_at		Cit.10087.1.S1_s_at	Cit.194.1.S1_s_at		Cit.11064.1.S1_at	Cit.13313.1.S1_s_at
Cit.10437.1.S1_s_at	Cit.11221.1.S1_s_at		Cit.11101.1.S1_x_at	Cit.13732.1.S1_at		Cit.10567.1.S1_s_at	Cit.14660.1.S1_at		Cit.10594.1.S1_at	Cit.2933.1.S1_s_at		Cit.10087.1.S1_s_at	Cit.23330.1.S1_s_at		Cit.11064.1.S1_at	Cit.13387.1.S1_at
Cit.10437.1.S1_s_at	Cit.11230.1.S1_at		Cit.11101.1.S1_x_at	Cit.15020.1.S1_at		Cit.10567.1.S1_s_at	Cit.20498.1.S1_at		Cit.10594.1.S1_at	Cit.29677.1.S1_s_at		Cit.10471.1.S1_s_at	Cit.3420.1.S1_at		Cit.11064.1.S1_at	Cit.13410.1.S1_s_at
Cit.10437.1.S1_s_at	Cit.11232.1.S1_s_at		Cit.11101.1.S1_x_at	Cit.15680.1.S1_s_at		Cit.10567.1.S1_s_at	Cit.40.1.S1_s_at		Cit.10594.1.S1_at	Cit.29935.1.S1_s_at		Cit.10700.1.S1_s_at	Cit.11674.1.S1_s_at		Cit.11064.1.S1_at	Cit.13686.1.S1_s_at
Cit.10437.1.S1_s_at	Cit.11285.1.S1_s_at		Cit.11101.1.S1_x_at	Cit.15707.1.S1_at		Cit.10567.1.S1_s_at	Cit.9325.1.S1_s_at		Cit.10594.1.S1_at	Cit.29998.1.S1_at		Cit.10864.1.S1_s_at	Cit.11433.1.S1_at		Cit.11064.1.S1_at	Cit.13715.1.S1_at
Cit.10437.1.S1_s_at	Cit.12063.1.S1_s_at		Cit.11101.1.S1_x_at	Cit.16154.1.S1_at		Cit.10715.1.S1_s_at	Cit.10716.1.S1_at		Cit.10594.1.S1_at	Cit.30797.1.S1_at		Cit.10864.1.S1_s_at	Cit.12610.1.S1_s_at		Cit.11064.1.S1_at	Cit.13754.1.S1_s_at
Cit.10437.1.S1_s_at	Cit.12358.1.S1_s_at		Cit.11101.1.S1_x_at	Cit.16178.1.S1_at		Cit.10715.1.S1_s_at	Cit.10978.1.S1_s_at		Cit.10594.1.S1_at	Cit.30797.1.S1_x_at		Cit.10864.1.S1_s_at	Cit.13249.1.S1_at		Cit.11064.1.S1_at	Cit.13858.1.S1_s_at
Cit.10437.1.S1_s_at	Cit.12598.1.S1_s_at		Cit.11101.1.S1_x_at	Cit.16807.1.S1_at		Cit.10715.1.S1_s_at	Cit.11285.1.S1_s_at		Cit.10594.1.S1_at	Cit.31279.1.S1_at		Cit.10864.1.S1_s_at	Cit.14353.1.S1_at		Cit.11064.1.S1_at	Cit.13896.1.S1_s_at
Cit.10437.1.S1_s_at	Cit.12617.1.S1_s_at		Cit.11101.1.S1_x_at	Cit.17508.1.S1_at		Cit.10715.1.S1_s_at	Cit.11410.1.S1_s_at		Cit.10594.1.S1_at	Cit.31314.1.S1_at		Cit.10864.1.S1_s_at	Cit.14463.1.S1_at		Cit.11064.1.S1_at	Cit.13927.1.S1_at
Cit.10437.1.S1_s_at	Cit.12958.1.S1_s_at		Cit.11101.1.S1_x_at	Cit.19363.1.S1_s_at		Cit.10715.1.S1_s_at	Cit.11518.1.S1_at		Cit.10594.1.S1_at	Cit.31554.1.S1_at		Cit.10864.1.S1_s_at	Cit.14470.1.S1_at		Cit.11064.1.S1_at	Cit.14050.1.S1_at
Cit.10437.1.S1_s_at	Cit.13305.1.S1_s_at		Cit.11101.1.S1_x_at	Cit.20405.1.S1_s_at		Cit.10715.1.S1_s_at	Cit.11695.1.S1_s_at		Cit.10594.1.S1_at	Cit.3218.1.S1_at		Cit.10864.1.S1_s_at	Cit.14698.1.S1_at		Cit.11064.1.S1_at	Cit.14122.1.S1_at
Cit.10437.1.S1_s_at	Cit.13617.1.S1_s_at		Cit.11101.1.S1_x_at	Cit.20831.1.S1_s_at		Cit.10715.1.S1_s_at	Cit.11731.1.S1_s_at		Cit.10594.1.S1_at	Cit.3387.1.S1_s_at		Cit.10864.1.S1_s_at	Cit.14890.1.S1_x_at		Cit.11064.1.S1_at	Cit.14266.1.S1_at
Cit.10437.1.S1_s_at	Cit.13643.1.S1_at		Cit.11101.1.S1_x_at	Cit.22614.1.S1_at		Cit.10715.1.S1_s_at	Cit.1203.1.S1_s_at		Cit.10594.1.S1_at	Cit.35863.1.S1_at		Cit.10864.1.S1_s_at	Cit.17254.1.S1_at		Cit.11064.1.S1_at	Cit.14378.1.S1_s_at
Cit.10437.1.S1_s_at	Cit.13717.1.S1_at		Cit.11101.1.S1_x_at	Cit.22946.1.S1_s_at		Cit.10715.1.S1_s_at	Cit.12063.1.S1_s_at		Cit.10594.1.S1_at	Cit.38122.1.S1_at		Cit.10864.1.S1_s_at	Cit.22234.1.S1_s_at		Cit.11064.1.S1_at	Cit.14522.1.S1_at
Cit.10437.1.S1_s_at	Cit.14437.1.S1_at		Cit.11101.1.S1_x_at	Cit.23468.1.S1_at		Cit.10715.1.S1_s_at	Cit.1219.1.S1_s_at		Cit.10594.1.S1_at	Cit.4135.1.S1_s_at		Cit.10864.1.S1_s_at	Cit.22679.1.S1_s_at		Cit.11064.1.S1_at	Cit.14583.1.S1_s_at
Cit.10437.1.S1_s_at	Cit.14611.1.S1_at		Cit.11101.1.S1_x_at	Cit.23842.1.S1_s_at		Cit.10715.1.S1_s_at	Cit.12435.1.S1_s_at		Cit.10594.1.S1_at	Cit.4148.1.S1_at		Cit.10864.1.S1_s_at	Cit.26012.1.S1_at		Cit.11064.1.S1_at	Cit.14584.1.S1_at
Cit.10437.1.S1_s_at	Cit.14622.1.S1_s_at		Cit.11101.1.S1_x_at	Cit.24179.1.S1_at		Cit.10715.1.S1_s_at	Cit.12567.1.S1_s_at		Cit.10594.1.S1_at	Cit.4553.1.S1_s_at		Cit.10864.1.S1_s_at	Cit.30950.1.S1_at		Cit.11064.1.S1_at	Cit.14649.1.S1_at
Cit.10437.1.S1_s_at	Cit.14816.1.S1_s_at		Cit.11101.1.S1_x_at	Cit.28621.1.S1_at		Cit.10715.1.S1_s_at	Cit.12617.1.S1_at		Cit.10594.1.S1_at	Cit.5103.1.S1_at		Cit.10864.1.S1_s_at	Cit.30950.1.S1_s_at		Cit.11064.1.S1_at	Cit.14667.1.S1_at
Cit.10437.1.S1_s_at	Cit.15112.1.S1_s_at		Cit.11101.1.S1_x_at	Cit.28881.1.S1_s_at		Cit.10715.1.S1_s_at	Cit.12617.1.S1_s_at		Cit.10594.1.S1_at	Cit.5641.1.S1_at		Cit.10864.1.S1_s_at	Cit.4858.1.S1_at		Cit.11064.1.S1_at	Cit.14698.1.S1_at
Cit.10437.1.S1_s_at	Cit.15330.1.S1_at		Cit.11101.1.S1_x_at	Cit.29683.1.S1_at		Cit.10715.1.S1_s_at	Cit.12821.1.S1_s_at		Cit.10594.1.S1_at	Cit.5806.1.S1_s_at		Cit.10864.1.S1_s_at	Cit.4889.1.S1_s_at		Cit.11064.1.S1_at	Cit.14749.1.S1_at
Cit.10437.1.S1_s_at	Cit.15496.1.S1_at		Cit.11101.1.S1_x_at	Cit.30073.1.S1_at		Cit.10715.1.S1_s_at	Cit.12899.1.S1_s_at		Cit.10594.1.S1_at	Cit.6152.1.S1_at		Cit.10864.1.S1_s_at	Cit.5854.1.S1_at		Cit.11064.1.S1_at	Cit.14865.1.S1_at
Cit.10437.1.S1_s_at	Cit.15643.1.S1_s_at		Cit.11101.1.S1_x_at	Cit.3368.1.S1_at		Cit.10715.1.S1_s_at	Cit.12958.1.S1_s_at		Cit.10594.1.S1_at	Cit.6548.1.S1_at		Cit.10864.1.S1_s_at	Cit.6161.1.S1_at		Cit.11064.1.S1_at	Cit.15020.1.S1_at
Cit.10437.1.S1_s_at	Cit.15705.1.S1_at		Cit.11101.1.S1_x_at	Cit.352.1.S1_s_at		Cit.10715.1.S1_s_at	Cit.13023.1.S1_at		Cit.10594.1.S1_at	Cit.6575.1.S1_at		Cit.10864.1.S1_s_at	Cit.6329.1.S1_at		Cit.11064.1.S1_at	Cit.15044.1.S1_at
Cit.10437.1.S1_s_at	Cit.16259.1.S1_at		Cit.11101.1.S1_x_at	Cit.4344.1.S1_s_at		Cit.10715.1.S1_s_at	Cit.1316.1.S1_at		Cit.10594.1.S1_at	Cit.6942.1.S1_at		Cit.10864.1.S1_s_at	Cit.8671.1.S1_s_at		Cit.11064.1.S1_at	Cit.15053.1.S1_at
Cit.10437.1.S1_s_at	Cit.16843.1.S1_at		Cit.11101.1.S1_x_at	Cit.5294.1.S1_at		Cit.10715.1.S1_s_at	Cit.13245.1.S1_at		Cit.10594.1.S1_at	Cit.6954.1.S1_at		Cit.11064.1.S1_at	Cit.1115.1.S1_s_at		Cit.11064.1.S1_at	Cit.15145.1.S1_at
Cit.10437.1.S1_s_at	Cit.17336.1.S1_at		Cit.11101.1.S1_x_at	Cit.5582.1.S1_at		Cit.10715.1.S1_s_at	Cit.13305.1.S1_s_at		Cit.10594.1.S1_at	Cit.8769.1.S1_x_at		Cit.11064.1.S1_at	Cit.11169.1.S1_s_at		Cit.11064.1.S1_at	Cit.15228.1.S1_at
Cit.10437.1.S1_s_at	Cit.17915.1.S1_at		Cit.11101.1.S1_x_at	Cit.5622.1.S1_at		Cit.10715.1.S1_s_at	Cit.13311.1.S1_at		Cit.10594.1.S1_at	Cit.9539.1.S1_at		Cit.11064.1.S1_at	Cit.1122.1.S1_at		Cit.11064.1.S1_at	Cit.15258.1.S1_at
Cit.10437.1.S1_s_at	Cit.17986.1.S1_s_at		Cit.11101.1.S1_x_at	Cit.6343.1.S1_at		Cit.10715.1.S1_s_at	Cit.13313.1.S1_s_at		Cit.10622.1.S1_s_at	Cit.1096.1.S1_s_at		Cit.11064.1.S1_at	Cit.11408.1.S1_s_at		Cit.11064.1.S1_at	Cit.15289.1.S1_at
Cit.10437.1.S1_s_at	Cit.18305.1.S1_at		Cit.11101.1.S1_x_at	Cit.7790.1.S1_at		Cit.10715.1.S1_s_at	Cit.13410.1.S1_s_at		Cit.10622.1.S1_s_at	Cit.14170.1.S1_at		Cit.11064.1.S1_at	Cit.11433.1.S1_at		Cit.11064.1.S1_at	Cit.15306.1.S1_at
Cit.10437.1.S1_s_at	Cit.1988.1.S1_s_at		Cit.11131.1.S1_s_at	Cit.1145.1.S1_s_at		Cit.10715.1.S1_s_at	Cit.13643.1.S1_at		Cit.10622.1.S1_s_at	Cit.14617.1.S1_at		Cit.11064.1.S1_at	Cit.11516.1.S1_s_at		Cit.11064.1.S1_at	Cit.15345.1.S1_at
Cit.10437.1.S1_s_at	Cit.20071.1.S1_s_at		Cit.11131.1.S1_s_at	Cit.11756.1.S1_s_at		Cit.10715.1.S1_s_at	Cit.13686.1.S1_s_at		Cit.10622.1.S1_s_at	Cit.15707.1.S1_at		Cit.11064.1.S1_at	Cit.11518.1.S1_at		Cit.11064.1.S1_at	Cit.15373.1.S1_at
Cit.10437.1.S1_s_at	Cit.21008.1.S1_at		Cit.11131.1.S1_s_at	Cit.14615.1.S1_at		Cit.10715.1.S1_s_at	Cit.13717.1.S1_at		Cit.10622.1.S1_s_at	Cit.16807.1.S1_at		Cit.11064.1.S1_at	Cit.11532.1.S1_s_at		Cit.11064.1.S1_at	Cit.15400.1.S1_at
Cit.10437.1.S1_s_at	Cit.21139.1.S1_s_at		Cit.11131.1.S1_s_at	Cit.1531.1.S1_s_at		Cit.10715.1.S1_s_at	Cit.13754.1.S1_s_at		Cit.10622.1.S1_s_at	Cit.1714.1.S1_s_at		Cit.11064.1.S1_at	Cit.11898.1.S1_at		Cit.11064.1.S1_at	Cit.15400.1.S1_s_at
Cit.10437.1.S1_s_at	Cit.22278.1.S1_s_at		Cit.11131.1.S1_s_at	Cit.30157.1.S1_at		Cit.10715.1.S1_s_at	Cit.1385.1.S1_s_at		Cit.10622.1.S1_s_at	Cit.21156.1.S1_s_at		Cit.11064.1.S1_at	Cit.11933.1.S1_s_at		Cit.11064.1.S1_at	Cit.15524.1.S1_s_at
Cit.10437.1.S1_s_at	Cit.23340.1.S1_at		Cit.11131.1.S1_s_at	Cit.6535.1.S1_at		Cit.10715.1.S1_s_at	Cit.13858.1.S1_s_at		Cit.10622.1.S1_s_at	Cit.22614.1.S1_at		Cit.11064.1.S1_at	Cit.1203.1.S1_s_at		Cit.11064.1.S1_at	Cit.15705.1.S1_at
Cit.10437.1.S1_s_at	Cit.23470.1.S1_s_at		Cit.11131.1.S1_s_at	Cit.7138.1.S1_at		Cit.10715.1.S1_s_at	Cit.13894.1.S1_at		Cit.10622.1.S1_s_at	Cit.24017.1.S1_at		Cit.11064.1.S1_at	Cit.12040.1.S1_s_at		Cit.11064.1.S1_at	Cit.15886.1.S1_at
Cit.10437.1.S1_s_at	Cit.23756.1.S1_s_at		Cit.11131.1.S1_s_at	Cit.8959.1.S1_at		Cit.10715.1.S1_s_at	Cit.1390.1.S1_s_at		Cit.10622.1.S1_s_at	Cit.3010.1.S1_at		Cit.11064.1.S1_at	Cit.12123.1.S1_at		Cit.11064.1.S1_at	Cit.15896.1.S1_at
Cit.10437.1.S1_s_at	Cit.23965.1.S1_at		Cit.11131.1.S1_s_at	Cit.9325.1.S1_s_at		Cit.10715.1.S1_s_at	Cit.13900.1.S1_at		Cit.10622.1.S1_s_at	Cit.30877.1.S1_s_at		Cit.11064.1.S1_at	Cit.12178.1.S1_s_at		Cit.11064.1.S1_at	Cit.15951.1.S1_at
Cit.10437.1.S1_s_at	Cit.23967.1.S1_s_at		Cit.11131.1.S1_s_at	Cit.9424.1.S1_s_at		Cit.10715.1.S1_s_at	Cit.13956.1.S1_at		Cit.10622.1.S1_s_at	Cit.31107.1.S1_at		Cit.11064.1.S1_at	Cit.12272.1.S1_s_at		Cit.11064.1.S1_at	Cit.16016.1.S1_at
Cit.10437.1.S1_s_at	Cit.24163.1.S1_s_at		Cit.11131.1.S1_s_at	Cit.9684.1.S1_s_at		Cit.10715.1.S1_s_at	Cit.14030.1.S1_s_at		Cit.10622.1.S1_s_at	Cit.3368.1.S1_at		Cit.11064.1.S1_at	Cit.12435.1.S1_s_at		Cit.11064.1.S1_at	Cit.16035.1.S1_at
Cit.10437.1.S1_s_at	Cit.24415.1.S1_at		Cit.11221.1.S1_at	Cit.11230.1.S1_s_at		Cit.10715.1.S1_s_at	Cit.14266.1.S1_at		Cit.10622.1.S1_s_at	Cit.35898.1.S1_at		Cit.11064.1.S1_at	Cit.12568.1.S1_at		Cit.11064.1.S1_at	Cit.16093.1.S1_at
Cit.10437.1.S1_s_at	Cit.25539.1.S1_at		Cit.11221.1.S1_at	Cit.11901.1.S1_at		Cit.10715.1.S1_s_at	Cit.14378.1.S1_s_at		Cit.10622.1.S1_s_at	Cit.39604.1.S1_s_at		Cit.11064.1.S1_at	Cit.12571.1.S1_s_at		Cit.11064.1.S1_at	Cit.16136.1.S1_at
Cit.10437.1.S1_s_at	Cit.26263.1.S1_at		Cit.11221.1.S1_at	Cit.13456.1.S1_at		Cit.10715.1.S1_s_at	Cit.14437.1.S1_at		Cit.10622.1.S1_s_at	Cit.5582.1.S1_at		Cit.11064.1.S1_at	Cit.12610.1.S1_s_at		Cit.11064.1.S1_at	Cit.16318.1.S1_at
Cit.10437.1.S1_s_at	Cit.26336.1.S1_at		Cit.11221.1.S1_at	Cit.21243.1.S1_s_at		Cit.10715.1.S1_s_at	Cit.14522.1.S1_at		Cit.10622.1.S1_s_at	Cit.5622.1.S1_at		Cit.11064.1.S1_at	Cit.12617.1.S1_at		Cit.11064.1.S1_at	Cit.1662.1.S1_s_at
Cit.10437.1.S1_s_at	Cit.27127.1.S1_at		Cit.11221.1.S1_at	Cit.38913.1.S1_s_at		Cit.10715.1.S1_s_at	Cit.14622.1.S1_s_at		Cit.10622.1.S1_s_at	Cit.6165.1.S1_s_at		Cit.11064.1.S1_at	Cit.12693.1.S1_at		Cit.11064.1.S1_at	Cit.16671.1.S1_at
Cit.10437.1.S1_s_at	Cit.29566.1.S1_s_at		Cit.11221.1.S1_s_at	Cit.11230.1.S1_s_at		Cit.10715.1.S1_s_at	Cit.14667.1.S1_at		Cit.10622.1.S1_s_at	Cit.6387.1.S1_at		Cit.11064.1.S1_at	Cit.12718.1.S1_at		Cit.11064.1.S1_at	Cit.16873.1.S1_s_at
Cit.10437.1.S1_s_at	Cit.30238.1.S1_at		Cit.11221.1.S1_s_at	Cit.11736.1.S1_s_at		Cit.10715.1.S1_s_at	Cit.14683.1.S1_s_at		Cit.10622.1.S1_s_at	Cit.6445.1.S1_at		Cit.11064.1.S1_at	Cit.13017.1.S1_at		Cit.11064.1.S1_at	Cit.1688.1.S1_s_at
Cit.10437.1.S1_s_at	Cit.3070.1.S1_s_at		Cit.11221.1.S1_s_at	Cit.13717.1.S1_at		Cit.10715.1.S1_s_at	Cit.14865.1.S1_at		Cit.10816.1.S1_at	Cit.11459.1.S1_s_at		Cit.11064.1.S1_at	Cit.13023.1.S1_at		Cit.11064.1.S1_at	Cit.16919.1.S1_s_at
Cit.10437.1.S1_s_at	Cit.31368.1.S1_at		Cit.11221.1.S1_s_at	Cit.2804.1.S1_s_at		Cit.10715.1.S1_s_at	Cit.15053.1.S1_at		Cit.10816.1.S1_at	Cit.11460.1.S1_at		Cit.11064.1.S1_at	Cit.13182.1.S1_s_at		Cit.11064.1.S1_at	Cit.17071.1.S1_s_at
Cit.10437.1.S1_s_at	Cit.3421.1.S1_at		Cit.11564.1.S1_at	Cit.20745.1.S1_s_at		Cit.10715.1.S1_s_at	Cit.15112.1.S1_s_at		Cit.10816.1.S1_at	Cit.11930.1.S1_s_at		Cit.11064.1.S1_at	Cit.13245.1.S1_at		Cit.11064.1.S1_at	Cit.17200.1.S1_at
Cit.10437.1.S1_s_at	Cit.3868.1.S1_s_at		Cit.11564.1.S1_s_at	Cit.12040.1.S1_s_at		Cit.10715.1.S1_s_at	Cit.15144.1.S1_s_at		Cit.10816.1.S1_at	Cit.12888.1.S1_s_at		Cit.11064.1.S1_at	Cit.13249.1.S1_at		Cit.11064.1.S1_at	Cit.17888.1.S1_s_at
Cit.10437.1.S1_s_at	Cit.4287.1.S1_s_at		Cit.11564.1.S1_s_at	Cit.15705.1.S1_at		Cit.10715.1.S1_s_at	Cit.15288.1.S1_at		Cit.10816.1.S1_at	Cit.14615.1.S1_at		Cit.11064.1.S1_at	Cit.13305.1.S1_s_at		Cit.11064.1.S1_at	Cit.17889.1.S1_s_at
Cit.10437.1.S1_s_at	Cit.4516.1.S1_s_at		Cit.11564.1.S1_s_at	Cit.16919.1.S1_s_at		Cit.10715.1.S1_s_at	Cit.15524.1.S1_s_at		Cit.10816.1.S1_at	Cit.1531.1.S1_s_at		Cit.11064.1.S1_at	Cit.13311.1.S1_at		Cit.11064.1.S1_at	Cit.17977.1.S1_at
Cit.10437.1.S1_s_at	Cit.5125.1.S1_s_at		Cit.11564.1.S1_s_at	Cit.23829.1.S1_s_at		Cit.10715.1.S1_s_at	Cit.15626.1.S1_at		Cit.10816.1.S1_at	Cit.15547.1.S1_at		Cit.11064.1.S1_at	Cit.13313.1.S1_s_at		Cit.11064.1.S1_at	Cit.18013.1.S1_at
Cit.10437.1.S1_s_at	Cit.5132.1.S1_at		Cit.11564.1.S1_s_at	Cit.26336.1.S1_at		Cit.10715.1.S1_s_at	Cit.15654.1.S1_at		Cit.10816.1.S1_at	Cit.17264.1.S1_s_at		Cit.11064.1.S1_at	Cit.13387.1.S1_at		Cit.11064.1.S1_at	Cit.18076.1.S1_at
Cit.10437.1.S1_s_at	Cit.6073.1.S1_s_at		Cit.11564.1.S1_s_at	Cit.27127.1.S1_at		Cit.10715.1.S1_s_at	Cit.15705.1.S1_at		Cit.10816.1.S1_at	Cit.17265.1.S1_at		Cit.11064.1.S1_at	Cit.13410.1.S1_s_at		Cit.11064.1.S1_at	Cit.18192.1.S1_at
Cit.10437.1.S1_s_at	Cit.6078.1.S1_at		Cit.11564.1.S1_s_at	Cit.27645.1.S1_at		Cit.10715.1.S1_s_at	Cit.16335.1.S1_at		Cit.10816.1.S1_at	Cit.19785.1.S1_s_at		Cit.11064.1.S1_at	Cit.13686.1.S1_s_at		Cit.11064.1.S1_at	Cit.18406.1.S1_s_at
Cit.10437.1.S1_s_at	Cit.6121.1.S1_at		Cit.11564.1.S1_s_at	Cit.5688.1.S1_s_at		Cit.10715.1.S1_s_at	Cit.16483.1.S1_at		Cit.10816.1.S1_at	Cit.20430.1.S1_s_at		Cit.11064.1.S1_at	Cit.13715.1.S1_at		Cit.11064.1.S1_at	Cit.18521.1.S1_at
Cit.10437.1.S1_s_at	Cit.6675.1.S1_at		Cit.11564.1.S1_s_at	Cit.6073.1.S1_s_at		Cit.10715.1.S1_s_at	Cit.1662.1.S1_s_at		Cit.10816.1.S1_at	Cit.33248.1.S1_at		Cit.11064.1.S1_at	Cit.13754.1.S1_s_at		Cit.11064.1.S1_at	Cit.18639.1.S1_at
Cit.10437.1.S1_s_at	Cit.6713.1.S1_at		Cit.11564.1.S1_s_at	Cit.6556.1.S1_at		Cit.10715.1.S1_s_at	Cit.16843.1.S1_at		Cit.10816.1.S1_at	Cit.373.1.S1_x_at		Cit.11064.1.S1_at	Cit.13858.1.S1_s_at		Cit.11064.1.S1_at	Cit.1923.1.S1_s_at
Cit.10437.1.S1_s_at	Cit.6792.1.S1_at		Cit.11564.1.S1_s_at	Cit.9857.1.S1_at		Cit.10715.1.S1_s_at	Cit.17872.1.S1_at		Cit.10816.1.S1_at	Cit.39003.1.S1_s_at		Cit.11064.1.S1_at	Cit.13896.1.S1_s_at		Cit.11064.1.S1_at	Cit.19454.1.S1_x_at
Cit.10437.1.S1_s_at	Cit.8299.1.S1_at		Cit.11616.1.S1_s_at	Cit.11721.1.S1_s_at		Cit.10715.1.S1_s_at	Cit.17915.1.S1_at		Cit.10816.1.S1_at	Cit.4135.1.S1_at		Cit.11064.1.S1_at	Cit.13927.1.S1_at		Cit.11064.1.S1_at	Cit.19468.1.S1_s_at
Cit.10437.1.S1_s_at	Cit.8908.1.S1_s_at		Cit.11616.1.S1_s_at	Cit.11773.1.S1_s_at		Cit.10715.1.S1_s_at	Cit.17919.1.S1_s_at		Cit.10816.1.S1_at	Cit.4135.1.S1_x_at		Cit.11064.1.S1_at	Cit.14050.1.S1_at		Cit.11064.1.S1_at	Cit.19471.1.S1_s_at
Cit.10563.1.S1_at	Cit.1219.1.S1_at		Cit.11616.1.S1_s_at	Cit.13017.1.S1_at		Cit.10715.1.S1_s_at	Cit.17977.1.S1_at		Cit.10816.1.S1_at	Cit.6535.1.S1_at		Cit.11064.1.S1_at	Cit.14122.1.S1_at		Cit.11064.1.S1_at	Cit.1951.1.S1_x_at
Cit.10563.1.S1_at	Cit.12272.1.S1_s_at		Cit.11616.1.S1_s_at	Cit.13053.1.S1_at		Cit.10715.1.S1_s_at	Cit.18296.1.S1_at		Cit.10816.1.S1_at	Cit.7094.1.S1_at		Cit.11064.1.S1_at	Cit.14266.1.S1_at		Cit.11064.1.S1_at	Cit.19520.1.S1_s_at
Cit.10563.1.S1_at	Cit.13017.1.S1_s_at		Cit.11616.1.S1_s_at	Cit.13732.1.S1_at		Cit.10715.1.S1_s_at	Cit.18305.1.S1_at		Cit.10816.1.S1_at	Cit.7918.1.S1_at		Cit.11064.1.S1_at	Cit.14378.1.S1_s_at		Cit.11064.1.S1_at	Cit.19727.1.S1_s_at
Cit.10563.1.S1_at	Cit.13927.1.S1_at		Cit.11616.1.S1_s_at	Cit.13868.1.S1_at		Cit.10715.1.S1_s_at	Cit.18406.1.S1_s_at		Cit.10816.1.S1_at	Cit.7937.1.S1_at		Cit.11064.1.S1_at	Cit.14522.1.S1_at		Cit.11064.1.S1_at	Cit.19727.1.S1_x_at
Cit.10563.1.S1_at	Cit.15145.1.S1_at		Cit.11616.1.S1_s_at	Cit.13984.1.S1_at		Cit.10715.1.S1_s_at	Cit.19378.1.S1_s_at		Cit.10816.1.S1_at	Cit.8959.1.S1_at		Cit.11064.1.S1_at	Cit.14583.1.S1_s_at		Cit.11064.1.S1_at	Cit.2001.1.S1_at
Cit.10563.1.S1_at	Cit.15483.1.S1_s_at		Cit.11616.1.S1_s_at	Cit.14813.1.S1_s_at		Cit.10715.1.S1_s_at	Cit.19468.1.S1_s_at		Cit.10816.1.S1_at	Cit.9424.1.S1_s_at		Cit.11064.1.S1_at	Cit.14584.1.S1_at		Cit.11064.1.S1_at	Cit.20012.1.S1_s_at
Cit.10563.1.S1_at	Cit.16369.1.S1_at		Cit.11616.1.S1_s_at	Cit.14852.1.S1_s_at		Cit.10715.1.S1_s_at	Cit.19727.1.S1_s_at		Cit.10864.1.S1_s_at	Cit.11433.1.S1_at		Cit.11064.1.S1_at	Cit.14649.1.S1_at		Cit.11064.1.S1_at	Cit.20336.1.S1_at
Cit.10563.1.S1_at	Cit.19727.1.S1_x_at		Cit.11616.1.S1_s_at	Cit.15020.1.S1_at		Cit.10715.1.S1_s_at	Cit.19801.1.S1_s_at		Cit.10864.1.S1_s_at	Cit.12610.1.S1_s_at		Cit.11064.1.S1_at	Cit.14667.1.S1_at		Cit.11064.1.S1_at	Cit.2063.1.S1_at
Cit.10563.1.S1_at	Cit.24062.1.S1_s_at		Cit.11616.1.S1_s_at	Cit.15613.1.S1_at		Cit.10715.1.S1_s_at	Cit.19859.1.S1_at		Cit.10864.1.S1_s_at	Cit.13249.1.S1_at		Cit.11064.1.S1_at	Cit.14698.1.S1_at		Cit.11064.1.S1_at	Cit.20820.1.S1_s_at
Cit.10563.1.S1_at	Cit.26400.1.S1_s_at		Cit.11616.1.S1_s_at	Cit.15707.1.S1_at		Cit.10715.1.S1_s_at	Cit.1988.1.S1_s_at		Cit.10864.1.S1_s_at	Cit.14353.1.S1_at		Cit.11064.1.S1_at	Cit.14749.1.S1_at		Cit.11064.1.S1_at	Cit.20831.1.S1_s_at
Cit.10563.1.S1_at	Cit.2928.1.S1_s_at		Cit.11616.1.S1_s_at	Cit.15886.1.S1_at		Cit.10715.1.S1_s_at	Cit.2002.1.S1_s_at		Cit.10864.1.S1_s_at	Cit.14463.1.S1_at		Cit.11064.1.S1_at	Cit.14865.1.S1_at		Cit.11064.1.S1_at	Cit.21079.1.S1_s_at
Cit.10563.1.S1_at	Cit.30340.1.S1_at		Cit.11616.1.S1_s_at	Cit.16016.1.S1_at		Cit.10715.1.S1_s_at	Cit.20071.1.S1_s_at		Cit.10864.1.S1_s_at	Cit.14470.1.S1_at		Cit.11064.1.S1_at	Cit.15020.1.S1_at		Cit.11064.1.S1_at	Cit.21179.1.S1_at
Cit.10563.1.S1_at	Cit.3368.1.S1_at		Cit.11616.1.S1_s_at	Cit.16035.1.S1_at		Cit.10715.1.S1_s_at	Cit.20252.1.S1_s_at		Cit.10864.1.S1_s_at	Cit.14698.1.S1_at		Cit.11064.1.S1_at	Cit.15044.1.S1_at		Cit.11064.1.S1_at	Cit.21424.1.S1_s_at
Cit.10563.1.S1_at	Cit.3488.1.S1_s_at		Cit.11616.1.S1_s_at	Cit.16154.1.S1_at		Cit.10715.1.S1_s_at	Cit.2051.1.S1_s_at		Cit.10864.1.S1_s_at	Cit.14890.1.S1_x_at		Cit.11064.1.S1_at	Cit.15053.1.S1_at		Cit.11064.1.S1_at	Cit.21559.1.S1_s_at
Cit.10563.1.S1_at	Cit.3737.1.S1_at		Cit.11616.1.S1_s_at	Cit.18235.1.S1_at		Cit.10715.1.S1_s_at	Cit.21008.1.S1_at		Cit.10864.1.S1_s_at	Cit.17254.1.S1_at		Cit.11064.1.S1_at	Cit.15145.1.S1_at		Cit.11064.1.S1_at	Cit.2189.1.S1_at
Cit.10563.1.S1_at	Cit.40012.1.S1_at		Cit.11616.1.S1_s_at	Cit.18933.1.S1_s_at		Cit.10715.1.S1_s_at	Cit.21967.1.S1_at		Cit.10864.1.S1_s_at	Cit.22234.1.S1_s_at		Cit.11064.1.S1_at	Cit.15228.1.S1_at		Cit.11064.1.S1_at	Cit.22137.1.S1_s_at
Cit.10563.1.S1_at	Cit.4177.1.S1_at		Cit.11616.1.S1_s_at	Cit.1907.1.S1_at		Cit.10715.1.S1_s_at	Cit.22179.1.S1_s_at		Cit.10864.1.S1_s_at	Cit.22679.1.S1_s_at		Cit.11064.1.S1_at	Cit.15258.1.S1_at		Cit.11064.1.S1_at	Cit.22179.1.S1_s_at
Cit.10563.1.S1_at	Cit.4216.1.S1_s_at		Cit.11616.1.S1_s_at	Cit.1951.1.S1_x_at		Cit.10715.1.S1_s_at	Cit.22278.1.S1_s_at		Cit.10864.1.S1_s_at	Cit.26012.1.S1_at		Cit.11064.1.S1_at	Cit.15289.1.S1_at		Cit.11064.1.S1_at	Cit.2233.1.S1_s_at
Cit.10563.1.S1_at	Cit.6529.1.S1_at		Cit.11616.1.S1_s_at	Cit.20405.1.S1_s_at		Cit.10715.1.S1_s_at	Cit.22527.1.S1_s_at		Cit.10864.1.S1_s_at	Cit.30950.1.S1_at		Cit.11064.1.S1_at	Cit.15306.1.S1_at		Cit.11064.1.S1_at	Cit.22379.1.S1_at
Cit.10563.1.S1_at	Cit.6634.1.S1_at		Cit.11616.1.S1_s_at	Cit.20831.1.S1_s_at		Cit.10715.1.S1_s_at	Cit.22679.1.S1_s_at		Cit.10864.1.S1_s_at	Cit.30950.1.S1_s_at		Cit.11064.1.S1_at	Cit.15345.1.S1_at		Cit.11064.1.S1_at	Cit.22448.1.S1_s_at
Cit.10661.1.S1_at	Cit.10661.1.S1_s_at		Cit.11616.1.S1_s_at	Cit.21982.1.S1_at		Cit.10715.1.S1_s_at	Cit.22730.1.S1_at		Cit.10864.1.S1_s_at	Cit.4858.1.S1_at		Cit.11064.1.S1_at	Cit.15373.1.S1_at		Cit.11064.1.S1_at	Cit.22527.1.S1_s_at
Cit.10950.1.S1_s_at	Cit.1143.1.S1_s_at		Cit.11616.1.S1_s_at	Cit.22946.1.S1_s_at		Cit.10715.1.S1_s_at	Cit.22732.1.S1_s_at		Cit.10864.1.S1_s_at	Cit.4889.1.S1_s_at		Cit.11064.1.S1_at	Cit.15400.1.S1_at		Cit.11064.1.S1_at	Cit.22609.1.S1_s_at
Cit.10950.1.S1_s_at	Cit.12490.1.S1_s_at		Cit.11616.1.S1_s_at	Cit.23112.1.S1_s_at		Cit.10715.1.S1_s_at	Cit.23186.1.S1_s_at		Cit.10864.1.S1_s_at	Cit.5854.1.S1_at		Cit.11064.1.S1_at	Cit.15400.1.S1_s_at		Cit.11064.1.S1_at	Cit.2269.1.S1_s_at
Cit.10950.1.S1_s_at	Cit.12516.1.S1_x_at		Cit.11616.1.S1_s_at	Cit.23223.1.S1_s_at		Cit.10715.1.S1_s_at	Cit.23340.1.S1_at		Cit.10864.1.S1_s_at	Cit.6161.1.S1_at		Cit.11064.1.S1_at	Cit.15524.1.S1_s_at		Cit.11064.1.S1_at	Cit.22730.1.S1_at
Cit.10950.1.S1_s_at	Cit.13050.1.S1_s_at		Cit.11616.1.S1_s_at	Cit.23790.1.S1_s_at		Cit.10715.1.S1_s_at	Cit.23452.1.S1_at		Cit.10864.1.S1_s_at	Cit.6329.1.S1_at		Cit.11064.1.S1_at	Cit.15705.1.S1_at		Cit.11064.1.S1_at	Cit.23097.1.S1_s_at
Cit.10950.1.S1_s_at	Cit.14442.1.S1_at		Cit.11616.1.S1_s_at	Cit.23811.1.S1_at		Cit.10715.1.S1_s_at	Cit.23470.1.S1_s_at		Cit.10864.1.S1_s_at	Cit.8671.1.S1_s_at		Cit.11064.1.S1_at	Cit.15886.1.S1_at		Cit.11064.1.S1_at	Cit.23129.1.S1_at
Cit.10950.1.S1_s_at	Cit.14615.1.S1_at		Cit.11616.1.S1_s_at	Cit.23842.1.S1_s_at		Cit.10715.1.S1_s_at	Cit.23618.1.S1_s_at		Cit.11175.1.S1_at	Cit.12033.1.S1_at		Cit.11064.1.S1_at	Cit.15896.1.S1_at		Cit.11064.1.S1_at	Cit.23223.1.S1_s_at
Cit.10950.1.S1_s_at	Cit.14784.1.S1_at		Cit.11616.1.S1_s_at	Cit.24600.1.S1_at		Cit.10715.1.S1_s_at	Cit.23756.1.S1_s_at		Cit.11175.1.S1_at	Cit.12562.1.S1_s_at		Cit.11064.1.S1_at	Cit.15951.1.S1_at		Cit.11064.1.S1_at	Cit.23452.1.S1_at
Cit.10950.1.S1_s_at	Cit.14954.1.S1_at		Cit.11616.1.S1_s_at	Cit.24970.1.S1_s_at		Cit.10715.1.S1_s_at	Cit.23829.1.S1_s_at		Cit.11175.1.S1_at	Cit.13324.1.S1_s_at		Cit.11064.1.S1_at	Cit.16016.1.S1_at		Cit.11064.1.S1_at	Cit.2377.1.S1_s_at
Cit.10950.1.S1_s_at	Cit.15713.1.S1_at		Cit.11616.1.S1_s_at	Cit.26667.1.S1_at		Cit.10715.1.S1_s_at	Cit.23965.1.S1_at		Cit.11175.1.S1_at	Cit.1793.1.S1_s_at		Cit.11064.1.S1_at	Cit.16035.1.S1_at		Cit.11064.1.S1_at	Cit.23967.1.S1_s_at
Cit.10950.1.S1_s_at	Cit.16514.1.S1_at		Cit.11616.1.S1_s_at	Cit.28621.1.S1_at		Cit.10715.1.S1_s_at	Cit.23967.1.S1_s_at		Cit.11175.1.S1_at	Cit.24438.1.S1_s_at		Cit.11064.1.S1_at	Cit.16093.1.S1_at		Cit.11064.1.S1_at	Cit.24331.1.S1_s_at
Cit.10950.1.S1_s_at	Cit.17260.1.S1_at		Cit.11616.1.S1_s_at	Cit.30073.1.S1_at		Cit.10715.1.S1_s_at	Cit.24058.1.S1_s_at		Cit.11175.1.S1_at	Cit.27284.1.S1_at		Cit.11064.1.S1_at	Cit.16136.1.S1_at		Cit.11064.1.S1_at	Cit.24948.1.S1_s_at
Cit.10950.1.S1_s_at	Cit.17850.1.S1_s_at		Cit.11616.1.S1_s_at	Cit.308.1.S1_at		Cit.10715.1.S1_s_at	Cit.24163.1.S1_s_at		Cit.11175.1.S1_at	Cit.30481.1.S1_at		Cit.11064.1.S1_at	Cit.16318.1.S1_at		Cit.11064.1.S1_at	Cit.25185.1.S1_at
Cit.10950.1.S1_s_at	Cit.17992.1.S1_s_at		Cit.11616.1.S1_s_at	Cit.38265.1.S1_at		Cit.10715.1.S1_s_at	Cit.24331.1.S1_s_at		Cit.11175.1.S1_at	Cit.31128.1.S1_at		Cit.11064.1.S1_at	Cit.1662.1.S1_s_at		Cit.11064.1.S1_at	Cit.2533.1.S1_s_at
Cit.10950.1.S1_s_at	Cit.18260.1.S1_at		Cit.11616.1.S1_s_at	Cit.4221.1.S1_at		Cit.10715.1.S1_s_at	Cit.25433.1.S1_s_at		Cit.11175.1.S1_at	Cit.4657.1.S1_at		Cit.11064.1.S1_at	Cit.16671.1.S1_at		Cit.11064.1.S1_at	Cit.25640.1.S1_at
Cit.10950.1.S1_s_at	Cit.20562.1.S1_at		Cit.11616.1.S1_s_at	Cit.4283.1.S1_at		Cit.10715.1.S1_s_at	Cit.25539.1.S1_at		Cit.11175.1.S1_at	Cit.5509.1.S1_s_at		Cit.11064.1.S1_at	Cit.16873.1.S1_s_at		Cit.11064.1.S1_at	Cit.25753.1.S1_at
Cit.10950.1.S1_s_at	Cit.2130.1.S1_x_at		Cit.11616.1.S1_s_at	Cit.4970.1.S1_s_at		Cit.10715.1.S1_s_at	Cit.25753.1.S1_at		Cit.11175.1.S1_at	Cit.8806.1.S1_s_at		Cit.11064.1.S1_at	Cit.1688.1.S1_s_at		Cit.11064.1.S1_at	Cit.25774.1.S1_s_at
Cit.10950.1.S1_s_at	Cit.2131.1.S1_s_at		Cit.11616.1.S1_s_at	Cit.5110.1.S1_s_at		Cit.10715.1.S1_s_at	Cit.25774.1.S1_s_at		Cit.11175.1.S1_s_at	Cit.18172.1.S1_s_at		Cit.11064.1.S1_at	Cit.16919.1.S1_s_at		Cit.11064.1.S1_at	Cit.26012.1.S1_at
Cit.10950.1.S1_s_at	Cit.21409.1.S1_at		Cit.11616.1.S1_s_at	Cit.5127.1.S1_at		Cit.10715.1.S1_s_at	Cit.26336.1.S1_at		Cit.11175.1.S1_s_at	Cit.1984.1.S1_s_at		Cit.11064.1.S1_at	Cit.17071.1.S1_s_at		Cit.11064.1.S1_at	Cit.26191.1.S1_at
Cit.10950.1.S1_s_at	Cit.23283.1.S1_s_at		Cit.11616.1.S1_s_at	Cit.5582.1.S1_at		Cit.10715.1.S1_s_at	Cit.26651.1.S1_at		Cit.1134.1.S1_s_at	Cit.30085.1.S1_s_at		Cit.11064.1.S1_at	Cit.17200.1.S1_at		Cit.11064.1.S1_at	Cit.26191.1.S1_s_at
Cit.10950.1.S1_s_at	Cit.23352.1.S1_at		Cit.11616.1.S1_s_at	Cit.5936.1.S1_at		Cit.10715.1.S1_s_at	Cit.26666.1.S1_s_at		Cit.1134.1.S1_s_at	Cit.33248.1.S1_at		Cit.11064.1.S1_at	Cit.17888.1.S1_s_at		Cit.11064.1.S1_at	Cit.26307.1.S1_s_at
Cit.10950.1.S1_s_at	Cit.23577.1.S1_s_at		Cit.11616.1.S1_s_at	Cit.6055.1.S1_at		Cit.10715.1.S1_s_at	Cit.26697.1.S1_s_at		Cit.1134.1.S1_s_at	Cit.7196.1.S1_at		Cit.11064.1.S1_at	Cit.17889.1.S1_s_at		Cit.11064.1.S1_at	Cit.26317.1.S1_at
Cit.10950.1.S1_s_at	Cit.23670.1.S1_at		Cit.11616.1.S1_s_at	Cit.6085.1.S1_at		Cit.10715.1.S1_s_at	Cit.2712.1.S1_s_at		Cit.1134.1.S1_s_at	Cit.7918.1.S1_at		Cit.11064.1.S1_at	Cit.17977.1.S1_at		Cit.11064.1.S1_at	Cit.26320.1.S1_s_at
Cit.10950.1.S1_s_at	Cit.23820.1.S1_s_at		Cit.11616.1.S1_s_at	Cit.6094.1.S1_s_at		Cit.10715.1.S1_s_at	Cit.27127.1.S1_at		Cit.11529.1.S1_s_at	Cit.11530.1.S1_at		Cit.11064.1.S1_at	Cit.18013.1.S1_at		Cit.11064.1.S1_at	Cit.26336.1.S1_at
Cit.10950.1.S1_s_at	Cit.23915.1.S1_at		Cit.11616.1.S1_s_at	Cit.6470.1.S1_at		Cit.10715.1.S1_s_at	Cit.27419.1.S1_s_at		Cit.11529.1.S1_s_at	Cit.11901.1.S1_at		Cit.11064.1.S1_at	Cit.18076.1.S1_at		Cit.11064.1.S1_at	Cit.26340.1.S1_at
Cit.10950.1.S1_s_at	Cit.24381.1.S1_s_at		Cit.11616.1.S1_s_at	Cit.7775.1.S1_at		Cit.10715.1.S1_s_at	Cit.27645.1.S1_at		Cit.11529.1.S1_s_at	Cit.1194.1.S1_s_at		Cit.11064.1.S1_at	Cit.18192.1.S1_at		Cit.11064.1.S1_at	Cit.26354.1.S1_s_at
Cit.10950.1.S1_s_at	Cit.24771.1.S1_s_at		Cit.11616.1.S1_s_at	Cit.821.1.S1_at		Cit.10715.1.S1_s_at	Cit.28185.1.S1_at		Cit.11529.1.S1_s_at	Cit.12598.1.S1_s_at		Cit.11064.1.S1_at	Cit.18406.1.S1_s_at		Cit.11064.1.S1_at	Cit.26400.1.S1_s_at
Cit.10950.1.S1_s_at	Cit.25285.1.S1_at		Cit.11616.1.S1_s_at	Cit.8722.1.S1_at		Cit.10715.1.S1_s_at	Cit.28574.1.S1_s_at		Cit.11529.1.S1_s_at	Cit.12774.1.S1_s_at		Cit.11064.1.S1_at	Cit.18521.1.S1_at		Cit.11064.1.S1_at	Cit.26541.1.S1_at
Cit.10950.1.S1_s_at	Cit.27224.1.S1_at		Cit.11897.1.S1_s_at	Cit.14359.1.S1_at		Cit.10715.1.S1_s_at	Cit.2887.1.S1_s_at		Cit.11529.1.S1_s_at	Cit.12986.1.S1_s_at		Cit.11064.1.S1_at	Cit.18639.1.S1_at		Cit.11064.1.S1_at	Cit.26667.1.S1_at
Cit.10950.1.S1_s_at	Cit.28009.1.S1_at		Cit.11897.1.S1_s_at	Cit.22075.1.S1_s_at		Cit.10715.1.S1_s_at	Cit.28962.1.S1_s_at		Cit.11529.1.S1_s_at	Cit.13147.1.S1_at		Cit.11064.1.S1_at	Cit.1923.1.S1_s_at		Cit.11064.1.S1_at	Cit.26697.1.S1_s_at
Cit.10950.1.S1_s_at	Cit.29173.1.S1_s_at		Cit.11897.1.S1_s_at	Cit.23510.1.S1_s_at		Cit.10715.1.S1_s_at	Cit.2932.1.S1_s_at		Cit.11529.1.S1_s_at	Cit.13218.1.S1_s_at		Cit.11064.1.S1_at	Cit.19454.1.S1_x_at		Cit.11064.1.S1_at	Cit.26896.1.S1_s_at
Cit.10950.1.S1_s_at	Cit.2933.1.S1_s_at		Cit.12276.1.S1_s_at	Cit.21226.1.S1_s_at		Cit.10715.1.S1_s_at	Cit.29323.1.S1_s_at		Cit.11529.1.S1_s_at	Cit.13456.1.S1_at		Cit.11064.1.S1_at	Cit.19468.1.S1_s_at		Cit.11064.1.S1_at	Cit.26904.1.S1_at
Cit.10950.1.S1_s_at	Cit.29468.1.S1_s_at		Cit.12276.1.S1_s_at	Cit.5103.1.S1_at		Cit.10715.1.S1_s_at	Cit.29609.1.S1_s_at		Cit.11529.1.S1_s_at	Cit.14623.1.S1_at		Cit.11064.1.S1_at	Cit.19471.1.S1_s_at		Cit.11064.1.S1_at	Cit.2694.1.S1_at
Cit.10950.1.S1_s_at	Cit.30178.1.S1_at		Cit.12276.1.S1_s_at	Cit.7432.1.S1_at		Cit.10715.1.S1_s_at	Cit.29804.1.S1_at		Cit.11529.1.S1_s_at	Cit.14654.1.S1_s_at		Cit.11064.1.S1_at	Cit.1951.1.S1_x_at		Cit.11064.1.S1_at	Cit.26968.1.S1_s_at
Cit.10950.1.S1_s_at	Cit.30647.1.S1_s_at		Cit.1235.1.S1_s_at	Cit.1236.1.S1_at		Cit.10715.1.S1_s_at	Cit.29852.1.S1_at		Cit.11529.1.S1_s_at	Cit.14900.1.S1_at		Cit.11064.1.S1_at	Cit.19520.1.S1_s_at		Cit.11064.1.S1_at	Cit.2712.1.S1_s_at
Cit.10950.1.S1_s_at	Cit.30707.1.S1_s_at		Cit.12364.1.S1_at	Cit.38391.1.S1_at		Cit.10715.1.S1_s_at	Cit.30238.1.S1_at		Cit.11529.1.S1_s_at	Cit.15396.1.S1_s_at		Cit.11064.1.S1_at	Cit.19727.1.S1_s_at		Cit.11064.1.S1_at	Cit.2730.1.S1_at
Cit.10950.1.S1_s_at	Cit.31482.1.S1_at		Cit.12364.1.S1_at	Cit.4954.1.S1_at		Cit.10715.1.S1_s_at	Cit.30405.1.S1_at		Cit.11529.1.S1_s_at	Cit.15643.1.S1_s_at		Cit.11064.1.S1_at	Cit.19727.1.S1_x_at		Cit.11064.1.S1_at	Cit.27330.1.S1_at
Cit.10950.1.S1_s_at	Cit.35141.1.S1_s_at		Cit.12364.1.S1_at	Cit.6088.1.S1_at		Cit.10715.1.S1_s_at	Cit.30521.1.S1_s_at		Cit.11529.1.S1_s_at	Cit.16360.1.S1_at		Cit.11064.1.S1_at	Cit.2001.1.S1_at		Cit.11064.1.S1_at	Cit.27364.1.S1_s_at
Cit.10950.1.S1_s_at	Cit.35364.1.S1_at		Cit.12448.1.S1_s_at	Cit.12609.1.S1_s_at		Cit.10715.1.S1_s_at	Cit.30540.1.S1_s_at		Cit.11529.1.S1_s_at	Cit.17447.1.S1_at		Cit.11064.1.S1_at	Cit.20012.1.S1_s_at		Cit.11064.1.S1_at	Cit.2753.1.S1_s_at
Cit.10950.1.S1_s_at	Cit.3673.1.S1_s_at		Cit.12448.1.S1_s_at	Cit.16238.1.S1_at		Cit.10715.1.S1_s_at	Cit.30646.1.S1_s_at		Cit.11529.1.S1_s_at	Cit.17701.1.S1_s_at		Cit.11064.1.S1_at	Cit.20336.1.S1_at		Cit.11064.1.S1_at	Cit.27645.1.S1_at
Cit.10950.1.S1_s_at	Cit.3993.1.S1_at		Cit.12448.1.S1_s_at	Cit.23158.1.S1_s_at		Cit.10715.1.S1_s_at	Cit.3070.1.S1_s_at		Cit.11529.1.S1_s_at	Cit.19350.1.S1_s_at		Cit.11064.1.S1_at	Cit.2063.1.S1_at		Cit.11064.1.S1_at	Cit.27962.1.S1_at
Cit.10950.1.S1_s_at	Cit.4135.1.S1_at		Cit.12448.1.S1_s_at	Cit.3146.1.S1_s_at		Cit.10715.1.S1_s_at	Cit.3080.1.S1_s_at		Cit.11529.1.S1_s_at	Cit.19872.1.S1_s_at		Cit.11064.1.S1_at	Cit.20820.1.S1_s_at		Cit.11064.1.S1_at	Cit.28008.1.S1_at
Cit.10950.1.S1_s_at	Cit.4135.1.S1_x_at		Cit.12448.1.S1_s_at	Cit.35693.1.S1_s_at		Cit.10715.1.S1_s_at	Cit.30875.1.S1_at		Cit.11529.1.S1_s_at	Cit.23435.1.S1_s_at		Cit.11064.1.S1_at	Cit.20831.1.S1_s_at		Cit.11064.1.S1_at	Cit.281.1.S1_x_at
Cit.10950.1.S1_s_at	Cit.4439.1.S1_s_at		Cit.12448.1.S1_s_at	Cit.900.1.S1_s_at		Cit.10715.1.S1_s_at	Cit.3089.1.S1_s_at		Cit.11529.1.S1_s_at	Cit.24563.1.S1_at		Cit.11064.1.S1_at	Cit.21079.1.S1_s_at		Cit.11064.1.S1_at	Cit.28162.1.S1_at
Cit.10950.1.S1_s_at	Cit.4553.1.S1_s_at		Cit.12448.1.S1_s_at	Cit.9035.1.S1_s_at		Cit.10715.1.S1_s_at	Cit.31136.1.S1_at		Cit.11529.1.S1_s_at	Cit.24690.1.S1_s_at		Cit.11064.1.S1_at	Cit.21179.1.S1_at		Cit.11064.1.S1_at	Cit.28185.1.S1_at
Cit.10950.1.S1_s_at	Cit.5135.1.S1_at		Cit.125.1.S1_s_at	Cit.21374.1.S1_at		Cit.10715.1.S1_s_at	Cit.31174.1.S1_at		Cit.11529.1.S1_s_at	Cit.25424.1.S1_at		Cit.11064.1.S1_at	Cit.21424.1.S1_s_at		Cit.11064.1.S1_at	Cit.28270.1.S1_at
Cit.10950.1.S1_s_at	Cit.6535.1.S1_at		Cit.12617.1.S1_at	Cit.12821.1.S1_s_at		Cit.10715.1.S1_s_at	Cit.31337.1.S1_at		Cit.11529.1.S1_s_at	Cit.26254.1.S1_at		Cit.11064.1.S1_at	Cit.21559.1.S1_s_at		Cit.11064.1.S1_at	Cit.2846.1.S1_at
Cit.10950.1.S1_s_at	Cit.6888.1.S1_at		Cit.12617.1.S1_at	Cit.12899.1.S1_s_at		Cit.10715.1.S1_s_at	Cit.31368.1.S1_at		Cit.11529.1.S1_s_at	Cit.26263.1.S1_at		Cit.11064.1.S1_at	Cit.2189.1.S1_at		Cit.11064.1.S1_at	Cit.2848.1.S1_at
Cit.10950.1.S1_s_at	Cit.7012.1.S1_at		Cit.12617.1.S1_at	Cit.13023.1.S1_at		Cit.10715.1.S1_s_at	Cit.31521.1.S1_at		Cit.11529.1.S1_s_at	Cit.27475.1.S1_s_at		Cit.11064.1.S1_at	Cit.22137.1.S1_s_at		Cit.11064.1.S1_at	Cit.2887.1.S1_s_at
Cit.10950.1.S1_s_at	Cit.7138.1.S1_at		Cit.12617.1.S1_at	Cit.1316.1.S1_at		Cit.10715.1.S1_s_at	Cit.31542.1.S1_at		Cit.11529.1.S1_s_at	Cit.2804.1.S1_s_at		Cit.11064.1.S1_at	Cit.22179.1.S1_s_at		Cit.11064.1.S1_at	Cit.2895.1.S1_at
Cit.10950.1.S1_s_at	Cit.7918.1.S1_at		Cit.12617.1.S1_at	Cit.13182.1.S1_s_at		Cit.10715.1.S1_s_at	Cit.3163.1.S1_at		Cit.11529.1.S1_s_at	Cit.28133.1.S1_at		Cit.11064.1.S1_at	Cit.2233.1.S1_s_at		Cit.11064.1.S1_at	Cit.2927.1.S1_s_at
Cit.10950.1.S1_s_at	Cit.8047.1.S1_s_at		Cit.12617.1.S1_at	Cit.13245.1.S1_at		Cit.10715.1.S1_s_at	Cit.318.1.S1_s_at		Cit.11529.1.S1_s_at	Cit.29717.1.S1_s_at		Cit.11064.1.S1_at	Cit.22379.1.S1_at		Cit.11064.1.S1_at	Cit.2928.1.S1_s_at
Cit.10950.1.S1_s_at	Cit.8931.1.S1_at		Cit.12617.1.S1_at	Cit.13249.1.S1_at		Cit.10715.1.S1_s_at	Cit.33363.1.S1_at		Cit.11529.1.S1_s_at	Cit.31963.1.S1_at		Cit.11064.1.S1_at	Cit.22448.1.S1_s_at		Cit.11064.1.S1_at	Cit.2932.1.S1_s_at
Cit.10950.1.S1_s_at	Cit.8959.1.S1_at		Cit.12617.1.S1_at	Cit.13305.1.S1_s_at		Cit.10715.1.S1_s_at	Cit.3390.1.S1_at		Cit.11529.1.S1_s_at	Cit.36861.1.S1_at		Cit.11064.1.S1_at	Cit.22527.1.S1_s_at		Cit.11064.1.S1_at	Cit.29323.1.S1_s_at
Cit.10950.1.S1_s_at	Cit.9025.1.S1_x_at		Cit.12617.1.S1_at	Cit.13311.1.S1_at		Cit.10715.1.S1_s_at	Cit.34966.1.S1_at		Cit.11529.1.S1_s_at	Cit.5132.1.S1_at		Cit.11064.1.S1_at	Cit.22609.1.S1_s_at		Cit.11064.1.S1_at	Cit.29457.1.S1_s_at
Cit.10950.1.S1_s_at	Cit.9424.1.S1_s_at		Cit.12617.1.S1_at	Cit.13313.1.S1_s_at		Cit.10715.1.S1_s_at	Cit.3507.1.S1_at		Cit.11529.1.S1_s_at	Cit.5812.1.S1_at		Cit.11064.1.S1_at	Cit.2269.1.S1_s_at		Cit.11064.1.S1_at	Cit.29546.1.S1_s_at
Cit.10950.1.S1_s_at	Cit.9477.1.S1_s_at		Cit.12617.1.S1_at	Cit.13387.1.S1_at		Cit.10715.1.S1_s_at	Cit.3515.1.S1_s_at		Cit.11529.1.S1_s_at	Cit.6202.1.S1_at		Cit.11064.1.S1_at	Cit.22730.1.S1_at		Cit.11064.1.S1_at	Cit.29609.1.S1_s_at
Cit.10950.1.S1_s_at	Cit.9539.1.S1_at		Cit.12617.1.S1_at	Cit.13410.1.S1_s_at		Cit.10715.1.S1_s_at	Cit.35205.1.S1_at		Cit.11529.1.S1_s_at	Cit.8050.1.S1_s_at		Cit.11064.1.S1_at	Cit.23097.1.S1_s_at		Cit.11064.1.S1_at	Cit.29852.1.S1_at
Cit.11169.1.S1_s_at	Cit.11192.1.S1_s_at		Cit.12617.1.S1_at	Cit.13686.1.S1_s_at		Cit.10715.1.S1_s_at	Cit.3540.1.S1_at		Cit.11529.1.S1_s_at	Cit.9059.1.S1_s_at		Cit.11064.1.S1_at	Cit.23129.1.S1_at		Cit.11064.1.S1_at	Cit.29909.1.S1_at
Cit.11169.1.S1_s_at	Cit.11377.1.S1_s_at		Cit.12617.1.S1_at	Cit.13754.1.S1_s_at		Cit.10715.1.S1_s_at	Cit.3600.1.S1_s_at		Cit.11529.1.S1_s_at	Cit.9707.1.S1_at		Cit.11064.1.S1_at	Cit.23223.1.S1_s_at		Cit.11064.1.S1_at	Cit.30064.1.S1_at
Cit.11169.1.S1_s_at	Cit.11532.1.S1_s_at		Cit.12617.1.S1_at	Cit.1385.1.S1_s_at		Cit.10715.1.S1_s_at	Cit.3601.1.S1_at		Cit.11530.1.S1_at	Cit.13250.1.S1_s_at		Cit.11064.1.S1_at	Cit.23452.1.S1_at		Cit.11064.1.S1_at	Cit.30093.1.S1_at
Cit.11169.1.S1_s_at	Cit.11616.1.S1_s_at		Cit.12617.1.S1_at	Cit.13858.1.S1_s_at		Cit.10715.1.S1_s_at	Cit.37237.1.S1_at		Cit.11530.1.S1_at	Cit.13456.1.S1_at		Cit.11064.1.S1_at	Cit.2377.1.S1_s_at		Cit.11064.1.S1_at	Cit.30340.1.S1_at
Cit.11169.1.S1_s_at	Cit.11731.1.S1_s_at		Cit.12617.1.S1_at	Cit.13894.1.S1_at		Cit.10715.1.S1_s_at	Cit.38368.1.S1_at		Cit.11530.1.S1_at	Cit.14354.1.S1_at		Cit.11064.1.S1_at	Cit.23967.1.S1_s_at		Cit.11064.1.S1_at	Cit.30473.1.S1_s_at
Cit.11169.1.S1_s_at	Cit.11774.1.S1_at		Cit.12617.1.S1_at	Cit.1390.1.S1_s_at		Cit.10715.1.S1_s_at	Cit.38586.1.S1_at		Cit.11530.1.S1_at	Cit.14623.1.S1_at		Cit.11064.1.S1_at	Cit.24331.1.S1_s_at		Cit.11064.1.S1_at	Cit.30521.1.S1_s_at
Cit.11169.1.S1_s_at	Cit.11898.1.S1_at		Cit.12617.1.S1_at	Cit.13956.1.S1_at		Cit.10715.1.S1_s_at	Cit.38591.1.S1_at		Cit.11530.1.S1_at	Cit.14900.1.S1_at		Cit.11064.1.S1_at	Cit.24948.1.S1_s_at		Cit.11064.1.S1_at	Cit.3080.1.S1_s_at
Cit.11169.1.S1_s_at	Cit.11933.1.S1_s_at		Cit.12617.1.S1_at	Cit.14030.1.S1_s_at		Cit.10715.1.S1_s_at	Cit.3868.1.S1_at		Cit.11530.1.S1_at	Cit.1597.1.S1_at		Cit.11064.1.S1_at	Cit.25185.1.S1_at		Cit.11064.1.S1_at	Cit.30875.1.S1_at
Cit.11169.1.S1_s_at	Cit.12040.1.S1_s_at		Cit.12617.1.S1_at	Cit.14050.1.S1_at		Cit.10715.1.S1_s_at	Cit.3868.1.S1_s_at		Cit.11530.1.S1_at	Cit.1645.1.S1_s_at		Cit.11064.1.S1_at	Cit.2533.1.S1_s_at		Cit.11064.1.S1_at	Cit.3089.1.S1_s_at
Cit.11169.1.S1_s_at	Cit.12178.1.S1_s_at		Cit.12617.1.S1_at	Cit.14122.1.S1_at		Cit.10715.1.S1_s_at	Cit.38732.1.S1_at		Cit.11530.1.S1_at	Cit.17321.1.S1_s_at		Cit.11064.1.S1_at	Cit.25640.1.S1_at		Cit.11064.1.S1_at	Cit.30926.1.S1_at
Cit.11169.1.S1_s_at	Cit.12272.1.S1_s_at		Cit.12617.1.S1_at	Cit.14131.1.S1_at		Cit.10715.1.S1_s_at	Cit.38806.1.S1_at		Cit.11530.1.S1_at	Cit.17356.1.S1_s_at		Cit.11064.1.S1_at	Cit.25753.1.S1_at		Cit.11064.1.S1_at	Cit.30950.1.S1_at
Cit.11169.1.S1_s_at	Cit.12568.1.S1_at		Cit.12617.1.S1_at	Cit.14266.1.S1_at		Cit.10715.1.S1_s_at	Cit.4099.1.S1_at		Cit.11530.1.S1_at	Cit.18227.1.S1_at		Cit.11064.1.S1_at	Cit.25774.1.S1_s_at		Cit.11064.1.S1_at	Cit.31055.1.S1_at
Cit.11169.1.S1_s_at	Cit.12571.1.S1_s_at		Cit.12617.1.S1_at	Cit.14287.1.S1_at		Cit.10715.1.S1_s_at	Cit.4243.1.S1_at		Cit.11530.1.S1_at	Cit.19428.1.S1_x_at		Cit.11064.1.S1_at	Cit.26012.1.S1_at		Cit.11064.1.S1_at	Cit.31174.1.S1_at
Cit.11169.1.S1_s_at	Cit.12610.1.S1_s_at		Cit.12617.1.S1_at	Cit.14378.1.S1_s_at		Cit.10715.1.S1_s_at	Cit.4287.1.S1_s_at		Cit.11530.1.S1_at	Cit.19564.1.S1_at		Cit.11064.1.S1_at	Cit.26191.1.S1_at		Cit.11064.1.S1_at	Cit.31194.1.S1_at
Cit.11169.1.S1_s_at	Cit.12718.1.S1_at		Cit.12617.1.S1_at	Cit.14433.1.S1_s_at		Cit.10715.1.S1_s_at	Cit.4383.1.S1_s_at		Cit.11530.1.S1_at	Cit.20816.1.S1_at		Cit.11064.1.S1_at	Cit.26191.1.S1_s_at		Cit.11064.1.S1_at	Cit.31337.1.S1_at
Cit.11169.1.S1_s_at	Cit.13017.1.S1_at		Cit.12617.1.S1_at	Cit.14522.1.S1_at		Cit.10715.1.S1_s_at	Cit.4712.1.S1_at		Cit.11530.1.S1_at	Cit.21654.1.S1_s_at		Cit.11064.1.S1_at	Cit.26307.1.S1_s_at		Cit.11064.1.S1_at	Cit.31488.1.S1_at
Cit.11169.1.S1_s_at	Cit.13017.1.S1_s_at		Cit.12617.1.S1_at	Cit.14576.1.S1_s_at		Cit.10715.1.S1_s_at	Cit.4889.1.S1_s_at		Cit.11530.1.S1_at	Cit.2268.1.S1_at		Cit.11064.1.S1_at	Cit.26317.1.S1_at		Cit.11064.1.S1_at	Cit.31521.1.S1_at
Cit.11169.1.S1_s_at	Cit.13023.1.S1_at		Cit.12617.1.S1_at	Cit.14583.1.S1_s_at		Cit.10715.1.S1_s_at	Cit.4987.1.S1_s_at		Cit.11530.1.S1_at	Cit.23510.1.S1_s_at		Cit.11064.1.S1_at	Cit.26320.1.S1_s_at		Cit.11064.1.S1_at	Cit.318.1.S1_s_at
Cit.11169.1.S1_s_at	Cit.13249.1.S1_at		Cit.12617.1.S1_at	Cit.14584.1.S1_at		Cit.10715.1.S1_s_at	Cit.5241.1.S1_s_at		Cit.11530.1.S1_at	Cit.23815.1.S1_s_at		Cit.11064.1.S1_at	Cit.26336.1.S1_at		Cit.11064.1.S1_at	Cit.32178.1.S1_at
Cit.11169.1.S1_s_at	Cit.13311.1.S1_at		Cit.12617.1.S1_at	Cit.14649.1.S1_at		Cit.10715.1.S1_s_at	Cit.5892.1.S1_at		Cit.11530.1.S1_at	Cit.24151.1.S1_s_at		Cit.11064.1.S1_at	Cit.26340.1.S1_at		Cit.11064.1.S1_at	Cit.326.1.S1_at
Cit.11169.1.S1_s_at	Cit.13387.1.S1_at		Cit.12617.1.S1_at	Cit.14667.1.S1_at		Cit.10715.1.S1_s_at	Cit.5905.1.S1_at		Cit.11530.1.S1_at	Cit.24690.1.S1_s_at		Cit.11064.1.S1_at	Cit.26354.1.S1_s_at		Cit.11064.1.S1_at	Cit.32638.1.S1_s_at
Cit.11169.1.S1_s_at	Cit.13573.1.S1_s_at		Cit.12617.1.S1_at	Cit.14683.1.S1_s_at		Cit.10715.1.S1_s_at	Cit.5912.1.S1_at		Cit.11530.1.S1_at	Cit.24936.1.S1_x_at		Cit.11064.1.S1_at	Cit.26400.1.S1_s_at		Cit.11064.1.S1_at	Cit.3283.1.S1_s_at
Cit.11169.1.S1_s_at	Cit.13715.1.S1_at		Cit.12617.1.S1_at	Cit.14698.1.S1_at		Cit.10715.1.S1_s_at	Cit.5923.1.S1_at		Cit.11530.1.S1_at	Cit.25144.1.S1_at		Cit.11064.1.S1_at	Cit.26541.1.S1_at		Cit.11064.1.S1_at	Cit.3305.1.S1_at
Cit.11169.1.S1_s_at	Cit.13858.1.S1_s_at		Cit.12617.1.S1_at	Cit.14749.1.S1_at		Cit.10715.1.S1_s_at	Cit.6022.1.S1_at		Cit.11530.1.S1_at	Cit.25703.1.S1_s_at		Cit.11064.1.S1_at	Cit.26667.1.S1_at		Cit.11064.1.S1_at	Cit.3339.1.S1_at
Cit.11169.1.S1_s_at	Cit.13927.1.S1_at		Cit.12617.1.S1_at	Cit.14865.1.S1_at		Cit.10715.1.S1_s_at	Cit.6073.1.S1_s_at		Cit.11530.1.S1_at	Cit.25727.1.S1_s_at		Cit.11064.1.S1_at	Cit.26697.1.S1_s_at		Cit.11064.1.S1_at	Cit.3487.1.S1_s_at
Cit.11169.1.S1_s_at	Cit.13984.1.S1_at		Cit.12617.1.S1_at	Cit.15044.1.S1_at		Cit.10715.1.S1_s_at	Cit.6138.1.S1_at		Cit.11530.1.S1_at	Cit.25755.1.S1_s_at		Cit.11064.1.S1_at	Cit.26896.1.S1_s_at		Cit.11064.1.S1_at	Cit.3488.1.S1_s_at
Cit.11169.1.S1_s_at	Cit.14031.1.S1_at		Cit.12617.1.S1_at	Cit.15049.1.S1_at		Cit.10715.1.S1_s_at	Cit.6289.1.S1_s_at		Cit.11530.1.S1_at	Cit.27139.1.S1_at		Cit.11064.1.S1_at	Cit.26904.1.S1_at		Cit.11064.1.S1_at	Cit.35154.1.S1_s_at
Cit.11169.1.S1_s_at	Cit.14050.1.S1_at		Cit.12617.1.S1_at	Cit.15053.1.S1_at		Cit.10715.1.S1_s_at	Cit.6329.1.S1_at		Cit.11530.1.S1_at	Cit.2827.1.S1_at		Cit.11064.1.S1_at	Cit.2694.1.S1_at		Cit.11064.1.S1_at	Cit.3540.1.S1_at
Cit.11169.1.S1_s_at	Cit.14122.1.S1_at		Cit.12617.1.S1_at	Cit.15144.1.S1_s_at		Cit.10715.1.S1_s_at	Cit.6675.1.S1_at		Cit.11530.1.S1_at	Cit.28332.1.S1_at		Cit.11064.1.S1_at	Cit.26968.1.S1_s_at		Cit.11064.1.S1_at	Cit.35651.1.S1_s_at
Cit.11169.1.S1_s_at	Cit.14522.1.S1_at		Cit.12617.1.S1_at	Cit.15228.1.S1_at		Cit.10715.1.S1_s_at	Cit.6713.1.S1_at		Cit.11530.1.S1_at	Cit.2889.1.S1_at		Cit.11064.1.S1_at	Cit.2712.1.S1_s_at		Cit.11064.1.S1_at	Cit.3600.1.S1_s_at
Cit.11169.1.S1_s_at	Cit.14576.1.S1_s_at		Cit.12617.1.S1_at	Cit.15288.1.S1_at		Cit.10715.1.S1_s_at	Cit.6716.1.S1_at		Cit.11530.1.S1_at	Cit.28955.1.S1_at		Cit.11064.1.S1_at	Cit.2730.1.S1_at		Cit.11064.1.S1_at	Cit.3601.1.S1_at
Cit.11169.1.S1_s_at	Cit.14583.1.S1_s_at		Cit.12617.1.S1_at	Cit.15345.1.S1_at		Cit.10715.1.S1_s_at	Cit.6792.1.S1_at		Cit.11530.1.S1_at	Cit.29906.1.S1_at		Cit.11064.1.S1_at	Cit.27330.1.S1_at		Cit.11064.1.S1_at	Cit.36431.1.S1_at
Cit.11169.1.S1_s_at	Cit.14584.1.S1_at		Cit.12617.1.S1_at	Cit.15373.1.S1_at		Cit.10715.1.S1_s_at	Cit.7045.1.S1_at		Cit.11530.1.S1_at	Cit.2994.1.S1_s_at		Cit.11064.1.S1_at	Cit.27364.1.S1_s_at		Cit.11064.1.S1_at	Cit.3648.1.S1_at
Cit.11169.1.S1_s_at	Cit.14601.1.S1_at		Cit.12617.1.S1_at	Cit.15381.1.S1_at		Cit.10715.1.S1_s_at	Cit.7299.1.S1_s_at		Cit.11530.1.S1_at	Cit.31314.1.S1_at		Cit.11064.1.S1_at	Cit.2753.1.S1_s_at		Cit.11064.1.S1_at	Cit.37237.1.S1_at
Cit.11169.1.S1_s_at	Cit.14649.1.S1_at		Cit.12617.1.S1_at	Cit.15400.1.S1_at		Cit.10715.1.S1_s_at	Cit.7606.1.S1_at		Cit.11530.1.S1_at	Cit.3184.1.S1_s_at		Cit.11064.1.S1_at	Cit.27645.1.S1_at		Cit.11064.1.S1_at	Cit.37315.1.S1_at
Cit.11169.1.S1_s_at	Cit.14698.1.S1_at		Cit.12617.1.S1_at	Cit.15400.1.S1_s_at		Cit.10715.1.S1_s_at	Cit.7830.1.S1_at		Cit.11530.1.S1_at	Cit.3426.1.S1_s_at		Cit.11064.1.S1_at	Cit.27962.1.S1_at		Cit.11064.1.S1_at	Cit.3737.1.S1_at
Cit.11169.1.S1_s_at	Cit.14749.1.S1_at		Cit.12617.1.S1_at	Cit.15524.1.S1_s_at		Cit.10715.1.S1_s_at	Cit.8282.1.S1_s_at		Cit.11530.1.S1_at	Cit.35863.1.S1_at		Cit.11064.1.S1_at	Cit.28008.1.S1_at		Cit.11064.1.S1_at	Cit.37622.1.S1_at
Cit.11169.1.S1_s_at	Cit.14813.1.S1_s_at		Cit.12617.1.S1_at	Cit.15671.1.S1_at		Cit.10715.1.S1_s_at	Cit.8299.1.S1_at		Cit.11530.1.S1_at	Cit.3826.1.S1_at		Cit.11064.1.S1_at	Cit.281.1.S1_x_at		Cit.11064.1.S1_at	Cit.381.1.S1_s_at
Cit.11169.1.S1_s_at	Cit.14865.1.S1_at		Cit.12617.1.S1_at	Cit.15705.1.S1_at		Cit.10715.1.S1_s_at	Cit.8369.1.S1_s_at		Cit.11530.1.S1_at	Cit.3982.1.S1_at		Cit.11064.1.S1_at	Cit.28162.1.S1_at		Cit.11064.1.S1_at	Cit.38265.1.S1_at
Cit.11169.1.S1_s_at	Cit.15020.1.S1_at		Cit.12617.1.S1_at	Cit.1589.1.S1_s_at		Cit.10715.1.S1_s_at	Cit.851.1.S1_s_at		Cit.11530.1.S1_at	Cit.5103.1.S1_at		Cit.11064.1.S1_at	Cit.28185.1.S1_at		Cit.11064.1.S1_at	Cit.38368.1.S1_at
Cit.11169.1.S1_s_at	Cit.15044.1.S1_at		Cit.12617.1.S1_at	Cit.15896.1.S1_at		Cit.10715.1.S1_s_at	Cit.858.1.S1_s_at		Cit.11530.1.S1_at	Cit.5812.1.S1_at		Cit.11064.1.S1_at	Cit.28270.1.S1_at		Cit.11064.1.S1_at	Cit.38586.1.S1_at
Cit.11169.1.S1_s_at	Cit.15053.1.S1_at		Cit.12617.1.S1_at	Cit.15951.1.S1_at		Cit.10715.1.S1_s_at	Cit.8908.1.S1_s_at		Cit.11530.1.S1_at	Cit.6202.1.S1_at		Cit.11064.1.S1_at	Cit.2846.1.S1_at		Cit.11064.1.S1_at	Cit.3868.1.S1_at
Cit.11169.1.S1_s_at	Cit.15145.1.S1_at		Cit.12617.1.S1_at	Cit.16136.1.S1_at		Cit.10715.1.S1_s_at	Cit.9768.1.S1_s_at		Cit.11530.1.S1_at	Cit.6548.1.S1_at		Cit.11064.1.S1_at	Cit.2848.1.S1_at		Cit.11064.1.S1_at	Cit.3877.1.S1_at
Cit.11169.1.S1_s_at	Cit.15228.1.S1_at		Cit.12617.1.S1_at	Cit.16190.1.S1_at		Cit.10715.1.S1_s_at	Cit.9855.1.S1_s_at		Cit.11530.1.S1_at	Cit.6776.1.S1_at		Cit.11064.1.S1_at	Cit.2887.1.S1_s_at		Cit.11064.1.S1_at	Cit.38806.1.S1_at
Cit.11169.1.S1_s_at	Cit.15289.1.S1_at		Cit.12617.1.S1_at	Cit.16462.1.S1_at		Cit.10715.1.S1_s_at	Cit.9857.1.S1_at		Cit.11530.1.S1_at	Cit.7680.1.S1_at		Cit.11064.1.S1_at	Cit.2895.1.S1_at		Cit.11064.1.S1_at	Cit.3947.1.S1_at
Cit.11169.1.S1_s_at	Cit.15306.1.S1_at		Cit.12617.1.S1_at	Cit.1662.1.S1_s_at		Cit.10716.1.S1_at	Cit.10737.1.S1_s_at		Cit.11530.1.S1_at	Cit.9707.1.S1_at		Cit.11064.1.S1_at	Cit.2927.1.S1_s_at		Cit.11064.1.S1_at	Cit.39683.1.S1_s_at
Cit.11169.1.S1_s_at	Cit.15345.1.S1_at		Cit.12617.1.S1_at	Cit.16671.1.S1_at		Cit.10716.1.S1_at	Cit.10890.1.S1_s_at		Cit.11616.1.S1_s_at	Cit.11721.1.S1_s_at		Cit.11064.1.S1_at	Cit.2928.1.S1_s_at		Cit.11064.1.S1_at	Cit.40431.1.S1_at
Cit.11169.1.S1_s_at	Cit.15373.1.S1_at		Cit.12617.1.S1_at	Cit.16873.1.S1_s_at		Cit.10716.1.S1_at	Cit.10917.1.S1_at		Cit.11616.1.S1_s_at	Cit.11773.1.S1_s_at		Cit.11064.1.S1_at	Cit.2932.1.S1_s_at		Cit.11064.1.S1_at	Cit.4099.1.S1_at
Cit.11169.1.S1_s_at	Cit.15400.1.S1_at		Cit.12617.1.S1_at	Cit.1688.1.S1_s_at		Cit.10716.1.S1_at	Cit.11064.1.S1_at		Cit.11616.1.S1_s_at	Cit.13017.1.S1_at		Cit.11064.1.S1_at	Cit.29323.1.S1_s_at		Cit.11064.1.S1_at	Cit.4216.1.S1_s_at
Cit.11169.1.S1_s_at	Cit.15400.1.S1_s_at		Cit.12617.1.S1_at	Cit.16919.1.S1_s_at		Cit.10716.1.S1_at	Cit.11285.1.S1_s_at		Cit.11616.1.S1_s_at	Cit.13053.1.S1_at		Cit.11064.1.S1_at	Cit.29457.1.S1_s_at		Cit.11064.1.S1_at	Cit.4221.1.S1_at
Cit.11169.1.S1_s_at	Cit.15483.1.S1_s_at		Cit.12617.1.S1_at	Cit.17071.1.S1_s_at		Cit.10716.1.S1_at	Cit.11518.1.S1_at		Cit.11616.1.S1_s_at	Cit.13732.1.S1_at		Cit.11064.1.S1_at	Cit.29546.1.S1_s_at		Cit.11064.1.S1_at	Cit.4243.1.S1_at
Cit.11169.1.S1_s_at	Cit.15524.1.S1_s_at		Cit.12617.1.S1_at	Cit.17200.1.S1_at		Cit.10716.1.S1_at	Cit.11731.1.S1_s_at		Cit.11616.1.S1_s_at	Cit.13868.1.S1_at		Cit.11064.1.S1_at	Cit.29609.1.S1_s_at		Cit.11064.1.S1_at	Cit.4383.1.S1_s_at
Cit.11169.1.S1_s_at	Cit.15596.1.S1_at		Cit.12617.1.S1_at	Cit.17215.1.S1_s_at		Cit.10716.1.S1_at	Cit.11898.1.S1_at		Cit.11616.1.S1_s_at	Cit.13984.1.S1_at		Cit.11064.1.S1_at	Cit.29852.1.S1_at		Cit.11064.1.S1_at	Cit.4489.1.S1_s_at
Cit.11169.1.S1_s_at	Cit.15886.1.S1_at		Cit.12617.1.S1_at	Cit.17464.1.S1_at		Cit.10716.1.S1_at	Cit.1203.1.S1_s_at		Cit.11616.1.S1_s_at	Cit.14813.1.S1_s_at		Cit.11064.1.S1_at	Cit.29909.1.S1_at		Cit.11064.1.S1_at	Cit.4666.1.S1_at
Cit.11169.1.S1_s_at	Cit.16016.1.S1_at		Cit.12617.1.S1_at	Cit.17872.1.S1_at		Cit.10716.1.S1_at	Cit.12040.1.S1_s_at		Cit.11616.1.S1_s_at	Cit.14852.1.S1_s_at		Cit.11064.1.S1_at	Cit.30064.1.S1_at		Cit.11064.1.S1_at	Cit.4858.1.S1_at
Cit.11169.1.S1_s_at	Cit.16035.1.S1_at		Cit.12617.1.S1_at	Cit.17888.1.S1_s_at		Cit.10716.1.S1_at	Cit.12063.1.S1_s_at		Cit.11616.1.S1_s_at	Cit.15020.1.S1_at		Cit.11064.1.S1_at	Cit.30093.1.S1_at		Cit.11064.1.S1_at	Cit.4889.1.S1_s_at
Cit.11169.1.S1_s_at	Cit.16093.1.S1_at		Cit.12617.1.S1_at	Cit.17889.1.S1_s_at		Cit.10716.1.S1_at	Cit.12435.1.S1_s_at		Cit.11616.1.S1_s_at	Cit.15613.1.S1_at		Cit.11064.1.S1_at	Cit.30340.1.S1_at		Cit.11064.1.S1_at	Cit.4987.1.S1_s_at
Cit.11169.1.S1_s_at	Cit.16318.1.S1_at		Cit.12617.1.S1_at	Cit.17915.1.S1_at		Cit.10716.1.S1_at	Cit.12568.1.S1_at		Cit.11616.1.S1_s_at	Cit.15707.1.S1_at		Cit.11064.1.S1_at	Cit.30473.1.S1_s_at		Cit.11064.1.S1_at	Cit.4988.1.S1_at
Cit.11169.1.S1_s_at	Cit.16427.1.S1_at		Cit.12617.1.S1_at	Cit.17919.1.S1_s_at		Cit.10716.1.S1_at	Cit.12610.1.S1_s_at		Cit.11616.1.S1_s_at	Cit.15886.1.S1_at		Cit.11064.1.S1_at	Cit.30521.1.S1_s_at		Cit.11064.1.S1_at	Cit.5383.1.S1_at
Cit.11169.1.S1_s_at	Cit.1663.1.S1_at		Cit.12617.1.S1_at	Cit.17943.1.S1_s_at		Cit.10716.1.S1_at	Cit.12617.1.S1_at		Cit.11616.1.S1_s_at	Cit.16016.1.S1_at		Cit.11064.1.S1_at	Cit.3080.1.S1_s_at		Cit.11064.1.S1_at	Cit.5411.1.S1_at
Cit.11169.1.S1_s_at	Cit.16873.1.S1_s_at		Cit.12617.1.S1_at	Cit.17977.1.S1_at		Cit.10716.1.S1_at	Cit.12718.1.S1_at		Cit.11616.1.S1_s_at	Cit.16035.1.S1_at		Cit.11064.1.S1_at	Cit.30875.1.S1_at		Cit.11064.1.S1_at	Cit.5455.1.S1_at
Cit.11169.1.S1_s_at	Cit.1688.1.S1_s_at		Cit.12617.1.S1_at	Cit.18013.1.S1_at		Cit.10716.1.S1_at	Cit.13023.1.S1_at		Cit.11616.1.S1_s_at	Cit.16154.1.S1_at		Cit.11064.1.S1_at	Cit.3089.1.S1_s_at		Cit.11064.1.S1_at	Cit.5670.1.S1_s_at
Cit.11169.1.S1_s_at	Cit.16919.1.S1_s_at		Cit.12617.1.S1_at	Cit.18118.1.S1_s_at		Cit.10716.1.S1_at	Cit.1316.1.S1_at		Cit.11616.1.S1_s_at	Cit.18235.1.S1_at		Cit.11064.1.S1_at	Cit.30926.1.S1_at		Cit.11064.1.S1_at	Cit.5688.1.S1_s_at
Cit.11169.1.S1_s_at	Cit.17071.1.S1_s_at		Cit.12617.1.S1_at	Cit.18192.1.S1_at		Cit.10716.1.S1_at	Cit.13245.1.S1_at		Cit.11616.1.S1_s_at	Cit.18933.1.S1_s_at		Cit.11064.1.S1_at	Cit.30950.1.S1_at		Cit.11064.1.S1_at	Cit.5868.1.S1_s_at
Cit.11169.1.S1_s_at	Cit.17508.1.S1_at		Cit.12617.1.S1_at	Cit.18305.1.S1_at		Cit.10716.1.S1_at	Cit.13305.1.S1_s_at		Cit.11616.1.S1_s_at	Cit.1907.1.S1_at		Cit.11064.1.S1_at	Cit.31055.1.S1_at		Cit.11064.1.S1_at	Cit.5892.1.S1_at
Cit.11169.1.S1_s_at	Cit.17835.1.S1_s_at		Cit.12617.1.S1_at	Cit.18406.1.S1_s_at		Cit.10716.1.S1_at	Cit.13311.1.S1_at		Cit.11616.1.S1_s_at	Cit.1951.1.S1_x_at		Cit.11064.1.S1_at	Cit.31174.1.S1_at		Cit.11064.1.S1_at	Cit.5895.1.S1_at
Cit.11169.1.S1_s_at	Cit.17888.1.S1_s_at		Cit.12617.1.S1_at	Cit.18521.1.S1_at		Cit.10716.1.S1_at	Cit.13387.1.S1_at		Cit.11616.1.S1_s_at	Cit.20405.1.S1_s_at		Cit.11064.1.S1_at	Cit.31194.1.S1_at		Cit.11064.1.S1_at	Cit.5912.1.S1_at
Cit.11169.1.S1_s_at	Cit.17943.1.S1_s_at		Cit.12617.1.S1_at	Cit.18639.1.S1_at		Cit.10716.1.S1_at	Cit.13410.1.S1_s_at		Cit.11616.1.S1_s_at	Cit.20831.1.S1_s_at		Cit.11064.1.S1_at	Cit.31337.1.S1_at		Cit.11064.1.S1_at	Cit.6159.1.S1_at
Cit.11169.1.S1_s_at	Cit.18192.1.S1_at		Cit.12617.1.S1_at	Cit.19378.1.S1_s_at		Cit.10716.1.S1_at	Cit.13686.1.S1_s_at		Cit.11616.1.S1_s_at	Cit.21982.1.S1_at		Cit.11064.1.S1_at	Cit.31488.1.S1_at		Cit.11064.1.S1_at	Cit.6289.1.S1_s_at
Cit.11169.1.S1_s_at	Cit.18639.1.S1_at		Cit.12617.1.S1_at	Cit.19385.1.S1_at		Cit.10716.1.S1_at	Cit.13858.1.S1_s_at		Cit.11616.1.S1_s_at	Cit.22946.1.S1_s_at		Cit.11064.1.S1_at	Cit.31521.1.S1_at		Cit.11064.1.S1_at	Cit.6529.1.S1_at
Cit.11169.1.S1_s_at	Cit.1907.1.S1_at		Cit.12617.1.S1_at	Cit.19385.1.S1_s_at		Cit.10716.1.S1_at	Cit.13894.1.S1_at		Cit.11616.1.S1_s_at	Cit.23112.1.S1_s_at		Cit.11064.1.S1_at	Cit.318.1.S1_s_at		Cit.11064.1.S1_at	Cit.6529.1.S1_s_at
Cit.11169.1.S1_s_at	Cit.1923.1.S1_s_at		Cit.12617.1.S1_at	Cit.19454.1.S1_x_at		Cit.10716.1.S1_at	Cit.1390.1.S1_s_at		Cit.11616.1.S1_s_at	Cit.23223.1.S1_s_at		Cit.11064.1.S1_at	Cit.32178.1.S1_at		Cit.11064.1.S1_at	Cit.6556.1.S1_at
Cit.11169.1.S1_s_at	Cit.19468.1.S1_s_at		Cit.12617.1.S1_at	Cit.19468.1.S1_s_at		Cit.10716.1.S1_at	Cit.14030.1.S1_s_at		Cit.11616.1.S1_s_at	Cit.23790.1.S1_s_at		Cit.11064.1.S1_at	Cit.326.1.S1_at		Cit.11064.1.S1_at	Cit.661.1.S1_s_at
Cit.11169.1.S1_s_at	Cit.19471.1.S1_s_at		Cit.12617.1.S1_at	Cit.19471.1.S1_s_at		Cit.10716.1.S1_at	Cit.14050.1.S1_at		Cit.11616.1.S1_s_at	Cit.23811.1.S1_at		Cit.11064.1.S1_at	Cit.32638.1.S1_s_at		Cit.11064.1.S1_at	Cit.6623.1.S1_at
Cit.11169.1.S1_s_at	Cit.1951.1.S1_x_at		Cit.12617.1.S1_at	Cit.19520.1.S1_s_at		Cit.10716.1.S1_at	Cit.14122.1.S1_at		Cit.11616.1.S1_s_at	Cit.23842.1.S1_s_at		Cit.11064.1.S1_at	Cit.3283.1.S1_s_at		Cit.11064.1.S1_at	Cit.6634.1.S1_at
Cit.11169.1.S1_s_at	Cit.19520.1.S1_s_at		Cit.12617.1.S1_at	Cit.19727.1.S1_s_at		Cit.10716.1.S1_at	Cit.14266.1.S1_at		Cit.11616.1.S1_s_at	Cit.24600.1.S1_at		Cit.11064.1.S1_at	Cit.3305.1.S1_at		Cit.11064.1.S1_at	Cit.6823.1.S1_s_at
Cit.11169.1.S1_s_at	Cit.19727.1.S1_x_at		Cit.12617.1.S1_at	Cit.19727.1.S1_x_at		Cit.10716.1.S1_at	Cit.14378.1.S1_s_at		Cit.11616.1.S1_s_at	Cit.24970.1.S1_s_at		Cit.11064.1.S1_at	Cit.3339.1.S1_at		Cit.11064.1.S1_at	Cit.7068.1.S1_at
Cit.11169.1.S1_s_at	Cit.2001.1.S1_at		Cit.12617.1.S1_at	Cit.19764.1.S1_s_at		Cit.10716.1.S1_at	Cit.14522.1.S1_at		Cit.11616.1.S1_s_at	Cit.26667.1.S1_at		Cit.11064.1.S1_at	Cit.3487.1.S1_s_at		Cit.11064.1.S1_at	Cit.7255.1.S1_at
Cit.11169.1.S1_s_at	Cit.20336.1.S1_at		Cit.12617.1.S1_at	Cit.1988.1.S1_s_at		Cit.10716.1.S1_at	Cit.14583.1.S1_s_at		Cit.11616.1.S1_s_at	Cit.28621.1.S1_at		Cit.11064.1.S1_at	Cit.3488.1.S1_s_at		Cit.11064.1.S1_at	Cit.7651.1.S1_at
Cit.11169.1.S1_s_at	Cit.2063.1.S1_at		Cit.12617.1.S1_at	Cit.2001.1.S1_at		Cit.10716.1.S1_at	Cit.14698.1.S1_at		Cit.11616.1.S1_s_at	Cit.30073.1.S1_at		Cit.11064.1.S1_at	Cit.35154.1.S1_s_at		Cit.11064.1.S1_at	Cit.7702.1.S1_at
Cit.11169.1.S1_s_at	Cit.20820.1.S1_s_at		Cit.12617.1.S1_at	Cit.2002.1.S1_s_at		Cit.10716.1.S1_at	Cit.14865.1.S1_at		Cit.11616.1.S1_s_at	Cit.308.1.S1_at		Cit.11064.1.S1_at	Cit.3540.1.S1_at		Cit.11064.1.S1_at	Cit.7775.1.S1_at
Cit.11169.1.S1_s_at	Cit.20831.1.S1_s_at		Cit.12617.1.S1_at	Cit.20252.1.S1_s_at		Cit.10716.1.S1_at	Cit.15053.1.S1_at		Cit.11616.1.S1_s_at	Cit.38265.1.S1_at		Cit.11064.1.S1_at	Cit.35651.1.S1_s_at		Cit.11064.1.S1_at	Cit.7782.1.S1_at
Cit.11169.1.S1_s_at	Cit.21079.1.S1_s_at		Cit.12617.1.S1_at	Cit.20286.1.S1_at		Cit.10716.1.S1_at	Cit.15144.1.S1_s_at		Cit.11616.1.S1_s_at	Cit.4221.1.S1_at		Cit.11064.1.S1_at	Cit.3600.1.S1_s_at		Cit.11064.1.S1_at	Cit.8186.1.S1_at
Cit.11169.1.S1_s_at	Cit.21179.1.S1_at		Cit.12617.1.S1_at	Cit.20820.1.S1_s_at		Cit.10716.1.S1_at	Cit.15288.1.S1_at		Cit.11616.1.S1_s_at	Cit.4283.1.S1_at		Cit.11064.1.S1_at	Cit.3601.1.S1_at		Cit.11064.1.S1_at	Cit.82.1.S1_s_at
Cit.11169.1.S1_s_at	Cit.21424.1.S1_s_at		Cit.12617.1.S1_at	Cit.21008.1.S1_at		Cit.10716.1.S1_at	Cit.15345.1.S1_at		Cit.11616.1.S1_s_at	Cit.4970.1.S1_s_at		Cit.11064.1.S1_at	Cit.36431.1.S1_at		Cit.11064.1.S1_at	Cit.8282.1.S1_s_at
Cit.11169.1.S1_s_at	Cit.21559.1.S1_s_at		Cit.12617.1.S1_at	Cit.21424.1.S1_s_at		Cit.10716.1.S1_at	Cit.15373.1.S1_at		Cit.11616.1.S1_s_at	Cit.5110.1.S1_s_at		Cit.11064.1.S1_at	Cit.3648.1.S1_at		Cit.11064.1.S1_at	Cit.8369.1.S1_s_at
Cit.11169.1.S1_s_at	Cit.2189.1.S1_at		Cit.12617.1.S1_at	Cit.21559.1.S1_s_at		Cit.10716.1.S1_at	Cit.15524.1.S1_s_at		Cit.11616.1.S1_s_at	Cit.5127.1.S1_at		Cit.11064.1.S1_at	Cit.37237.1.S1_at		Cit.11064.1.S1_at	Cit.8600.1.S1_x_at
Cit.11169.1.S1_s_at	Cit.21982.1.S1_at		Cit.12617.1.S1_at	Cit.219.1.S1_s_at		Cit.10716.1.S1_at	Cit.15705.1.S1_at		Cit.11616.1.S1_s_at	Cit.5582.1.S1_at		Cit.11064.1.S1_at	Cit.37315.1.S1_at		Cit.11064.1.S1_at	Cit.8637.1.S1_s_at
Cit.11169.1.S1_s_at	Cit.2233.1.S1_s_at		Cit.12617.1.S1_at	Cit.21967.1.S1_at		Cit.10716.1.S1_at	Cit.15896.1.S1_at		Cit.11616.1.S1_s_at	Cit.5936.1.S1_at		Cit.11064.1.S1_at	Cit.3737.1.S1_at		Cit.11064.1.S1_at	Cit.8671.1.S1_s_at
Cit.11169.1.S1_s_at	Cit.22379.1.S1_at		Cit.12617.1.S1_at	Cit.22179.1.S1_s_at		Cit.10716.1.S1_at	Cit.16136.1.S1_at		Cit.11616.1.S1_s_at	Cit.6055.1.S1_at		Cit.11064.1.S1_at	Cit.37622.1.S1_at		Cit.11064.1.S1_at	Cit.8721.1.S1_s_at
Cit.11169.1.S1_s_at	Cit.22448.1.S1_s_at		Cit.12617.1.S1_at	Cit.2233.1.S1_s_at		Cit.10716.1.S1_at	Cit.1662.1.S1_s_at		Cit.11616.1.S1_s_at	Cit.6085.1.S1_at		Cit.11064.1.S1_at	Cit.381.1.S1_s_at		Cit.11064.1.S1_at	Cit.8722.1.S1_at
Cit.11169.1.S1_s_at	Cit.22609.1.S1_s_at		Cit.12617.1.S1_at	Cit.22379.1.S1_at		Cit.10716.1.S1_at	Cit.16671.1.S1_at		Cit.11616.1.S1_s_at	Cit.6094.1.S1_s_at		Cit.11064.1.S1_at	Cit.38265.1.S1_at		Cit.11064.1.S1_at	Cit.9257.1.S1_s_at
Cit.11169.1.S1_s_at	Cit.22730.1.S1_at		Cit.12617.1.S1_at	Cit.22504.1.S1_s_at		Cit.10716.1.S1_at	Cit.1688.1.S1_s_at		Cit.11616.1.S1_s_at	Cit.6470.1.S1_at		Cit.11064.1.S1_at	Cit.38368.1.S1_at		Cit.11064.1.S1_at	Cit.9461.1.S1_at
Cit.11169.1.S1_s_at	Cit.23097.1.S1_s_at		Cit.12617.1.S1_at	Cit.22527.1.S1_s_at		Cit.10716.1.S1_at	Cit.16919.1.S1_s_at		Cit.11616.1.S1_s_at	Cit.7775.1.S1_at		Cit.11064.1.S1_at	Cit.38586.1.S1_at		Cit.11064.1.S1_at	Cit.9850.1.S1_s_at
Cit.11169.1.S1_s_at	Cit.23223.1.S1_s_at		Cit.12617.1.S1_at	Cit.22679.1.S1_s_at		Cit.10716.1.S1_at	Cit.18406.1.S1_s_at		Cit.11616.1.S1_s_at	Cit.821.1.S1_at		Cit.11064.1.S1_at	Cit.3868.1.S1_at		Cit.11064.1.S1_at	Cit.9855.1.S1_s_at
Cit.11169.1.S1_s_at	Cit.23452.1.S1_at		Cit.12617.1.S1_at	Cit.22730.1.S1_at		Cit.10716.1.S1_at	Cit.18639.1.S1_at		Cit.11616.1.S1_s_at	Cit.8722.1.S1_at		Cit.11064.1.S1_at	Cit.3877.1.S1_at		Cit.11186.1.S1_s_at	Cit.13758.1.S1_at
Cit.11169.1.S1_s_at	Cit.23811.1.S1_at		Cit.12617.1.S1_at	Cit.22732.1.S1_s_at		Cit.10716.1.S1_at	Cit.19468.1.S1_s_at		Cit.11721.1.S1_s_at	Cit.11773.1.S1_s_at		Cit.11064.1.S1_at	Cit.38806.1.S1_at		Cit.11186.1.S1_s_at	Cit.15325.1.S1_s_at
Cit.11169.1.S1_s_at	Cit.23842.1.S1_s_at		Cit.12617.1.S1_at	Cit.23097.1.S1_s_at		Cit.10716.1.S1_at	Cit.19520.1.S1_s_at		Cit.11721.1.S1_s_at	Cit.11774.1.S1_at		Cit.11064.1.S1_at	Cit.3947.1.S1_at		Cit.11186.1.S1_s_at	Cit.2356.1.S1_s_at
Cit.11169.1.S1_s_at	Cit.2475.1.S1_at		Cit.12617.1.S1_at	Cit.23129.1.S1_at		Cit.10716.1.S1_at	Cit.19727.1.S1_s_at		Cit.11721.1.S1_s_at	Cit.11911.1.S1_s_at		Cit.11064.1.S1_at	Cit.39683.1.S1_s_at		Cit.11186.1.S1_s_at	Cit.2730.1.S1_at
Cit.11169.1.S1_s_at	Cit.25185.1.S1_at		Cit.12617.1.S1_at	Cit.23186.1.S1_s_at		Cit.10716.1.S1_at	Cit.2002.1.S1_s_at		Cit.11721.1.S1_s_at	Cit.12485.1.S1_at		Cit.11064.1.S1_at	Cit.40431.1.S1_at		Cit.11186.1.S1_s_at	Cit.30618.1.S1_s_at
Cit.11169.1.S1_s_at	Cit.2556.1.S1_s_at		Cit.12617.1.S1_at	Cit.23441.1.S1_at		Cit.10716.1.S1_at	Cit.20286.1.S1_at		Cit.11721.1.S1_s_at	Cit.12571.1.S1_s_at		Cit.11064.1.S1_at	Cit.4099.1.S1_at		Cit.11186.1.S1_s_at	Cit.37046.1.S1_s_at
Cit.11169.1.S1_s_at	Cit.25640.1.S1_at		Cit.12617.1.S1_at	Cit.23452.1.S1_at		Cit.10716.1.S1_at	Cit.20820.1.S1_s_at		Cit.11721.1.S1_s_at	Cit.13017.1.S1_at		Cit.11064.1.S1_at	Cit.4216.1.S1_s_at		Cit.11204.1.S1_s_at	Cit.12610.1.S1_s_at
Cit.11169.1.S1_s_at	Cit.26191.1.S1_at		Cit.12617.1.S1_at	Cit.23455.1.S1_at		Cit.10716.1.S1_at	Cit.21559.1.S1_s_at		Cit.11721.1.S1_s_at	Cit.13017.1.S1_s_at		Cit.11064.1.S1_at	Cit.4221.1.S1_at		Cit.11204.1.S1_s_at	Cit.14698.1.S1_at
Cit.11169.1.S1_s_at	Cit.26191.1.S1_s_at		Cit.12617.1.S1_at	Cit.23618.1.S1_s_at		Cit.10716.1.S1_at	Cit.22179.1.S1_s_at		Cit.11721.1.S1_s_at	Cit.13053.1.S1_at		Cit.11064.1.S1_at	Cit.4243.1.S1_at		Cit.11204.1.S1_s_at	Cit.14865.1.S1_at
Cit.11169.1.S1_s_at	Cit.26201.1.S1_at		Cit.12617.1.S1_at	Cit.23829.1.S1_s_at		Cit.10716.1.S1_at	Cit.22234.1.S1_s_at		Cit.11721.1.S1_s_at	Cit.13249.1.S1_at		Cit.11064.1.S1_at	Cit.4383.1.S1_s_at		Cit.11204.1.S1_s_at	Cit.15896.1.S1_at
Cit.11169.1.S1_s_at	Cit.26317.1.S1_at		Cit.12617.1.S1_at	Cit.23967.1.S1_s_at		Cit.10716.1.S1_at	Cit.2233.1.S1_s_at		Cit.11721.1.S1_s_at	Cit.13387.1.S1_at		Cit.11064.1.S1_at	Cit.4489.1.S1_s_at		Cit.11204.1.S1_s_at	Cit.20564.1.S1_at
Cit.11169.1.S1_s_at	Cit.26354.1.S1_s_at		Cit.12617.1.S1_at	Cit.24044.1.S1_s_at		Cit.10716.1.S1_at	Cit.22527.1.S1_s_at		Cit.11721.1.S1_s_at	Cit.13474.1.S1_s_at		Cit.11064.1.S1_at	Cit.4666.1.S1_at		Cit.11204.1.S1_s_at	Cit.30084.1.S1_at
Cit.11169.1.S1_s_at	Cit.26400.1.S1_s_at		Cit.12617.1.S1_at	Cit.24163.1.S1_s_at		Cit.10716.1.S1_at	Cit.22730.1.S1_at		Cit.11721.1.S1_s_at	Cit.13692.1.S1_at		Cit.11064.1.S1_at	Cit.4858.1.S1_at		Cit.11204.1.S1_s_at	Cit.38145.1.S1_at
Cit.11169.1.S1_s_at	Cit.2644.1.S1_s_at		Cit.12617.1.S1_at	Cit.24331.1.S1_s_at		Cit.10716.1.S1_at	Cit.22732.1.S1_s_at		Cit.11721.1.S1_s_at	Cit.13715.1.S1_at		Cit.11064.1.S1_at	Cit.4889.1.S1_s_at		Cit.11204.1.S1_s_at	Cit.4044.1.S1_at
Cit.11169.1.S1_s_at	Cit.26541.1.S1_at		Cit.12617.1.S1_at	Cit.2443.1.S1_s_at		Cit.10716.1.S1_at	Cit.23452.1.S1_at		Cit.11721.1.S1_s_at	Cit.13732.1.S1_at		Cit.11064.1.S1_at	Cit.4987.1.S1_s_at		Cit.11204.1.S1_s_at	Cit.4169.1.S1_at
Cit.11169.1.S1_s_at	Cit.26637.1.S1_s_at		Cit.12617.1.S1_at	Cit.2533.1.S1_s_at		Cit.10716.1.S1_at	Cit.23618.1.S1_s_at		Cit.11721.1.S1_s_at	Cit.13832.1.S1_s_at		Cit.11064.1.S1_at	Cit.4988.1.S1_at		Cit.11219.1.S1_at	Cit.20848.1.S1_at
Cit.11169.1.S1_s_at	Cit.26667.1.S1_at		Cit.12617.1.S1_at	Cit.25753.1.S1_at		Cit.10716.1.S1_at	Cit.23967.1.S1_s_at		Cit.11721.1.S1_s_at	Cit.13868.1.S1_at		Cit.11064.1.S1_at	Cit.5383.1.S1_at		Cit.11219.1.S1_at	Cit.20899.1.S1_x_at
Cit.11169.1.S1_s_at	Cit.26694.1.S1_at		Cit.12617.1.S1_at	Cit.25774.1.S1_s_at		Cit.10716.1.S1_at	Cit.24331.1.S1_s_at		Cit.11721.1.S1_s_at	Cit.13984.1.S1_at		Cit.11064.1.S1_at	Cit.5411.1.S1_at		Cit.11221.1.S1_at	Cit.11230.1.S1_s_at
Cit.11169.1.S1_s_at	Cit.26896.1.S1_s_at		Cit.12617.1.S1_at	Cit.26012.1.S1_at		Cit.10716.1.S1_at	Cit.25753.1.S1_at		Cit.11721.1.S1_s_at	Cit.14031.1.S1_at		Cit.11064.1.S1_at	Cit.5455.1.S1_at		Cit.11221.1.S1_at	Cit.11901.1.S1_at
Cit.11169.1.S1_s_at	Cit.26968.1.S1_s_at		Cit.12617.1.S1_at	Cit.26191.1.S1_at		Cit.10716.1.S1_at	Cit.25774.1.S1_s_at		Cit.11721.1.S1_s_at	Cit.14170.1.S1_at		Cit.11064.1.S1_at	Cit.5670.1.S1_s_at		Cit.11221.1.S1_at	Cit.13456.1.S1_at
Cit.11169.1.S1_s_at	Cit.2730.1.S1_at		Cit.12617.1.S1_at	Cit.26191.1.S1_s_at		Cit.10716.1.S1_at	Cit.26191.1.S1_s_at		Cit.11721.1.S1_s_at	Cit.14342.1.S1_at		Cit.11064.1.S1_at	Cit.5688.1.S1_s_at		Cit.11221.1.S1_at	Cit.21243.1.S1_s_at
Cit.11169.1.S1_s_at	Cit.27364.1.S1_s_at		Cit.12617.1.S1_at	Cit.26317.1.S1_at		Cit.10716.1.S1_at	Cit.26307.1.S1_s_at		Cit.11721.1.S1_s_at	Cit.14584.1.S1_at		Cit.11064.1.S1_at	Cit.5868.1.S1_s_at		Cit.11221.1.S1_at	Cit.38913.1.S1_s_at
Cit.11169.1.S1_s_at	Cit.2753.1.S1_s_at		Cit.12617.1.S1_at	Cit.26320.1.S1_s_at		Cit.10716.1.S1_at	Cit.26317.1.S1_at		Cit.11721.1.S1_s_at	Cit.14617.1.S1_at		Cit.11064.1.S1_at	Cit.5892.1.S1_at		Cit.11221.1.S1_s_at	Cit.11230.1.S1_s_at
Cit.11169.1.S1_s_at	Cit.27962.1.S1_at		Cit.12617.1.S1_at	Cit.26336.1.S1_at		Cit.10716.1.S1_at	Cit.26336.1.S1_at		Cit.11721.1.S1_s_at	Cit.14790.1.S1_at		Cit.11064.1.S1_at	Cit.5895.1.S1_at		Cit.11221.1.S1_s_at	Cit.11736.1.S1_s_at
Cit.11169.1.S1_s_at	Cit.281.1.S1_x_at		Cit.12617.1.S1_at	Cit.26340.1.S1_at		Cit.10716.1.S1_at	Cit.26666.1.S1_s_at		Cit.11721.1.S1_s_at	Cit.14790.1.S1_s_at		Cit.11064.1.S1_at	Cit.5912.1.S1_at		Cit.11221.1.S1_s_at	Cit.13717.1.S1_at
Cit.11169.1.S1_s_at	Cit.28162.1.S1_at		Cit.12617.1.S1_at	Cit.26354.1.S1_s_at		Cit.10716.1.S1_at	Cit.2712.1.S1_s_at		Cit.11721.1.S1_s_at	Cit.14813.1.S1_s_at		Cit.11064.1.S1_at	Cit.6159.1.S1_at		Cit.11221.1.S1_s_at	Cit.2804.1.S1_s_at
Cit.11169.1.S1_s_at	Cit.28270.1.S1_at		Cit.12617.1.S1_at	Cit.26541.1.S1_at		Cit.10716.1.S1_at	Cit.27127.1.S1_at		Cit.11721.1.S1_s_at	Cit.14852.1.S1_s_at		Cit.11064.1.S1_at	Cit.6289.1.S1_s_at		Cit.11286.1.S1_at	Cit.2250.1.S1_s_at
Cit.11169.1.S1_s_at	Cit.2846.1.S1_at		Cit.12617.1.S1_at	Cit.26651.1.S1_at		Cit.10716.1.S1_at	Cit.27364.1.S1_s_at		Cit.11721.1.S1_s_at	Cit.15020.1.S1_at		Cit.11064.1.S1_at	Cit.6529.1.S1_at		Cit.11493.1.S1_s_at	Cit.11933.1.S1_s_at
Cit.11169.1.S1_s_at	Cit.2848.1.S1_at		Cit.12617.1.S1_at	Cit.26666.1.S1_s_at		Cit.10716.1.S1_at	Cit.27419.1.S1_s_at		Cit.11721.1.S1_s_at	Cit.15289.1.S1_at		Cit.11064.1.S1_at	Cit.6529.1.S1_s_at		Cit.11493.1.S1_s_at	Cit.13858.1.S1_s_at
Cit.11169.1.S1_s_at	Cit.2895.1.S1_at		Cit.12617.1.S1_at	Cit.26697.1.S1_s_at		Cit.10716.1.S1_at	Cit.27645.1.S1_at		Cit.11721.1.S1_s_at	Cit.15293.1.S1_at		Cit.11064.1.S1_at	Cit.6556.1.S1_at		Cit.11493.1.S1_s_at	Cit.13896.1.S1_s_at
Cit.11169.1.S1_s_at	Cit.2927.1.S1_s_at		Cit.12617.1.S1_at	Cit.2671.1.S1_s_at		Cit.10716.1.S1_at	Cit.2846.1.S1_at		Cit.11721.1.S1_s_at	Cit.15306.1.S1_at		Cit.11064.1.S1_at	Cit.661.1.S1_s_at		Cit.11493.1.S1_s_at	Cit.14938.1.S1_at
Cit.11169.1.S1_s_at	Cit.2928.1.S1_s_at		Cit.12617.1.S1_at	Cit.2712.1.S1_s_at		Cit.10716.1.S1_at	Cit.2887.1.S1_s_at		Cit.11721.1.S1_s_at	Cit.15573.1.S1_at		Cit.11064.1.S1_at	Cit.6623.1.S1_at		Cit.11493.1.S1_s_at	Cit.15044.1.S1_at
Cit.11169.1.S1_s_at	Cit.29489.1.S1_at		Cit.12617.1.S1_at	Cit.27127.1.S1_at		Cit.10716.1.S1_at	Cit.2932.1.S1_s_at		Cit.11721.1.S1_s_at	Cit.15596.1.S1_at		Cit.11064.1.S1_at	Cit.6634.1.S1_at		Cit.11493.1.S1_s_at	Cit.24948.1.S1_s_at
Cit.11169.1.S1_s_at	Cit.30084.1.S1_at		Cit.12617.1.S1_at	Cit.2730.1.S1_at		Cit.10716.1.S1_at	Cit.29852.1.S1_at		Cit.11721.1.S1_s_at	Cit.15613.1.S1_at		Cit.11064.1.S1_at	Cit.6823.1.S1_s_at		Cit.11493.1.S1_s_at	Cit.92.1.S1_s_at
Cit.11169.1.S1_s_at	Cit.30340.1.S1_at		Cit.12617.1.S1_at	Cit.27364.1.S1_s_at		Cit.10716.1.S1_at	Cit.30646.1.S1_s_at		Cit.11721.1.S1_s_at	Cit.15680.1.S1_s_at		Cit.11064.1.S1_at	Cit.7068.1.S1_at		Cit.11529.1.S1_s_at	Cit.11530.1.S1_at
Cit.11169.1.S1_s_at	Cit.30473.1.S1_s_at		Cit.12617.1.S1_at	Cit.27419.1.S1_s_at		Cit.10716.1.S1_at	Cit.3080.1.S1_s_at		Cit.11721.1.S1_s_at	Cit.15707.1.S1_at		Cit.11064.1.S1_at	Cit.7255.1.S1_at		Cit.11529.1.S1_s_at	Cit.11901.1.S1_at
Cit.11169.1.S1_s_at	Cit.30521.1.S1_s_at		Cit.12617.1.S1_at	Cit.27645.1.S1_at		Cit.10716.1.S1_at	Cit.30875.1.S1_at		Cit.11721.1.S1_s_at	Cit.15886.1.S1_at		Cit.11064.1.S1_at	Cit.7651.1.S1_at		Cit.11529.1.S1_s_at	Cit.1194.1.S1_s_at
Cit.11169.1.S1_s_at	Cit.3080.1.S1_s_at		Cit.12617.1.S1_at	Cit.27962.1.S1_at		Cit.10716.1.S1_at	Cit.3089.1.S1_s_at		Cit.11721.1.S1_s_at	Cit.16016.1.S1_at		Cit.11064.1.S1_at	Cit.7702.1.S1_at		Cit.11529.1.S1_s_at	Cit.12598.1.S1_s_at
Cit.11169.1.S1_s_at	Cit.30873.1.S1_s_at		Cit.12617.1.S1_at	Cit.28008.1.S1_at		Cit.10716.1.S1_at	Cit.31136.1.S1_at		Cit.11721.1.S1_s_at	Cit.16033.1.S1_at		Cit.11064.1.S1_at	Cit.7775.1.S1_at		Cit.11529.1.S1_s_at	Cit.12774.1.S1_s_at
Cit.11169.1.S1_s_at	Cit.3089.1.S1_s_at		Cit.12617.1.S1_at	Cit.28162.1.S1_at		Cit.10716.1.S1_at	Cit.31174.1.S1_at		Cit.11721.1.S1_s_at	Cit.16035.1.S1_at		Cit.11064.1.S1_at	Cit.7782.1.S1_at		Cit.11529.1.S1_s_at	Cit.12986.1.S1_s_at
Cit.11169.1.S1_s_at	Cit.3090.1.S1_at		Cit.12617.1.S1_at	Cit.28185.1.S1_at		Cit.10716.1.S1_at	Cit.31194.1.S1_at		Cit.11721.1.S1_s_at	Cit.16093.1.S1_at		Cit.11064.1.S1_at	Cit.8186.1.S1_at		Cit.11529.1.S1_s_at	Cit.13147.1.S1_at
Cit.11169.1.S1_s_at	Cit.30926.1.S1_at		Cit.12617.1.S1_at	Cit.28270.1.S1_at		Cit.10716.1.S1_at	Cit.31337.1.S1_at		Cit.11721.1.S1_s_at	Cit.16154.1.S1_at		Cit.11064.1.S1_at	Cit.82.1.S1_s_at		Cit.11529.1.S1_s_at	Cit.13218.1.S1_s_at
Cit.11169.1.S1_s_at	Cit.31055.1.S1_at		Cit.12617.1.S1_at	Cit.2846.1.S1_at		Cit.10716.1.S1_at	Cit.31521.1.S1_at		Cit.11721.1.S1_s_at	Cit.16178.1.S1_at		Cit.11064.1.S1_at	Cit.8282.1.S1_s_at		Cit.11529.1.S1_s_at	Cit.13456.1.S1_at
Cit.11169.1.S1_s_at	Cit.31174.1.S1_at		Cit.12617.1.S1_at	Cit.28574.1.S1_s_at		Cit.10716.1.S1_at	Cit.31542.1.S1_at		Cit.11721.1.S1_s_at	Cit.16402.1.S1_at		Cit.11064.1.S1_at	Cit.8369.1.S1_s_at		Cit.11529.1.S1_s_at	Cit.14623.1.S1_at
Cit.11169.1.S1_s_at	Cit.31194.1.S1_at		Cit.12617.1.S1_at	Cit.2887.1.S1_s_at		Cit.10716.1.S1_at	Cit.32178.1.S1_at		Cit.11721.1.S1_s_at	Cit.16807.1.S1_at		Cit.11064.1.S1_at	Cit.8600.1.S1_x_at		Cit.11529.1.S1_s_at	Cit.14654.1.S1_s_at
Cit.11169.1.S1_s_at	Cit.31337.1.S1_at		Cit.12617.1.S1_at	Cit.28962.1.S1_s_at		Cit.10716.1.S1_at	Cit.32638.1.S1_s_at		Cit.11721.1.S1_s_at	Cit.17071.1.S1_s_at		Cit.11064.1.S1_at	Cit.8637.1.S1_s_at		Cit.11529.1.S1_s_at	Cit.14900.1.S1_at
Cit.11169.1.S1_s_at	Cit.318.1.S1_s_at		Cit.12617.1.S1_at	Cit.2932.1.S1_s_at		Cit.10716.1.S1_at	Cit.3390.1.S1_at		Cit.11721.1.S1_s_at	Cit.1714.1.S1_s_at		Cit.11064.1.S1_at	Cit.8671.1.S1_s_at		Cit.11529.1.S1_s_at	Cit.15396.1.S1_s_at
Cit.11169.1.S1_s_at	Cit.32178.1.S1_at		Cit.12617.1.S1_at	Cit.29323.1.S1_s_at		Cit.10716.1.S1_at	Cit.3540.1.S1_at		Cit.11721.1.S1_s_at	Cit.17526.1.S1_at		Cit.11064.1.S1_at	Cit.8721.1.S1_s_at		Cit.11529.1.S1_s_at	Cit.15643.1.S1_s_at
Cit.11169.1.S1_s_at	Cit.32638.1.S1_s_at		Cit.12617.1.S1_at	Cit.2945.1.S1_s_at		Cit.10716.1.S1_at	Cit.3600.1.S1_s_at		Cit.11721.1.S1_s_at	Cit.18076.1.S1_at		Cit.11064.1.S1_at	Cit.8722.1.S1_at		Cit.11529.1.S1_s_at	Cit.16360.1.S1_at
Cit.11169.1.S1_s_at	Cit.33046.1.S1_at		Cit.12617.1.S1_at	Cit.29609.1.S1_s_at		Cit.10716.1.S1_at	Cit.3601.1.S1_at		Cit.11721.1.S1_s_at	Cit.18076.1.S1_s_at		Cit.11064.1.S1_at	Cit.9257.1.S1_s_at		Cit.11529.1.S1_s_at	Cit.17447.1.S1_at
Cit.11169.1.S1_s_at	Cit.3305.1.S1_at		Cit.12617.1.S1_at	Cit.29693.1.S1_s_at		Cit.10716.1.S1_at	Cit.37622.1.S1_at		Cit.11721.1.S1_s_at	Cit.18235.1.S1_at		Cit.11064.1.S1_at	Cit.9461.1.S1_at		Cit.11529.1.S1_s_at	Cit.17701.1.S1_s_at
Cit.11169.1.S1_s_at	Cit.3487.1.S1_s_at		Cit.12617.1.S1_at	Cit.29804.1.S1_at		Cit.10716.1.S1_at	Cit.38368.1.S1_at		Cit.11721.1.S1_s_at	Cit.18453.1.S1_at		Cit.11064.1.S1_at	Cit.9850.1.S1_s_at		Cit.11529.1.S1_s_at	Cit.19350.1.S1_s_at
Cit.11169.1.S1_s_at	Cit.3488.1.S1_s_at		Cit.12617.1.S1_at	Cit.29827.1.S1_at		Cit.10716.1.S1_at	Cit.38586.1.S1_at		Cit.11721.1.S1_s_at	Cit.1907.1.S1_at		Cit.11064.1.S1_at	Cit.9855.1.S1_s_at		Cit.11529.1.S1_s_at	Cit.19872.1.S1_s_at
Cit.11169.1.S1_s_at	Cit.35651.1.S1_s_at		Cit.12617.1.S1_at	Cit.29852.1.S1_at		Cit.10716.1.S1_at	Cit.3868.1.S1_at		Cit.11721.1.S1_s_at	Cit.1951.1.S1_x_at		Cit.11103.1.S1_s_at	Cit.23308.1.S1_s_at		Cit.11529.1.S1_s_at	Cit.23435.1.S1_s_at
Cit.11169.1.S1_s_at	Cit.37302.1.S1_at		Cit.12617.1.S1_at	Cit.29909.1.S1_at		Cit.10716.1.S1_at	Cit.3868.1.S1_s_at		Cit.11721.1.S1_s_at	Cit.20405.1.S1_s_at		Cit.11103.1.S1_s_at	Cit.5641.1.S1_at		Cit.11529.1.S1_s_at	Cit.24563.1.S1_at
Cit.11169.1.S1_s_at	Cit.37315.1.S1_at		Cit.12617.1.S1_at	Cit.29980.1.S1_at		Cit.10716.1.S1_at	Cit.3877.1.S1_at		Cit.11721.1.S1_s_at	Cit.20831.1.S1_s_at		Cit.11186.1.S1_s_at	Cit.13758.1.S1_at		Cit.11529.1.S1_s_at	Cit.24690.1.S1_s_at
Cit.11169.1.S1_s_at	Cit.3737.1.S1_at		Cit.12617.1.S1_at	Cit.30238.1.S1_at		Cit.10716.1.S1_at	Cit.4099.1.S1_at		Cit.11721.1.S1_s_at	Cit.21079.1.S1_s_at		Cit.11186.1.S1_s_at	Cit.15325.1.S1_s_at		Cit.11529.1.S1_s_at	Cit.25424.1.S1_at
Cit.11169.1.S1_s_at	Cit.381.1.S1_s_at		Cit.12617.1.S1_at	Cit.30521.1.S1_s_at		Cit.10716.1.S1_at	Cit.4243.1.S1_at		Cit.11721.1.S1_s_at	Cit.21547.1.S1_s_at		Cit.11186.1.S1_s_at	Cit.2356.1.S1_s_at		Cit.11529.1.S1_s_at	Cit.26254.1.S1_at
Cit.11169.1.S1_s_at	Cit.38265.1.S1_at		Cit.12617.1.S1_at	Cit.30646.1.S1_s_at		Cit.10716.1.S1_at	Cit.4383.1.S1_s_at		Cit.11721.1.S1_s_at	Cit.21973.1.S1_s_at		Cit.11186.1.S1_s_at	Cit.2730.1.S1_at		Cit.11529.1.S1_s_at	Cit.26263.1.S1_at
Cit.11169.1.S1_s_at	Cit.3877.1.S1_at		Cit.12617.1.S1_at	Cit.3070.1.S1_s_at		Cit.10716.1.S1_at	Cit.4858.1.S1_at		Cit.11721.1.S1_s_at	Cit.21982.1.S1_at		Cit.11186.1.S1_s_at	Cit.30618.1.S1_s_at		Cit.11529.1.S1_s_at	Cit.27475.1.S1_s_at
Cit.11169.1.S1_s_at	Cit.39134.1.S1_s_at		Cit.12617.1.S1_at	Cit.3080.1.S1_s_at		Cit.10716.1.S1_at	Cit.4889.1.S1_s_at		Cit.11721.1.S1_s_at	Cit.22041.1.S1_s_at		Cit.11186.1.S1_s_at	Cit.37046.1.S1_s_at		Cit.11529.1.S1_s_at	Cit.2804.1.S1_s_at
Cit.11169.1.S1_s_at	Cit.3947.1.S1_at		Cit.12617.1.S1_at	Cit.30875.1.S1_at		Cit.10716.1.S1_at	Cit.4987.1.S1_s_at		Cit.11721.1.S1_s_at	Cit.22137.1.S1_s_at		Cit.11204.1.S1_s_at	Cit.12610.1.S1_s_at		Cit.11529.1.S1_s_at	Cit.28133.1.S1_at
Cit.11169.1.S1_s_at	Cit.39620.1.S1_s_at		Cit.12617.1.S1_at	Cit.3089.1.S1_s_at		Cit.10716.1.S1_at	Cit.5066.1.S1_s_at		Cit.11721.1.S1_s_at	Cit.2233.1.S1_s_at		Cit.11204.1.S1_s_at	Cit.14698.1.S1_at		Cit.11529.1.S1_s_at	Cit.29717.1.S1_s_at
Cit.11169.1.S1_s_at	Cit.39683.1.S1_s_at		Cit.12617.1.S1_at	Cit.31136.1.S1_at		Cit.10716.1.S1_at	Cit.5670.1.S1_s_at		Cit.11721.1.S1_s_at	Cit.22379.1.S1_at		Cit.11204.1.S1_s_at	Cit.14865.1.S1_at		Cit.11529.1.S1_s_at	Cit.31963.1.S1_at
Cit.11169.1.S1_s_at	Cit.40012.1.S1_at		Cit.12617.1.S1_at	Cit.31174.1.S1_at		Cit.10716.1.S1_at	Cit.5892.1.S1_at		Cit.11721.1.S1_s_at	Cit.22609.1.S1_s_at		Cit.11204.1.S1_s_at	Cit.15896.1.S1_at		Cit.11529.1.S1_s_at	Cit.36861.1.S1_at
Cit.11169.1.S1_s_at	Cit.40431.1.S1_at		Cit.12617.1.S1_at	Cit.31194.1.S1_at		Cit.10716.1.S1_at	Cit.6073.1.S1_s_at		Cit.11721.1.S1_s_at	Cit.22946.1.S1_s_at		Cit.11204.1.S1_s_at	Cit.20564.1.S1_at		Cit.11529.1.S1_s_at	Cit.5132.1.S1_at
Cit.11169.1.S1_s_at	Cit.4099.1.S1_at		Cit.12617.1.S1_at	Cit.31337.1.S1_at		Cit.10716.1.S1_at	Cit.6289.1.S1_s_at		Cit.11721.1.S1_s_at	Cit.23112.1.S1_s_at		Cit.11204.1.S1_s_at	Cit.30084.1.S1_at		Cit.11529.1.S1_s_at	Cit.5812.1.S1_at
Cit.11169.1.S1_s_at	Cit.4120.1.S1_x_at		Cit.12617.1.S1_at	Cit.31521.1.S1_at		Cit.10716.1.S1_at	Cit.6529.1.S1_at		Cit.11721.1.S1_s_at	Cit.23223.1.S1_s_at		Cit.11204.1.S1_s_at	Cit.38145.1.S1_at		Cit.11529.1.S1_s_at	Cit.6202.1.S1_at
Cit.11169.1.S1_s_at	Cit.4216.1.S1_s_at		Cit.12617.1.S1_at	Cit.31524.1.S1_at		Cit.10716.1.S1_at	Cit.7399.1.S1_at		Cit.11721.1.S1_s_at	Cit.23790.1.S1_s_at		Cit.11204.1.S1_s_at	Cit.4044.1.S1_at		Cit.11529.1.S1_s_at	Cit.8050.1.S1_s_at
Cit.11169.1.S1_s_at	Cit.4221.1.S1_at		Cit.12617.1.S1_at	Cit.31542.1.S1_at		Cit.10716.1.S1_at	Cit.7782.1.S1_at		Cit.11721.1.S1_s_at	Cit.23811.1.S1_at		Cit.11204.1.S1_s_at	Cit.4169.1.S1_at		Cit.11529.1.S1_s_at	Cit.9059.1.S1_s_at
Cit.11169.1.S1_s_at	Cit.4243.1.S1_at		Cit.12617.1.S1_at	Cit.318.1.S1_s_at		Cit.10716.1.S1_at	Cit.7914.1.S1_at		Cit.11721.1.S1_s_at	Cit.23842.1.S1_s_at		Cit.11221.1.S1_at	Cit.11230.1.S1_s_at		Cit.11529.1.S1_s_at	Cit.9707.1.S1_at
Cit.11169.1.S1_s_at	Cit.4383.1.S1_s_at		Cit.12617.1.S1_at	Cit.31860.1.S1_s_at		Cit.10716.1.S1_at	Cit.8282.1.S1_s_at		Cit.11721.1.S1_s_at	Cit.24179.1.S1_at		Cit.11221.1.S1_at	Cit.11901.1.S1_at		Cit.11530.1.S1_at	Cit.13250.1.S1_s_at
Cit.11169.1.S1_s_at	Cit.4581.1.S1_at		Cit.12617.1.S1_at	Cit.32178.1.S1_at		Cit.10716.1.S1_at	Cit.8369.1.S1_s_at		Cit.11721.1.S1_s_at	Cit.2458.1.S1_s_at		Cit.11221.1.S1_at	Cit.13456.1.S1_at		Cit.11530.1.S1_at	Cit.13456.1.S1_at
Cit.11169.1.S1_s_at	Cit.4619.1.S1_s_at		Cit.12617.1.S1_at	Cit.3327.1.S1_s_at		Cit.10716.1.S1_at	Cit.851.1.S1_s_at		Cit.11721.1.S1_s_at	Cit.24600.1.S1_at		Cit.11221.1.S1_at	Cit.21243.1.S1_s_at		Cit.11530.1.S1_at	Cit.14354.1.S1_at
Cit.11169.1.S1_s_at	Cit.4858.1.S1_at		Cit.12617.1.S1_at	Cit.3390.1.S1_at		Cit.10716.1.S1_at	Cit.858.1.S1_s_at		Cit.11721.1.S1_s_at	Cit.25528.1.S1_at		Cit.11221.1.S1_at	Cit.38913.1.S1_s_at		Cit.11530.1.S1_at	Cit.14623.1.S1_at
Cit.11169.1.S1_s_at	Cit.4987.1.S1_s_at		Cit.12617.1.S1_at	Cit.3487.1.S1_s_at		Cit.10716.1.S1_at	Cit.9855.1.S1_s_at		Cit.11721.1.S1_s_at	Cit.26251.1.S1_at		Cit.11221.1.S1_s_at	Cit.11230.1.S1_s_at		Cit.11530.1.S1_at	Cit.14900.1.S1_at
Cit.11169.1.S1_s_at	Cit.4988.1.S1_at		Cit.12617.1.S1_at	Cit.3507.1.S1_at		Cit.10716.1.S1_at	Cit.9857.1.S1_at		Cit.11721.1.S1_s_at	Cit.26354.1.S1_s_at		Cit.11221.1.S1_s_at	Cit.11736.1.S1_s_at		Cit.11530.1.S1_at	Cit.1597.1.S1_at
Cit.11169.1.S1_s_at	Cit.5110.1.S1_s_at		Cit.12617.1.S1_at	Cit.3515.1.S1_s_at		Cit.10942.1.S1_s_at	Cit.12333.1.S1_at		Cit.11721.1.S1_s_at	Cit.26356.1.S1_s_at		Cit.11221.1.S1_s_at	Cit.13717.1.S1_at		Cit.11530.1.S1_at	Cit.1645.1.S1_s_at
Cit.11169.1.S1_s_at	Cit.5383.1.S1_at		Cit.12617.1.S1_at	Cit.35154.1.S1_s_at		Cit.10942.1.S1_s_at	Cit.1645.1.S1_s_at		Cit.11721.1.S1_s_at	Cit.26667.1.S1_at		Cit.11221.1.S1_s_at	Cit.2804.1.S1_s_at		Cit.11530.1.S1_at	Cit.17321.1.S1_s_at
Cit.11169.1.S1_s_at	Cit.5411.1.S1_at		Cit.12617.1.S1_at	Cit.35205.1.S1_at		Cit.10942.1.S1_s_at	Cit.20816.1.S1_at		Cit.11721.1.S1_s_at	Cit.2667.1.S1_s_at		Cit.1134.1.S1_s_at	Cit.30085.1.S1_s_at		Cit.11530.1.S1_at	Cit.17356.1.S1_s_at
Cit.11169.1.S1_s_at	Cit.5455.1.S1_at		Cit.12617.1.S1_at	Cit.3540.1.S1_at		Cit.10942.1.S1_s_at	Cit.35263.1.S1_s_at		Cit.11721.1.S1_s_at	Cit.26694.1.S1_at		Cit.1134.1.S1_s_at	Cit.33248.1.S1_at		Cit.11530.1.S1_at	Cit.18227.1.S1_at
Cit.11169.1.S1_s_at	Cit.5582.1.S1_at		Cit.12617.1.S1_at	Cit.3600.1.S1_s_at		Cit.10942.1.S1_s_at	Cit.3826.1.S1_at		Cit.11721.1.S1_s_at	Cit.26896.1.S1_s_at		Cit.1134.1.S1_s_at	Cit.7196.1.S1_at		Cit.11530.1.S1_at	Cit.19428.1.S1_x_at
Cit.11169.1.S1_s_at	Cit.5670.1.S1_s_at		Cit.12617.1.S1_at	Cit.3601.1.S1_at		Cit.11071.1.S1_at	Cit.11071.1.S1_x_at		Cit.11721.1.S1_s_at	Cit.26968.1.S1_s_at		Cit.1134.1.S1_s_at	Cit.7918.1.S1_at		Cit.11530.1.S1_at	Cit.19564.1.S1_at
Cit.11169.1.S1_s_at	Cit.5868.1.S1_s_at		Cit.12617.1.S1_at	Cit.3685.1.S1_s_at		Cit.11144.1.S1_s_at	Cit.11147.1.S1_s_at		Cit.11721.1.S1_s_at	Cit.27962.1.S1_at		Cit.11493.1.S1_s_at	Cit.11933.1.S1_s_at		Cit.11530.1.S1_at	Cit.20816.1.S1_at
Cit.11169.1.S1_s_at	Cit.5895.1.S1_at		Cit.12617.1.S1_at	Cit.37237.1.S1_at		Cit.11144.1.S1_s_at	Cit.11172.1.S1_s_at		Cit.11721.1.S1_s_at	Cit.28261.1.S1_s_at		Cit.11493.1.S1_s_at	Cit.13858.1.S1_s_at		Cit.11530.1.S1_at	Cit.21654.1.S1_s_at
Cit.11169.1.S1_s_at	Cit.6055.1.S1_at		Cit.12617.1.S1_at	Cit.37622.1.S1_at		Cit.11144.1.S1_s_at	Cit.1121.1.S1_s_at		Cit.11721.1.S1_s_at	Cit.2848.1.S1_at		Cit.11493.1.S1_s_at	Cit.13896.1.S1_s_at		Cit.11530.1.S1_at	Cit.2268.1.S1_at
Cit.11169.1.S1_s_at	Cit.6159.1.S1_at		Cit.12617.1.S1_at	Cit.381.1.S1_s_at		Cit.11144.1.S1_s_at	Cit.12550.1.S1_at		Cit.11721.1.S1_s_at	Cit.2860.1.S1_s_at		Cit.11493.1.S1_s_at	Cit.14938.1.S1_at		Cit.11530.1.S1_at	Cit.23510.1.S1_s_at
Cit.11169.1.S1_s_at	Cit.6289.1.S1_s_at		Cit.12617.1.S1_at	Cit.38368.1.S1_at		Cit.11144.1.S1_s_at	Cit.12899.1.S1_s_at		Cit.11721.1.S1_s_at	Cit.28621.1.S1_at		Cit.11493.1.S1_s_at	Cit.15044.1.S1_at		Cit.11530.1.S1_at	Cit.23815.1.S1_s_at
Cit.11169.1.S1_s_at	Cit.6470.1.S1_at		Cit.12617.1.S1_at	Cit.38586.1.S1_at		Cit.11144.1.S1_s_at	Cit.13252.1.S1_at		Cit.11721.1.S1_s_at	Cit.28881.1.S1_s_at		Cit.11493.1.S1_s_at	Cit.24948.1.S1_s_at		Cit.11530.1.S1_at	Cit.24151.1.S1_s_at
Cit.11169.1.S1_s_at	Cit.6529.1.S1_at		Cit.12617.1.S1_at	Cit.3868.1.S1_at		Cit.11144.1.S1_s_at	Cit.1390.1.S1_s_at		Cit.11721.1.S1_s_at	Cit.2927.1.S1_s_at		Cit.11493.1.S1_s_at	Cit.92.1.S1_s_at		Cit.11530.1.S1_at	Cit.24690.1.S1_s_at
Cit.11169.1.S1_s_at	Cit.6551.1.S1_at		Cit.12617.1.S1_at	Cit.3868.1.S1_s_at		Cit.11144.1.S1_s_at	Cit.13900.1.S1_at		Cit.11721.1.S1_s_at	Cit.2928.1.S1_s_at		Cit.11577.1.S1_s_at	Cit.11755.1.S1_s_at		Cit.11530.1.S1_at	Cit.24936.1.S1_x_at
Cit.11169.1.S1_s_at	Cit.6556.1.S1_at		Cit.12617.1.S1_at	Cit.38732.1.S1_at		Cit.11144.1.S1_s_at	Cit.14287.1.S1_at		Cit.11721.1.S1_s_at	Cit.29683.1.S1_at		Cit.11577.1.S1_s_at	Cit.13165.1.S1_at		Cit.11530.1.S1_at	Cit.25144.1.S1_at
Cit.11169.1.S1_s_at	Cit.661.1.S1_s_at		Cit.12617.1.S1_at	Cit.3877.1.S1_at		Cit.11144.1.S1_s_at	Cit.14683.1.S1_s_at		Cit.11721.1.S1_s_at	Cit.30073.1.S1_at		Cit.11577.1.S1_s_at	Cit.15189.1.S1_at		Cit.11530.1.S1_at	Cit.25703.1.S1_s_at
Cit.11169.1.S1_s_at	Cit.6623.1.S1_at		Cit.12617.1.S1_at	Cit.38806.1.S1_at		Cit.11144.1.S1_s_at	Cit.16671.1.S1_at		Cit.11721.1.S1_s_at	Cit.3010.1.S1_at		Cit.11577.1.S1_s_at	Cit.16403.1.S1_at		Cit.11530.1.S1_at	Cit.25727.1.S1_s_at
Cit.11169.1.S1_s_at	Cit.6634.1.S1_at		Cit.12617.1.S1_at	Cit.39683.1.S1_s_at		Cit.11144.1.S1_s_at	Cit.17157.1.S1_s_at		Cit.11721.1.S1_s_at	Cit.30343.1.S1_at		Cit.11577.1.S1_s_at	Cit.19728.1.S1_s_at		Cit.11530.1.S1_at	Cit.25755.1.S1_s_at
Cit.11169.1.S1_s_at	Cit.6823.1.S1_s_at		Cit.12617.1.S1_at	Cit.40431.1.S1_at		Cit.11144.1.S1_s_at	Cit.17322.1.S1_at		Cit.11721.1.S1_s_at	Cit.30473.1.S1_s_at		Cit.11577.1.S1_s_at	Cit.22099.1.S1_s_at		Cit.11530.1.S1_at	Cit.27139.1.S1_at
Cit.11169.1.S1_s_at	Cit.7068.1.S1_at		Cit.12617.1.S1_at	Cit.4099.1.S1_at		Cit.11144.1.S1_s_at	Cit.17872.1.S1_at		Cit.11721.1.S1_s_at	Cit.30877.1.S1_s_at		Cit.11577.1.S1_s_at	Cit.22244.1.S1_s_at		Cit.11530.1.S1_at	Cit.2827.1.S1_at
Cit.11169.1.S1_s_at	Cit.7121.1.S1_at		Cit.12617.1.S1_at	Cit.4120.1.S1_x_at		Cit.11144.1.S1_s_at	Cit.17919.1.S1_s_at		Cit.11721.1.S1_s_at	Cit.30905.1.S1_at		Cit.11577.1.S1_s_at	Cit.2254.1.S1_s_at		Cit.11530.1.S1_at	Cit.28332.1.S1_at
Cit.11169.1.S1_s_at	Cit.7399.1.S1_at		Cit.12617.1.S1_at	Cit.4221.1.S1_at		Cit.11144.1.S1_s_at	Cit.19859.1.S1_at		Cit.11721.1.S1_s_at	Cit.31107.1.S1_at		Cit.11577.1.S1_s_at	Cit.4611.1.S1_at		Cit.11530.1.S1_at	Cit.2889.1.S1_at
Cit.11169.1.S1_s_at	Cit.7421.1.S1_at		Cit.12617.1.S1_at	Cit.4243.1.S1_at		Cit.11144.1.S1_s_at	Cit.20252.1.S1_s_at		Cit.11721.1.S1_s_at	Cit.31194.1.S1_at		Cit.11577.1.S1_s_at	Cit.4688.1.S1_at		Cit.11530.1.S1_at	Cit.28955.1.S1_at
Cit.11169.1.S1_s_at	Cit.7651.1.S1_at		Cit.12617.1.S1_at	Cit.4383.1.S1_s_at		Cit.11144.1.S1_s_at	Cit.22179.1.S1_s_at		Cit.11721.1.S1_s_at	Cit.31216.1.S1_at		Cit.11577.1.S1_s_at	Cit.7610.1.S1_at		Cit.11530.1.S1_at	Cit.29906.1.S1_at
Cit.11169.1.S1_s_at	Cit.7702.1.S1_at		Cit.12617.1.S1_at	Cit.4457.1.S1_s_at		Cit.11144.1.S1_s_at	Cit.22278.1.S1_s_at		Cit.11721.1.S1_s_at	Cit.320.1.S1_at		Cit.11577.1.S1_s_at	Cit.9466.1.S1_s_at		Cit.11530.1.S1_at	Cit.2994.1.S1_s_at
Cit.11169.1.S1_s_at	Cit.7775.1.S1_at		Cit.12617.1.S1_at	Cit.4489.1.S1_s_at		Cit.11144.1.S1_s_at	Cit.22527.1.S1_s_at		Cit.11721.1.S1_s_at	Cit.3283.1.S1_s_at		Cit.11652.1.S1_s_at	Cit.25185.1.S1_at		Cit.11530.1.S1_at	Cit.31314.1.S1_at
Cit.11169.1.S1_s_at	Cit.7782.1.S1_at		Cit.12617.1.S1_at	Cit.4712.1.S1_at		Cit.11144.1.S1_s_at	Cit.22732.1.S1_s_at		Cit.11721.1.S1_s_at	Cit.3368.1.S1_at		Cit.11652.1.S1_s_at	Cit.6094.1.S1_s_at		Cit.11530.1.S1_at	Cit.3184.1.S1_s_at
Cit.11169.1.S1_s_at	Cit.8186.1.S1_at		Cit.12617.1.S1_at	Cit.4858.1.S1_at		Cit.11144.1.S1_s_at	Cit.2275.1.S1_s_at		Cit.11721.1.S1_s_at	Cit.3488.1.S1_s_at		Cit.11652.1.S1_s_at	Cit.6614.1.S1_s_at		Cit.11530.1.S1_at	Cit.3426.1.S1_s_at
Cit.11169.1.S1_s_at	Cit.82.1.S1_s_at		Cit.12617.1.S1_at	Cit.4889.1.S1_s_at		Cit.11144.1.S1_s_at	Cit.23618.1.S1_s_at		Cit.11721.1.S1_s_at	Cit.352.1.S1_s_at		Cit.11696.1.S1_at	Cit.12617.1.S1_at		Cit.11530.1.S1_at	Cit.35863.1.S1_at
Cit.11169.1.S1_s_at	Cit.8600.1.S1_x_at		Cit.12617.1.S1_at	Cit.4987.1.S1_s_at		Cit.11144.1.S1_s_at	Cit.24058.1.S1_s_at		Cit.11721.1.S1_s_at	Cit.35362.1.S1_at		Cit.11696.1.S1_at	Cit.1316.1.S1_at		Cit.11530.1.S1_at	Cit.3826.1.S1_at
Cit.11169.1.S1_s_at	Cit.8637.1.S1_s_at		Cit.12617.1.S1_at	Cit.4988.1.S1_at		Cit.11144.1.S1_s_at	Cit.24163.1.S1_s_at		Cit.11721.1.S1_s_at	Cit.35568.1.S1_s_at		Cit.11696.1.S1_at	Cit.13305.1.S1_s_at		Cit.11530.1.S1_at	Cit.3982.1.S1_at
Cit.11169.1.S1_s_at	Cit.8671.1.S1_s_at		Cit.12617.1.S1_at	Cit.5066.1.S1_s_at		Cit.11144.1.S1_s_at	Cit.28962.1.S1_s_at		Cit.11721.1.S1_s_at	Cit.3558.1.S1_at		Cit.11696.1.S1_at	Cit.13410.1.S1_s_at		Cit.11530.1.S1_at	Cit.5103.1.S1_at
Cit.11169.1.S1_s_at	Cit.8721.1.S1_s_at		Cit.12617.1.S1_at	Cit.5241.1.S1_s_at		Cit.11144.1.S1_s_at	Cit.2945.1.S1_s_at		Cit.11721.1.S1_s_at	Cit.37231.1.S1_at		Cit.11696.1.S1_at	Cit.14266.1.S1_at		Cit.11530.1.S1_at	Cit.5812.1.S1_at
Cit.11169.1.S1_s_at	Cit.8722.1.S1_at		Cit.12617.1.S1_at	Cit.5383.1.S1_at		Cit.11144.1.S1_s_at	Cit.3390.1.S1_at		Cit.11721.1.S1_s_at	Cit.37315.1.S1_at		Cit.11696.1.S1_at	Cit.14522.1.S1_at		Cit.11530.1.S1_at	Cit.6202.1.S1_at
Cit.11169.1.S1_s_at	Cit.9257.1.S1_s_at		Cit.12617.1.S1_at	Cit.5411.1.S1_at		Cit.11144.1.S1_s_at	Cit.34966.1.S1_at		Cit.11721.1.S1_s_at	Cit.37515.1.S1_at		Cit.11696.1.S1_at	Cit.15524.1.S1_s_at		Cit.11530.1.S1_at	Cit.6548.1.S1_at
Cit.11169.1.S1_s_at	Cit.929.1.S1_s_at		Cit.12617.1.S1_at	Cit.5455.1.S1_at		Cit.11144.1.S1_s_at	Cit.38591.1.S1_at		Cit.11721.1.S1_s_at	Cit.3798.1.S1_at		Cit.11696.1.S1_at	Cit.16919.1.S1_s_at		Cit.11530.1.S1_at	Cit.6776.1.S1_at
Cit.11169.1.S1_s_at	Cit.9461.1.S1_at		Cit.12617.1.S1_at	Cit.5670.1.S1_s_at		Cit.11144.1.S1_s_at	Cit.3868.1.S1_at		Cit.11721.1.S1_s_at	Cit.3818.1.S1_at		Cit.11696.1.S1_at	Cit.17464.1.S1_at		Cit.11530.1.S1_at	Cit.7680.1.S1_at
Cit.11169.1.S1_s_at	Cit.9814.1.S1_s_at		Cit.12617.1.S1_at	Cit.5688.1.S1_s_at		Cit.11144.1.S1_s_at	Cit.3868.1.S1_s_at		Cit.11721.1.S1_s_at	Cit.38265.1.S1_at		Cit.11696.1.S1_at	Cit.18192.1.S1_at		Cit.11530.1.S1_at	Cit.9707.1.S1_at
Cit.11169.1.S1_s_at	Cit.9855.1.S1_s_at		Cit.12617.1.S1_at	Cit.5836.1.S1_s_at		Cit.11144.1.S1_s_at	Cit.6022.1.S1_at		Cit.11721.1.S1_s_at	Cit.38287.1.S1_at		Cit.11696.1.S1_at	Cit.19468.1.S1_s_at		Cit.11652.1.S1_s_at	Cit.25185.1.S1_at
Cit.11221.1.S1_at	Cit.11230.1.S1_s_at		Cit.12617.1.S1_at	Cit.5892.1.S1_at		Cit.11144.1.S1_s_at	Cit.6073.1.S1_s_at		Cit.11721.1.S1_s_at	Cit.38647.1.S1_at		Cit.11696.1.S1_at	Cit.2001.1.S1_at		Cit.11652.1.S1_s_at	Cit.6094.1.S1_s_at
Cit.11221.1.S1_at	Cit.11901.1.S1_at		Cit.12617.1.S1_at	Cit.5905.1.S1_at		Cit.11144.1.S1_s_at	Cit.6675.1.S1_at		Cit.11721.1.S1_s_at	Cit.39194.1.S1_s_at		Cit.11696.1.S1_at	Cit.21559.1.S1_s_at		Cit.11652.1.S1_s_at	Cit.6614.1.S1_s_at
Cit.11221.1.S1_at	Cit.13456.1.S1_at		Cit.12617.1.S1_at	Cit.5912.1.S1_at		Cit.11144.1.S1_s_at	Cit.6792.1.S1_at		Cit.11721.1.S1_s_at	Cit.3947.1.S1_at		Cit.11696.1.S1_at	Cit.21967.1.S1_at		Cit.11696.1.S1_at	Cit.12617.1.S1_at
Cit.11221.1.S1_at	Cit.21243.1.S1_s_at		Cit.12617.1.S1_at	Cit.5923.1.S1_at		Cit.11144.1.S1_s_at	Cit.7299.1.S1_s_at		Cit.11721.1.S1_s_at	Cit.40012.1.S1_at		Cit.11696.1.S1_at	Cit.23452.1.S1_at		Cit.11696.1.S1_at	Cit.1316.1.S1_at
Cit.11221.1.S1_at	Cit.38913.1.S1_s_at		Cit.12617.1.S1_at	Cit.6022.1.S1_at		Cit.11144.1.S1_s_at	Cit.8564.1.S1_at		Cit.11721.1.S1_s_at	Cit.4177.1.S1_at		Cit.11696.1.S1_at	Cit.24331.1.S1_s_at		Cit.11696.1.S1_at	Cit.13305.1.S1_s_at
Cit.11221.1.S1_s_at	Cit.11230.1.S1_s_at		Cit.12617.1.S1_at	Cit.6073.1.S1_s_at		Cit.11147.1.S1_s_at	Cit.11172.1.S1_s_at		Cit.11721.1.S1_s_at	Cit.4216.1.S1_s_at		Cit.11696.1.S1_at	Cit.27364.1.S1_s_at		Cit.11696.1.S1_at	Cit.13410.1.S1_s_at
Cit.11221.1.S1_s_at	Cit.11736.1.S1_s_at		Cit.12617.1.S1_at	Cit.6138.1.S1_at		Cit.11147.1.S1_s_at	Cit.12176.1.S1_s_at		Cit.11721.1.S1_s_at	Cit.4221.1.S1_at		Cit.11696.1.S1_at	Cit.28162.1.S1_at		Cit.11696.1.S1_at	Cit.14266.1.S1_at
Cit.11221.1.S1_s_at	Cit.13717.1.S1_at		Cit.12617.1.S1_at	Cit.6159.1.S1_at		Cit.11147.1.S1_s_at	Cit.12248.1.S1_s_at		Cit.11721.1.S1_s_at	Cit.4283.1.S1_at		Cit.11696.1.S1_at	Cit.3089.1.S1_s_at		Cit.11696.1.S1_at	Cit.14522.1.S1_at
Cit.11221.1.S1_s_at	Cit.2804.1.S1_s_at		Cit.12617.1.S1_at	Cit.6202.1.S1_s_at		Cit.11147.1.S1_s_at	Cit.12617.1.S1_at		Cit.11721.1.S1_s_at	Cit.4344.1.S1_s_at		Cit.11696.1.S1_at	Cit.31174.1.S1_at		Cit.11696.1.S1_at	Cit.15524.1.S1_s_at
Cit.11227.1.S1_s_at	Cit.11285.1.S1_s_at		Cit.12617.1.S1_at	Cit.6289.1.S1_s_at		Cit.11147.1.S1_s_at	Cit.12899.1.S1_s_at		Cit.11721.1.S1_s_at	Cit.4581.1.S1_at		Cit.11696.1.S1_at	Cit.32178.1.S1_at		Cit.11696.1.S1_at	Cit.16919.1.S1_s_at
Cit.11227.1.S1_s_at	Cit.12063.1.S1_s_at		Cit.12617.1.S1_at	Cit.6329.1.S1_at		Cit.11147.1.S1_s_at	Cit.1316.1.S1_at		Cit.11721.1.S1_s_at	Cit.5029.1.S1_s_at		Cit.11696.1.S1_at	Cit.3600.1.S1_s_at		Cit.11696.1.S1_at	Cit.17464.1.S1_at
Cit.11227.1.S1_s_at	Cit.12358.1.S1_s_at		Cit.12617.1.S1_at	Cit.6430.1.S1_at		Cit.11147.1.S1_s_at	Cit.13410.1.S1_s_at		Cit.11721.1.S1_s_at	Cit.5127.1.S1_at		Cit.11696.1.S1_at	Cit.38806.1.S1_at		Cit.11696.1.S1_at	Cit.18192.1.S1_at
Cit.11227.1.S1_s_at	Cit.13305.1.S1_s_at		Cit.12617.1.S1_at	Cit.6529.1.S1_at		Cit.11147.1.S1_s_at	Cit.13681.1.S1_at		Cit.11721.1.S1_s_at	Cit.5294.1.S1_at		Cit.11696.1.S1_at	Cit.4099.1.S1_at		Cit.11696.1.S1_at	Cit.19468.1.S1_s_at
Cit.11227.1.S1_s_at	Cit.13410.1.S1_s_at		Cit.12617.1.S1_at	Cit.6529.1.S1_s_at		Cit.11147.1.S1_s_at	Cit.1390.1.S1_s_at		Cit.11721.1.S1_s_at	Cit.5383.1.S1_at		Cit.11696.1.S1_at	Cit.4120.1.S1_x_at		Cit.11696.1.S1_at	Cit.2001.1.S1_at
Cit.11227.1.S1_s_at	Cit.13717.1.S1_at		Cit.12617.1.S1_at	Cit.6556.1.S1_at		Cit.11147.1.S1_s_at	Cit.13900.1.S1_at		Cit.11721.1.S1_s_at	Cit.5406.1.S1_s_at		Cit.11696.1.S1_at	Cit.4243.1.S1_at		Cit.11696.1.S1_at	Cit.21559.1.S1_s_at
Cit.11227.1.S1_s_at	Cit.1390.1.S1_s_at		Cit.12617.1.S1_at	Cit.661.1.S1_s_at		Cit.11147.1.S1_s_at	Cit.13956.1.S1_at		Cit.11721.1.S1_s_at	Cit.5582.1.S1_at		Cit.11696.1.S1_at	Cit.5066.1.S1_s_at		Cit.11696.1.S1_at	Cit.21967.1.S1_at
Cit.11227.1.S1_s_at	Cit.14437.1.S1_at		Cit.12617.1.S1_at	Cit.6623.1.S1_at		Cit.11147.1.S1_s_at	Cit.14287.1.S1_at		Cit.11721.1.S1_s_at	Cit.5622.1.S1_at		Cit.11696.1.S1_at	Cit.7702.1.S1_at		Cit.11696.1.S1_at	Cit.23452.1.S1_at
Cit.11227.1.S1_s_at	Cit.15524.1.S1_s_at		Cit.12617.1.S1_at	Cit.6634.1.S1_at		Cit.11147.1.S1_s_at	Cit.14683.1.S1_s_at		Cit.11721.1.S1_s_at	Cit.5868.1.S1_s_at		Cit.11777.1.S1_s_at	Cit.12663.1.S1_s_at		Cit.11696.1.S1_at	Cit.24331.1.S1_s_at
Cit.11227.1.S1_s_at	Cit.18305.1.S1_at		Cit.12617.1.S1_at	Cit.6670.1.S1_at		Cit.11147.1.S1_s_at	Cit.16671.1.S1_at		Cit.11721.1.S1_s_at	Cit.5936.1.S1_at		Cit.11777.1.S1_s_at	Cit.12883.1.S1_s_at		Cit.11696.1.S1_at	Cit.27364.1.S1_s_at
Cit.11227.1.S1_s_at	Cit.19727.1.S1_s_at		Cit.12617.1.S1_at	Cit.6675.1.S1_at		Cit.11147.1.S1_s_at	Cit.17915.1.S1_at		Cit.11721.1.S1_s_at	Cit.6003.1.S1_at		Cit.11777.1.S1_s_at	Cit.12922.1.S1_s_at		Cit.11696.1.S1_at	Cit.28162.1.S1_at
Cit.11227.1.S1_s_at	Cit.1988.1.S1_s_at		Cit.12617.1.S1_at	Cit.6716.1.S1_at		Cit.11147.1.S1_s_at	Cit.17919.1.S1_s_at		Cit.11721.1.S1_s_at	Cit.6055.1.S1_at		Cit.11777.1.S1_s_at	Cit.13050.1.S1_at		Cit.11696.1.S1_at	Cit.3089.1.S1_s_at
Cit.11227.1.S1_s_at	Cit.21008.1.S1_at		Cit.12617.1.S1_at	Cit.6792.1.S1_at		Cit.11147.1.S1_s_at	Cit.18406.1.S1_s_at		Cit.11721.1.S1_s_at	Cit.6085.1.S1_at		Cit.11777.1.S1_s_at	Cit.13050.1.S1_s_at		Cit.11696.1.S1_at	Cit.31174.1.S1_at
Cit.11227.1.S1_s_at	Cit.22179.1.S1_s_at		Cit.12617.1.S1_at	Cit.6798.1.S1_at		Cit.11147.1.S1_s_at	Cit.19468.1.S1_s_at		Cit.11721.1.S1_s_at	Cit.6094.1.S1_s_at		Cit.11777.1.S1_s_at	Cit.13229.1.S1_at		Cit.11696.1.S1_at	Cit.32178.1.S1_at
Cit.11227.1.S1_s_at	Cit.23965.1.S1_at		Cit.12617.1.S1_at	Cit.7255.1.S1_at		Cit.11147.1.S1_s_at	Cit.19859.1.S1_at		Cit.11721.1.S1_s_at	Cit.6165.1.S1_at		Cit.11777.1.S1_s_at	Cit.13415.1.S1_at		Cit.11696.1.S1_at	Cit.3600.1.S1_s_at
Cit.11227.1.S1_s_at	Cit.24163.1.S1_s_at		Cit.12617.1.S1_at	Cit.7299.1.S1_s_at		Cit.11147.1.S1_s_at	Cit.2002.1.S1_s_at		Cit.11721.1.S1_s_at	Cit.6387.1.S1_at		Cit.11777.1.S1_s_at	Cit.14256.1.S1_at		Cit.11696.1.S1_at	Cit.38806.1.S1_at
Cit.11227.1.S1_s_at	Cit.25611.1.S1_at		Cit.12617.1.S1_at	Cit.7644.1.S1_at		Cit.11147.1.S1_s_at	Cit.20252.1.S1_s_at		Cit.11721.1.S1_s_at	Cit.6434.1.S1_at		Cit.11777.1.S1_s_at	Cit.14612.1.S1_s_at		Cit.11696.1.S1_at	Cit.4099.1.S1_at
Cit.11227.1.S1_s_at	Cit.2932.1.S1_s_at		Cit.12617.1.S1_at	Cit.7651.1.S1_at		Cit.11147.1.S1_s_at	Cit.22179.1.S1_s_at		Cit.11721.1.S1_s_at	Cit.6470.1.S1_at		Cit.11777.1.S1_s_at	Cit.14768.1.S1_at		Cit.11696.1.S1_at	Cit.4120.1.S1_x_at
Cit.11227.1.S1_s_at	Cit.30238.1.S1_at		Cit.12617.1.S1_at	Cit.7702.1.S1_at		Cit.11147.1.S1_s_at	Cit.22278.1.S1_s_at		Cit.11721.1.S1_s_at	Cit.6529.1.S1_at		Cit.11777.1.S1_s_at	Cit.14989.1.S1_at		Cit.11696.1.S1_at	Cit.4243.1.S1_at
Cit.11227.1.S1_s_at	Cit.31368.1.S1_at		Cit.12617.1.S1_at	Cit.7775.1.S1_at		Cit.11147.1.S1_s_at	Cit.22527.1.S1_s_at		Cit.11721.1.S1_s_at	Cit.6542.1.S1_at		Cit.11777.1.S1_s_at	Cit.15402.1.S1_at		Cit.11696.1.S1_at	Cit.5066.1.S1_s_at
Cit.11227.1.S1_s_at	Cit.35922.1.S1_at		Cit.12617.1.S1_at	Cit.7782.1.S1_at		Cit.11147.1.S1_s_at	Cit.22732.1.S1_s_at		Cit.11721.1.S1_s_at	Cit.6551.1.S1_at		Cit.11777.1.S1_s_at	Cit.1592.1.S1_s_at		Cit.11696.1.S1_at	Cit.7702.1.S1_at
Cit.11227.1.S1_s_at	Cit.3685.1.S1_s_at		Cit.12617.1.S1_at	Cit.8282.1.S1_s_at		Cit.11147.1.S1_s_at	Cit.2275.1.S1_s_at		Cit.11721.1.S1_s_at	Cit.6572.1.S1_at		Cit.11777.1.S1_s_at	Cit.17981.1.S1_at		Cit.11876.1.S1_s_at	Cit.12888.1.S1_s_at
Cit.11227.1.S1_s_at	Cit.3868.1.S1_s_at		Cit.12617.1.S1_at	Cit.8299.1.S1_at		Cit.11147.1.S1_s_at	Cit.23618.1.S1_s_at		Cit.11721.1.S1_s_at	Cit.6614.1.S1_s_at		Cit.11777.1.S1_s_at	Cit.17981.1.S1_s_at		Cit.11876.1.S1_s_at	Cit.24174.1.S1_s_at
Cit.11227.1.S1_s_at	Cit.6675.1.S1_at		Cit.12617.1.S1_at	Cit.8369.1.S1_s_at		Cit.11147.1.S1_s_at	Cit.24058.1.S1_s_at		Cit.11721.1.S1_s_at	Cit.6823.1.S1_s_at		Cit.11777.1.S1_s_at	Cit.1814.1.S1_s_at		Cit.11876.1.S1_s_at	Cit.28986.1.S1_x_at
Cit.11227.1.S1_s_at	Cit.851.1.S1_s_at		Cit.12617.1.S1_at	Cit.851.1.S1_s_at		Cit.11147.1.S1_s_at	Cit.24163.1.S1_s_at		Cit.11721.1.S1_s_at	Cit.6860.1.S1_at		Cit.11777.1.S1_s_at	Cit.18227.1.S1_at		Cit.11897.1.S1_s_at	Cit.14359.1.S1_at
Cit.11227.1.S1_s_at	Cit.92.1.S1_s_at		Cit.12617.1.S1_at	Cit.8600.1.S1_x_at		Cit.11147.1.S1_s_at	Cit.24331.1.S1_s_at		Cit.11721.1.S1_s_at	Cit.7008.1.S1_at		Cit.11777.1.S1_s_at	Cit.19543.1.S1_s_at		Cit.11897.1.S1_s_at	Cit.22075.1.S1_s_at
Cit.1134.1.S1_s_at	Cit.30085.1.S1_s_at		Cit.12617.1.S1_at	Cit.8637.1.S1_s_at		Cit.11147.1.S1_s_at	Cit.2712.1.S1_s_at		Cit.11721.1.S1_s_at	Cit.7081.1.S1_at		Cit.11777.1.S1_s_at	Cit.20562.1.S1_at		Cit.11897.1.S1_s_at	Cit.23510.1.S1_s_at
Cit.1134.1.S1_s_at	Cit.33248.1.S1_at		Cit.12617.1.S1_at	Cit.8671.1.S1_s_at		Cit.11147.1.S1_s_at	Cit.2932.1.S1_s_at		Cit.11721.1.S1_s_at	Cit.7121.1.S1_at		Cit.11777.1.S1_s_at	Cit.20834.1.S1_s_at		Cit.12183.1.S1_at	Cit.13065.1.S1_at
Cit.1134.1.S1_s_at	Cit.7196.1.S1_at		Cit.12617.1.S1_at	Cit.8696.1.S1_s_at		Cit.11147.1.S1_s_at	Cit.2945.1.S1_s_at		Cit.11721.1.S1_s_at	Cit.7369.1.S1_at		Cit.11777.1.S1_s_at	Cit.2130.1.S1_x_at		Cit.12183.1.S1_at	Cit.16692.1.S1_at
Cit.1134.1.S1_s_at	Cit.7918.1.S1_at		Cit.12617.1.S1_at	Cit.92.1.S1_s_at		Cit.11147.1.S1_s_at	Cit.29980.1.S1_at		Cit.11721.1.S1_s_at	Cit.7399.1.S1_at		Cit.11777.1.S1_s_at	Cit.21409.1.S1_at		Cit.12183.1.S1_at	Cit.27797.1.S1_s_at
Cit.1136.1.S1_s_at	Cit.12610.1.S1_s_at		Cit.12617.1.S1_at	Cit.9768.1.S1_s_at		Cit.11147.1.S1_s_at	Cit.3390.1.S1_at		Cit.11721.1.S1_s_at	Cit.7665.1.S1_s_at		Cit.11777.1.S1_s_at	Cit.21654.1.S1_s_at		Cit.12183.1.S1_at	Cit.28246.1.S1_at
Cit.1136.1.S1_s_at	Cit.14227.1.S1_at		Cit.12617.1.S1_at	Cit.9850.1.S1_s_at		Cit.11147.1.S1_s_at	Cit.3685.1.S1_s_at		Cit.11721.1.S1_s_at	Cit.7775.1.S1_at		Cit.11777.1.S1_s_at	Cit.21857.1.S1_at		Cit.12183.1.S1_at	Cit.28290.1.S1_at
Cit.1136.1.S1_s_at	Cit.15896.1.S1_at		Cit.12617.1.S1_at	Cit.9855.1.S1_s_at		Cit.11147.1.S1_s_at	Cit.3868.1.S1_s_at		Cit.11721.1.S1_s_at	Cit.7790.1.S1_at		Cit.11777.1.S1_s_at	Cit.23510.1.S1_s_at		Cit.12183.1.S1_at	Cit.28305.1.S1_at
Cit.1136.1.S1_s_at	Cit.1663.1.S1_at		Cit.12617.1.S1_s_at	Cit.12737.1.S1_s_at		Cit.11147.1.S1_s_at	Cit.6022.1.S1_at		Cit.11721.1.S1_s_at	Cit.7824.1.S1_at		Cit.11777.1.S1_s_at	Cit.23814.1.S1_s_at		Cit.12183.1.S1_at	Cit.31971.1.S1_at
Cit.1136.1.S1_s_at	Cit.22234.1.S1_s_at		Cit.12617.1.S1_s_at	Cit.12958.1.S1_s_at		Cit.11147.1.S1_s_at	Cit.6073.1.S1_s_at		Cit.11721.1.S1_s_at	Cit.821.1.S1_at		Cit.11777.1.S1_s_at	Cit.24771.1.S1_s_at		Cit.12183.1.S1_at	Cit.35955.1.S1_at
Cit.1136.1.S1_s_at	Cit.24570.1.S1_at		Cit.12617.1.S1_s_at	Cit.13305.1.S1_s_at		Cit.11147.1.S1_s_at	Cit.6675.1.S1_at		Cit.11721.1.S1_s_at	Cit.8671.1.S1_s_at		Cit.11777.1.S1_s_at	Cit.25285.1.S1_at		Cit.12183.1.S1_at	Cit.3949.1.S1_s_at
Cit.1136.1.S1_s_at	Cit.24570.1.S1_x_at		Cit.12617.1.S1_s_at	Cit.13717.1.S1_at		Cit.11147.1.S1_s_at	Cit.6792.1.S1_at		Cit.11721.1.S1_s_at	Cit.8721.1.S1_s_at		Cit.11777.1.S1_s_at	Cit.26686.1.S1_at		Cit.12183.1.S1_at	Cit.5511.1.S1_s_at
Cit.1136.1.S1_s_at	Cit.26340.1.S1_at		Cit.12617.1.S1_s_at	Cit.14437.1.S1_at		Cit.11147.1.S1_s_at	Cit.7299.1.S1_s_at		Cit.11721.1.S1_s_at	Cit.8722.1.S1_at		Cit.11777.1.S1_s_at	Cit.2933.1.S1_s_at		Cit.12183.1.S1_at	Cit.5512.1.S1_at
Cit.1136.1.S1_s_at	Cit.26667.1.S1_at		Cit.12617.1.S1_s_at	Cit.14622.1.S1_s_at		Cit.11147.1.S1_s_at	Cit.7606.1.S1_at		Cit.11721.1.S1_s_at	Cit.8823.1.S1_s_at		Cit.11777.1.S1_s_at	Cit.29348.1.S1_s_at		Cit.12183.1.S1_at	Cit.5987.1.S1_at
Cit.1136.1.S1_s_at	Cit.281.1.S1_x_at		Cit.12617.1.S1_s_at	Cit.14816.1.S1_s_at		Cit.11147.1.S1_s_at	Cit.8299.1.S1_at		Cit.11721.1.S1_s_at	Cit.9257.1.S1_s_at		Cit.11777.1.S1_s_at	Cit.29677.1.S1_s_at		Cit.12183.1.S1_at	Cit.7867.1.S1_s_at
Cit.1136.1.S1_s_at	Cit.2848.1.S1_at		Cit.12617.1.S1_s_at	Cit.15112.1.S1_s_at		Cit.11147.1.S1_s_at	Cit.851.1.S1_s_at		Cit.11721.1.S1_s_at	Cit.9555.1.S1_s_at		Cit.11777.1.S1_s_at	Cit.2976.1.S1_s_at		Cit.12382.1.S1_s_at	Cit.1290.1.S1_s_at
Cit.1136.1.S1_s_at	Cit.30950.1.S1_at		Cit.12617.1.S1_s_at	Cit.16843.1.S1_at		Cit.11147.1.S1_s_at	Cit.8564.1.S1_at		Cit.11721.1.S1_s_at	Cit.9750.1.S1_s_at		Cit.11777.1.S1_s_at	Cit.29935.1.S1_s_at		Cit.12382.1.S1_s_at	Cit.13250.1.S1_at
Cit.1136.1.S1_s_at	Cit.37302.1.S1_at		Cit.12617.1.S1_s_at	Cit.17915.1.S1_at		Cit.11221.1.S1_at	Cit.11230.1.S1_s_at		Cit.11777.1.S1_s_at	Cit.12663.1.S1_s_at		Cit.11777.1.S1_s_at	Cit.31124.1.S1_at		Cit.12382.1.S1_s_at	Cit.13290.1.S1_at
Cit.1136.1.S1_s_at	Cit.4858.1.S1_at		Cit.12617.1.S1_s_at	Cit.17986.1.S1_s_at		Cit.11221.1.S1_at	Cit.11901.1.S1_at		Cit.11777.1.S1_s_at	Cit.12883.1.S1_s_at		Cit.11777.1.S1_s_at	Cit.31314.1.S1_at		Cit.12382.1.S1_s_at	Cit.13815.1.S1_at
Cit.1136.1.S1_s_at	Cit.7068.1.S1_at		Cit.12617.1.S1_s_at	Cit.19801.1.S1_s_at		Cit.11221.1.S1_at	Cit.13456.1.S1_at		Cit.11777.1.S1_s_at	Cit.12922.1.S1_s_at		Cit.11777.1.S1_s_at	Cit.31493.1.S1_at		Cit.12382.1.S1_s_at	Cit.14354.1.S1_at
Cit.1136.1.S1_s_at	Cit.8671.1.S1_s_at		Cit.12617.1.S1_s_at	Cit.1988.1.S1_s_at		Cit.11221.1.S1_at	Cit.21243.1.S1_s_at		Cit.11777.1.S1_s_at	Cit.13050.1.S1_at		Cit.11777.1.S1_s_at	Cit.3184.1.S1_s_at		Cit.12382.1.S1_s_at	Cit.14575.1.S1_at
Cit.11405.1.S1_s_at	Cit.13437.1.S1_s_at		Cit.12617.1.S1_s_at	Cit.2002.1.S1_s_at		Cit.11221.1.S1_at	Cit.38913.1.S1_s_at		Cit.11777.1.S1_s_at	Cit.13050.1.S1_s_at		Cit.11777.1.S1_s_at	Cit.3218.1.S1_at		Cit.12382.1.S1_s_at	Cit.1645.1.S1_s_at
Cit.11405.1.S1_s_at	Cit.14406.1.S1_at		Cit.12617.1.S1_s_at	Cit.20071.1.S1_s_at		Cit.11221.1.S1_s_at	Cit.11230.1.S1_s_at		Cit.11777.1.S1_s_at	Cit.13229.1.S1_at		Cit.11777.1.S1_s_at	Cit.3426.1.S1_s_at		Cit.12382.1.S1_s_at	Cit.17356.1.S1_s_at
Cit.11405.1.S1_s_at	Cit.21087.1.S1_s_at		Cit.12617.1.S1_s_at	Cit.21008.1.S1_at		Cit.11221.1.S1_s_at	Cit.11736.1.S1_s_at		Cit.11777.1.S1_s_at	Cit.13415.1.S1_at		Cit.11777.1.S1_s_at	Cit.35863.1.S1_at		Cit.12382.1.S1_s_at	Cit.19428.1.S1_x_at
Cit.11405.1.S1_s_at	Cit.9504.1.S1_s_at		Cit.12617.1.S1_s_at	Cit.21139.1.S1_s_at		Cit.11221.1.S1_s_at	Cit.13717.1.S1_at		Cit.11777.1.S1_s_at	Cit.14256.1.S1_at		Cit.11777.1.S1_s_at	Cit.4135.1.S1_s_at		Cit.12382.1.S1_s_at	Cit.19564.1.S1_at
Cit.1182.1.S1_s_at	Cit.12499.1.S1_at		Cit.12617.1.S1_s_at	Cit.22278.1.S1_s_at		Cit.11221.1.S1_s_at	Cit.2804.1.S1_s_at		Cit.11777.1.S1_s_at	Cit.14612.1.S1_s_at		Cit.11777.1.S1_s_at	Cit.4553.1.S1_s_at		Cit.12382.1.S1_s_at	Cit.20745.1.S1_s_at
Cit.1182.1.S1_s_at	Cit.14715.1.S1_s_at		Cit.12617.1.S1_s_at	Cit.22527.1.S1_s_at		Cit.11327.1.S1_s_at	Cit.11408.1.S1_s_at		Cit.11777.1.S1_s_at	Cit.14768.1.S1_at		Cit.11777.1.S1_s_at	Cit.5440.1.S1_s_at		Cit.12382.1.S1_s_at	Cit.20816.1.S1_at
Cit.1182.1.S1_s_at	Cit.15257.1.S1_at		Cit.12617.1.S1_s_at	Cit.23470.1.S1_s_at		Cit.11327.1.S1_s_at	Cit.12210.1.S1_at		Cit.11777.1.S1_s_at	Cit.14989.1.S1_at		Cit.11777.1.S1_s_at	Cit.6152.1.S1_at		Cit.12382.1.S1_s_at	Cit.20929.1.S1_at
Cit.1182.1.S1_s_at	Cit.1645.1.S1_s_at		Cit.12617.1.S1_s_at	Cit.23756.1.S1_s_at		Cit.11327.1.S1_s_at	Cit.13017.1.S1_at		Cit.11777.1.S1_s_at	Cit.15402.1.S1_at		Cit.11777.1.S1_s_at	Cit.6942.1.S1_at		Cit.12382.1.S1_s_at	Cit.23065.1.S1_s_at
Cit.1182.1.S1_s_at	Cit.1925.1.S1_s_at		Cit.12617.1.S1_s_at	Cit.23965.1.S1_at		Cit.11327.1.S1_s_at	Cit.14852.1.S1_s_at		Cit.11777.1.S1_s_at	Cit.1592.1.S1_s_at		Cit.11777.1.S1_s_at	Cit.8829.1.S1_at		Cit.12382.1.S1_s_at	Cit.2934.1.S1_x_at
Cit.1182.1.S1_s_at	Cit.19708.1.S1_s_at		Cit.12617.1.S1_s_at	Cit.24163.1.S1_s_at		Cit.11327.1.S1_s_at	Cit.15020.1.S1_at		Cit.11777.1.S1_s_at	Cit.17981.1.S1_at		Cit.11777.1.S1_s_at	Cit.8850.1.S1_s_at		Cit.12382.1.S1_s_at	Cit.29374.1.S1_s_at
Cit.1182.1.S1_s_at	Cit.20562.1.S1_at		Cit.12617.1.S1_s_at	Cit.24415.1.S1_at		Cit.11327.1.S1_s_at	Cit.17110.1.S1_s_at		Cit.11777.1.S1_s_at	Cit.17981.1.S1_s_at		Cit.11777.1.S1_s_at	Cit.9769.1.S1_x_at		Cit.12382.1.S1_s_at	Cit.2984.1.S1_s_at
Cit.1182.1.S1_s_at	Cit.20615.1.S1_at		Cit.12617.1.S1_s_at	Cit.25019.1.S1_s_at		Cit.11327.1.S1_s_at	Cit.17526.1.S1_at		Cit.11777.1.S1_s_at	Cit.1814.1.S1_s_at		Cit.1194.1.S1_s_at	Cit.13955.1.S1_at		Cit.12382.1.S1_s_at	Cit.2985.1.S1_s_at
Cit.1182.1.S1_s_at	Cit.20929.1.S1_at		Cit.12617.1.S1_s_at	Cit.26540.1.S1_at		Cit.11327.1.S1_s_at	Cit.1951.1.S1_x_at		Cit.11777.1.S1_s_at	Cit.18227.1.S1_at		Cit.1194.1.S1_s_at	Cit.15396.1.S1_s_at		Cit.12382.1.S1_s_at	Cit.30797.1.S1_at
Cit.1182.1.S1_s_at	Cit.22988.1.S1_s_at		Cit.12617.1.S1_s_at	Cit.28800.1.S1_x_at		Cit.11327.1.S1_s_at	Cit.20831.1.S1_s_at		Cit.11777.1.S1_s_at	Cit.19543.1.S1_s_at		Cit.1194.1.S1_s_at	Cit.16360.1.S1_at		Cit.12382.1.S1_s_at	Cit.30880.1.S1_at
Cit.1182.1.S1_s_at	Cit.23308.1.S1_s_at		Cit.12617.1.S1_s_at	Cit.29566.1.S1_s_at		Cit.11327.1.S1_s_at	Cit.21547.1.S1_s_at		Cit.11777.1.S1_s_at	Cit.20562.1.S1_at		Cit.1194.1.S1_s_at	Cit.19872.1.S1_s_at		Cit.12382.1.S1_s_at	Cit.3292.1.S1_at
Cit.1182.1.S1_s_at	Cit.2432.1.S1_s_at		Cit.12617.1.S1_s_at	Cit.30238.1.S1_at		Cit.11327.1.S1_s_at	Cit.23842.1.S1_s_at		Cit.11777.1.S1_s_at	Cit.20834.1.S1_s_at		Cit.1194.1.S1_s_at	Cit.23101.1.S1_s_at		Cit.12382.1.S1_s_at	Cit.3826.1.S1_at
Cit.1182.1.S1_s_at	Cit.2602.1.S1_at		Cit.12617.1.S1_s_at	Cit.31542.1.S1_at		Cit.11327.1.S1_s_at	Cit.26667.1.S1_at		Cit.11777.1.S1_s_at	Cit.2130.1.S1_x_at		Cit.1194.1.S1_s_at	Cit.25424.1.S1_at		Cit.12382.1.S1_s_at	Cit.3982.1.S1_at
Cit.1182.1.S1_s_at	Cit.2639.1.S1_s_at		Cit.12617.1.S1_s_at	Cit.326.1.S1_s_at		Cit.11327.1.S1_s_at	Cit.26896.1.S1_s_at		Cit.11777.1.S1_s_at	Cit.21409.1.S1_at		Cit.1194.1.S1_s_at	Cit.25717.1.S1_at		Cit.12382.1.S1_s_at	Cit.5275.1.S1_s_at
Cit.1182.1.S1_s_at	Cit.4148.1.S1_at		Cit.12617.1.S1_s_at	Cit.3868.1.S1_s_at		Cit.11327.1.S1_s_at	Cit.2704.1.S1_s_at		Cit.11777.1.S1_s_at	Cit.21654.1.S1_s_at		Cit.1194.1.S1_s_at	Cit.26263.1.S1_at		Cit.12382.1.S1_s_at	Cit.5589.1.S1_at
Cit.1182.1.S1_s_at	Cit.8822.1.S1_s_at		Cit.12617.1.S1_s_at	Cit.4287.1.S1_s_at		Cit.11327.1.S1_s_at	Cit.2753.1.S1_s_at		Cit.11777.1.S1_s_at	Cit.21857.1.S1_at		Cit.1194.1.S1_s_at	Cit.27085.1.S1_s_at		Cit.12382.1.S1_s_at	Cit.7432.1.S1_at
Cit.11898.1.S1_at	Cit.11933.1.S1_s_at		Cit.12617.1.S1_s_at	Cit.4529.1.S1_s_at		Cit.11327.1.S1_s_at	Cit.28261.1.S1_s_at		Cit.11777.1.S1_s_at	Cit.23510.1.S1_s_at		Cit.1194.1.S1_s_at	Cit.4303.1.S1_at		Cit.12452.1.S1_at	Cit.12568.1.S1_at
Cit.11898.1.S1_at	Cit.1203.1.S1_s_at		Cit.12617.1.S1_s_at	Cit.5132.1.S1_at		Cit.11327.1.S1_s_at	Cit.28621.1.S1_at		Cit.11777.1.S1_s_at	Cit.23814.1.S1_s_at		Cit.1194.1.S1_s_at	Cit.4516.1.S1_s_at		Cit.12452.1.S1_at	Cit.13164.1.S1_at
Cit.11898.1.S1_at	Cit.12178.1.S1_s_at		Cit.12617.1.S1_s_at	Cit.6073.1.S1_s_at		Cit.11327.1.S1_s_at	Cit.28881.1.S1_s_at		Cit.11777.1.S1_s_at	Cit.24771.1.S1_s_at		Cit.1194.1.S1_s_at	Cit.5767.1.S1_at		Cit.12452.1.S1_at	Cit.13182.1.S1_s_at
Cit.11898.1.S1_at	Cit.12272.1.S1_s_at		Cit.12617.1.S1_s_at	Cit.6675.1.S1_at		Cit.11327.1.S1_s_at	Cit.31216.1.S1_at		Cit.11777.1.S1_s_at	Cit.25285.1.S1_at		Cit.1194.1.S1_s_at	Cit.9707.1.S1_at		Cit.12452.1.S1_at	Cit.13249.1.S1_at
Cit.11898.1.S1_at	Cit.12435.1.S1_s_at		Cit.12617.1.S1_s_at	Cit.7045.1.S1_at		Cit.11327.1.S1_s_at	Cit.3339.1.S1_at		Cit.11777.1.S1_s_at	Cit.26686.1.S1_at		Cit.12140.1.S1_at	Cit.2511.1.S1_at		Cit.12452.1.S1_at	Cit.13311.1.S1_at
Cit.11898.1.S1_at	Cit.12452.1.S1_at		Cit.12617.1.S1_s_at	Cit.851.1.S1_s_at		Cit.11327.1.S1_s_at	Cit.3558.1.S1_at		Cit.11777.1.S1_s_at	Cit.2933.1.S1_s_at		Cit.12140.1.S1_at	Cit.2512.1.S1_s_at		Cit.12452.1.S1_at	Cit.13387.1.S1_at
Cit.11898.1.S1_at	Cit.12568.1.S1_at		Cit.12617.1.S1_s_at	Cit.8908.1.S1_s_at		Cit.11327.1.S1_s_at	Cit.38265.1.S1_at		Cit.11777.1.S1_s_at	Cit.29348.1.S1_s_at		Cit.12140.1.S1_at	Cit.26363.1.S1_at		Cit.12452.1.S1_at	Cit.13692.1.S1_at
Cit.11898.1.S1_at	Cit.12571.1.S1_s_at		Cit.12960.1.S1_s_at	Cit.2269.1.S1_s_at		Cit.11327.1.S1_s_at	Cit.4216.1.S1_s_at		Cit.11777.1.S1_s_at	Cit.29677.1.S1_s_at		Cit.1219.1.S1_at	Cit.12272.1.S1_s_at		Cit.12452.1.S1_at	Cit.13754.1.S1_s_at
Cit.11898.1.S1_at	Cit.12610.1.S1_s_at		Cit.13017.1.S1_at	Cit.13017.1.S1_s_at		Cit.11327.1.S1_s_at	Cit.4221.1.S1_at		Cit.11777.1.S1_s_at	Cit.2976.1.S1_s_at		Cit.1219.1.S1_at	Cit.12568.1.S1_at		Cit.12452.1.S1_at	Cit.13858.1.S1_s_at
Cit.11898.1.S1_at	Cit.12617.1.S1_at		Cit.13017.1.S1_at	Cit.13023.1.S1_at		Cit.11327.1.S1_s_at	Cit.4695.1.S1_at		Cit.11777.1.S1_s_at	Cit.29935.1.S1_s_at		Cit.1219.1.S1_at	Cit.13311.1.S1_at		Cit.12452.1.S1_at	Cit.13896.1.S1_s_at
Cit.11898.1.S1_at	Cit.12821.1.S1_s_at		Cit.13017.1.S1_at	Cit.13053.1.S1_at		Cit.11327.1.S1_s_at	Cit.5383.1.S1_at		Cit.11777.1.S1_s_at	Cit.31124.1.S1_at		Cit.1219.1.S1_at	Cit.13808.1.S1_s_at		Cit.12452.1.S1_at	Cit.14030.1.S1_s_at
Cit.11898.1.S1_at	Cit.13017.1.S1_at		Cit.13017.1.S1_at	Cit.13249.1.S1_at		Cit.11327.1.S1_s_at	Cit.5936.1.S1_at		Cit.11777.1.S1_s_at	Cit.31314.1.S1_at		Cit.1219.1.S1_at	Cit.13927.1.S1_at		Cit.12452.1.S1_at	Cit.14122.1.S1_at
Cit.11898.1.S1_at	Cit.13023.1.S1_at		Cit.13017.1.S1_at	Cit.13311.1.S1_at		Cit.11327.1.S1_s_at	Cit.6696.1.S1_at		Cit.11777.1.S1_s_at	Cit.31493.1.S1_at		Cit.1219.1.S1_at	Cit.15400.1.S1_at		Cit.12452.1.S1_at	Cit.14378.1.S1_s_at
Cit.11898.1.S1_at	Cit.13173.1.S1_s_at		Cit.13017.1.S1_at	Cit.13387.1.S1_at		Cit.11327.1.S1_s_at	Cit.6823.1.S1_s_at		Cit.11777.1.S1_s_at	Cit.3184.1.S1_s_at		Cit.1219.1.S1_at	Cit.15483.1.S1_s_at		Cit.12452.1.S1_at	Cit.14583.1.S1_s_at
Cit.11898.1.S1_at	Cit.13245.1.S1_at		Cit.13017.1.S1_at	Cit.13692.1.S1_at		Cit.11327.1.S1_s_at	Cit.7665.1.S1_s_at		Cit.11777.1.S1_s_at	Cit.3218.1.S1_at		Cit.1219.1.S1_at	Cit.15631.1.S1_at		Cit.12452.1.S1_at	Cit.14649.1.S1_at
Cit.11898.1.S1_at	Cit.13249.1.S1_at		Cit.13017.1.S1_at	Cit.13715.1.S1_at		Cit.11327.1.S1_s_at	Cit.7775.1.S1_at		Cit.11777.1.S1_s_at	Cit.3426.1.S1_s_at		Cit.1219.1.S1_at	Cit.15886.1.S1_at		Cit.12452.1.S1_at	Cit.15289.1.S1_at
Cit.11898.1.S1_at	Cit.13305.1.S1_s_at		Cit.13017.1.S1_at	Cit.13732.1.S1_at		Cit.11327.1.S1_s_at	Cit.8722.1.S1_at		Cit.11777.1.S1_s_at	Cit.35863.1.S1_at		Cit.1219.1.S1_at	Cit.16093.1.S1_at		Cit.12452.1.S1_at	Cit.15306.1.S1_at
Cit.11898.1.S1_at	Cit.13311.1.S1_at		Cit.13017.1.S1_at	Cit.13808.1.S1_s_at		Cit.11327.1.S1_s_at	Cit.8823.1.S1_s_at		Cit.11777.1.S1_s_at	Cit.4135.1.S1_s_at		Cit.1219.1.S1_at	Cit.16922.1.S1_s_at		Cit.12452.1.S1_at	Cit.15345.1.S1_at
Cit.11898.1.S1_at	Cit.13387.1.S1_at		Cit.13017.1.S1_at	Cit.13832.1.S1_s_at		Cit.11335.1.S1_at	Cit.12789.1.S1_s_at		Cit.11777.1.S1_s_at	Cit.4553.1.S1_s_at		Cit.1219.1.S1_at	Cit.17888.1.S1_s_at		Cit.12452.1.S1_at	Cit.15400.1.S1_at
Cit.11898.1.S1_at	Cit.13410.1.S1_s_at		Cit.13017.1.S1_at	Cit.13858.1.S1_s_at		Cit.11335.1.S1_at	Cit.13437.1.S1_s_at		Cit.11777.1.S1_s_at	Cit.5440.1.S1_s_at		Cit.1219.1.S1_at	Cit.19727.1.S1_x_at		Cit.12452.1.S1_at	Cit.15400.1.S1_s_at
Cit.11898.1.S1_at	Cit.13692.1.S1_at		Cit.13017.1.S1_at	Cit.13868.1.S1_at		Cit.11335.1.S1_at	Cit.17561.1.S1_s_at		Cit.11777.1.S1_s_at	Cit.6152.1.S1_at		Cit.1219.1.S1_at	Cit.23780.1.S1_s_at		Cit.12452.1.S1_at	Cit.15401.1.S1_s_at
Cit.11898.1.S1_at	Cit.13715.1.S1_at		Cit.13017.1.S1_at	Cit.13896.1.S1_s_at		Cit.11335.1.S1_at	Cit.33707.1.S1_at		Cit.11777.1.S1_s_at	Cit.6942.1.S1_at		Cit.1219.1.S1_at	Cit.24487.1.S1_s_at		Cit.12452.1.S1_at	Cit.15596.1.S1_at
Cit.11898.1.S1_at	Cit.13754.1.S1_s_at		Cit.13017.1.S1_at	Cit.13927.1.S1_at		Cit.11459.1.S1_s_at	Cit.11460.1.S1_at		Cit.11777.1.S1_s_at	Cit.8829.1.S1_at		Cit.1219.1.S1_at	Cit.25528.1.S1_at		Cit.12452.1.S1_at	Cit.15680.1.S1_s_at
Cit.11898.1.S1_at	Cit.13832.1.S1_s_at		Cit.13017.1.S1_at	Cit.14050.1.S1_at		Cit.11459.1.S1_s_at	Cit.11930.1.S1_s_at		Cit.11777.1.S1_s_at	Cit.8850.1.S1_s_at		Cit.1219.1.S1_at	Cit.26400.1.S1_s_at		Cit.12452.1.S1_at	Cit.1587.1.S1_s_at
Cit.11898.1.S1_at	Cit.13858.1.S1_s_at		Cit.13017.1.S1_at	Cit.14122.1.S1_at		Cit.11459.1.S1_s_at	Cit.12888.1.S1_s_at		Cit.11777.1.S1_s_at	Cit.9769.1.S1_x_at		Cit.1219.1.S1_at	Cit.27962.1.S1_at		Cit.12452.1.S1_at	Cit.1589.1.S1_s_at
Cit.11898.1.S1_at	Cit.13894.1.S1_at		Cit.13017.1.S1_at	Cit.14576.1.S1_s_at		Cit.11459.1.S1_s_at	Cit.13128.1.S1_s_at		Cit.11857.1.S1_s_at	Cit.20816.1.S1_at		Cit.1219.1.S1_at	Cit.3488.1.S1_s_at		Cit.12452.1.S1_at	Cit.15951.1.S1_at
Cit.11898.1.S1_at	Cit.13896.1.S1_s_at		Cit.13017.1.S1_at	Cit.14583.1.S1_s_at		Cit.11459.1.S1_s_at	Cit.1531.1.S1_s_at		Cit.11857.1.S1_s_at	Cit.21226.1.S1_s_at		Cit.1219.1.S1_at	Cit.4177.1.S1_at		Cit.12452.1.S1_at	Cit.16190.1.S1_at
Cit.11898.1.S1_at	Cit.13927.1.S1_at		Cit.13017.1.S1_at	Cit.14584.1.S1_at		Cit.11459.1.S1_s_at	Cit.16522.1.S1_at		Cit.11857.1.S1_s_at	Cit.28332.1.S1_at		Cit.1219.1.S1_at	Cit.4322.1.S1_s_at		Cit.12452.1.S1_at	Cit.16634.1.S1_at
Cit.11898.1.S1_at	Cit.14030.1.S1_s_at		Cit.13017.1.S1_at	Cit.14601.1.S1_at		Cit.11459.1.S1_s_at	Cit.16636.1.S1_at		Cit.11857.1.S1_s_at	Cit.3587.1.S1_s_at		Cit.1219.1.S1_at	Cit.4619.1.S1_s_at		Cit.12452.1.S1_at	Cit.17200.1.S1_at
Cit.11898.1.S1_at	Cit.14050.1.S1_at		Cit.13017.1.S1_at	Cit.14649.1.S1_at		Cit.11459.1.S1_s_at	Cit.17133.1.S1_s_at		Cit.11857.1.S1_s_at	Cit.3826.1.S1_at		Cit.1219.1.S1_at	Cit.6055.1.S1_at		Cit.12452.1.S1_at	Cit.17888.1.S1_s_at
Cit.11898.1.S1_at	Cit.14122.1.S1_at		Cit.13017.1.S1_at	Cit.14813.1.S1_s_at		Cit.11459.1.S1_s_at	Cit.1790.1.S1_s_at		Cit.11857.1.S1_s_at	Cit.3982.1.S1_at		Cit.1219.1.S1_at	Cit.6529.1.S1_at		Cit.12452.1.S1_at	Cit.18076.1.S1_s_at
Cit.11898.1.S1_at	Cit.14266.1.S1_at		Cit.13017.1.S1_at	Cit.14852.1.S1_s_at		Cit.11459.1.S1_s_at	Cit.21787.1.S1_at		Cit.11857.1.S1_s_at	Cit.5658.1.S1_at		Cit.1219.1.S1_at	Cit.6623.1.S1_at		Cit.12452.1.S1_at	Cit.18406.1.S1_s_at
Cit.11898.1.S1_at	Cit.14284.1.S1_s_at		Cit.13017.1.S1_at	Cit.15020.1.S1_at		Cit.11459.1.S1_s_at	Cit.2511.1.S1_at		Cit.11857.1.S1_s_at	Cit.7680.1.S1_at		Cit.1219.1.S1_at	Cit.6670.1.S1_at		Cit.12452.1.S1_at	Cit.19385.1.S1_s_at
Cit.11898.1.S1_at	Cit.14378.1.S1_s_at		Cit.13017.1.S1_at	Cit.15228.1.S1_at		Cit.11459.1.S1_s_at	Cit.2512.1.S1_s_at		Cit.11918.1.S1_at	Cit.11918.1.S1_x_at		Cit.1219.1.S1_at	Cit.7255.1.S1_at		Cit.12452.1.S1_at	Cit.19454.1.S1_x_at
Cit.11898.1.S1_at	Cit.14463.1.S1_at		Cit.13017.1.S1_at	Cit.15289.1.S1_at		Cit.11459.1.S1_s_at	Cit.28147.1.S1_at		Cit.11918.1.S1_at	Cit.11970.1.S1_at		Cit.1219.1.S1_at	Cit.7651.1.S1_at		Cit.12452.1.S1_at	Cit.19727.1.S1_s_at
Cit.11898.1.S1_at	Cit.14522.1.S1_at		Cit.13017.1.S1_at	Cit.15306.1.S1_at		Cit.11459.1.S1_s_at	Cit.29424.1.S1_at		Cit.11918.1.S1_at	Cit.17265.1.S1_at		Cit.1219.1.S1_at	Cit.7775.1.S1_at		Cit.12452.1.S1_at	Cit.19727.1.S1_x_at
Cit.11898.1.S1_at	Cit.14576.1.S1_s_at		Cit.13017.1.S1_at	Cit.15345.1.S1_at		Cit.11459.1.S1_s_at	Cit.31133.1.S1_at		Cit.11918.1.S1_x_at	Cit.11970.1.S1_at		Cit.1219.1.S1_at	Cit.9594.1.S1_s_at		Cit.12452.1.S1_at	Cit.20012.1.S1_s_at
Cit.11898.1.S1_at	Cit.14583.1.S1_s_at		Cit.13017.1.S1_at	Cit.15400.1.S1_at		Cit.11459.1.S1_s_at	Cit.4958.1.S1_at		Cit.11918.1.S1_x_at	Cit.17265.1.S1_at		Cit.1219.1.S1_s_at	Cit.12617.1.S1_s_at		Cit.12452.1.S1_at	Cit.2002.1.S1_s_at
Cit.11898.1.S1_at	Cit.14584.1.S1_at		Cit.13017.1.S1_at	Cit.15400.1.S1_s_at		Cit.11459.1.S1_s_at	Cit.5884.1.S1_at		Cit.11918.1.S1_x_at	Cit.28009.1.S1_at		Cit.1219.1.S1_s_at	Cit.12958.1.S1_s_at		Cit.12452.1.S1_at	Cit.20336.1.S1_at
Cit.11898.1.S1_at	Cit.14649.1.S1_at		Cit.13017.1.S1_at	Cit.15573.1.S1_at		Cit.11459.1.S1_s_at	Cit.6535.1.S1_at		Cit.1194.1.S1_s_at	Cit.13955.1.S1_at		Cit.1219.1.S1_s_at	Cit.13305.1.S1_s_at		Cit.12452.1.S1_at	Cit.21079.1.S1_s_at
Cit.11898.1.S1_at	Cit.14698.1.S1_at		Cit.13017.1.S1_at	Cit.15596.1.S1_at		Cit.11459.1.S1_s_at	Cit.7138.1.S1_at		Cit.1194.1.S1_s_at	Cit.15396.1.S1_s_at		Cit.1219.1.S1_s_at	Cit.13643.1.S1_at		Cit.12452.1.S1_at	Cit.21559.1.S1_s_at
Cit.11898.1.S1_at	Cit.14813.1.S1_s_at		Cit.13017.1.S1_at	Cit.15625.1.S1_at		Cit.11459.1.S1_s_at	Cit.7952.1.S1_at		Cit.1194.1.S1_s_at	Cit.16360.1.S1_at		Cit.1219.1.S1_s_at	Cit.13717.1.S1_at		Cit.12452.1.S1_at	Cit.2233.1.S1_s_at
Cit.11898.1.S1_at	Cit.14865.1.S1_at		Cit.13017.1.S1_at	Cit.15680.1.S1_s_at		Cit.11459.1.S1_s_at	Cit.8446.1.S1_s_at		Cit.1194.1.S1_s_at	Cit.19872.1.S1_s_at		Cit.1219.1.S1_s_at	Cit.13754.1.S1_s_at		Cit.12452.1.S1_at	Cit.22379.1.S1_at
Cit.11898.1.S1_at	Cit.14886.1.S1_s_at		Cit.13017.1.S1_at	Cit.15707.1.S1_at		Cit.11459.1.S1_s_at	Cit.9325.1.S1_s_at		Cit.1194.1.S1_s_at	Cit.23101.1.S1_s_at		Cit.1219.1.S1_s_at	Cit.1385.1.S1_s_at		Cit.12452.1.S1_at	Cit.22469.1.S1_s_at
Cit.11898.1.S1_at	Cit.15020.1.S1_at		Cit.13017.1.S1_at	Cit.15886.1.S1_at		Cit.11459.1.S1_s_at	Cit.9424.1.S1_s_at		Cit.1194.1.S1_s_at	Cit.25424.1.S1_at		Cit.1219.1.S1_s_at	Cit.13894.1.S1_at		Cit.12452.1.S1_at	Cit.22679.1.S1_s_at
Cit.11898.1.S1_at	Cit.15049.1.S1_at		Cit.13017.1.S1_at	Cit.16016.1.S1_at		Cit.11459.1.S1_s_at	Cit.9684.1.S1_s_at		Cit.1194.1.S1_s_at	Cit.25717.1.S1_at		Cit.1219.1.S1_s_at	Cit.1390.1.S1_s_at		Cit.12452.1.S1_at	Cit.2269.1.S1_s_at
Cit.11898.1.S1_at	Cit.15144.1.S1_s_at		Cit.13017.1.S1_at	Cit.16033.1.S1_at		Cit.11460.1.S1_at	Cit.11930.1.S1_s_at		Cit.1194.1.S1_s_at	Cit.26263.1.S1_at		Cit.1219.1.S1_s_at	Cit.14030.1.S1_s_at		Cit.12452.1.S1_at	Cit.23097.1.S1_s_at
Cit.11898.1.S1_at	Cit.15228.1.S1_at		Cit.13017.1.S1_at	Cit.16035.1.S1_at		Cit.11460.1.S1_at	Cit.12888.1.S1_s_at		Cit.1194.1.S1_s_at	Cit.27085.1.S1_s_at		Cit.1219.1.S1_s_at	Cit.14437.1.S1_at		Cit.12452.1.S1_at	Cit.23223.1.S1_s_at
Cit.11898.1.S1_at	Cit.15288.1.S1_at		Cit.13017.1.S1_at	Cit.16093.1.S1_at		Cit.11460.1.S1_at	Cit.14615.1.S1_at		Cit.1194.1.S1_s_at	Cit.4303.1.S1_at		Cit.1219.1.S1_s_at	Cit.14622.1.S1_s_at		Cit.12452.1.S1_at	Cit.24062.1.S1_s_at
Cit.11898.1.S1_at	Cit.15289.1.S1_at		Cit.13017.1.S1_at	Cit.16318.1.S1_at		Cit.11460.1.S1_at	Cit.1531.1.S1_s_at		Cit.1194.1.S1_s_at	Cit.4516.1.S1_s_at		Cit.1219.1.S1_s_at	Cit.15144.1.S1_s_at		Cit.12452.1.S1_at	Cit.24948.1.S1_s_at
Cit.11898.1.S1_at	Cit.15306.1.S1_at		Cit.13017.1.S1_at	Cit.16551.1.S1_at		Cit.11460.1.S1_at	Cit.16522.1.S1_at		Cit.1194.1.S1_s_at	Cit.5767.1.S1_at		Cit.1219.1.S1_s_at	Cit.15288.1.S1_at		Cit.12452.1.S1_at	Cit.25314.1.S1_s_at
Cit.11898.1.S1_at	Cit.15345.1.S1_at		Cit.13017.1.S1_at	Cit.16634.1.S1_at		Cit.11460.1.S1_at	Cit.17133.1.S1_s_at		Cit.1194.1.S1_s_at	Cit.9707.1.S1_at		Cit.1219.1.S1_s_at	Cit.1662.1.S1_s_at		Cit.12452.1.S1_at	Cit.2533.1.S1_s_at
Cit.11898.1.S1_at	Cit.15373.1.S1_at		Cit.13017.1.S1_at	Cit.1688.1.S1_s_at		Cit.11460.1.S1_at	Cit.17265.1.S1_at		Cit.12159.1.S1_at	Cit.28315.1.S1_s_at		Cit.1219.1.S1_s_at	Cit.16843.1.S1_at		Cit.12452.1.S1_at	Cit.25753.1.S1_at
Cit.11898.1.S1_at	Cit.15400.1.S1_at		Cit.13017.1.S1_at	Cit.17071.1.S1_s_at		Cit.11460.1.S1_at	Cit.1790.1.S1_s_at		Cit.12159.1.S1_at	Cit.31554.1.S1_at		Cit.1219.1.S1_s_at	Cit.17915.1.S1_at		Cit.12452.1.S1_at	Cit.26012.1.S1_at
Cit.11898.1.S1_at	Cit.15400.1.S1_s_at		Cit.13017.1.S1_at	Cit.17110.1.S1_s_at		Cit.11460.1.S1_at	Cit.30647.1.S1_s_at		Cit.12159.1.S1_at	Cit.3218.1.S1_at		Cit.1219.1.S1_s_at	Cit.17919.1.S1_s_at		Cit.12452.1.S1_at	Cit.26191.1.S1_at
Cit.11898.1.S1_at	Cit.15401.1.S1_s_at		Cit.13017.1.S1_at	Cit.17200.1.S1_at		Cit.11460.1.S1_at	Cit.33248.1.S1_at		Cit.12482.1.S1_s_at	Cit.17835.1.S1_s_at		Cit.1219.1.S1_s_at	Cit.18406.1.S1_s_at		Cit.12452.1.S1_at	Cit.26320.1.S1_s_at
Cit.11898.1.S1_at	Cit.15524.1.S1_s_at		Cit.13017.1.S1_at	Cit.17508.1.S1_at		Cit.11460.1.S1_at	Cit.39003.1.S1_s_at		Cit.125.1.S1_s_at	Cit.21374.1.S1_at		Cit.1219.1.S1_s_at	Cit.1865.1.S1_s_at		Cit.12452.1.S1_at	Cit.26354.1.S1_s_at
Cit.11898.1.S1_at	Cit.15573.1.S1_at		Cit.13017.1.S1_at	Cit.1751.1.S1_s_at		Cit.11460.1.S1_at	Cit.6535.1.S1_at		Cit.12691.1.S1_s_at	Cit.14170.1.S1_at		Cit.1219.1.S1_s_at	Cit.19727.1.S1_s_at		Cit.12452.1.S1_at	Cit.26400.1.S1_s_at
Cit.11898.1.S1_at	Cit.15596.1.S1_at		Cit.13017.1.S1_at	Cit.17526.1.S1_at		Cit.11460.1.S1_at	Cit.7138.1.S1_at		Cit.12691.1.S1_s_at	Cit.15483.1.S1_s_at		Cit.1219.1.S1_s_at	Cit.19801.1.S1_s_at		Cit.12452.1.S1_at	Cit.26969.1.S1_s_at
Cit.11898.1.S1_at	Cit.15680.1.S1_s_at		Cit.13017.1.S1_at	Cit.17888.1.S1_s_at		Cit.11460.1.S1_at	Cit.7952.1.S1_at		Cit.12691.1.S1_s_at	Cit.21982.1.S1_at		Cit.1219.1.S1_s_at	Cit.1988.1.S1_s_at		Cit.12452.1.S1_at	Cit.27330.1.S1_at
Cit.11898.1.S1_at	Cit.15705.1.S1_at		Cit.13017.1.S1_at	Cit.17889.1.S1_s_at		Cit.11460.1.S1_at	Cit.9424.1.S1_s_at		Cit.12691.1.S1_s_at	Cit.23811.1.S1_at		Cit.1219.1.S1_s_at	Cit.2002.1.S1_s_at		Cit.12452.1.S1_at	Cit.27962.1.S1_at
Cit.11898.1.S1_at	Cit.15886.1.S1_at		Cit.13017.1.S1_at	Cit.18076.1.S1_at		Cit.11460.1.S1_at	Cit.9684.1.S1_s_at		Cit.12691.1.S1_s_at	Cit.24970.1.S1_s_at		Cit.1219.1.S1_s_at	Cit.22179.1.S1_s_at		Cit.12452.1.S1_at	Cit.28008.1.S1_at
Cit.11898.1.S1_at	Cit.1589.1.S1_s_at		Cit.13017.1.S1_at	Cit.18076.1.S1_s_at		Cit.115.1.S1_x_at	Cit.25436.1.S1_s_at		Cit.12691.1.S1_s_at	Cit.5582.1.S1_at		Cit.1219.1.S1_s_at	Cit.22527.1.S1_s_at		Cit.12452.1.S1_at	Cit.281.1.S1_x_at
Cit.11898.1.S1_at	Cit.15896.1.S1_at		Cit.13017.1.S1_at	Cit.1907.1.S1_at		Cit.11571.1.S1_s_at	Cit.2063.1.S1_at		Cit.12888.1.S1_s_at	Cit.14764.1.S1_at		Cit.1219.1.S1_s_at	Cit.23618.1.S1_s_at		Cit.12452.1.S1_at	Cit.28270.1.S1_at
Cit.11898.1.S1_at	Cit.16016.1.S1_at		Cit.13017.1.S1_at	Cit.1923.1.S1_s_at		Cit.11577.1.S1_s_at	Cit.11755.1.S1_s_at		Cit.12888.1.S1_s_at	Cit.16024.1.S1_at		Cit.1219.1.S1_s_at	Cit.23965.1.S1_at		Cit.12452.1.S1_at	Cit.2846.1.S1_at
Cit.11898.1.S1_at	Cit.16033.1.S1_at		Cit.13017.1.S1_at	Cit.19454.1.S1_x_at		Cit.11577.1.S1_s_at	Cit.13165.1.S1_at		Cit.12888.1.S1_s_at	Cit.16522.1.S1_at		Cit.1219.1.S1_s_at	Cit.24163.1.S1_s_at		Cit.12452.1.S1_at	Cit.2932.1.S1_s_at
Cit.11898.1.S1_at	Cit.16035.1.S1_at		Cit.13017.1.S1_at	Cit.19471.1.S1_s_at		Cit.11577.1.S1_s_at	Cit.15189.1.S1_at		Cit.12888.1.S1_s_at	Cit.17981.1.S1_at		Cit.1219.1.S1_s_at	Cit.2932.1.S1_s_at		Cit.12452.1.S1_at	Cit.29323.1.S1_s_at
Cit.11898.1.S1_at	Cit.16093.1.S1_at		Cit.13017.1.S1_at	Cit.1951.1.S1_x_at		Cit.11577.1.S1_s_at	Cit.16403.1.S1_at		Cit.12888.1.S1_s_at	Cit.17981.1.S1_s_at		Cit.1219.1.S1_s_at	Cit.29609.1.S1_s_at		Cit.12452.1.S1_at	Cit.29520.1.S1_s_at
Cit.11898.1.S1_at	Cit.16136.1.S1_at		Cit.13017.1.S1_at	Cit.19520.1.S1_s_at		Cit.11577.1.S1_s_at	Cit.19728.1.S1_s_at		Cit.12888.1.S1_s_at	Cit.2467.1.S1_s_at		Cit.1219.1.S1_s_at	Cit.30238.1.S1_at		Cit.12452.1.S1_at	Cit.29852.1.S1_at
Cit.11898.1.S1_at	Cit.16318.1.S1_at		Cit.13017.1.S1_at	Cit.19727.1.S1_x_at		Cit.11577.1.S1_s_at	Cit.22099.1.S1_s_at		Cit.12888.1.S1_s_at	Cit.28986.1.S1_x_at		Cit.1219.1.S1_s_at	Cit.30540.1.S1_s_at		Cit.12452.1.S1_at	Cit.29866.1.S1_at
Cit.11898.1.S1_at	Cit.1633.1.S1_x_at		Cit.13017.1.S1_at	Cit.2001.1.S1_at		Cit.11577.1.S1_s_at	Cit.22244.1.S1_s_at		Cit.12888.1.S1_s_at	Cit.33248.1.S1_at		Cit.1219.1.S1_s_at	Cit.30875.1.S1_at		Cit.12452.1.S1_at	Cit.30473.1.S1_s_at
Cit.11898.1.S1_at	Cit.16634.1.S1_at		Cit.13017.1.S1_at	Cit.20012.1.S1_s_at		Cit.11577.1.S1_s_at	Cit.2254.1.S1_s_at		Cit.12888.1.S1_s_at	Cit.39003.1.S1_s_at		Cit.1219.1.S1_s_at	Cit.31521.1.S1_at		Cit.12452.1.S1_at	Cit.30521.1.S1_s_at
Cit.11898.1.S1_at	Cit.16873.1.S1_s_at		Cit.13017.1.S1_at	Cit.20315.1.S1_s_at		Cit.11577.1.S1_s_at	Cit.4611.1.S1_at		Cit.12888.1.S1_s_at	Cit.4047.1.S1_at		Cit.1219.1.S1_s_at	Cit.31542.1.S1_at		Cit.12452.1.S1_at	Cit.3080.1.S1_s_at
Cit.11898.1.S1_at	Cit.1688.1.S1_s_at		Cit.13017.1.S1_at	Cit.20336.1.S1_at		Cit.11577.1.S1_s_at	Cit.4688.1.S1_at		Cit.12888.1.S1_s_at	Cit.5120.1.S1_at		Cit.1219.1.S1_s_at	Cit.3390.1.S1_at		Cit.12452.1.S1_at	Cit.30875.1.S1_at
Cit.11898.1.S1_at	Cit.17071.1.S1_s_at		Cit.13017.1.S1_at	Cit.20405.1.S1_s_at		Cit.11577.1.S1_s_at	Cit.7610.1.S1_at		Cit.12888.1.S1_s_at	Cit.7952.1.S1_at		Cit.1219.1.S1_s_at	Cit.34966.1.S1_at		Cit.12452.1.S1_at	Cit.31194.1.S1_at
Cit.11898.1.S1_at	Cit.17200.1.S1_at		Cit.13017.1.S1_at	Cit.20495.1.S1_at		Cit.11577.1.S1_s_at	Cit.9466.1.S1_s_at		Cit.12888.1.S1_s_at	Cit.824.1.S1_s_at		Cit.1219.1.S1_s_at	Cit.3507.1.S1_at		Cit.12452.1.S1_at	Cit.31521.1.S1_at
Cit.11898.1.S1_at	Cit.17254.1.S1_at		Cit.13017.1.S1_at	Cit.2063.1.S1_at		Cit.11595.1.S1_s_at	Cit.13065.1.S1_at		Cit.13079.1.S1_s_at	Cit.14124.1.S1_at		Cit.1219.1.S1_s_at	Cit.35922.1.S1_at		Cit.12452.1.S1_at	Cit.318.1.S1_s_at
Cit.11898.1.S1_at	Cit.17888.1.S1_s_at		Cit.13017.1.S1_at	Cit.20831.1.S1_s_at		Cit.11595.1.S1_s_at	Cit.16692.1.S1_at		Cit.13079.1.S1_s_at	Cit.15574.1.S1_s_at		Cit.1219.1.S1_s_at	Cit.38591.1.S1_at		Cit.12452.1.S1_at	Cit.320.1.S1_at
Cit.11898.1.S1_at	Cit.17977.1.S1_at		Cit.13017.1.S1_at	Cit.21079.1.S1_s_at		Cit.11595.1.S1_s_at	Cit.27797.1.S1_s_at		Cit.13079.1.S1_s_at	Cit.1740.1.S1_s_at		Cit.1219.1.S1_s_at	Cit.3868.1.S1_s_at		Cit.12452.1.S1_at	Cit.32178.1.S1_at
Cit.11898.1.S1_at	Cit.18076.1.S1_at		Cit.13017.1.S1_at	Cit.21179.1.S1_at		Cit.11595.1.S1_s_at	Cit.28290.1.S1_at		Cit.13079.1.S1_s_at	Cit.20676.1.S1_s_at		Cit.1219.1.S1_s_at	Cit.4009.1.S1_s_at		Cit.12452.1.S1_at	Cit.3339.1.S1_at
Cit.11898.1.S1_at	Cit.18076.1.S1_s_at		Cit.13017.1.S1_at	Cit.21424.1.S1_s_at		Cit.11595.1.S1_s_at	Cit.28305.1.S1_at		Cit.13079.1.S1_s_at	Cit.5756.1.S1_at		Cit.1219.1.S1_s_at	Cit.5892.1.S1_at		Cit.12452.1.S1_at	Cit.3349.1.S1_s_at
Cit.11898.1.S1_at	Cit.18192.1.S1_at		Cit.13017.1.S1_at	Cit.21559.1.S1_s_at		Cit.11595.1.S1_s_at	Cit.31971.1.S1_at		Cit.13194.1.S1_at	Cit.30931.1.S1_at		Cit.1219.1.S1_s_at	Cit.5912.1.S1_at		Cit.12452.1.S1_at	Cit.3487.1.S1_s_at
Cit.11898.1.S1_at	Cit.18244.1.S1_at		Cit.13017.1.S1_at	Cit.2189.1.S1_at		Cit.11595.1.S1_s_at	Cit.35955.1.S1_at		Cit.13407.1.S1_s_at	Cit.19552.1.S1_s_at		Cit.1219.1.S1_s_at	Cit.6073.1.S1_s_at		Cit.12452.1.S1_at	Cit.3488.1.S1_s_at
Cit.11898.1.S1_at	Cit.18406.1.S1_s_at		Cit.13017.1.S1_at	Cit.21982.1.S1_at		Cit.11595.1.S1_s_at	Cit.3611.1.S1_s_at		Cit.13407.1.S1_s_at	Cit.30217.1.S1_at		Cit.1219.1.S1_s_at	Cit.6161.1.S1_at		Cit.12452.1.S1_at	Cit.3507.1.S1_at
Cit.11898.1.S1_at	Cit.18521.1.S1_at		Cit.13017.1.S1_at	Cit.22137.1.S1_s_at		Cit.11595.1.S1_s_at	Cit.5511.1.S1_s_at		Cit.13407.1.S1_s_at	Cit.32989.1.S1_at		Cit.1219.1.S1_s_at	Cit.6329.1.S1_at		Cit.12452.1.S1_at	Cit.35154.1.S1_s_at
Cit.11898.1.S1_at	Cit.18639.1.S1_at		Cit.13017.1.S1_at	Cit.22187.1.S1_s_at		Cit.11595.1.S1_s_at	Cit.5512.1.S1_at		Cit.13407.1.S1_s_at	Cit.4629.1.S1_s_at		Cit.1219.1.S1_s_at	Cit.6675.1.S1_at		Cit.12452.1.S1_at	Cit.35568.1.S1_s_at
Cit.11898.1.S1_at	Cit.19029.1.S1_s_at		Cit.13017.1.S1_at	Cit.2233.1.S1_s_at		Cit.11595.1.S1_s_at	Cit.7867.1.S1_s_at		Cit.13407.1.S1_s_at	Cit.6029.1.S1_at		Cit.1219.1.S1_s_at	Cit.7045.1.S1_at		Cit.12452.1.S1_at	Cit.3600.1.S1_s_at
Cit.11898.1.S1_at	Cit.19385.1.S1_at		Cit.13017.1.S1_at	Cit.22379.1.S1_at		Cit.11595.1.S1_s_at	Cit.7952.1.S1_at		Cit.13474.1.S1_s_at	Cit.13732.1.S1_at		Cit.1219.1.S1_s_at	Cit.8299.1.S1_at		Cit.12452.1.S1_at	Cit.3601.1.S1_at
Cit.11898.1.S1_at	Cit.19385.1.S1_s_at		Cit.13017.1.S1_at	Cit.22469.1.S1_s_at		Cit.11606.1.S1_s_at	Cit.34850.1.S1_s_at		Cit.13474.1.S1_s_at	Cit.23842.1.S1_s_at		Cit.1219.1.S1_s_at	Cit.851.1.S1_s_at		Cit.12452.1.S1_at	Cit.36991.1.S1_at
Cit.11898.1.S1_at	Cit.19454.1.S1_x_at		Cit.13017.1.S1_at	Cit.22609.1.S1_s_at		Cit.11721.1.S1_s_at	Cit.11773.1.S1_s_at		Cit.13474.1.S1_s_at	Cit.2928.1.S1_s_at		Cit.1219.1.S1_s_at	Cit.8908.1.S1_s_at		Cit.12452.1.S1_at	Cit.37237.1.S1_at
Cit.11898.1.S1_at	Cit.19471.1.S1_s_at		Cit.13017.1.S1_at	Cit.22946.1.S1_s_at		Cit.11721.1.S1_s_at	Cit.11774.1.S1_at		Cit.13474.1.S1_s_at	Cit.30877.1.S1_s_at		Cit.1219.1.S1_s_at	Cit.9768.1.S1_s_at		Cit.12452.1.S1_at	Cit.37315.1.S1_at
Cit.11898.1.S1_at	Cit.19520.1.S1_s_at		Cit.13017.1.S1_at	Cit.23097.1.S1_s_at		Cit.11721.1.S1_s_at	Cit.11911.1.S1_s_at		Cit.14081.1.S1_at	Cit.21130.1.S1_s_at		Cit.1219.1.S1_s_at	Cit.9845.1.S1_s_at		Cit.12452.1.S1_at	Cit.3737.1.S1_at
Cit.11898.1.S1_at	Cit.19727.1.S1_s_at		Cit.13017.1.S1_at	Cit.23223.1.S1_s_at		Cit.11721.1.S1_s_at	Cit.12485.1.S1_at		Cit.14081.1.S1_at	Cit.22403.1.S1_s_at		Cit.12210.1.S1_at	Cit.13017.1.S1_at		Cit.12452.1.S1_at	Cit.381.1.S1_s_at
Cit.11898.1.S1_at	Cit.19727.1.S1_x_at		Cit.13017.1.S1_at	Cit.23452.1.S1_at		Cit.11721.1.S1_s_at	Cit.12571.1.S1_s_at		Cit.14271.1.S1_at	Cit.23843.1.S1_at		Cit.12210.1.S1_at	Cit.13017.1.S1_s_at		Cit.12452.1.S1_at	Cit.3818.1.S1_at
Cit.11898.1.S1_at	Cit.2001.1.S1_at		Cit.13017.1.S1_at	Cit.23623.1.S1_s_at		Cit.11721.1.S1_s_at	Cit.13017.1.S1_at		Cit.14271.1.S1_at	Cit.26534.1.S1_s_at		Cit.12210.1.S1_at	Cit.13387.1.S1_at		Cit.12452.1.S1_at	Cit.3947.1.S1_at
Cit.11898.1.S1_at	Cit.20012.1.S1_s_at		Cit.13017.1.S1_at	Cit.2377.1.S1_s_at		Cit.11721.1.S1_s_at	Cit.13017.1.S1_s_at		Cit.14271.1.S1_at	Cit.4745.1.S1_s_at		Cit.12210.1.S1_at	Cit.14601.1.S1_at		Cit.12452.1.S1_at	Cit.39683.1.S1_s_at
Cit.11898.1.S1_at	Cit.2002.1.S1_s_at		Cit.13017.1.S1_at	Cit.23790.1.S1_s_at		Cit.11721.1.S1_s_at	Cit.13053.1.S1_at		Cit.14363.1.S1_at	Cit.37207.1.S1_at		Cit.12210.1.S1_at	Cit.16035.1.S1_at		Cit.12452.1.S1_at	Cit.4489.1.S1_s_at
Cit.11898.1.S1_at	Cit.20315.1.S1_s_at		Cit.13017.1.S1_at	Cit.23811.1.S1_at		Cit.11721.1.S1_s_at	Cit.13249.1.S1_at		Cit.14683.1.S1_s_at	Cit.1662.1.S1_s_at		Cit.12210.1.S1_at	Cit.16093.1.S1_at		Cit.12452.1.S1_at	Cit.4666.1.S1_at
Cit.11898.1.S1_at	Cit.20336.1.S1_at		Cit.13017.1.S1_at	Cit.23842.1.S1_s_at		Cit.11721.1.S1_s_at	Cit.13387.1.S1_at		Cit.14683.1.S1_s_at	Cit.16671.1.S1_at		Cit.12210.1.S1_at	Cit.1951.1.S1_x_at		Cit.12452.1.S1_at	Cit.4889.1.S1_s_at
Cit.11898.1.S1_at	Cit.20378.1.S1_s_at		Cit.13017.1.S1_at	Cit.24062.1.S1_s_at		Cit.11721.1.S1_s_at	Cit.13474.1.S1_s_at		Cit.14683.1.S1_s_at	Cit.17322.1.S1_at		Cit.12210.1.S1_at	Cit.20405.1.S1_s_at		Cit.12452.1.S1_at	Cit.4987.1.S1_s_at
Cit.11898.1.S1_at	Cit.20820.1.S1_s_at		Cit.13017.1.S1_at	Cit.24179.1.S1_at		Cit.11721.1.S1_s_at	Cit.13692.1.S1_at		Cit.14683.1.S1_s_at	Cit.17322.1.S1_s_at		Cit.12210.1.S1_at	Cit.20831.1.S1_s_at		Cit.12452.1.S1_at	Cit.5383.1.S1_at
Cit.11898.1.S1_at	Cit.21079.1.S1_s_at		Cit.13017.1.S1_at	Cit.2458.1.S1_s_at		Cit.11721.1.S1_s_at	Cit.13715.1.S1_at		Cit.14683.1.S1_s_at	Cit.17872.1.S1_at		Cit.12210.1.S1_at	Cit.21547.1.S1_s_at		Cit.12452.1.S1_at	Cit.5411.1.S1_at
Cit.11898.1.S1_at	Cit.21179.1.S1_at		Cit.13017.1.S1_at	Cit.24600.1.S1_at		Cit.11721.1.S1_s_at	Cit.13732.1.S1_at		Cit.14683.1.S1_s_at	Cit.17915.1.S1_at		Cit.12210.1.S1_at	Cit.22946.1.S1_s_at		Cit.12452.1.S1_at	Cit.5912.1.S1_at
Cit.11898.1.S1_at	Cit.21424.1.S1_s_at		Cit.13017.1.S1_at	Cit.24948.1.S1_s_at		Cit.11721.1.S1_s_at	Cit.13832.1.S1_s_at		Cit.14683.1.S1_s_at	Cit.17919.1.S1_s_at		Cit.12210.1.S1_at	Cit.23842.1.S1_s_at		Cit.12452.1.S1_at	Cit.6202.1.S1_s_at
Cit.11898.1.S1_at	Cit.21559.1.S1_s_at		Cit.13017.1.S1_at	Cit.25185.1.S1_at		Cit.11721.1.S1_s_at	Cit.13868.1.S1_at		Cit.14683.1.S1_s_at	Cit.18013.1.S1_at		Cit.12210.1.S1_at	Cit.2458.1.S1_s_at		Cit.12452.1.S1_at	Cit.6529.1.S1_at
Cit.11898.1.S1_at	Cit.2189.1.S1_at		Cit.13017.1.S1_at	Cit.2533.1.S1_s_at		Cit.11721.1.S1_s_at	Cit.13984.1.S1_at		Cit.14683.1.S1_s_at	Cit.18406.1.S1_s_at		Cit.12210.1.S1_at	Cit.25528.1.S1_at		Cit.12452.1.S1_at	Cit.6529.1.S1_s_at
Cit.11898.1.S1_at	Cit.219.1.S1_s_at		Cit.13017.1.S1_at	Cit.25528.1.S1_at		Cit.11721.1.S1_s_at	Cit.14031.1.S1_at		Cit.14683.1.S1_s_at	Cit.19468.1.S1_s_at		Cit.12210.1.S1_at	Cit.26365.1.S1_at		Cit.12452.1.S1_at	Cit.661.1.S1_s_at
Cit.11898.1.S1_at	Cit.22137.1.S1_s_at		Cit.13017.1.S1_at	Cit.2556.1.S1_s_at		Cit.11721.1.S1_s_at	Cit.14170.1.S1_at		Cit.14683.1.S1_s_at	Cit.19727.1.S1_s_at		Cit.12210.1.S1_at	Cit.2753.1.S1_s_at		Cit.12452.1.S1_at	Cit.6634.1.S1_at
Cit.11898.1.S1_at	Cit.22179.1.S1_s_at		Cit.13017.1.S1_at	Cit.25640.1.S1_at		Cit.11721.1.S1_s_at	Cit.14342.1.S1_at		Cit.14683.1.S1_s_at	Cit.2002.1.S1_s_at		Cit.12210.1.S1_at	Cit.28261.1.S1_s_at		Cit.12452.1.S1_at	Cit.7008.1.S1_at
Cit.11898.1.S1_at	Cit.2233.1.S1_s_at		Cit.13017.1.S1_at	Cit.26012.1.S1_at		Cit.11721.1.S1_s_at	Cit.14584.1.S1_at		Cit.14683.1.S1_s_at	Cit.20252.1.S1_s_at		Cit.12210.1.S1_at	Cit.28270.1.S1_at		Cit.12452.1.S1_at	Cit.7255.1.S1_at
Cit.11898.1.S1_at	Cit.22379.1.S1_at		Cit.13017.1.S1_at	Cit.26191.1.S1_s_at		Cit.11721.1.S1_s_at	Cit.14617.1.S1_at		Cit.14683.1.S1_s_at	Cit.2051.1.S1_s_at		Cit.12210.1.S1_at	Cit.28621.1.S1_at		Cit.12452.1.S1_at	Cit.7782.1.S1_at
Cit.11898.1.S1_at	Cit.22609.1.S1_s_at		Cit.13017.1.S1_at	Cit.26320.1.S1_s_at		Cit.11721.1.S1_s_at	Cit.14790.1.S1_at		Cit.14683.1.S1_s_at	Cit.22179.1.S1_s_at		Cit.12210.1.S1_at	Cit.38265.1.S1_at		Cit.12452.1.S1_at	Cit.8671.1.S1_s_at
Cit.11898.1.S1_at	Cit.22679.1.S1_s_at		Cit.13017.1.S1_at	Cit.26354.1.S1_s_at		Cit.11721.1.S1_s_at	Cit.14790.1.S1_s_at		Cit.14683.1.S1_s_at	Cit.22527.1.S1_s_at		Cit.12210.1.S1_at	Cit.38765.1.S1_at		Cit.12452.1.S1_at	Cit.8721.1.S1_s_at
Cit.11898.1.S1_at	Cit.2269.1.S1_s_at		Cit.13017.1.S1_at	Cit.26365.1.S1_at		Cit.11721.1.S1_s_at	Cit.14813.1.S1_s_at		Cit.14683.1.S1_s_at	Cit.22732.1.S1_s_at		Cit.12210.1.S1_at	Cit.4177.1.S1_at		Cit.12452.1.S1_at	Cit.92.1.S1_s_at
Cit.11898.1.S1_at	Cit.22730.1.S1_at		Cit.13017.1.S1_at	Cit.26400.1.S1_s_at		Cit.11721.1.S1_s_at	Cit.14852.1.S1_s_at		Cit.14683.1.S1_s_at	Cit.2275.1.S1_s_at		Cit.12210.1.S1_at	Cit.4238.1.S1_at		Cit.12452.1.S1_at	Cit.9594.1.S1_s_at
Cit.11898.1.S1_at	Cit.23097.1.S1_s_at		Cit.13017.1.S1_at	Cit.2644.1.S1_s_at		Cit.11721.1.S1_s_at	Cit.15020.1.S1_at		Cit.14683.1.S1_s_at	Cit.23186.1.S1_s_at		Cit.12210.1.S1_at	Cit.4322.1.S1_s_at		Cit.12469.1.S1_at	Cit.19556.1.S1_s_at
Cit.11898.1.S1_at	Cit.23129.1.S1_at		Cit.13017.1.S1_at	Cit.26541.1.S1_at		Cit.11721.1.S1_s_at	Cit.15289.1.S1_at		Cit.14683.1.S1_s_at	Cit.23618.1.S1_s_at		Cit.12210.1.S1_at	Cit.5383.1.S1_at		Cit.12469.1.S1_at	Cit.7712.1.S1_at
Cit.11898.1.S1_at	Cit.23223.1.S1_s_at		Cit.13017.1.S1_at	Cit.26637.1.S1_s_at		Cit.11721.1.S1_s_at	Cit.15293.1.S1_at		Cit.14683.1.S1_s_at	Cit.23967.1.S1_s_at		Cit.12210.1.S1_at	Cit.5936.1.S1_at		Cit.1249.1.S1_s_at	Cit.23911.1.S1_at
Cit.11898.1.S1_at	Cit.23452.1.S1_at		Cit.13017.1.S1_at	Cit.26667.1.S1_at		Cit.11721.1.S1_s_at	Cit.15306.1.S1_at		Cit.14683.1.S1_s_at	Cit.24331.1.S1_s_at		Cit.12210.1.S1_at	Cit.5937.1.S1_s_at		Cit.1249.1.S1_s_at	Cit.7727.1.S1_at
Cit.11898.1.S1_at	Cit.23455.1.S1_at		Cit.13017.1.S1_at	Cit.26694.1.S1_at		Cit.11721.1.S1_s_at	Cit.15573.1.S1_at		Cit.14683.1.S1_s_at	Cit.2712.1.S1_s_at		Cit.12210.1.S1_at	Cit.6542.1.S1_at		Cit.12499.1.S1_at	Cit.13050.1.S1_at
Cit.11898.1.S1_at	Cit.23687.1.S1_s_at		Cit.13017.1.S1_at	Cit.26896.1.S1_s_at		Cit.11721.1.S1_s_at	Cit.15596.1.S1_at		Cit.14683.1.S1_s_at	Cit.27419.1.S1_s_at		Cit.12210.1.S1_at	Cit.6823.1.S1_s_at		Cit.12499.1.S1_at	Cit.14715.1.S1_s_at
Cit.11898.1.S1_at	Cit.2377.1.S1_s_at		Cit.13017.1.S1_at	Cit.26904.1.S1_at		Cit.11721.1.S1_s_at	Cit.15613.1.S1_at		Cit.14683.1.S1_s_at	Cit.28185.1.S1_at		Cit.12210.1.S1_at	Cit.7665.1.S1_s_at		Cit.12499.1.S1_at	Cit.14954.1.S1_at
Cit.11898.1.S1_at	Cit.23967.1.S1_s_at		Cit.13017.1.S1_at	Cit.26968.1.S1_s_at		Cit.11721.1.S1_s_at	Cit.15680.1.S1_s_at		Cit.14683.1.S1_s_at	Cit.2887.1.S1_s_at		Cit.12210.1.S1_at	Cit.7775.1.S1_at		Cit.12499.1.S1_at	Cit.15257.1.S1_at
Cit.11898.1.S1_at	Cit.24179.1.S1_at		Cit.13017.1.S1_at	Cit.26969.1.S1_s_at		Cit.11721.1.S1_s_at	Cit.15707.1.S1_at		Cit.14683.1.S1_s_at	Cit.28962.1.S1_s_at		Cit.12210.1.S1_at	Cit.7790.1.S1_at		Cit.12499.1.S1_at	Cit.20562.1.S1_at
Cit.11898.1.S1_at	Cit.2443.1.S1_s_at		Cit.13017.1.S1_at	Cit.2730.1.S1_at		Cit.11721.1.S1_s_at	Cit.15886.1.S1_at		Cit.14683.1.S1_s_at	Cit.2932.1.S1_s_at		Cit.12253.1.S1_s_at	Cit.26651.1.S1_at		Cit.12499.1.S1_at	Cit.21208.1.S1_at
Cit.11898.1.S1_at	Cit.24948.1.S1_s_at		Cit.13017.1.S1_at	Cit.27330.1.S1_at		Cit.11721.1.S1_s_at	Cit.16016.1.S1_at		Cit.14683.1.S1_s_at	Cit.2945.1.S1_s_at		Cit.12691.1.S1_s_at	Cit.14170.1.S1_at		Cit.12499.1.S1_at	Cit.21208.1.S1_s_at
Cit.11898.1.S1_at	Cit.2533.1.S1_s_at		Cit.13017.1.S1_at	Cit.2753.1.S1_s_at		Cit.11721.1.S1_s_at	Cit.16033.1.S1_at		Cit.14683.1.S1_s_at	Cit.29609.1.S1_s_at		Cit.12691.1.S1_s_at	Cit.15483.1.S1_s_at		Cit.12499.1.S1_at	Cit.23308.1.S1_s_at
Cit.11898.1.S1_at	Cit.25528.1.S1_at		Cit.13017.1.S1_at	Cit.27962.1.S1_at		Cit.11721.1.S1_s_at	Cit.16035.1.S1_at		Cit.14683.1.S1_s_at	Cit.29804.1.S1_at		Cit.12691.1.S1_s_at	Cit.21982.1.S1_at		Cit.12499.1.S1_at	Cit.2639.1.S1_s_at
Cit.11898.1.S1_at	Cit.25753.1.S1_at		Cit.13017.1.S1_at	Cit.28069.1.S1_at		Cit.11721.1.S1_s_at	Cit.16093.1.S1_at		Cit.14683.1.S1_s_at	Cit.29980.1.S1_at		Cit.12691.1.S1_s_at	Cit.23811.1.S1_at		Cit.12499.1.S1_at	Cit.2933.1.S1_s_at
Cit.11898.1.S1_at	Cit.26012.1.S1_at		Cit.13017.1.S1_at	Cit.28162.1.S1_at		Cit.11721.1.S1_s_at	Cit.16154.1.S1_at		Cit.14683.1.S1_s_at	Cit.30941.1.S1_at		Cit.12691.1.S1_s_at	Cit.24970.1.S1_s_at		Cit.12499.1.S1_at	Cit.4148.1.S1_at
Cit.11898.1.S1_at	Cit.26191.1.S1_at		Cit.13017.1.S1_at	Cit.28261.1.S1_s_at		Cit.11721.1.S1_s_at	Cit.16178.1.S1_at		Cit.14683.1.S1_s_at	Cit.31337.1.S1_at		Cit.12691.1.S1_s_at	Cit.5582.1.S1_at		Cit.12499.1.S1_at	Cit.5135.1.S1_at
Cit.11898.1.S1_at	Cit.26191.1.S1_s_at		Cit.13017.1.S1_at	Cit.28270.1.S1_at		Cit.11721.1.S1_s_at	Cit.16402.1.S1_at		Cit.14683.1.S1_s_at	Cit.31759.1.S1_s_at		Cit.1290.1.S1_s_at	Cit.13815.1.S1_at		Cit.12500.1.S1_s_at	Cit.30178.1.S1_at
Cit.11898.1.S1_at	Cit.26317.1.S1_at		Cit.13017.1.S1_at	Cit.2846.1.S1_at		Cit.11721.1.S1_s_at	Cit.16807.1.S1_at		Cit.14683.1.S1_s_at	Cit.3390.1.S1_at		Cit.1290.1.S1_s_at	Cit.5589.1.S1_at		Cit.12500.1.S1_s_at	Cit.30707.1.S1_s_at
Cit.11898.1.S1_at	Cit.26320.1.S1_s_at		Cit.13017.1.S1_at	Cit.2848.1.S1_at		Cit.11721.1.S1_s_at	Cit.17071.1.S1_s_at		Cit.14683.1.S1_s_at	Cit.35205.1.S1_at		Cit.12958.1.S1_s_at	Cit.13245.1.S1_at		Cit.12500.1.S1_s_at	Cit.3673.1.S1_s_at
Cit.11898.1.S1_at	Cit.26354.1.S1_s_at		Cit.13017.1.S1_at	Cit.28621.1.S1_at		Cit.11721.1.S1_s_at	Cit.1714.1.S1_s_at		Cit.14683.1.S1_s_at	Cit.37265.1.S1_at		Cit.12958.1.S1_s_at	Cit.13305.1.S1_s_at		Cit.12500.1.S1_s_at	Cit.4998.1.S1_at
Cit.11898.1.S1_at	Cit.26400.1.S1_s_at		Cit.13017.1.S1_at	Cit.2895.1.S1_at		Cit.11721.1.S1_s_at	Cit.17526.1.S1_at		Cit.14683.1.S1_s_at	Cit.38591.1.S1_at		Cit.12958.1.S1_s_at	Cit.13643.1.S1_at		Cit.12500.1.S1_s_at	Cit.6888.1.S1_at
Cit.11898.1.S1_at	Cit.2644.1.S1_s_at		Cit.13017.1.S1_at	Cit.2927.1.S1_s_at		Cit.11721.1.S1_s_at	Cit.18076.1.S1_at		Cit.14683.1.S1_s_at	Cit.3868.1.S1_at		Cit.12958.1.S1_s_at	Cit.13717.1.S1_at		Cit.12500.1.S1_s_at	Cit.8930.1.S1_s_at
Cit.11898.1.S1_at	Cit.26541.1.S1_at		Cit.13017.1.S1_at	Cit.2928.1.S1_s_at		Cit.11721.1.S1_s_at	Cit.18076.1.S1_s_at		Cit.14683.1.S1_s_at	Cit.3868.1.S1_s_at		Cit.12958.1.S1_s_at	Cit.1385.1.S1_s_at		Cit.12500.1.S1_s_at	Cit.8931.1.S1_at
Cit.11898.1.S1_at	Cit.26637.1.S1_s_at		Cit.13017.1.S1_at	Cit.2961.1.S1_s_at		Cit.11721.1.S1_s_at	Cit.18235.1.S1_at		Cit.14683.1.S1_s_at	Cit.38806.1.S1_at		Cit.12958.1.S1_s_at	Cit.13894.1.S1_at		Cit.12691.1.S1_s_at	Cit.14170.1.S1_at
Cit.11898.1.S1_at	Cit.26666.1.S1_s_at		Cit.13017.1.S1_at	Cit.29683.1.S1_at		Cit.11721.1.S1_s_at	Cit.18453.1.S1_at		Cit.14683.1.S1_s_at	Cit.4137.1.S1_s_at		Cit.12958.1.S1_s_at	Cit.13900.1.S1_at		Cit.12691.1.S1_s_at	Cit.15483.1.S1_s_at
Cit.11898.1.S1_at	Cit.26667.1.S1_at		Cit.13017.1.S1_at	Cit.30268.1.S1_at		Cit.11721.1.S1_s_at	Cit.1907.1.S1_at		Cit.14683.1.S1_s_at	Cit.4383.1.S1_s_at		Cit.12958.1.S1_s_at	Cit.14437.1.S1_at		Cit.12691.1.S1_s_at	Cit.21982.1.S1_at
Cit.11898.1.S1_at	Cit.26896.1.S1_s_at		Cit.13017.1.S1_at	Cit.30340.1.S1_at		Cit.11721.1.S1_s_at	Cit.1951.1.S1_x_at		Cit.14683.1.S1_s_at	Cit.4457.1.S1_s_at		Cit.12958.1.S1_s_at	Cit.14622.1.S1_s_at		Cit.12691.1.S1_s_at	Cit.23811.1.S1_at
Cit.11898.1.S1_at	Cit.26904.1.S1_at		Cit.13017.1.S1_at	Cit.30473.1.S1_s_at		Cit.11721.1.S1_s_at	Cit.20405.1.S1_s_at		Cit.14683.1.S1_s_at	Cit.4723.1.S1_at		Cit.12958.1.S1_s_at	Cit.15144.1.S1_s_at		Cit.12691.1.S1_s_at	Cit.24970.1.S1_s_at
Cit.11898.1.S1_at	Cit.2694.1.S1_at		Cit.13017.1.S1_at	Cit.3080.1.S1_s_at		Cit.11721.1.S1_s_at	Cit.20831.1.S1_s_at		Cit.14683.1.S1_s_at	Cit.4987.1.S1_s_at		Cit.12958.1.S1_s_at	Cit.15288.1.S1_at		Cit.12691.1.S1_s_at	Cit.5582.1.S1_at
Cit.11898.1.S1_at	Cit.26968.1.S1_s_at		Cit.13017.1.S1_at	Cit.31174.1.S1_at		Cit.11721.1.S1_s_at	Cit.21079.1.S1_s_at		Cit.14683.1.S1_s_at	Cit.5447.1.S1_at		Cit.12958.1.S1_s_at	Cit.15654.1.S1_at		Cit.12789.1.S1_s_at	Cit.16769.1.S1_at
Cit.11898.1.S1_at	Cit.26969.1.S1_s_at		Cit.13017.1.S1_at	Cit.31194.1.S1_at		Cit.11721.1.S1_s_at	Cit.21547.1.S1_s_at		Cit.14683.1.S1_s_at	Cit.6022.1.S1_at		Cit.12958.1.S1_s_at	Cit.15705.1.S1_at		Cit.12789.1.S1_s_at	Cit.17561.1.S1_s_at
Cit.11898.1.S1_at	Cit.27127.1.S1_at		Cit.13017.1.S1_at	Cit.31216.1.S1_at		Cit.11721.1.S1_s_at	Cit.21973.1.S1_s_at		Cit.14683.1.S1_s_at	Cit.6073.1.S1_s_at		Cit.12958.1.S1_s_at	Cit.1662.1.S1_s_at		Cit.12789.1.S1_s_at	Cit.7105.1.S1_at
Cit.11898.1.S1_at	Cit.2730.1.S1_at		Cit.13017.1.S1_at	Cit.318.1.S1_s_at		Cit.11721.1.S1_s_at	Cit.21982.1.S1_at		Cit.14683.1.S1_s_at	Cit.6138.1.S1_at		Cit.12958.1.S1_s_at	Cit.16843.1.S1_at		Cit.12806.1.S1_s_at	Cit.22244.1.S1_s_at
Cit.11898.1.S1_at	Cit.27330.1.S1_at		Cit.13017.1.S1_at	Cit.31860.1.S1_s_at		Cit.11721.1.S1_s_at	Cit.22041.1.S1_s_at		Cit.14683.1.S1_s_at	Cit.7299.1.S1_s_at		Cit.12958.1.S1_s_at	Cit.17347.1.S1_at		Cit.12806.1.S1_s_at	Cit.8253.1.S1_s_at
Cit.11898.1.S1_at	Cit.27364.1.S1_s_at		Cit.13017.1.S1_at	Cit.32178.1.S1_at		Cit.11721.1.S1_s_at	Cit.22137.1.S1_s_at		Cit.14683.1.S1_s_at	Cit.7606.1.S1_at		Cit.12958.1.S1_s_at	Cit.17915.1.S1_at		Cit.12816.1.S1_s_at	Cit.15754.1.S1_at
Cit.11898.1.S1_at	Cit.2753.1.S1_s_at		Cit.13017.1.S1_at	Cit.326.1.S1_at		Cit.11721.1.S1_s_at	Cit.2233.1.S1_s_at		Cit.14683.1.S1_s_at	Cit.7830.1.S1_at		Cit.12958.1.S1_s_at	Cit.19378.1.S1_s_at		Cit.12821.1.S1_s_at	Cit.13023.1.S1_at
Cit.11898.1.S1_at	Cit.27962.1.S1_at		Cit.13017.1.S1_at	Cit.3283.1.S1_s_at		Cit.11721.1.S1_s_at	Cit.22379.1.S1_at		Cit.14683.1.S1_s_at	Cit.851.1.S1_s_at		Cit.12958.1.S1_s_at	Cit.19727.1.S1_s_at		Cit.12821.1.S1_s_at	Cit.13182.1.S1_s_at
Cit.11898.1.S1_at	Cit.28008.1.S1_at		Cit.13017.1.S1_at	Cit.3327.1.S1_s_at		Cit.11721.1.S1_s_at	Cit.22609.1.S1_s_at		Cit.14683.1.S1_s_at	Cit.8564.1.S1_at		Cit.12958.1.S1_s_at	Cit.19801.1.S1_s_at		Cit.12821.1.S1_s_at	Cit.13245.1.S1_at
Cit.11898.1.S1_at	Cit.281.1.S1_x_at		Cit.13017.1.S1_at	Cit.3339.1.S1_at		Cit.11721.1.S1_s_at	Cit.22946.1.S1_s_at		Cit.14683.1.S1_s_at	Cit.9664.1.S1_s_at		Cit.12958.1.S1_s_at	Cit.19859.1.S1_at		Cit.12821.1.S1_s_at	Cit.13249.1.S1_at
Cit.11898.1.S1_at	Cit.28162.1.S1_at		Cit.13017.1.S1_at	Cit.3368.1.S1_at		Cit.11721.1.S1_s_at	Cit.23112.1.S1_s_at		Cit.14683.1.S1_s_at	Cit.9768.1.S1_s_at		Cit.12958.1.S1_s_at	Cit.1988.1.S1_s_at		Cit.12821.1.S1_s_at	Cit.13305.1.S1_s_at
Cit.11898.1.S1_at	Cit.28270.1.S1_at		Cit.13017.1.S1_at	Cit.3487.1.S1_s_at		Cit.11721.1.S1_s_at	Cit.23223.1.S1_s_at		Cit.14890.1.S1_at	Cit.30064.1.S1_at		Cit.12958.1.S1_s_at	Cit.2002.1.S1_s_at		Cit.12821.1.S1_s_at	Cit.13311.1.S1_at
Cit.11898.1.S1_at	Cit.2846.1.S1_at		Cit.13017.1.S1_at	Cit.3488.1.S1_s_at		Cit.11721.1.S1_s_at	Cit.23790.1.S1_s_at		Cit.14890.1.S1_x_at	Cit.26358.1.S1_at		Cit.12958.1.S1_s_at	Cit.20071.1.S1_s_at		Cit.12821.1.S1_s_at	Cit.13387.1.S1_at
Cit.11898.1.S1_at	Cit.2848.1.S1_at		Cit.13017.1.S1_at	Cit.35154.1.S1_s_at		Cit.11721.1.S1_s_at	Cit.23811.1.S1_at		Cit.14890.1.S1_x_at	Cit.30950.1.S1_s_at		Cit.12958.1.S1_s_at	Cit.21008.1.S1_at		Cit.12821.1.S1_s_at	Cit.13410.1.S1_s_at
Cit.11898.1.S1_at	Cit.2887.1.S1_s_at		Cit.13017.1.S1_at	Cit.35181.1.S1_at		Cit.11721.1.S1_s_at	Cit.23842.1.S1_s_at		Cit.14890.1.S1_x_at	Cit.4858.1.S1_at		Cit.12958.1.S1_s_at	Cit.22278.1.S1_s_at		Cit.12821.1.S1_s_at	Cit.13643.1.S1_at
Cit.11898.1.S1_at	Cit.2891.1.S1_at		Cit.13017.1.S1_at	Cit.35568.1.S1_s_at		Cit.11721.1.S1_s_at	Cit.24179.1.S1_at		Cit.14890.1.S1_x_at	Cit.6329.1.S1_at		Cit.12958.1.S1_s_at	Cit.22527.1.S1_s_at		Cit.12821.1.S1_s_at	Cit.13754.1.S1_s_at
Cit.11898.1.S1_at	Cit.2927.1.S1_s_at		Cit.13017.1.S1_at	Cit.35651.1.S1_s_at		Cit.11721.1.S1_s_at	Cit.2458.1.S1_s_at		Cit.15102.1.S1_at	Cit.25415.1.S1_at		Cit.12958.1.S1_s_at	Cit.23340.1.S1_at		Cit.12821.1.S1_s_at	Cit.1385.1.S1_s_at
Cit.11898.1.S1_at	Cit.2928.1.S1_s_at		Cit.13017.1.S1_at	Cit.3600.1.S1_s_at		Cit.11721.1.S1_s_at	Cit.24600.1.S1_at		Cit.15102.1.S1_at	Cit.2621.1.S1_at		Cit.12958.1.S1_s_at	Cit.23470.1.S1_s_at		Cit.12821.1.S1_s_at	Cit.13858.1.S1_s_at
Cit.11898.1.S1_at	Cit.29520.1.S1_s_at		Cit.13017.1.S1_at	Cit.37231.1.S1_at		Cit.11721.1.S1_s_at	Cit.25528.1.S1_at		Cit.15102.1.S1_at	Cit.8829.1.S1_at		Cit.12958.1.S1_s_at	Cit.23829.1.S1_s_at		Cit.12821.1.S1_s_at	Cit.13894.1.S1_at
Cit.11898.1.S1_at	Cit.29852.1.S1_at		Cit.13017.1.S1_at	Cit.37237.1.S1_at		Cit.11721.1.S1_s_at	Cit.26251.1.S1_at		Cit.15242.1.S1_at	Cit.16521.1.S1_at		Cit.12958.1.S1_s_at	Cit.23965.1.S1_at		Cit.12821.1.S1_s_at	Cit.1390.1.S1_s_at
Cit.11898.1.S1_at	Cit.30473.1.S1_s_at		Cit.13017.1.S1_at	Cit.37315.1.S1_at		Cit.11721.1.S1_s_at	Cit.26354.1.S1_s_at		Cit.15242.1.S1_at	Cit.16913.1.S1_s_at		Cit.12958.1.S1_s_at	Cit.23967.1.S1_s_at		Cit.12821.1.S1_s_at	Cit.14030.1.S1_s_at
Cit.11898.1.S1_at	Cit.30521.1.S1_s_at		Cit.13017.1.S1_at	Cit.3737.1.S1_at		Cit.11721.1.S1_s_at	Cit.26356.1.S1_s_at		Cit.15242.1.S1_at	Cit.18227.1.S1_at		Cit.12958.1.S1_s_at	Cit.24163.1.S1_s_at		Cit.12821.1.S1_s_at	Cit.14122.1.S1_at
Cit.11898.1.S1_at	Cit.3080.1.S1_s_at		Cit.13017.1.S1_at	Cit.3798.1.S1_at		Cit.11721.1.S1_s_at	Cit.26667.1.S1_at		Cit.15242.1.S1_at	Cit.19564.1.S1_at		Cit.12958.1.S1_s_at	Cit.24331.1.S1_s_at		Cit.12821.1.S1_s_at	Cit.14131.1.S1_at
Cit.11898.1.S1_at	Cit.30875.1.S1_at		Cit.13017.1.S1_at	Cit.381.1.S1_s_at		Cit.11721.1.S1_s_at	Cit.2667.1.S1_s_at		Cit.15242.1.S1_at	Cit.20562.1.S1_at		Cit.12958.1.S1_s_at	Cit.24415.1.S1_at		Cit.12821.1.S1_s_at	Cit.14266.1.S1_at
Cit.11898.1.S1_at	Cit.30926.1.S1_at		Cit.13017.1.S1_at	Cit.3818.1.S1_at		Cit.11721.1.S1_s_at	Cit.26694.1.S1_at		Cit.15242.1.S1_at	Cit.21654.1.S1_s_at		Cit.12958.1.S1_s_at	Cit.25539.1.S1_at		Cit.12821.1.S1_s_at	Cit.14378.1.S1_s_at
Cit.11898.1.S1_at	Cit.30950.1.S1_at		Cit.13017.1.S1_at	Cit.38265.1.S1_at		Cit.11721.1.S1_s_at	Cit.26896.1.S1_s_at		Cit.15242.1.S1_at	Cit.22048.1.S1_s_at		Cit.12958.1.S1_s_at	Cit.25753.1.S1_at		Cit.12821.1.S1_s_at	Cit.14433.1.S1_s_at
Cit.11898.1.S1_at	Cit.31136.1.S1_at		Cit.13017.1.S1_at	Cit.38765.1.S1_at		Cit.11721.1.S1_s_at	Cit.26968.1.S1_s_at		Cit.15242.1.S1_at	Cit.2268.1.S1_at		Cit.12958.1.S1_s_at	Cit.25774.1.S1_s_at		Cit.12821.1.S1_s_at	Cit.14522.1.S1_at
Cit.11898.1.S1_at	Cit.31174.1.S1_at		Cit.13017.1.S1_at	Cit.39194.1.S1_s_at		Cit.11721.1.S1_s_at	Cit.27962.1.S1_at		Cit.15242.1.S1_at	Cit.24936.1.S1_x_at		Cit.12958.1.S1_s_at	Cit.26336.1.S1_at		Cit.12821.1.S1_s_at	Cit.14583.1.S1_s_at
Cit.11898.1.S1_at	Cit.31194.1.S1_at		Cit.13017.1.S1_at	Cit.3947.1.S1_at		Cit.11721.1.S1_s_at	Cit.28261.1.S1_s_at		Cit.15242.1.S1_at	Cit.25508.1.S1_s_at		Cit.12958.1.S1_s_at	Cit.27127.1.S1_at		Cit.12821.1.S1_s_at	Cit.14649.1.S1_at
Cit.11898.1.S1_at	Cit.31337.1.S1_at		Cit.13017.1.S1_at	Cit.39683.1.S1_s_at		Cit.11721.1.S1_s_at	Cit.2848.1.S1_at		Cit.15242.1.S1_at	Cit.27139.1.S1_at		Cit.12958.1.S1_s_at	Cit.29609.1.S1_s_at		Cit.12821.1.S1_s_at	Cit.14865.1.S1_at
Cit.11898.1.S1_at	Cit.31521.1.S1_at		Cit.13017.1.S1_at	Cit.40012.1.S1_at		Cit.11721.1.S1_s_at	Cit.2860.1.S1_s_at		Cit.15242.1.S1_at	Cit.2890.1.S1_s_at		Cit.12958.1.S1_s_at	Cit.30238.1.S1_at		Cit.12821.1.S1_s_at	Cit.15049.1.S1_at
Cit.11898.1.S1_at	Cit.318.1.S1_s_at		Cit.13017.1.S1_at	Cit.40017.1.S1_s_at		Cit.11721.1.S1_s_at	Cit.28621.1.S1_at		Cit.15242.1.S1_at	Cit.29677.1.S1_s_at		Cit.12958.1.S1_s_at	Cit.3070.1.S1_s_at		Cit.12821.1.S1_s_at	Cit.15053.1.S1_at
Cit.11898.1.S1_at	Cit.32178.1.S1_at		Cit.13017.1.S1_at	Cit.40431.1.S1_at		Cit.11721.1.S1_s_at	Cit.28881.1.S1_s_at		Cit.15242.1.S1_at	Cit.29935.1.S1_s_at		Cit.12958.1.S1_s_at	Cit.30875.1.S1_at		Cit.12821.1.S1_s_at	Cit.15144.1.S1_s_at
Cit.11898.1.S1_at	Cit.326.1.S1_at		Cit.13017.1.S1_at	Cit.4177.1.S1_at		Cit.11721.1.S1_s_at	Cit.2927.1.S1_s_at		Cit.15242.1.S1_at	Cit.2994.1.S1_s_at		Cit.12958.1.S1_s_at	Cit.31542.1.S1_at		Cit.12821.1.S1_s_at	Cit.15228.1.S1_at
Cit.11898.1.S1_at	Cit.32638.1.S1_s_at		Cit.13017.1.S1_at	Cit.4216.1.S1_s_at		Cit.11721.1.S1_s_at	Cit.2928.1.S1_s_at		Cit.15242.1.S1_at	Cit.29998.1.S1_at		Cit.12958.1.S1_s_at	Cit.33363.1.S1_at		Cit.12821.1.S1_s_at	Cit.15288.1.S1_at
Cit.11898.1.S1_at	Cit.3283.1.S1_s_at		Cit.13017.1.S1_at	Cit.4221.1.S1_at		Cit.11721.1.S1_s_at	Cit.29683.1.S1_at		Cit.15242.1.S1_at	Cit.30824.1.S1_s_at		Cit.12958.1.S1_s_at	Cit.3507.1.S1_at		Cit.12821.1.S1_s_at	Cit.15345.1.S1_at
Cit.11898.1.S1_at	Cit.3327.1.S1_s_at		Cit.13017.1.S1_at	Cit.4238.1.S1_at		Cit.11721.1.S1_s_at	Cit.30073.1.S1_at		Cit.15242.1.S1_at	Cit.31314.1.S1_at		Cit.12958.1.S1_s_at	Cit.3515.1.S1_s_at		Cit.12821.1.S1_s_at	Cit.15373.1.S1_at
Cit.11898.1.S1_at	Cit.3339.1.S1_at		Cit.13017.1.S1_at	Cit.4322.1.S1_s_at		Cit.11721.1.S1_s_at	Cit.3010.1.S1_at		Cit.15242.1.S1_at	Cit.35863.1.S1_at		Cit.12958.1.S1_s_at	Cit.35922.1.S1_at		Cit.12821.1.S1_s_at	Cit.15400.1.S1_at
Cit.11898.1.S1_at	Cit.3368.1.S1_at		Cit.13017.1.S1_at	Cit.4489.1.S1_s_at		Cit.11721.1.S1_s_at	Cit.30343.1.S1_at		Cit.15242.1.S1_at	Cit.6548.1.S1_at		Cit.12958.1.S1_s_at	Cit.3868.1.S1_s_at		Cit.12821.1.S1_s_at	Cit.15400.1.S1_s_at
Cit.11898.1.S1_at	Cit.3487.1.S1_s_at		Cit.13017.1.S1_at	Cit.4581.1.S1_at		Cit.11721.1.S1_s_at	Cit.30473.1.S1_s_at		Cit.15242.1.S1_at	Cit.8850.1.S1_s_at		Cit.12958.1.S1_s_at	Cit.4287.1.S1_s_at		Cit.12821.1.S1_s_at	Cit.15524.1.S1_s_at
Cit.11898.1.S1_at	Cit.3488.1.S1_s_at		Cit.13017.1.S1_at	Cit.4816.1.S1_s_at		Cit.11721.1.S1_s_at	Cit.30877.1.S1_s_at		Cit.15381.1.S1_at	Cit.15524.1.S1_s_at		Cit.12958.1.S1_s_at	Cit.4712.1.S1_at		Cit.12821.1.S1_s_at	Cit.15626.1.S1_at
Cit.11898.1.S1_at	Cit.35154.1.S1_s_at		Cit.13017.1.S1_at	Cit.4987.1.S1_s_at		Cit.11721.1.S1_s_at	Cit.30905.1.S1_at		Cit.15381.1.S1_at	Cit.15705.1.S1_at		Cit.12958.1.S1_s_at	Cit.5132.1.S1_at		Cit.12821.1.S1_s_at	Cit.15705.1.S1_at
Cit.11898.1.S1_at	Cit.35285.1.S1_s_at		Cit.13017.1.S1_at	Cit.4988.1.S1_at		Cit.11721.1.S1_s_at	Cit.31107.1.S1_at		Cit.15381.1.S1_at	Cit.16873.1.S1_s_at		Cit.12958.1.S1_s_at	Cit.5892.1.S1_at		Cit.12821.1.S1_s_at	Cit.1589.1.S1_s_at
Cit.11898.1.S1_at	Cit.35736.1.S1_s_at		Cit.13017.1.S1_at	Cit.5110.1.S1_s_at		Cit.11721.1.S1_s_at	Cit.31194.1.S1_at		Cit.15381.1.S1_at	Cit.17977.1.S1_at		Cit.12958.1.S1_s_at	Cit.5905.1.S1_at		Cit.12821.1.S1_s_at	Cit.15896.1.S1_at
Cit.11898.1.S1_at	Cit.3600.1.S1_s_at		Cit.13017.1.S1_at	Cit.5294.1.S1_at		Cit.11721.1.S1_s_at	Cit.31216.1.S1_at		Cit.15381.1.S1_at	Cit.18406.1.S1_s_at		Cit.12958.1.S1_s_at	Cit.6073.1.S1_s_at		Cit.12821.1.S1_s_at	Cit.16190.1.S1_at
Cit.11898.1.S1_at	Cit.3601.1.S1_at		Cit.13017.1.S1_at	Cit.5383.1.S1_at		Cit.11721.1.S1_s_at	Cit.320.1.S1_at		Cit.15381.1.S1_at	Cit.18639.1.S1_at		Cit.12958.1.S1_s_at	Cit.6329.1.S1_at		Cit.12821.1.S1_s_at	Cit.1662.1.S1_s_at
Cit.11898.1.S1_at	Cit.36431.1.S1_at		Cit.13017.1.S1_at	Cit.5411.1.S1_at		Cit.11721.1.S1_s_at	Cit.3283.1.S1_s_at		Cit.15381.1.S1_at	Cit.19468.1.S1_s_at		Cit.12958.1.S1_s_at	Cit.6675.1.S1_at		Cit.12821.1.S1_s_at	Cit.17071.1.S1_s_at
Cit.11898.1.S1_at	Cit.37237.1.S1_at		Cit.13017.1.S1_at	Cit.5455.1.S1_at		Cit.11721.1.S1_s_at	Cit.3368.1.S1_at		Cit.15381.1.S1_at	Cit.19727.1.S1_s_at		Cit.12958.1.S1_s_at	Cit.6713.1.S1_at		Cit.12821.1.S1_s_at	Cit.17200.1.S1_at
Cit.11898.1.S1_at	Cit.37302.1.S1_at		Cit.13017.1.S1_at	Cit.5582.1.S1_at		Cit.11721.1.S1_s_at	Cit.3488.1.S1_s_at		Cit.15381.1.S1_at	Cit.21008.1.S1_at		Cit.12958.1.S1_s_at	Cit.6716.1.S1_at		Cit.12821.1.S1_s_at	Cit.17215.1.S1_s_at
Cit.11898.1.S1_at	Cit.37315.1.S1_at		Cit.13017.1.S1_at	Cit.5670.1.S1_s_at		Cit.11721.1.S1_s_at	Cit.352.1.S1_s_at		Cit.15381.1.S1_at	Cit.219.1.S1_s_at		Cit.12958.1.S1_s_at	Cit.6792.1.S1_at		Cit.12821.1.S1_s_at	Cit.17888.1.S1_s_at
Cit.11898.1.S1_at	Cit.3737.1.S1_at		Cit.13017.1.S1_at	Cit.5868.1.S1_s_at		Cit.11721.1.S1_s_at	Cit.35362.1.S1_at		Cit.15381.1.S1_at	Cit.22179.1.S1_s_at		Cit.12958.1.S1_s_at	Cit.7045.1.S1_at		Cit.12821.1.S1_s_at	Cit.17889.1.S1_s_at
Cit.11898.1.S1_at	Cit.37622.1.S1_at		Cit.13017.1.S1_at	Cit.5895.1.S1_at		Cit.11721.1.S1_s_at	Cit.35568.1.S1_s_at		Cit.15381.1.S1_at	Cit.22504.1.S1_s_at		Cit.12958.1.S1_s_at	Cit.7276.1.S1_at		Cit.12821.1.S1_s_at	Cit.17919.1.S1_s_at
Cit.11898.1.S1_at	Cit.381.1.S1_s_at		Cit.13017.1.S1_at	Cit.5936.1.S1_at		Cit.11721.1.S1_s_at	Cit.3558.1.S1_at		Cit.15381.1.S1_at	Cit.22527.1.S1_s_at		Cit.12958.1.S1_s_at	Cit.7736.1.S1_at		Cit.12821.1.S1_s_at	Cit.18305.1.S1_at
Cit.11898.1.S1_at	Cit.3818.1.S1_at		Cit.13017.1.S1_at	Cit.5937.1.S1_s_at		Cit.11721.1.S1_s_at	Cit.37231.1.S1_at		Cit.15381.1.S1_at	Cit.23618.1.S1_s_at		Cit.12958.1.S1_s_at	Cit.8299.1.S1_at		Cit.12821.1.S1_s_at	Cit.18406.1.S1_s_at
Cit.11898.1.S1_at	Cit.38265.1.S1_at		Cit.13017.1.S1_at	Cit.6055.1.S1_at		Cit.11721.1.S1_s_at	Cit.37315.1.S1_at		Cit.15381.1.S1_at	Cit.23967.1.S1_s_at		Cit.12958.1.S1_s_at	Cit.851.1.S1_s_at		Cit.12821.1.S1_s_at	Cit.19378.1.S1_s_at
Cit.11898.1.S1_at	Cit.38368.1.S1_at		Cit.13017.1.S1_at	Cit.6085.1.S1_at		Cit.11721.1.S1_s_at	Cit.37515.1.S1_at		Cit.15381.1.S1_at	Cit.25774.1.S1_s_at		Cit.12958.1.S1_s_at	Cit.8908.1.S1_s_at		Cit.12821.1.S1_s_at	Cit.19454.1.S1_x_at
Cit.11898.1.S1_at	Cit.38586.1.S1_at		Cit.13017.1.S1_at	Cit.6094.1.S1_s_at		Cit.11721.1.S1_s_at	Cit.3798.1.S1_at		Cit.15381.1.S1_at	Cit.26191.1.S1_s_at		Cit.12958.1.S1_s_at	Cit.9768.1.S1_s_at		Cit.12821.1.S1_s_at	Cit.19468.1.S1_s_at
Cit.11898.1.S1_at	Cit.3868.1.S1_at		Cit.13017.1.S1_at	Cit.6202.1.S1_s_at		Cit.11721.1.S1_s_at	Cit.3818.1.S1_at		Cit.15381.1.S1_at	Cit.26307.1.S1_s_at		Cit.12958.1.S1_s_at	Cit.9857.1.S1_at		Cit.12821.1.S1_s_at	Cit.19471.1.S1_s_at
Cit.11898.1.S1_at	Cit.3877.1.S1_at		Cit.13017.1.S1_at	Cit.6289.1.S1_s_at		Cit.11721.1.S1_s_at	Cit.38265.1.S1_at		Cit.15381.1.S1_at	Cit.26651.1.S1_at		Cit.12977.1.S1_at	Cit.17307.1.S1_at		Cit.12821.1.S1_s_at	Cit.19520.1.S1_s_at
Cit.11898.1.S1_at	Cit.39194.1.S1_s_at		Cit.13017.1.S1_at	Cit.6434.1.S1_at		Cit.11721.1.S1_s_at	Cit.38287.1.S1_at		Cit.15381.1.S1_at	Cit.2712.1.S1_s_at		Cit.13023.1.S1_at	Cit.1316.1.S1_at		Cit.12821.1.S1_s_at	Cit.19727.1.S1_s_at
Cit.11898.1.S1_at	Cit.3947.1.S1_at		Cit.13017.1.S1_at	Cit.6470.1.S1_at		Cit.11721.1.S1_s_at	Cit.38647.1.S1_at		Cit.15381.1.S1_at	Cit.27364.1.S1_s_at		Cit.13023.1.S1_at	Cit.13182.1.S1_s_at		Cit.12821.1.S1_s_at	Cit.1988.1.S1_s_at
Cit.11898.1.S1_at	Cit.39683.1.S1_s_at		Cit.13017.1.S1_at	Cit.6529.1.S1_at		Cit.11721.1.S1_s_at	Cit.39194.1.S1_s_at		Cit.15381.1.S1_at	Cit.2887.1.S1_s_at		Cit.13023.1.S1_at	Cit.13245.1.S1_at		Cit.12821.1.S1_s_at	Cit.2002.1.S1_s_at
Cit.11898.1.S1_at	Cit.40012.1.S1_at		Cit.13017.1.S1_at	Cit.6529.1.S1_s_at		Cit.11721.1.S1_s_at	Cit.3947.1.S1_at		Cit.15381.1.S1_at	Cit.2932.1.S1_s_at		Cit.13023.1.S1_at	Cit.13249.1.S1_at		Cit.12821.1.S1_s_at	Cit.20286.1.S1_at
Cit.11898.1.S1_at	Cit.40017.1.S1_s_at		Cit.13017.1.S1_at	Cit.6542.1.S1_at		Cit.11721.1.S1_s_at	Cit.40012.1.S1_at		Cit.15381.1.S1_at	Cit.29323.1.S1_s_at		Cit.13023.1.S1_at	Cit.13305.1.S1_s_at		Cit.12821.1.S1_s_at	Cit.20336.1.S1_at
Cit.11898.1.S1_at	Cit.40431.1.S1_at		Cit.13017.1.S1_at	Cit.6551.1.S1_at		Cit.11721.1.S1_s_at	Cit.4177.1.S1_at		Cit.15381.1.S1_at	Cit.29852.1.S1_at		Cit.13023.1.S1_at	Cit.13311.1.S1_at		Cit.12821.1.S1_s_at	Cit.20546.1.S1_at
Cit.11898.1.S1_at	Cit.4099.1.S1_at		Cit.13017.1.S1_at	Cit.661.1.S1_s_at		Cit.11721.1.S1_s_at	Cit.4216.1.S1_s_at		Cit.15381.1.S1_at	Cit.3080.1.S1_s_at		Cit.13023.1.S1_at	Cit.13387.1.S1_at		Cit.12821.1.S1_s_at	Cit.20820.1.S1_s_at
Cit.11898.1.S1_at	Cit.4120.1.S1_x_at		Cit.13017.1.S1_at	Cit.6614.1.S1_s_at		Cit.11721.1.S1_s_at	Cit.4221.1.S1_at		Cit.15381.1.S1_at	Cit.3390.1.S1_at		Cit.13023.1.S1_at	Cit.13410.1.S1_s_at		Cit.12821.1.S1_s_at	Cit.21008.1.S1_at
Cit.11898.1.S1_at	Cit.4216.1.S1_s_at		Cit.13017.1.S1_at	Cit.6623.1.S1_at		Cit.11721.1.S1_s_at	Cit.4283.1.S1_at		Cit.15381.1.S1_at	Cit.35205.1.S1_at		Cit.13023.1.S1_at	Cit.13576.1.S1_at		Cit.12821.1.S1_s_at	Cit.21559.1.S1_s_at
Cit.11898.1.S1_at	Cit.4221.1.S1_at		Cit.13017.1.S1_at	Cit.6634.1.S1_at		Cit.11721.1.S1_s_at	Cit.4344.1.S1_s_at		Cit.15381.1.S1_at	Cit.3601.1.S1_at		Cit.13023.1.S1_at	Cit.13686.1.S1_s_at		Cit.12821.1.S1_s_at	Cit.219.1.S1_s_at
Cit.11898.1.S1_at	Cit.4489.1.S1_s_at		Cit.13017.1.S1_at	Cit.6696.1.S1_at		Cit.11721.1.S1_s_at	Cit.4581.1.S1_at		Cit.15381.1.S1_at	Cit.3685.1.S1_s_at		Cit.13023.1.S1_at	Cit.13715.1.S1_at		Cit.12821.1.S1_s_at	Cit.21967.1.S1_at
Cit.11898.1.S1_at	Cit.4619.1.S1_s_at		Cit.13017.1.S1_at	Cit.6823.1.S1_s_at		Cit.11721.1.S1_s_at	Cit.5029.1.S1_s_at		Cit.15381.1.S1_at	Cit.38368.1.S1_at		Cit.13023.1.S1_at	Cit.13754.1.S1_s_at		Cit.12821.1.S1_s_at	Cit.22179.1.S1_s_at
Cit.11898.1.S1_at	Cit.4816.1.S1_s_at		Cit.13017.1.S1_at	Cit.7008.1.S1_at		Cit.11721.1.S1_s_at	Cit.5127.1.S1_at		Cit.15381.1.S1_at	Cit.3868.1.S1_s_at		Cit.13023.1.S1_at	Cit.13858.1.S1_s_at		Cit.12821.1.S1_s_at	Cit.22234.1.S1_s_at
Cit.11898.1.S1_at	Cit.4858.1.S1_at		Cit.13017.1.S1_at	Cit.7255.1.S1_at		Cit.11721.1.S1_s_at	Cit.5294.1.S1_at		Cit.15381.1.S1_at	Cit.38732.1.S1_at		Cit.13023.1.S1_at	Cit.13894.1.S1_at		Cit.12821.1.S1_s_at	Cit.22297.1.S1_s_at
Cit.11898.1.S1_at	Cit.4889.1.S1_s_at		Cit.13017.1.S1_at	Cit.7399.1.S1_at		Cit.11721.1.S1_s_at	Cit.5383.1.S1_at		Cit.15381.1.S1_at	Cit.4287.1.S1_s_at		Cit.13023.1.S1_at	Cit.1390.1.S1_s_at		Cit.12821.1.S1_s_at	Cit.2233.1.S1_s_at
Cit.11898.1.S1_at	Cit.4987.1.S1_s_at		Cit.13017.1.S1_at	Cit.7651.1.S1_at		Cit.11721.1.S1_s_at	Cit.5406.1.S1_s_at		Cit.15381.1.S1_at	Cit.4712.1.S1_at		Cit.13023.1.S1_at	Cit.13927.1.S1_at		Cit.12821.1.S1_s_at	Cit.22379.1.S1_at
Cit.11898.1.S1_at	Cit.4988.1.S1_at		Cit.13017.1.S1_at	Cit.7665.1.S1_s_at		Cit.11721.1.S1_s_at	Cit.5582.1.S1_at		Cit.15381.1.S1_at	Cit.4987.1.S1_s_at		Cit.13023.1.S1_at	Cit.13956.1.S1_at		Cit.12821.1.S1_s_at	Cit.22527.1.S1_s_at
Cit.11898.1.S1_at	Cit.5383.1.S1_at		Cit.13017.1.S1_at	Cit.7775.1.S1_at		Cit.11721.1.S1_s_at	Cit.5622.1.S1_at		Cit.15381.1.S1_at	Cit.5836.1.S1_s_at		Cit.13023.1.S1_at	Cit.14030.1.S1_s_at		Cit.12821.1.S1_s_at	Cit.22679.1.S1_s_at
Cit.11898.1.S1_at	Cit.5406.1.S1_s_at		Cit.13017.1.S1_at	Cit.7782.1.S1_at		Cit.11721.1.S1_s_at	Cit.5868.1.S1_s_at		Cit.15381.1.S1_at	Cit.5892.1.S1_at		Cit.13023.1.S1_at	Cit.14050.1.S1_at		Cit.12821.1.S1_s_at	Cit.22730.1.S1_at
Cit.11898.1.S1_at	Cit.5411.1.S1_at		Cit.13017.1.S1_at	Cit.7790.1.S1_at		Cit.11721.1.S1_s_at	Cit.5936.1.S1_at		Cit.15381.1.S1_at	Cit.5905.1.S1_at		Cit.13023.1.S1_at	Cit.14122.1.S1_at		Cit.12821.1.S1_s_at	Cit.23097.1.S1_s_at
Cit.11898.1.S1_at	Cit.5455.1.S1_at		Cit.13017.1.S1_at	Cit.821.1.S1_at		Cit.11721.1.S1_s_at	Cit.6003.1.S1_at		Cit.15381.1.S1_at	Cit.6073.1.S1_s_at		Cit.13023.1.S1_at	Cit.14131.1.S1_at		Cit.12821.1.S1_s_at	Cit.23129.1.S1_at
Cit.11898.1.S1_at	Cit.5670.1.S1_s_at		Cit.13017.1.S1_at	Cit.8600.1.S1_x_at		Cit.11721.1.S1_s_at	Cit.6055.1.S1_at		Cit.15381.1.S1_at	Cit.6430.1.S1_at		Cit.13023.1.S1_at	Cit.14266.1.S1_at		Cit.12821.1.S1_s_at	Cit.23452.1.S1_at
Cit.11898.1.S1_at	Cit.5868.1.S1_s_at		Cit.13017.1.S1_at	Cit.8637.1.S1_s_at		Cit.11721.1.S1_s_at	Cit.6085.1.S1_at		Cit.15381.1.S1_at	Cit.851.1.S1_s_at		Cit.13023.1.S1_at	Cit.14287.1.S1_at		Cit.12821.1.S1_s_at	Cit.23470.1.S1_s_at
Cit.11898.1.S1_at	Cit.5912.1.S1_at		Cit.13017.1.S1_at	Cit.8671.1.S1_s_at		Cit.11721.1.S1_s_at	Cit.6094.1.S1_s_at		Cit.15381.1.S1_at	Cit.92.1.S1_s_at		Cit.13023.1.S1_at	Cit.14378.1.S1_s_at		Cit.12821.1.S1_s_at	Cit.23618.1.S1_s_at
Cit.11898.1.S1_at	Cit.6055.1.S1_at		Cit.13017.1.S1_at	Cit.8696.1.S1_s_at		Cit.11721.1.S1_s_at	Cit.6165.1.S1_at		Cit.15547.1.S1_at	Cit.27224.1.S1_at		Cit.13023.1.S1_at	Cit.14433.1.S1_s_at		Cit.12821.1.S1_s_at	Cit.23967.1.S1_s_at
Cit.11898.1.S1_at	Cit.6202.1.S1_s_at		Cit.13017.1.S1_at	Cit.8721.1.S1_s_at		Cit.11721.1.S1_s_at	Cit.6387.1.S1_at		Cit.15547.1.S1_at	Cit.31279.1.S1_at		Cit.13023.1.S1_at	Cit.14522.1.S1_at		Cit.12821.1.S1_s_at	Cit.24163.1.S1_s_at
Cit.11898.1.S1_at	Cit.6289.1.S1_s_at		Cit.13017.1.S1_at	Cit.8722.1.S1_at		Cit.11721.1.S1_s_at	Cit.6434.1.S1_at		Cit.15547.1.S1_at	Cit.7918.1.S1_at		Cit.13023.1.S1_at	Cit.14570.1.S1_s_at		Cit.12821.1.S1_s_at	Cit.24331.1.S1_s_at
Cit.11898.1.S1_at	Cit.6434.1.S1_at		Cit.13017.1.S1_at	Cit.8823.1.S1_s_at		Cit.11721.1.S1_s_at	Cit.6470.1.S1_at		Cit.15547.1.S1_at	Cit.8850.1.S1_s_at		Cit.13023.1.S1_at	Cit.14576.1.S1_s_at		Cit.12821.1.S1_s_at	Cit.25380.1.S1_s_at
Cit.11898.1.S1_at	Cit.6529.1.S1_at		Cit.13017.1.S1_at	Cit.9257.1.S1_s_at		Cit.11721.1.S1_s_at	Cit.6529.1.S1_at		Cit.16091.1.S1_at	Cit.16688.1.S1_s_at		Cit.13023.1.S1_at	Cit.14583.1.S1_s_at		Cit.12821.1.S1_s_at	Cit.25753.1.S1_at
Cit.11898.1.S1_at	Cit.6529.1.S1_s_at		Cit.13017.1.S1_at	Cit.929.1.S1_s_at		Cit.11721.1.S1_s_at	Cit.6542.1.S1_at		Cit.16091.1.S1_at	Cit.8351.1.S1_s_at		Cit.13023.1.S1_at	Cit.14584.1.S1_at		Cit.12821.1.S1_s_at	Cit.25774.1.S1_s_at
Cit.11898.1.S1_at	Cit.6551.1.S1_at		Cit.13017.1.S1_at	Cit.9594.1.S1_s_at		Cit.11721.1.S1_s_at	Cit.6551.1.S1_at		Cit.16727.1.S1_at	Cit.1713.1.S1_s_at		Cit.13023.1.S1_at	Cit.14649.1.S1_at		Cit.12821.1.S1_s_at	Cit.26012.1.S1_at
Cit.11898.1.S1_at	Cit.6556.1.S1_at		Cit.13017.1.S1_s_at	Cit.13053.1.S1_at		Cit.11721.1.S1_s_at	Cit.6572.1.S1_at		Cit.16727.1.S1_at	Cit.20498.1.S1_at		Cit.13023.1.S1_at	Cit.14667.1.S1_at		Cit.12821.1.S1_s_at	Cit.26336.1.S1_at
Cit.11898.1.S1_at	Cit.661.1.S1_s_at		Cit.13017.1.S1_s_at	Cit.13387.1.S1_at		Cit.11721.1.S1_s_at	Cit.6614.1.S1_s_at		Cit.16727.1.S1_at	Cit.21780.1.S1_at		Cit.13023.1.S1_at	Cit.14683.1.S1_s_at		Cit.12821.1.S1_s_at	Cit.26340.1.S1_at
Cit.11898.1.S1_at	Cit.6623.1.S1_at		Cit.13017.1.S1_s_at	Cit.13715.1.S1_at		Cit.11721.1.S1_s_at	Cit.6823.1.S1_s_at		Cit.16727.1.S1_at	Cit.21787.1.S1_at		Cit.13023.1.S1_at	Cit.14698.1.S1_at		Cit.12821.1.S1_s_at	Cit.26354.1.S1_s_at
Cit.11898.1.S1_at	Cit.6634.1.S1_at		Cit.13017.1.S1_s_at	Cit.13732.1.S1_at		Cit.11721.1.S1_s_at	Cit.6860.1.S1_at		Cit.16727.1.S1_at	Cit.22298.1.S1_s_at		Cit.13023.1.S1_at	Cit.14749.1.S1_at		Cit.12821.1.S1_s_at	Cit.26666.1.S1_s_at
Cit.11898.1.S1_at	Cit.6696.1.S1_at		Cit.13017.1.S1_s_at	Cit.13832.1.S1_s_at		Cit.11721.1.S1_s_at	Cit.7008.1.S1_at		Cit.16727.1.S1_at	Cit.23330.1.S1_s_at		Cit.13023.1.S1_at	Cit.14865.1.S1_at		Cit.12821.1.S1_s_at	Cit.26968.1.S1_s_at
Cit.11898.1.S1_at	Cit.6823.1.S1_s_at		Cit.13017.1.S1_s_at	Cit.13868.1.S1_at		Cit.11721.1.S1_s_at	Cit.7081.1.S1_at		Cit.16727.1.S1_at	Cit.24017.1.S1_at		Cit.13023.1.S1_at	Cit.15053.1.S1_at		Cit.12821.1.S1_s_at	Cit.27127.1.S1_at
Cit.11898.1.S1_at	Cit.7008.1.S1_at		Cit.13017.1.S1_s_at	Cit.14170.1.S1_at		Cit.11721.1.S1_s_at	Cit.7121.1.S1_at		Cit.16727.1.S1_at	Cit.24080.1.S1_s_at		Cit.13023.1.S1_at	Cit.15144.1.S1_s_at		Cit.12821.1.S1_s_at	Cit.2730.1.S1_at
Cit.11898.1.S1_at	Cit.7068.1.S1_at		Cit.13017.1.S1_s_at	Cit.14584.1.S1_at		Cit.11721.1.S1_s_at	Cit.7369.1.S1_at		Cit.16727.1.S1_at	Cit.28009.1.S1_s_at		Cit.13023.1.S1_at	Cit.15228.1.S1_at		Cit.12821.1.S1_s_at	Cit.27364.1.S1_s_at
Cit.11898.1.S1_at	Cit.7255.1.S1_at		Cit.13017.1.S1_s_at	Cit.14601.1.S1_at		Cit.11721.1.S1_s_at	Cit.7399.1.S1_at		Cit.16727.1.S1_at	Cit.28117.1.S1_s_at		Cit.13023.1.S1_at	Cit.15288.1.S1_at		Cit.12821.1.S1_s_at	Cit.27419.1.S1_s_at
Cit.11898.1.S1_at	Cit.7651.1.S1_at		Cit.13017.1.S1_s_at	Cit.14790.1.S1_s_at		Cit.11721.1.S1_s_at	Cit.7665.1.S1_s_at		Cit.16727.1.S1_at	Cit.28844.1.S1_s_at		Cit.13023.1.S1_at	Cit.15306.1.S1_at		Cit.12821.1.S1_s_at	Cit.27645.1.S1_at
Cit.11898.1.S1_at	Cit.7775.1.S1_at		Cit.13017.1.S1_s_at	Cit.14813.1.S1_s_at		Cit.11721.1.S1_s_at	Cit.7775.1.S1_at		Cit.16727.1.S1_at	Cit.29896.1.S1_s_at		Cit.13023.1.S1_at	Cit.15345.1.S1_at		Cit.12821.1.S1_s_at	Cit.27962.1.S1_at
Cit.11898.1.S1_at	Cit.7782.1.S1_at		Cit.13017.1.S1_s_at	Cit.15020.1.S1_at		Cit.11721.1.S1_s_at	Cit.7790.1.S1_at		Cit.16727.1.S1_at	Cit.2999.1.S1_at		Cit.13023.1.S1_at	Cit.15373.1.S1_at		Cit.12821.1.S1_s_at	Cit.27966.1.S1_s_at
Cit.11898.1.S1_at	Cit.82.1.S1_s_at		Cit.13017.1.S1_s_at	Cit.15145.1.S1_at		Cit.11721.1.S1_s_at	Cit.7824.1.S1_at		Cit.16727.1.S1_at	Cit.33122.1.S1_s_at		Cit.13023.1.S1_at	Cit.15400.1.S1_at		Cit.12821.1.S1_s_at	Cit.28008.1.S1_at
Cit.11898.1.S1_at	Cit.8600.1.S1_x_at		Cit.13017.1.S1_s_at	Cit.15289.1.S1_at		Cit.11721.1.S1_s_at	Cit.821.1.S1_at		Cit.16727.1.S1_at	Cit.3347.1.S1_s_at		Cit.13023.1.S1_at	Cit.15400.1.S1_s_at		Cit.12821.1.S1_s_at	Cit.28185.1.S1_at
Cit.11898.1.S1_at	Cit.8637.1.S1_s_at		Cit.13017.1.S1_s_at	Cit.15306.1.S1_at		Cit.11721.1.S1_s_at	Cit.8671.1.S1_s_at		Cit.16727.1.S1_at	Cit.34738.1.S1_s_at		Cit.13023.1.S1_at	Cit.15524.1.S1_s_at		Cit.12821.1.S1_s_at	Cit.2846.1.S1_at
Cit.11898.1.S1_at	Cit.8671.1.S1_s_at		Cit.13017.1.S1_s_at	Cit.15400.1.S1_at		Cit.11721.1.S1_s_at	Cit.8721.1.S1_s_at		Cit.16727.1.S1_at	Cit.40.1.S1_s_at		Cit.13023.1.S1_at	Cit.15626.1.S1_at		Cit.12821.1.S1_s_at	Cit.28574.1.S1_s_at
Cit.11898.1.S1_at	Cit.8696.1.S1_s_at		Cit.13017.1.S1_s_at	Cit.15573.1.S1_at		Cit.11721.1.S1_s_at	Cit.8722.1.S1_at		Cit.16727.1.S1_at	Cit.9703.1.S1_at		Cit.13023.1.S1_at	Cit.15671.1.S1_at		Cit.12821.1.S1_s_at	Cit.2887.1.S1_s_at
Cit.11898.1.S1_at	Cit.8721.1.S1_s_at		Cit.13017.1.S1_s_at	Cit.15596.1.S1_at		Cit.11721.1.S1_s_at	Cit.8823.1.S1_s_at		Cit.16839.1.S1_at	Cit.18631.1.S1_at		Cit.13023.1.S1_at	Cit.15705.1.S1_at		Cit.12821.1.S1_s_at	Cit.2932.1.S1_s_at
Cit.11898.1.S1_at	Cit.8722.1.S1_at		Cit.13017.1.S1_s_at	Cit.15613.1.S1_at		Cit.11721.1.S1_s_at	Cit.9257.1.S1_s_at		Cit.16839.1.S1_at	Cit.29478.1.S1_s_at		Cit.13023.1.S1_at	Cit.15886.1.S1_at		Cit.12821.1.S1_s_at	Cit.29323.1.S1_s_at
Cit.11898.1.S1_at	Cit.92.1.S1_s_at		Cit.13017.1.S1_s_at	Cit.15625.1.S1_at		Cit.11721.1.S1_s_at	Cit.9555.1.S1_s_at		Cit.16839.1.S1_at	Cit.29914.1.S1_s_at		Cit.13023.1.S1_at	Cit.1589.1.S1_s_at		Cit.12821.1.S1_s_at	Cit.29609.1.S1_s_at
Cit.11898.1.S1_at	Cit.9257.1.S1_s_at		Cit.13017.1.S1_s_at	Cit.15680.1.S1_s_at		Cit.11721.1.S1_s_at	Cit.9750.1.S1_s_at		Cit.16839.1.S1_at	Cit.3010.1.S1_s_at		Cit.13023.1.S1_at	Cit.15896.1.S1_at		Cit.12821.1.S1_s_at	Cit.29827.1.S1_at
Cit.11898.1.S1_at	Cit.9594.1.S1_s_at		Cit.13017.1.S1_s_at	Cit.15707.1.S1_at		Cit.11870.1.S1_s_at	Cit.12883.1.S1_s_at		Cit.16839.1.S1_at	Cit.4958.1.S1_at		Cit.13023.1.S1_at	Cit.15951.1.S1_at		Cit.12821.1.S1_s_at	Cit.29852.1.S1_at
Cit.11898.1.S1_at	Cit.9814.1.S1_s_at		Cit.13017.1.S1_s_at	Cit.15886.1.S1_at		Cit.11870.1.S1_s_at	Cit.13050.1.S1_at		Cit.16839.1.S1_at	Cit.6766.1.S1_s_at		Cit.13023.1.S1_at	Cit.16016.1.S1_at		Cit.12821.1.S1_s_at	Cit.30238.1.S1_at
Cit.11898.1.S1_at	Cit.9855.1.S1_s_at		Cit.13017.1.S1_s_at	Cit.16016.1.S1_at		Cit.11870.1.S1_s_at	Cit.14354.1.S1_at		Cit.16839.1.S1_at	Cit.8446.1.S1_s_at		Cit.13023.1.S1_at	Cit.16093.1.S1_at		Cit.12821.1.S1_s_at	Cit.30521.1.S1_s_at
Cit.1203.1.S1_s_at	Cit.12040.1.S1_s_at		Cit.13017.1.S1_s_at	Cit.16035.1.S1_at		Cit.11870.1.S1_s_at	Cit.14362.1.S1_at		Cit.16839.1.S1_at	Cit.9325.1.S1_s_at		Cit.13023.1.S1_at	Cit.16136.1.S1_at		Cit.12821.1.S1_s_at	Cit.30646.1.S1_s_at
Cit.1203.1.S1_s_at	Cit.12063.1.S1_s_at		Cit.13017.1.S1_s_at	Cit.16093.1.S1_at		Cit.11870.1.S1_s_at	Cit.15257.1.S1_at		Cit.16995.1.S1_s_at	Cit.3105.1.S1_s_at		Cit.13023.1.S1_at	Cit.16190.1.S1_at		Cit.12821.1.S1_s_at	Cit.3070.1.S1_s_at
Cit.1203.1.S1_s_at	Cit.12123.1.S1_at		Cit.13017.1.S1_s_at	Cit.16154.1.S1_at		Cit.11870.1.S1_s_at	Cit.16913.1.S1_s_at		Cit.17074.1.S1_s_at	Cit.2240.1.S1_s_at		Cit.13023.1.S1_at	Cit.16318.1.S1_at		Cit.12821.1.S1_s_at	Cit.3080.1.S1_s_at
Cit.1203.1.S1_s_at	Cit.12176.1.S1_s_at		Cit.13017.1.S1_s_at	Cit.16178.1.S1_at		Cit.11870.1.S1_s_at	Cit.18227.1.S1_at		Cit.1727.1.S1_s_at	Cit.18677.1.S1_s_at		Cit.13023.1.S1_at	Cit.16483.1.S1_at		Cit.12821.1.S1_s_at	Cit.30875.1.S1_at
Cit.1203.1.S1_s_at	Cit.12178.1.S1_s_at		Cit.13017.1.S1_s_at	Cit.17071.1.S1_s_at		Cit.11870.1.S1_s_at	Cit.19564.1.S1_at		Cit.17651.1.S1_x_at	Cit.23321.1.S1_x_at		Cit.13023.1.S1_at	Cit.1662.1.S1_s_at		Cit.12821.1.S1_s_at	Cit.3089.1.S1_s_at
Cit.1203.1.S1_s_at	Cit.1219.1.S1_s_at		Cit.13017.1.S1_s_at	Cit.17508.1.S1_at		Cit.11870.1.S1_s_at	Cit.20816.1.S1_at		Cit.17651.1.S1_x_at	Cit.7986.1.S1_x_at		Cit.13023.1.S1_at	Cit.16671.1.S1_at		Cit.12821.1.S1_s_at	Cit.31136.1.S1_at
Cit.1203.1.S1_s_at	Cit.12272.1.S1_s_at		Cit.13017.1.S1_s_at	Cit.1751.1.S1_s_at		Cit.11870.1.S1_s_at	Cit.21088.1.S1_s_at		Cit.17651.1.S1_x_at	Cit.8210.1.S1_s_at		Cit.13023.1.S1_at	Cit.16873.1.S1_s_at		Cit.12821.1.S1_s_at	Cit.31174.1.S1_at
Cit.1203.1.S1_s_at	Cit.12435.1.S1_s_at		Cit.13017.1.S1_s_at	Cit.17526.1.S1_at		Cit.11870.1.S1_s_at	Cit.21409.1.S1_at		Cit.17693.1.S1_s_at	Cit.28523.1.S1_s_at		Cit.13023.1.S1_at	Cit.1688.1.S1_s_at		Cit.12821.1.S1_s_at	Cit.31194.1.S1_at
Cit.1203.1.S1_s_at	Cit.12452.1.S1_at		Cit.13017.1.S1_s_at	Cit.17913.1.S1_at		Cit.11870.1.S1_s_at	Cit.21654.1.S1_s_at		Cit.17693.1.S1_s_at	Cit.5884.1.S1_at		Cit.13023.1.S1_at	Cit.16919.1.S1_s_at		Cit.12821.1.S1_s_at	Cit.31337.1.S1_at
Cit.1203.1.S1_s_at	Cit.12567.1.S1_s_at		Cit.13017.1.S1_s_at	Cit.18076.1.S1_s_at		Cit.11870.1.S1_s_at	Cit.23510.1.S1_s_at		Cit.17693.1.S1_s_at	Cit.8446.1.S1_s_at		Cit.13023.1.S1_at	Cit.17071.1.S1_s_at		Cit.12821.1.S1_s_at	Cit.31368.1.S1_at
Cit.1203.1.S1_s_at	Cit.12568.1.S1_at		Cit.13017.1.S1_s_at	Cit.18111.1.S1_at		Cit.11870.1.S1_s_at	Cit.23784.1.S1_s_at		Cit.17740.1.S1_s_at	Cit.5855.1.S1_s_at		Cit.13023.1.S1_at	Cit.17200.1.S1_at		Cit.12821.1.S1_s_at	Cit.31521.1.S1_at
Cit.1203.1.S1_s_at	Cit.12617.1.S1_at		Cit.13017.1.S1_s_at	Cit.1907.1.S1_at		Cit.11870.1.S1_s_at	Cit.25101.1.S1_at		Cit.17740.1.S1_s_at	Cit.761.1.S1_at		Cit.13023.1.S1_at	Cit.17872.1.S1_at		Cit.12821.1.S1_s_at	Cit.31542.1.S1_at
Cit.1203.1.S1_s_at	Cit.12718.1.S1_at		Cit.13017.1.S1_s_at	Cit.1951.1.S1_x_at		Cit.11870.1.S1_s_at	Cit.25285.1.S1_at		Cit.17740.1.S1_s_at	Cit.761.1.S1_x_at		Cit.13023.1.S1_at	Cit.17888.1.S1_s_at		Cit.12821.1.S1_s_at	Cit.31780.1.S1_s_at
Cit.1203.1.S1_s_at	Cit.12821.1.S1_s_at		Cit.13017.1.S1_s_at	Cit.20315.1.S1_s_at		Cit.11870.1.S1_s_at	Cit.2681.1.S1_s_at		Cit.17740.1.S1_s_at	Cit.9890.1.S1_s_at		Cit.13023.1.S1_at	Cit.17889.1.S1_s_at		Cit.12821.1.S1_s_at	Cit.318.1.S1_s_at
Cit.1203.1.S1_s_at	Cit.12899.1.S1_s_at		Cit.13017.1.S1_s_at	Cit.20405.1.S1_s_at		Cit.11870.1.S1_s_at	Cit.27139.1.S1_at		Cit.18086.1.S1_at	Cit.18086.1.S1_s_at		Cit.13023.1.S1_at	Cit.17943.1.S1_s_at		Cit.12821.1.S1_s_at	Cit.32178.1.S1_at
Cit.1203.1.S1_s_at	Cit.12958.1.S1_s_at		Cit.13017.1.S1_s_at	Cit.20495.1.S1_at		Cit.11870.1.S1_s_at	Cit.2827.1.S1_at		Cit.18086.1.S1_at	Cit.9942.1.S1_x_at		Cit.13023.1.S1_at	Cit.17977.1.S1_at		Cit.12821.1.S1_s_at	Cit.3390.1.S1_at
Cit.1203.1.S1_s_at	Cit.13023.1.S1_at		Cit.13017.1.S1_s_at	Cit.20831.1.S1_s_at		Cit.11870.1.S1_s_at	Cit.29677.1.S1_s_at		Cit.18086.1.S1_s_at	Cit.22036.1.S1_at		Cit.13023.1.S1_at	Cit.18013.1.S1_at		Cit.12821.1.S1_s_at	Cit.3487.1.S1_s_at
Cit.1203.1.S1_s_at	Cit.1316.1.S1_at		Cit.13017.1.S1_s_at	Cit.21079.1.S1_s_at		Cit.11870.1.S1_s_at	Cit.29906.1.S1_at		Cit.18086.1.S1_s_at	Cit.28009.1.S1_at		Cit.13023.1.S1_at	Cit.18406.1.S1_s_at		Cit.12821.1.S1_s_at	Cit.34966.1.S1_at
Cit.1203.1.S1_s_at	Cit.13182.1.S1_s_at		Cit.13017.1.S1_s_at	Cit.21559.1.S1_s_at		Cit.11870.1.S1_s_at	Cit.29935.1.S1_s_at		Cit.18086.1.S1_s_at	Cit.29984.1.S1_at		Cit.13023.1.S1_at	Cit.18521.1.S1_at		Cit.12821.1.S1_s_at	Cit.3507.1.S1_at
Cit.1203.1.S1_s_at	Cit.13245.1.S1_at		Cit.13017.1.S1_s_at	Cit.21982.1.S1_at		Cit.11870.1.S1_s_at	Cit.29998.1.S1_at		Cit.18086.1.S1_s_at	Cit.6535.1.S1_at		Cit.13023.1.S1_at	Cit.18639.1.S1_at		Cit.12821.1.S1_s_at	Cit.35205.1.S1_at
Cit.1203.1.S1_s_at	Cit.13249.1.S1_at		Cit.13017.1.S1_s_at	Cit.22137.1.S1_s_at		Cit.11870.1.S1_s_at	Cit.30797.1.S1_at		Cit.18086.1.S1_s_at	Cit.8959.1.S1_at		Cit.13023.1.S1_at	Cit.19454.1.S1_x_at		Cit.12821.1.S1_s_at	Cit.3540.1.S1_at
Cit.1203.1.S1_s_at	Cit.13305.1.S1_s_at		Cit.13017.1.S1_s_at	Cit.2233.1.S1_s_at		Cit.11870.1.S1_s_at	Cit.30797.1.S1_x_at		Cit.18086.1.S1_s_at	Cit.9942.1.S1_x_at		Cit.13023.1.S1_at	Cit.19458.1.S1_at		Cit.12821.1.S1_s_at	Cit.35922.1.S1_at
Cit.1203.1.S1_s_at	Cit.13311.1.S1_at		Cit.13017.1.S1_s_at	Cit.22379.1.S1_at		Cit.11870.1.S1_s_at	Cit.31314.1.S1_at		Cit.18192.1.S1_at	Cit.18639.1.S1_at		Cit.13023.1.S1_at	Cit.19468.1.S1_s_at		Cit.12821.1.S1_s_at	Cit.3600.1.S1_s_at
Cit.1203.1.S1_s_at	Cit.13313.1.S1_s_at		Cit.13017.1.S1_s_at	Cit.22609.1.S1_s_at		Cit.11870.1.S1_s_at	Cit.31369.1.S1_at		Cit.18192.1.S1_at	Cit.19468.1.S1_s_at		Cit.13023.1.S1_at	Cit.19471.1.S1_s_at		Cit.12821.1.S1_s_at	Cit.3601.1.S1_at
Cit.1203.1.S1_s_at	Cit.13387.1.S1_at		Cit.13017.1.S1_s_at	Cit.22946.1.S1_s_at		Cit.11870.1.S1_s_at	Cit.3218.1.S1_at		Cit.18192.1.S1_at	Cit.19520.1.S1_s_at		Cit.13023.1.S1_at	Cit.1951.1.S1_x_at		Cit.12821.1.S1_s_at	Cit.36972.1.S1_at
Cit.1203.1.S1_s_at	Cit.13410.1.S1_s_at		Cit.13017.1.S1_s_at	Cit.23097.1.S1_s_at		Cit.11870.1.S1_s_at	Cit.3387.1.S1_s_at		Cit.18192.1.S1_at	Cit.19727.1.S1_x_at		Cit.13023.1.S1_at	Cit.19520.1.S1_s_at		Cit.12821.1.S1_s_at	Cit.37237.1.S1_at
Cit.1203.1.S1_s_at	Cit.13617.1.S1_s_at		Cit.13017.1.S1_s_at	Cit.23223.1.S1_s_at		Cit.11870.1.S1_s_at	Cit.3408.1.S1_at		Cit.18192.1.S1_at	Cit.2001.1.S1_at		Cit.13023.1.S1_at	Cit.19727.1.S1_s_at		Cit.12821.1.S1_s_at	Cit.37622.1.S1_at
Cit.1203.1.S1_s_at	Cit.13643.1.S1_at		Cit.13017.1.S1_s_at	Cit.23623.1.S1_s_at		Cit.11870.1.S1_s_at	Cit.35863.1.S1_at		Cit.18192.1.S1_at	Cit.2063.1.S1_at		Cit.13023.1.S1_at	Cit.19727.1.S1_x_at		Cit.12821.1.S1_s_at	Cit.381.1.S1_s_at
Cit.1203.1.S1_s_at	Cit.13686.1.S1_s_at		Cit.13017.1.S1_s_at	Cit.2377.1.S1_s_at		Cit.11870.1.S1_s_at	Cit.3587.1.S1_s_at		Cit.18192.1.S1_at	Cit.21559.1.S1_s_at		Cit.13023.1.S1_at	Cit.2001.1.S1_at		Cit.12821.1.S1_s_at	Cit.38586.1.S1_at
Cit.1203.1.S1_s_at	Cit.13754.1.S1_s_at		Cit.13017.1.S1_s_at	Cit.23790.1.S1_s_at		Cit.11870.1.S1_s_at	Cit.4135.1.S1_s_at		Cit.18192.1.S1_at	Cit.2189.1.S1_at		Cit.13023.1.S1_at	Cit.20012.1.S1_s_at		Cit.12821.1.S1_s_at	Cit.38591.1.S1_at
Cit.1203.1.S1_s_at	Cit.1385.1.S1_s_at		Cit.13017.1.S1_s_at	Cit.23811.1.S1_at		Cit.11870.1.S1_s_at	Cit.4553.1.S1_s_at		Cit.18192.1.S1_at	Cit.2269.1.S1_s_at		Cit.13023.1.S1_at	Cit.2002.1.S1_s_at		Cit.12821.1.S1_s_at	Cit.3868.1.S1_at
Cit.1203.1.S1_s_at	Cit.13858.1.S1_s_at		Cit.13017.1.S1_s_at	Cit.23842.1.S1_s_at		Cit.11870.1.S1_s_at	Cit.5103.1.S1_at		Cit.18192.1.S1_at	Cit.22730.1.S1_at		Cit.13023.1.S1_at	Cit.20252.1.S1_s_at		Cit.12821.1.S1_s_at	Cit.3868.1.S1_s_at
Cit.1203.1.S1_s_at	Cit.13894.1.S1_at		Cit.13017.1.S1_s_at	Cit.2401.1.S1_at		Cit.11870.1.S1_s_at	Cit.5806.1.S1_s_at		Cit.18192.1.S1_at	Cit.23097.1.S1_s_at		Cit.13023.1.S1_at	Cit.20286.1.S1_at		Cit.12821.1.S1_s_at	Cit.3877.1.S1_at
Cit.1203.1.S1_s_at	Cit.1390.1.S1_s_at		Cit.13017.1.S1_s_at	Cit.24179.1.S1_at		Cit.11870.1.S1_s_at	Cit.6152.1.S1_at		Cit.18192.1.S1_at	Cit.23129.1.S1_at		Cit.13023.1.S1_at	Cit.20820.1.S1_s_at		Cit.12821.1.S1_s_at	Cit.4099.1.S1_at
Cit.1203.1.S1_s_at	Cit.13956.1.S1_at		Cit.13017.1.S1_s_at	Cit.2458.1.S1_s_at		Cit.11870.1.S1_s_at	Cit.6548.1.S1_at		Cit.18192.1.S1_at	Cit.23452.1.S1_at		Cit.13023.1.S1_at	Cit.21079.1.S1_s_at		Cit.12821.1.S1_s_at	Cit.4243.1.S1_at
Cit.1203.1.S1_s_at	Cit.14030.1.S1_s_at		Cit.13017.1.S1_s_at	Cit.25528.1.S1_at		Cit.11870.1.S1_s_at	Cit.6954.1.S1_at		Cit.18192.1.S1_at	Cit.24331.1.S1_s_at		Cit.13023.1.S1_at	Cit.21179.1.S1_at		Cit.12821.1.S1_s_at	Cit.4383.1.S1_s_at
Cit.1203.1.S1_s_at	Cit.14050.1.S1_at		Cit.13017.1.S1_s_at	Cit.26354.1.S1_s_at		Cit.11870.1.S1_s_at	Cit.7639.1.S1_at		Cit.18192.1.S1_at	Cit.2533.1.S1_s_at		Cit.13023.1.S1_at	Cit.21341.1.S1_at		Cit.12821.1.S1_s_at	Cit.4489.1.S1_s_at
Cit.1203.1.S1_s_at	Cit.14122.1.S1_at		Cit.13017.1.S1_s_at	Cit.26365.1.S1_at		Cit.11870.1.S1_s_at	Cit.8765.1.S1_x_at		Cit.18192.1.S1_at	Cit.25640.1.S1_at		Cit.13023.1.S1_at	Cit.21424.1.S1_s_at		Cit.12821.1.S1_s_at	Cit.4858.1.S1_at
Cit.1203.1.S1_s_at	Cit.14131.1.S1_at		Cit.13017.1.S1_s_at	Cit.26400.1.S1_s_at		Cit.11870.1.S1_s_at	Cit.8769.1.S1_x_at		Cit.18192.1.S1_at	Cit.25753.1.S1_at		Cit.13023.1.S1_at	Cit.21559.1.S1_s_at		Cit.12821.1.S1_s_at	Cit.4889.1.S1_s_at
Cit.1203.1.S1_s_at	Cit.14266.1.S1_at		Cit.13017.1.S1_s_at	Cit.26667.1.S1_at		Cit.11901.1.S1_at	Cit.12358.1.S1_s_at		Cit.18192.1.S1_at	Cit.25774.1.S1_s_at		Cit.13023.1.S1_at	Cit.2189.1.S1_at		Cit.12821.1.S1_s_at	Cit.4987.1.S1_s_at
Cit.1203.1.S1_s_at	Cit.14378.1.S1_s_at		Cit.13017.1.S1_s_at	Cit.2667.1.S1_s_at		Cit.11901.1.S1_at	Cit.13456.1.S1_at		Cit.18192.1.S1_at	Cit.26191.1.S1_s_at		Cit.13023.1.S1_at	Cit.219.1.S1_s_at		Cit.12821.1.S1_s_at	Cit.5066.1.S1_s_at
Cit.1203.1.S1_s_at	Cit.14433.1.S1_s_at		Cit.13017.1.S1_s_at	Cit.26694.1.S1_at		Cit.11901.1.S1_at	Cit.13955.1.S1_at		Cit.18192.1.S1_at	Cit.26307.1.S1_s_at		Cit.13023.1.S1_at	Cit.21967.1.S1_at		Cit.12821.1.S1_s_at	Cit.5411.1.S1_at
Cit.1203.1.S1_s_at	Cit.14522.1.S1_at		Cit.13017.1.S1_s_at	Cit.26896.1.S1_s_at		Cit.11901.1.S1_at	Cit.14654.1.S1_s_at		Cit.18192.1.S1_at	Cit.26317.1.S1_at		Cit.13023.1.S1_at	Cit.22179.1.S1_s_at		Cit.12821.1.S1_s_at	Cit.5485.1.S1_s_at
Cit.1203.1.S1_s_at	Cit.14576.1.S1_s_at		Cit.13017.1.S1_s_at	Cit.26904.1.S1_at		Cit.11901.1.S1_at	Cit.17701.1.S1_s_at		Cit.18192.1.S1_at	Cit.26336.1.S1_at		Cit.13023.1.S1_at	Cit.2233.1.S1_s_at		Cit.12821.1.S1_s_at	Cit.5892.1.S1_at
Cit.1203.1.S1_s_at	Cit.14583.1.S1_s_at		Cit.13017.1.S1_s_at	Cit.2753.1.S1_s_at		Cit.11901.1.S1_at	Cit.19872.1.S1_s_at		Cit.18192.1.S1_at	Cit.26354.1.S1_s_at		Cit.13023.1.S1_at	Cit.22379.1.S1_at		Cit.12821.1.S1_s_at	Cit.5905.1.S1_at
Cit.1203.1.S1_s_at	Cit.14584.1.S1_at		Cit.13017.1.S1_s_at	Cit.27962.1.S1_at		Cit.11901.1.S1_at	Cit.20816.1.S1_at		Cit.18192.1.S1_at	Cit.26400.1.S1_s_at		Cit.13023.1.S1_at	Cit.22448.1.S1_s_at		Cit.12821.1.S1_s_at	Cit.5912.1.S1_at
Cit.1203.1.S1_s_at	Cit.14667.1.S1_at		Cit.13017.1.S1_s_at	Cit.28162.1.S1_at		Cit.11901.1.S1_at	Cit.21243.1.S1_s_at		Cit.18192.1.S1_at	Cit.26541.1.S1_at		Cit.13023.1.S1_at	Cit.22527.1.S1_s_at		Cit.12821.1.S1_s_at	Cit.5923.1.S1_at
Cit.1203.1.S1_s_at	Cit.14683.1.S1_s_at		Cit.13017.1.S1_s_at	Cit.28261.1.S1_s_at		Cit.11901.1.S1_at	Cit.23101.1.S1_s_at		Cit.18192.1.S1_at	Cit.26697.1.S1_s_at		Cit.13023.1.S1_at	Cit.22609.1.S1_s_at		Cit.12821.1.S1_s_at	Cit.6073.1.S1_s_at
Cit.1203.1.S1_s_at	Cit.14749.1.S1_at		Cit.13017.1.S1_s_at	Cit.28270.1.S1_at		Cit.11901.1.S1_at	Cit.24563.1.S1_at		Cit.18192.1.S1_at	Cit.2712.1.S1_s_at		Cit.13023.1.S1_at	Cit.22679.1.S1_s_at		Cit.12821.1.S1_s_at	Cit.6329.1.S1_at
Cit.1203.1.S1_s_at	Cit.14865.1.S1_at		Cit.13017.1.S1_s_at	Cit.28621.1.S1_at		Cit.11901.1.S1_at	Cit.24690.1.S1_s_at		Cit.18192.1.S1_at	Cit.2730.1.S1_at		Cit.13023.1.S1_at	Cit.22730.1.S1_at		Cit.12821.1.S1_s_at	Cit.6529.1.S1_at
Cit.1203.1.S1_s_at	Cit.15044.1.S1_at		Cit.13017.1.S1_s_at	Cit.2927.1.S1_s_at		Cit.11901.1.S1_at	Cit.26254.1.S1_at		Cit.18192.1.S1_at	Cit.27330.1.S1_at		Cit.13023.1.S1_at	Cit.22732.1.S1_s_at		Cit.12821.1.S1_s_at	Cit.6529.1.S1_s_at
Cit.1203.1.S1_s_at	Cit.15049.1.S1_at		Cit.13017.1.S1_s_at	Cit.2928.1.S1_s_at		Cit.11901.1.S1_at	Cit.26263.1.S1_at		Cit.18192.1.S1_at	Cit.27364.1.S1_s_at		Cit.13023.1.S1_at	Cit.23097.1.S1_s_at		Cit.12821.1.S1_s_at	Cit.661.1.S1_s_at
Cit.1203.1.S1_s_at	Cit.15053.1.S1_at		Cit.13017.1.S1_s_at	Cit.30073.1.S1_at		Cit.11901.1.S1_at	Cit.28591.1.S1_at		Cit.18192.1.S1_at	Cit.2753.1.S1_s_at		Cit.13023.1.S1_at	Cit.23129.1.S1_at		Cit.12821.1.S1_s_at	Cit.6634.1.S1_at
Cit.1203.1.S1_s_at	Cit.15144.1.S1_s_at		Cit.13017.1.S1_s_at	Cit.30268.1.S1_at		Cit.11901.1.S1_at	Cit.29566.1.S1_s_at		Cit.18192.1.S1_at	Cit.27962.1.S1_at		Cit.13023.1.S1_at	Cit.23186.1.S1_s_at		Cit.12821.1.S1_s_at	Cit.6670.1.S1_at
Cit.1203.1.S1_s_at	Cit.15228.1.S1_at		Cit.13017.1.S1_s_at	Cit.30473.1.S1_s_at		Cit.11901.1.S1_at	Cit.2994.1.S1_s_at		Cit.18192.1.S1_at	Cit.28162.1.S1_at		Cit.13023.1.S1_at	Cit.23223.1.S1_s_at		Cit.12821.1.S1_s_at	Cit.6716.1.S1_at
Cit.1203.1.S1_s_at	Cit.15288.1.S1_at		Cit.13017.1.S1_s_at	Cit.30503.1.S1_s_at		Cit.11901.1.S1_at	Cit.30880.1.S1_at		Cit.18192.1.S1_at	Cit.29852.1.S1_at		Cit.13023.1.S1_at	Cit.23441.1.S1_at		Cit.12821.1.S1_s_at	Cit.7255.1.S1_at
Cit.1203.1.S1_s_at	Cit.15345.1.S1_at		Cit.13017.1.S1_s_at	Cit.30877.1.S1_s_at		Cit.11901.1.S1_at	Cit.31752.1.S1_s_at		Cit.18192.1.S1_at	Cit.29909.1.S1_at		Cit.13023.1.S1_at	Cit.23452.1.S1_at		Cit.12821.1.S1_s_at	Cit.7299.1.S1_s_at
Cit.1203.1.S1_s_at	Cit.15373.1.S1_at		Cit.13017.1.S1_s_at	Cit.31194.1.S1_at		Cit.11901.1.S1_at	Cit.3421.1.S1_at		Cit.18192.1.S1_at	Cit.30521.1.S1_s_at		Cit.13023.1.S1_at	Cit.23618.1.S1_s_at		Cit.12821.1.S1_s_at	Cit.7644.1.S1_at
Cit.1203.1.S1_s_at	Cit.15381.1.S1_at		Cit.13017.1.S1_s_at	Cit.31216.1.S1_at		Cit.11901.1.S1_at	Cit.38913.1.S1_s_at		Cit.18192.1.S1_at	Cit.3080.1.S1_s_at		Cit.13023.1.S1_at	Cit.2377.1.S1_s_at		Cit.12821.1.S1_s_at	Cit.7651.1.S1_at
Cit.1203.1.S1_s_at	Cit.15400.1.S1_at		Cit.13017.1.S1_s_at	Cit.32178.1.S1_at		Cit.11901.1.S1_at	Cit.40040.1.S1_at		Cit.18192.1.S1_at	Cit.30926.1.S1_at		Cit.13023.1.S1_at	Cit.23829.1.S1_s_at		Cit.12821.1.S1_s_at	Cit.7702.1.S1_at
Cit.1203.1.S1_s_at	Cit.15400.1.S1_s_at		Cit.13017.1.S1_s_at	Cit.326.1.S1_at		Cit.11901.1.S1_at	Cit.5103.1.S1_at		Cit.18192.1.S1_at	Cit.31055.1.S1_at		Cit.13023.1.S1_at	Cit.23967.1.S1_s_at		Cit.12821.1.S1_s_at	Cit.7782.1.S1_at
Cit.1203.1.S1_s_at	Cit.15524.1.S1_s_at		Cit.13017.1.S1_s_at	Cit.3339.1.S1_at		Cit.11901.1.S1_at	Cit.5275.1.S1_s_at		Cit.18192.1.S1_at	Cit.318.1.S1_s_at		Cit.13023.1.S1_at	Cit.24331.1.S1_s_at		Cit.12821.1.S1_s_at	Cit.8282.1.S1_s_at
Cit.1203.1.S1_s_at	Cit.15626.1.S1_at		Cit.13017.1.S1_s_at	Cit.3368.1.S1_at		Cit.11901.1.S1_at	Cit.5458.1.S1_at		Cit.18192.1.S1_at	Cit.32178.1.S1_at		Cit.13023.1.S1_at	Cit.25185.1.S1_at		Cit.12821.1.S1_s_at	Cit.8299.1.S1_at
Cit.1203.1.S1_s_at	Cit.15654.1.S1_at		Cit.13017.1.S1_s_at	Cit.3488.1.S1_s_at		Cit.11901.1.S1_at	Cit.5812.1.S1_at		Cit.18192.1.S1_at	Cit.3305.1.S1_at		Cit.13023.1.S1_at	Cit.2533.1.S1_s_at		Cit.12821.1.S1_s_at	Cit.8356.1.S1_s_at
Cit.1203.1.S1_s_at	Cit.15671.1.S1_at		Cit.13017.1.S1_s_at	Cit.35181.1.S1_at		Cit.11901.1.S1_at	Cit.6121.1.S1_at		Cit.18192.1.S1_at	Cit.3386.1.S1_s_at		Cit.13023.1.S1_at	Cit.25380.1.S1_s_at		Cit.12821.1.S1_s_at	Cit.851.1.S1_s_at
Cit.1203.1.S1_s_at	Cit.15705.1.S1_at		Cit.13017.1.S1_s_at	Cit.35568.1.S1_s_at		Cit.11901.1.S1_at	Cit.6363.1.S1_at		Cit.18192.1.S1_at	Cit.37315.1.S1_at		Cit.13023.1.S1_at	Cit.2556.1.S1_s_at		Cit.12821.1.S1_s_at	Cit.8671.1.S1_s_at
Cit.1203.1.S1_s_at	Cit.1589.1.S1_s_at		Cit.13017.1.S1_s_at	Cit.37231.1.S1_at		Cit.11901.1.S1_at	Cit.7510.1.S1_at		Cit.18192.1.S1_at	Cit.38368.1.S1_at		Cit.13023.1.S1_at	Cit.25753.1.S1_at		Cit.12821.1.S1_s_at	Cit.92.1.S1_s_at
Cit.1203.1.S1_s_at	Cit.15896.1.S1_at		Cit.13017.1.S1_s_at	Cit.37315.1.S1_at		Cit.11901.1.S1_at	Cit.9059.1.S1_s_at		Cit.18192.1.S1_at	Cit.3877.1.S1_at		Cit.13023.1.S1_at	Cit.25774.1.S1_s_at		Cit.12821.1.S1_s_at	Cit.9768.1.S1_s_at
Cit.1203.1.S1_s_at	Cit.15951.1.S1_at		Cit.13017.1.S1_s_at	Cit.3737.1.S1_at		Cit.1194.1.S1_s_at	Cit.13955.1.S1_at		Cit.18192.1.S1_at	Cit.38957.1.S1_at		Cit.13023.1.S1_at	Cit.26012.1.S1_at		Cit.12821.1.S1_s_at	Cit.9855.1.S1_s_at
Cit.1203.1.S1_s_at	Cit.16136.1.S1_at		Cit.13017.1.S1_s_at	Cit.3798.1.S1_at		Cit.1194.1.S1_s_at	Cit.15396.1.S1_s_at		Cit.18192.1.S1_at	Cit.4099.1.S1_at		Cit.13023.1.S1_at	Cit.26191.1.S1_at		Cit.1290.1.S1_s_at	Cit.13815.1.S1_at
Cit.1203.1.S1_s_at	Cit.16190.1.S1_at		Cit.13017.1.S1_s_at	Cit.38265.1.S1_at		Cit.1194.1.S1_s_at	Cit.16360.1.S1_at		Cit.18192.1.S1_at	Cit.4243.1.S1_at		Cit.13023.1.S1_at	Cit.26191.1.S1_s_at		Cit.1290.1.S1_s_at	Cit.5589.1.S1_at
Cit.1203.1.S1_s_at	Cit.16462.1.S1_at		Cit.13017.1.S1_s_at	Cit.38647.1.S1_at		Cit.1194.1.S1_s_at	Cit.19872.1.S1_s_at		Cit.18192.1.S1_at	Cit.4987.1.S1_s_at		Cit.13023.1.S1_at	Cit.26307.1.S1_s_at		Cit.12917.1.S1_at	Cit.21374.1.S1_at
Cit.1203.1.S1_s_at	Cit.16483.1.S1_at		Cit.13017.1.S1_s_at	Cit.3947.1.S1_at		Cit.1194.1.S1_s_at	Cit.23101.1.S1_s_at		Cit.18192.1.S1_at	Cit.5895.1.S1_at		Cit.13023.1.S1_at	Cit.26317.1.S1_at		Cit.12917.1.S1_at	Cit.2432.1.S1_s_at
Cit.1203.1.S1_s_at	Cit.1662.1.S1_s_at		Cit.13017.1.S1_s_at	Cit.39683.1.S1_s_at		Cit.1194.1.S1_s_at	Cit.25424.1.S1_at		Cit.18192.1.S1_at	Cit.6289.1.S1_s_at		Cit.13023.1.S1_at	Cit.26320.1.S1_s_at		Cit.12917.1.S1_at	Cit.2818.1.S1_at
Cit.1203.1.S1_s_at	Cit.16671.1.S1_at		Cit.13017.1.S1_s_at	Cit.40012.1.S1_at		Cit.1194.1.S1_s_at	Cit.25717.1.S1_at		Cit.18192.1.S1_at	Cit.6556.1.S1_at		Cit.13023.1.S1_at	Cit.26336.1.S1_at		Cit.13036.1.S1_at	Cit.14256.1.S1_at
Cit.1203.1.S1_s_at	Cit.16873.1.S1_s_at		Cit.13017.1.S1_s_at	Cit.4177.1.S1_at		Cit.1194.1.S1_s_at	Cit.26263.1.S1_at		Cit.18192.1.S1_at	Cit.6634.1.S1_at		Cit.13023.1.S1_at	Cit.26340.1.S1_at		Cit.13036.1.S1_at	Cit.15697.1.S1_s_at
Cit.1203.1.S1_s_at	Cit.1688.1.S1_s_at		Cit.13017.1.S1_s_at	Cit.4216.1.S1_s_at		Cit.1194.1.S1_s_at	Cit.27085.1.S1_s_at		Cit.18192.1.S1_at	Cit.7651.1.S1_at		Cit.13023.1.S1_at	Cit.26354.1.S1_s_at		Cit.13036.1.S1_at	Cit.1760.1.S1_s_at
[truncated: 9,475 more rows]

## Sheet: NodesHighlyOverrepresentedGO
	A list of nodes from some of the highly overrepresented GO terms
[truncated: 527 more rows]
