# Supplementary material for: Transcriptome comparison and gene coexpression network analysis provide a systems view of citrus response to ‘Candidatus Liberibacter asiaticus’ infection
Source: BMC Genomics. 2013 Jan 16;14:27. doi: 10.1186/1471-2164-14-27 (PMC3577516; doi:10.1186/1471-2164-14-27)
Supplement: Additional file 9 — Lists of nodes and edges in the hormone subnetworks. [file 1471-2164-14-27-S9.xls]

## Sheet: Hormone subnetwork
	Table. A list of nodes and edges in the HLB hormone response subnetwork
Nodes	Edges			Color-coded nodes
	Gene A	Gene B		Auxin	GA	ABA	Ethylene	JA	SA
Cit.10032.1.S1_s_at	Cit.10032.1.S1_s_at	Cit.10032.1.S1_x_at		Cit.10215.1.S1_s_at	Cit.10032.1.S1_s_at	Cit.10032.1.S1_s_at	Cit.10087.1.S1_s_at	Cit.10087.1.S1_s_at	Cit.10522.1.S1_s_at
Cit.10032.1.S1_x_at	Cit.10032.1.S1_s_at	Cit.33707.1.S1_at		Cit.10522.1.S1_s_at	Cit.10032.1.S1_x_at	Cit.10032.1.S1_x_at	Cit.10522.1.S1_s_at	Cit.10522.1.S1_s_at	Cit.107.1.S1_x_at
Cit.1005.1.S1_s_at	Cit.10032.1.S1_x_at	Cit.12214.1.S1_s_at		Cit.10527.1.S1_s_at	Cit.10522.1.S1_s_at	Cit.10152.1.S1_s_at	Cit.11343.1.S1_s_at	Cit.11529.1.S1_s_at	Cit.10816.1.S1_at
Cit.10087.1.S1_s_at	Cit.10032.1.S1_x_at	Cit.13437.1.S1_s_at		Cit.10697.1.S1_s_at	Cit.11064.1.S1_at	Cit.10522.1.S1_s_at	Cit.11493.1.S1_s_at	Cit.11530.1.S1_at	Cit.11394.1.S1_s_at
Cit.10152.1.S1_s_at	Cit.10032.1.S1_x_at	Cit.17398.1.S1_at		Cit.11186.1.S1_s_at	Cit.11529.1.S1_s_at	Cit.10700.1.S1_s_at	Cit.11897.1.S1_s_at	Cit.11857.1.S1_s_at	Cit.11419.1.S1_at
Cit.10215.1.S1_s_at	Cit.10032.1.S1_x_at	Cit.17561.1.S1_s_at		Cit.11204.1.S1_s_at	Cit.11530.1.S1_at	Cit.11286.1.S1_at	Cit.13036.1.S1_at	Cit.1266.1.S1_s_at	Cit.11529.1.S1_s_at
Cit.10479.1.S1_s_at	Cit.10032.1.S1_x_at	Cit.19674.1.S1_s_at		Cit.11221.1.S1_at	Cit.14558.1.S1_at	Cit.11876.1.S1_s_at	Cit.14031.1.S1_at	Cit.12691.1.S1_s_at	Cit.11530.1.S1_at
Cit.10480.1.S1_at	Cit.10032.1.S1_x_at	Cit.37567.1.S1_at		Cit.11221.1.S1_s_at	Cit.15574.1.S1_s_at	Cit.12382.1.S1_s_at	Cit.15228.1.S1_at	Cit.12977.1.S1_at	Cit.1194.1.S1_s_at
Cit.10522.1.S1_s_at	Cit.10032.1.S1_x_at	Cit.9504.1.S1_s_at		Cit.11529.1.S1_s_at	Cit.16807.1.S1_at	Cit.12452.1.S1_at	Cit.15574.1.S1_s_at	Cit.13366.1.S1_at	Cit.12743.1.S1_at
Cit.10527.1.S1_s_at	Cit.1005.1.S1_s_at	Cit.29536.1.S1_s_at		Cit.11530.1.S1_at	Cit.17061.1.S1_s_at	Cit.12469.1.S1_at	Cit.1579.1.S1_at	Cit.15574.1.S1_s_at	Cit.15330.1.S1_at
Cit.10697.1.S1_s_at	Cit.1005.1.S1_s_at	Cit.3826.1.S1_at		Cit.12183.1.S1_at	Cit.17062.1.S1_s_at	Cit.1249.1.S1_s_at	Cit.17061.1.S1_s_at	Cit.17061.1.S1_s_at	Cit.15574.1.S1_s_at
Cit.10700.1.S1_s_at	Cit.10087.1.S1_s_at	Cit.11970.1.S1_s_at		Cit.12500.1.S1_s_at	Cit.18244.1.S1_at	Cit.12806.1.S1_s_at	Cit.17062.1.S1_s_at	Cit.17062.1.S1_s_at	Cit.161.1.S1_at
Cit.11064.1.S1_at	Cit.10087.1.S1_s_at	Cit.16727.1.S1_at		Cit.12691.1.S1_s_at	Cit.19398.1.S1_at	Cit.12816.1.S1_s_at	Cit.18086.1.S1_at	Cit.17693.1.S1_s_at	Cit.161.1.S1_x_at
Cit.11186.1.S1_s_at	Cit.10087.1.S1_s_at	Cit.194.1.S1_s_at		Cit.12821.1.S1_s_at	Cit.19471.1.S1_s_at	Cit.12917.1.S1_at	Cit.18086.1.S1_s_at	Cit.18086.1.S1_at	Cit.17061.1.S1_s_at
Cit.11204.1.S1_s_at	Cit.10087.1.S1_s_at	Cit.23330.1.S1_s_at		Cit.1290.1.S1_s_at	Cit.19872.1.S1_s_at	Cit.14767.1.S1_at	Cit.19398.1.S1_at	Cit.18086.1.S1_s_at	Cit.17062.1.S1_s_at
Cit.11219.1.S1_at	Cit.10152.1.S1_s_at	Cit.22463.1.S1_s_at		Cit.12917.1.S1_at	Cit.19897.1.S1_s_at	Cit.15153.1.S1_at	Cit.19897.1.S1_s_at	Cit.19398.1.S1_at	Cit.17257.1.S1_at
Cit.11221.1.S1_at	Cit.10215.1.S1_s_at	Cit.37518.1.S1_s_at		Cit.13366.1.S1_at	Cit.19975.1.S1_x_at	Cit.15330.1.S1_at	Cit.20412.1.S1_s_at	Cit.19520.1.S1_s_at	Cit.17876.1.S1_at
Cit.11221.1.S1_s_at	Cit.10479.1.S1_s_at	Cit.9857.1.S1_at		Cit.13470.1.S1_s_at	Cit.2042.1.S1_at	Cit.15574.1.S1_s_at	Cit.2042.1.S1_at	Cit.1966.1.S1_s_at	Cit.19398.1.S1_at
Cit.11286.1.S1_at	Cit.10480.1.S1_at	Cit.16259.1.S1_at		Cit.13808.1.S1_s_at	Cit.2191.1.S1_at	Cit.1615.1.S1_s_at	Cit.20988.1.S1_s_at	Cit.19674.1.S1_s_at	Cit.19897.1.S1_s_at
Cit.11493.1.S1_s_at	Cit.10480.1.S1_at	Cit.17455.1.S1_at		Cit.13868.1.S1_at	Cit.23435.1.S1_s_at	Cit.16972.1.S1_x_at	Cit.2191.1.S1_at	Cit.19897.1.S1_s_at	Cit.2042.1.S1_at
Cit.11529.1.S1_s_at	Cit.10480.1.S1_at	Cit.1988.1.S1_s_at		Cit.13973.1.S1_at	Cit.29406.1.S1_s_at	Cit.17061.1.S1_s_at	Cit.22763.1.S1_s_at	Cit.2042.1.S1_at	Cit.21430.1.S1_s_at
Cit.11530.1.S1_at	Cit.10480.1.S1_at	Cit.26501.1.S1_s_at		Cit.14734.1.S1_at	Cit.30950.1.S1_at	Cit.17062.1.S1_s_at	Cit.23337.1.S1_s_at	Cit.20550.1.S1_at	Cit.21547.1.S1_s_at
Cit.11652.1.S1_s_at	Cit.10480.1.S1_at	Cit.28120.1.S1_at		Cit.16734.1.S1_at	Cit.30950.1.S1_s_at	Cit.17184.1.S1_s_at	Cit.23829.1.S1_s_at	Cit.20988.1.S1_s_at	Cit.21700.1.S1_at
Cit.11696.1.S1_at	Cit.10480.1.S1_at	Cit.31368.1.S1_at		Cit.17034.1.S1_at	Cit.3125.1.S1_s_at	Cit.17257.1.S1_at	Cit.28214.1.S1_s_at	Cit.21052.1.S1_at	Cit.2191.1.S1_at
Cit.11876.1.S1_s_at	Cit.10480.1.S1_at	Cit.4986.1.S1_at		Cit.17061.1.S1_s_at	Cit.35518.1.S1_s_at	Cit.17418.1.S1_s_at	Cit.29406.1.S1_s_at	Cit.21052.1.S1_x_at	Cit.23435.1.S1_s_at
Cit.11897.1.S1_s_at	Cit.10480.1.S1_at	Cit.6742.1.S1_s_at		Cit.17062.1.S1_s_at	Cit.35768.1.S1_s_at	Cit.17876.1.S1_at	Cit.302.1.S1_s_at	Cit.21179.1.S1_at	Cit.2542.1.S1_at
Cit.12183.1.S1_at	Cit.10480.1.S1_at	Cit.7448.1.S1_at		Cit.17330.1.S1_at	Cit.38647.1.S1_at	Cit.19307.1.S1_at	Cit.30427.1.S1_s_at	Cit.21839.1.S1_s_at	Cit.2542.1.S1_s_at
Cit.12382.1.S1_s_at	Cit.10480.1.S1_at	Cit.7995.1.S1_at		Cit.17407.1.S1_at	Cit.4283.1.S1_at	Cit.19556.1.S1_s_at	Cit.3734.1.S1_s_at	Cit.2191.1.S1_at	Cit.28214.1.S1_s_at
Cit.12452.1.S1_at	Cit.10480.1.S1_at	Cit.9857.1.S1_at		Cit.18018.1.S1_at	Cit.4759.1.S1_s_at	Cit.19751.1.S1_s_at	Cit.4759.1.S1_s_at	Cit.22677.1.S1_x_at	Cit.29252.1.S1_s_at
Cit.12469.1.S1_at	Cit.10522.1.S1_s_at	Cit.22079.1.S1_s_at		Cit.18425.1.S1_at	Cit.5028.1.S1_at	Cit.19897.1.S1_s_at	Cit.4810.1.S1_at	Cit.22763.1.S1_s_at	Cit.29348.1.S1_s_at
Cit.1249.1.S1_s_at	Cit.10522.1.S1_s_at	Cit.5412.1.S1_at		Cit.1860.1.S1_s_at	Cit.5029.1.S1_s_at	Cit.19975.1.S1_x_at	Cit.5616.1.S1_s_at	Cit.23330.1.S1_s_at	Cit.29406.1.S1_s_at
Cit.12499.1.S1_at	Cit.10527.1.S1_s_at	Cit.1145.1.S1_s_at		Cit.1923.1.S1_s_at	Cit.595.1.S1_s_at	Cit.2027.1.S1_s_at	Cit.580.1.S1_x_at	Cit.23435.1.S1_s_at	Cit.29611.1.S1_at
Cit.12500.1.S1_s_at	Cit.10527.1.S1_s_at	Cit.24614.1.S1_s_at		Cit.19398.1.S1_at	Cit.6256.1.S1_at	Cit.2042.1.S1_at	Cit.6652.1.S1_at	Cit.26663.1.S1_s_at	Cit.30339.1.S1_at
Cit.12691.1.S1_s_at	Cit.10527.1.S1_s_at	Cit.26577.1.S1_s_at		Cit.19520.1.S1_s_at	Cit.8916.1.S1_at	Cit.21130.1.S1_s_at	Cit.753.1.S1_x_at	Cit.28214.1.S1_s_at	Cit.30673.1.S1_s_at
Cit.12789.1.S1_s_at	Cit.10527.1.S1_s_at	Cit.8524.1.S1_s_at		Cit.1966.1.S1_s_at	Cit.9890.1.S1_s_at	Cit.21430.1.S1_s_at	Cit.8185.1.S1_s_at	Cit.29406.1.S1_s_at	Cit.3086.1.S1_at
Cit.12806.1.S1_s_at	Cit.10527.1.S1_s_at	Cit.8930.1.S1_s_at		Cit.19897.1.S1_s_at		Cit.21787.1.S1_at	Cit.8259.1.S1_x_at	Cit.29407.1.S1_s_at	Cit.320.1.S1_at
Cit.12816.1.S1_s_at	Cit.10697.1.S1_s_at	Cit.12272.1.S1_s_at		Cit.2042.1.S1_at		Cit.2191.1.S1_at	Cit.8262.1.S1_x_at	Cit.30458.1.S1_s_at	Cit.35768.1.S1_s_at
Cit.12821.1.S1_s_at	Cit.10697.1.S1_s_at	Cit.16033.1.S1_at		Cit.21126.1.S1_s_at		Cit.22137.1.S1_s_at	Cit.8276.1.S1_x_at	Cit.3243.1.S1_s_at	Cit.373.1.S1_x_at
Cit.1290.1.S1_s_at	Cit.10697.1.S1_s_at	Cit.16093.1.S1_at		Cit.21179.1.S1_at		Cit.22176.1.S1_s_at	Cit.8566.1.S1_s_at	Cit.3911.1.S1_s_at	Cit.38050.1.S1_at
Cit.12917.1.S1_at	Cit.10697.1.S1_s_at	Cit.22609.1.S1_s_at		Cit.22677.1.S1_x_at		Cit.22463.1.S1_s_at	Cit.8949.1.S1_s_at	Cit.4047.1.S1_at	Cit.4283.1.S1_at
Cit.13036.1.S1_at	Cit.10697.1.S1_s_at	Cit.28359.1.S1_at		Cit.22744.1.S1_at		Cit.23172.1.S1_s_at	Cit.9939.1.S1_s_at	Cit.4283.1.S1_at	Cit.4694.1.S1_at
Cit.13366.1.S1_at	Cit.10697.1.S1_s_at	Cit.3488.1.S1_s_at		Cit.23435.1.S1_s_at		Cit.23539.1.S1_at		Cit.4759.1.S1_s_at	Cit.4759.1.S1_s_at
Cit.13470.1.S1_s_at	Cit.10700.1.S1_s_at	Cit.11674.1.S1_s_at		Cit.24415.1.S1_at		Cit.24563.1.S1_at		Cit.4810.1.S1_at	Cit.5084.1.S1_at
Cit.13808.1.S1_s_at	Cit.11064.1.S1_at	Cit.1115.1.S1_s_at		Cit.24490.1.S1_s_at		Cit.25617.1.S1_s_at		Cit.5819.1.S1_at	Cit.5692.1.S1_at
Cit.13868.1.S1_at	Cit.11064.1.S1_at	Cit.11169.1.S1_s_at		Cit.24614.1.S1_s_at		Cit.25712.1.S1_s_at		Cit.6569.1.S1_at	Cit.595.1.S1_s_at
Cit.13956.1.S1_at	Cit.11064.1.S1_at	Cit.1122.1.S1_at		Cit.2542.1.S1_at		Cit.25840.1.S1_s_at		Cit.6652.1.S1_at	Cit.6581.1.S1_at
Cit.13973.1.S1_at	Cit.11064.1.S1_at	Cit.11408.1.S1_s_at		Cit.2542.1.S1_s_at		Cit.28800.1.S1_x_at		Cit.8206.1.S1_s_at	Cit.6652.1.S1_at
Cit.14031.1.S1_at	Cit.11064.1.S1_at	Cit.11433.1.S1_at		Cit.26077.1.S1_at		Cit.29406.1.S1_s_at		Cit.8600.1.S1_x_at	Cit.6954.1.S1_at
Cit.14213.1.S1_at	Cit.11064.1.S1_at	Cit.11516.1.S1_s_at		Cit.26591.1.S1_s_at		Cit.29468.1.S1_s_at		Cit.9672.1.S1_at	Cit.7937.1.S1_at
Cit.14558.1.S1_at	Cit.11064.1.S1_at	Cit.11518.1.S1_at		Cit.27797.1.S1_s_at		Cit.29543.1.S1_s_at		Cit.9904.1.S1_s_at
Cit.14734.1.S1_at	Cit.11064.1.S1_at	Cit.11532.1.S1_s_at		Cit.27935.1.S1_s_at		Cit.29568.1.S1_s_at		Cit.10786.1.S1_s_at
Cit.14767.1.S1_at	Cit.11064.1.S1_at	Cit.11898.1.S1_at		Cit.29406.1.S1_s_at		Cit.29625.1.S1_at		Cit.10978.1.S1_s_at
Cit.15153.1.S1_at	Cit.11064.1.S1_at	Cit.11933.1.S1_s_at		Cit.29536.1.S1_s_at		Cit.29688.1.S1_s_at		Cit.15986.1.S1_at
Cit.15228.1.S1_at	Cit.11064.1.S1_at	Cit.1203.1.S1_s_at		Cit.30458.1.S1_s_at		Cit.29933.1.S1_at		Cit.20601.1.S1_at
Cit.15330.1.S1_at	Cit.11064.1.S1_at	Cit.12040.1.S1_s_at		Cit.30618.1.S1_s_at		Cit.30526.1.S1_at		Cit.25712.1.S1_s_at
Cit.15574.1.S1_s_at	Cit.11064.1.S1_at	Cit.12123.1.S1_at		Cit.30703.1.S1_at		Cit.30659.1.S1_s_at		Cit.29543.1.S1_s_at
Cit.1579.1.S1_at	Cit.11064.1.S1_at	Cit.12178.1.S1_s_at		Cit.30707.1.S1_s_at		Cit.3118.1.S1_s_at		Cit.2999.1.S1_at
Cit.16081.1.S1_at	Cit.11064.1.S1_at	Cit.12272.1.S1_s_at		Cit.3349.1.S1_s_at		Cit.3192.1.S1_at		Cit.30339.1.S1_at
Cit.1615.1.S1_s_at	Cit.11064.1.S1_at	Cit.12435.1.S1_s_at		Cit.35499.1.S1_at		Cit.3192.1.S1_s_at		Cit.3118.1.S1_s_at
Cit.16263.1.S1_at	Cit.11064.1.S1_at	Cit.12568.1.S1_at		Cit.3558.1.S1_at		Cit.3243.1.S1_s_at		Cit.34738.1.S1_s_at
Cit.16807.1.S1_at	Cit.11064.1.S1_at	Cit.12571.1.S1_s_at		Cit.37518.1.S1_s_at		Cit.326.1.S1_at		Cit.3983.1.S1_s_at
Cit.16972.1.S1_x_at	Cit.11064.1.S1_at	Cit.12610.1.S1_s_at		Cit.39620.1.S1_s_at		Cit.326.1.S1_s_at		Cit.8173.1.S1_s_at
Cit.17034.1.S1_at	Cit.11064.1.S1_at	Cit.12617.1.S1_at		Cit.40194.1.S1_s_at		Cit.3349.1.S1_s_at
Cit.17061.1.S1_s_at	Cit.11064.1.S1_at	Cit.12693.1.S1_at		Cit.412.1.S1_s_at		Cit.3367.1.S1_at
Cit.17184.1.S1_s_at	Cit.11064.1.S1_at	Cit.12718.1.S1_at		Cit.4283.1.S1_at		Cit.3368.1.S1_at
Cit.17257.1.S1_at	Cit.11064.1.S1_at	Cit.13017.1.S1_at		Cit.4346.1.S1_s_at		Cit.3449.1.S1_s_at
Cit.17330.1.S1_at	Cit.11064.1.S1_at	Cit.13023.1.S1_at		Cit.6085.1.S1_at		Cit.3450.1.S1_at
Cit.17407.1.S1_at	Cit.11064.1.S1_at	Cit.13182.1.S1_s_at		Cit.6581.1.S1_at		Cit.3685.1.S1_s_at
Cit.17418.1.S1_s_at	Cit.11064.1.S1_at	Cit.13245.1.S1_at		Cit.6795.1.S1_at		Cit.3748.1.S1_s_at
Cit.17508.1.S1_at	Cit.11064.1.S1_at	Cit.13249.1.S1_at		Cit.6831.1.S1_at		Cit.3797.1.S1_s_at
Cit.18018.1.S1_at	Cit.11064.1.S1_at	Cit.13305.1.S1_s_at		Cit.7317.1.S1_at		Cit.39932.1.S1_s_at
Cit.18086.1.S1_at	Cit.11064.1.S1_at	Cit.13311.1.S1_at		Cit.7824.1.S1_at		Cit.4169.1.S1_at
Cit.18086.1.S1_s_at	Cit.11064.1.S1_at	Cit.13313.1.S1_s_at		Cit.8230.1.S1_s_at		Cit.4346.1.S1_s_at
Cit.18244.1.S1_at	Cit.11064.1.S1_at	Cit.13387.1.S1_at		Cit.8600.1.S1_x_at		Cit.4542.1.S1_at
Cit.18362.1.S1_at	Cit.11064.1.S1_at	Cit.13410.1.S1_s_at		Cit.9300.1.S1_s_at		Cit.4553.1.S1_s_at
Cit.18425.1.S1_at	Cit.11064.1.S1_at	Cit.13686.1.S1_s_at		Cit.12499.1.S1_at		Cit.4759.1.S1_s_at
Cit.18455.1.S1_s_at	Cit.11064.1.S1_at	Cit.13715.1.S1_at		Cit.12789.1.S1_s_at		Cit.4855.1.S1_at
Cit.1860.1.S1_s_at	Cit.11064.1.S1_at	Cit.13754.1.S1_s_at		Cit.17508.1.S1_at		Cit.5084.1.S1_at
Cit.18742.1.S1_at	Cit.11064.1.S1_at	Cit.13858.1.S1_s_at		Cit.23308.1.S1_s_at		Cit.5610.1.S1_at
Cit.1923.1.S1_s_at	Cit.11064.1.S1_at	Cit.13896.1.S1_s_at		Cit.25125.1.S1_at		Cit.610.1.S1_x_at
Cit.19307.1.S1_at	Cit.11064.1.S1_at	Cit.13927.1.S1_at		Cit.31529.1.S1_at		Cit.6569.1.S1_at
Cit.19398.1.S1_at	Cit.11064.1.S1_at	Cit.14050.1.S1_at		Cit.36707.1.S1_at		Cit.8173.1.S1_s_at
Cit.19471.1.S1_s_at	Cit.11064.1.S1_at	Cit.14122.1.S1_at				Cit.8346.1.S1_s_at
Cit.19520.1.S1_s_at	Cit.11064.1.S1_at	Cit.14266.1.S1_at				Cit.9446.1.S1_s_at
Cit.19556.1.S1_s_at	Cit.11064.1.S1_at	Cit.14378.1.S1_s_at				Cit.9796.1.S1_s_at
Cit.1966.1.S1_s_at	Cit.11064.1.S1_at	Cit.14522.1.S1_at
Cit.19751.1.S1_s_at	Cit.11064.1.S1_at	Cit.14583.1.S1_s_at
Cit.19872.1.S1_s_at	Cit.11064.1.S1_at	Cit.14584.1.S1_at
Cit.19897.1.S1_s_at	Cit.11064.1.S1_at	Cit.14649.1.S1_at
Cit.19975.1.S1_x_at	Cit.11064.1.S1_at	Cit.14667.1.S1_at
Cit.2027.1.S1_s_at	Cit.11064.1.S1_at	Cit.14698.1.S1_at
Cit.20412.1.S1_s_at	Cit.11064.1.S1_at	Cit.14749.1.S1_at
Cit.2042.1.S1_at	Cit.11064.1.S1_at	Cit.14865.1.S1_at
Cit.20988.1.S1_s_at	Cit.11064.1.S1_at	Cit.15020.1.S1_at
Cit.21179.1.S1_at	Cit.11064.1.S1_at	Cit.15044.1.S1_at
Cit.21430.1.S1_s_at	Cit.11064.1.S1_at	Cit.15053.1.S1_at
Cit.21787.1.S1_at	Cit.11064.1.S1_at	Cit.15145.1.S1_at
Cit.2191.1.S1_at	Cit.11064.1.S1_at	Cit.15228.1.S1_at
Cit.22137.1.S1_s_at	Cit.11064.1.S1_at	Cit.15258.1.S1_at
Cit.22176.1.S1_s_at	Cit.11064.1.S1_at	Cit.15289.1.S1_at
Cit.2270.1.S1_s_at	Cit.11064.1.S1_at	Cit.15306.1.S1_at
Cit.22744.1.S1_at	Cit.11064.1.S1_at	Cit.15345.1.S1_at
Cit.22763.1.S1_s_at	Cit.11064.1.S1_at	Cit.15373.1.S1_at
Cit.23172.1.S1_s_at	Cit.11064.1.S1_at	Cit.15400.1.S1_at
Cit.23308.1.S1_s_at	Cit.11064.1.S1_at	Cit.15400.1.S1_s_at
Cit.23337.1.S1_s_at	Cit.11064.1.S1_at	Cit.15524.1.S1_s_at
Cit.23435.1.S1_s_at	Cit.11064.1.S1_at	Cit.15705.1.S1_at
Cit.23539.1.S1_at	Cit.11064.1.S1_at	Cit.15886.1.S1_at
Cit.23829.1.S1_s_at	Cit.11064.1.S1_at	Cit.15896.1.S1_at
Cit.24415.1.S1_at	Cit.11064.1.S1_at	Cit.15951.1.S1_at
Cit.24490.1.S1_s_at	Cit.11064.1.S1_at	Cit.16016.1.S1_at
Cit.24563.1.S1_at	Cit.11064.1.S1_at	Cit.16035.1.S1_at
Cit.24614.1.S1_s_at	Cit.11064.1.S1_at	Cit.16093.1.S1_at
Cit.25125.1.S1_at	Cit.11064.1.S1_at	Cit.16136.1.S1_at
Cit.2542.1.S1_at	Cit.11064.1.S1_at	Cit.16318.1.S1_at
Cit.2542.1.S1_s_at	Cit.11064.1.S1_at	Cit.1662.1.S1_s_at
Cit.25617.1.S1_s_at	Cit.11064.1.S1_at	Cit.16671.1.S1_at
Cit.25712.1.S1_s_at	Cit.11064.1.S1_at	Cit.16873.1.S1_s_at
Cit.25840.1.S1_s_at	Cit.11064.1.S1_at	Cit.1688.1.S1_s_at
Cit.26077.1.S1_at	Cit.11064.1.S1_at	Cit.16919.1.S1_s_at
Cit.26591.1.S1_s_at	Cit.11064.1.S1_at	Cit.17071.1.S1_s_at
Cit.27797.1.S1_s_at	Cit.11064.1.S1_at	Cit.17200.1.S1_at
Cit.28214.1.S1_s_at	Cit.11064.1.S1_at	Cit.17888.1.S1_s_at
Cit.28545.1.S1_s_at	Cit.11064.1.S1_at	Cit.17889.1.S1_s_at
Cit.28800.1.S1_x_at	Cit.11064.1.S1_at	Cit.17977.1.S1_at
Cit.29468.1.S1_s_at	Cit.11064.1.S1_at	Cit.18013.1.S1_at
Cit.29536.1.S1_s_at	Cit.11064.1.S1_at	Cit.18076.1.S1_at
Cit.29543.1.S1_s_at	Cit.11064.1.S1_at	Cit.18192.1.S1_at
Cit.29568.1.S1_s_at	Cit.11064.1.S1_at	Cit.18406.1.S1_s_at
Cit.29609.1.S1_s_at	Cit.11064.1.S1_at	Cit.18521.1.S1_at
Cit.29625.1.S1_at	Cit.11064.1.S1_at	Cit.18639.1.S1_at
Cit.29688.1.S1_s_at	Cit.11064.1.S1_at	Cit.1923.1.S1_s_at
Cit.29933.1.S1_at	Cit.11064.1.S1_at	Cit.19454.1.S1_x_at
Cit.30427.1.S1_s_at	Cit.11064.1.S1_at	Cit.19468.1.S1_s_at
Cit.30458.1.S1_s_at	Cit.11064.1.S1_at	Cit.19471.1.S1_s_at
Cit.30618.1.S1_s_at	Cit.11064.1.S1_at	Cit.1951.1.S1_x_at
Cit.30659.1.S1_s_at	Cit.11064.1.S1_at	Cit.19520.1.S1_s_at
Cit.30707.1.S1_s_at	Cit.11064.1.S1_at	Cit.19727.1.S1_s_at
Cit.30950.1.S1_at	Cit.11064.1.S1_at	Cit.19727.1.S1_x_at
Cit.30950.1.S1_s_at	Cit.11064.1.S1_at	Cit.2001.1.S1_at
Cit.3118.1.S1_s_at	Cit.11064.1.S1_at	Cit.20012.1.S1_s_at
Cit.31529.1.S1_at	Cit.11064.1.S1_at	Cit.20336.1.S1_at
Cit.3192.1.S1_at	Cit.11064.1.S1_at	Cit.2063.1.S1_at
Cit.3243.1.S1_s_at	Cit.11064.1.S1_at	Cit.20820.1.S1_s_at
Cit.326.1.S1_at	Cit.11064.1.S1_at	Cit.20831.1.S1_s_at
Cit.3367.1.S1_at	Cit.11064.1.S1_at	Cit.21079.1.S1_s_at
Cit.3368.1.S1_at	Cit.11064.1.S1_at	Cit.21179.1.S1_at
Cit.3449.1.S1_s_at	Cit.11064.1.S1_at	Cit.21424.1.S1_s_at
Cit.3515.1.S1_s_at	Cit.11064.1.S1_at	Cit.21559.1.S1_s_at
Cit.35518.1.S1_s_at	Cit.11064.1.S1_at	Cit.2189.1.S1_at
Cit.3558.1.S1_at	Cit.11064.1.S1_at	Cit.22137.1.S1_s_at
Cit.35640.1.S1_s_at	Cit.11064.1.S1_at	Cit.22179.1.S1_s_at
Cit.35768.1.S1_s_at	Cit.11064.1.S1_at	Cit.2233.1.S1_s_at
Cit.3685.1.S1_s_at	Cit.11064.1.S1_at	Cit.22379.1.S1_at
Cit.3748.1.S1_s_at	Cit.11064.1.S1_at	Cit.22448.1.S1_s_at
Cit.3797.1.S1_s_at	Cit.11064.1.S1_at	Cit.22527.1.S1_s_at
Cit.38591.1.S1_at	Cit.11064.1.S1_at	Cit.22609.1.S1_s_at
Cit.38647.1.S1_at	Cit.11064.1.S1_at	Cit.2269.1.S1_s_at
Cit.3868.1.S1_s_at	Cit.11064.1.S1_at	Cit.22730.1.S1_at
Cit.4283.1.S1_at	Cit.11064.1.S1_at	Cit.23097.1.S1_s_at
Cit.4542.1.S1_at	Cit.11064.1.S1_at	Cit.23129.1.S1_at
Cit.4553.1.S1_s_at	Cit.11064.1.S1_at	Cit.23223.1.S1_s_at
Cit.5028.1.S1_at	Cit.11064.1.S1_at	Cit.23452.1.S1_at
Cit.5029.1.S1_s_at	Cit.11064.1.S1_at	Cit.2377.1.S1_s_at
Cit.5616.1.S1_s_at	Cit.11064.1.S1_at	Cit.23967.1.S1_s_at
Cit.580.1.S1_x_at	Cit.11064.1.S1_at	Cit.24331.1.S1_s_at
Cit.6085.1.S1_at	Cit.11064.1.S1_at	Cit.24948.1.S1_s_at
Cit.6434.1.S1_at	Cit.11064.1.S1_at	Cit.25185.1.S1_at
Cit.6652.1.S1_at	Cit.11064.1.S1_at	Cit.2533.1.S1_s_at
Cit.6795.1.S1_at	Cit.11064.1.S1_at	Cit.25640.1.S1_at
Cit.8173.1.S1_s_at	Cit.11064.1.S1_at	Cit.25753.1.S1_at
Cit.8259.1.S1_x_at	Cit.11064.1.S1_at	Cit.25774.1.S1_s_at
Cit.8566.1.S1_s_at	Cit.11064.1.S1_at	Cit.26012.1.S1_at
Cit.8600.1.S1_x_at	Cit.11064.1.S1_at	Cit.26191.1.S1_at
Cit.10034.1.S1_s_at	Cit.11064.1.S1_at	Cit.26191.1.S1_s_at
Cit.10043.1.S1_s_at	Cit.11064.1.S1_at	Cit.26307.1.S1_s_at
Cit.10046.1.S1_at	Cit.11064.1.S1_at	Cit.26317.1.S1_at
Cit.10084.1.S1_s_at	Cit.11064.1.S1_at	Cit.26320.1.S1_s_at
Cit.10114.1.S1_s_at	Cit.11064.1.S1_at	Cit.26336.1.S1_at
Cit.10182.1.S1_s_at	Cit.11064.1.S1_at	Cit.26340.1.S1_at
Cit.10183.1.S1_at	Cit.11064.1.S1_at	Cit.26354.1.S1_s_at
Cit.10194.1.S1_s_at	Cit.11064.1.S1_at	Cit.26400.1.S1_s_at
Cit.10209.1.S1_s_at	Cit.11064.1.S1_at	Cit.26541.1.S1_at
Cit.10224.1.S1_s_at	Cit.11064.1.S1_at	Cit.26667.1.S1_at
Cit.10231.1.S1_at	Cit.11064.1.S1_at	Cit.26697.1.S1_s_at
Cit.10234.1.S1_s_at	Cit.11064.1.S1_at	Cit.26896.1.S1_s_at
Cit.10260.1.S1_s_at	Cit.11064.1.S1_at	Cit.26904.1.S1_at
Cit.10274.1.S1_s_at	Cit.11064.1.S1_at	Cit.2694.1.S1_at
Cit.10435.1.S1_at	Cit.11064.1.S1_at	Cit.26968.1.S1_s_at
Cit.10437.1.S1_s_at	Cit.11064.1.S1_at	Cit.2712.1.S1_s_at
Cit.10450.1.S1_at	Cit.11064.1.S1_at	Cit.2730.1.S1_at
Cit.10457.1.S1_at	Cit.11064.1.S1_at	Cit.27330.1.S1_at
Cit.10457.1.S1_s_at	Cit.11064.1.S1_at	Cit.27364.1.S1_s_at
Cit.10476.1.S1_s_at	Cit.11064.1.S1_at	Cit.2753.1.S1_s_at
Cit.10477.1.S1_at	Cit.11064.1.S1_at	Cit.27645.1.S1_at
Cit.10482.1.S1_s_at	Cit.11064.1.S1_at	Cit.27962.1.S1_at
Cit.10493.1.S1_s_at	Cit.11064.1.S1_at	Cit.28008.1.S1_at
Cit.10494.1.S1_at	Cit.11064.1.S1_at	Cit.281.1.S1_x_at
Cit.10496.1.S1_at	Cit.11064.1.S1_at	Cit.28162.1.S1_at
Cit.10551.1.S1_s_at	Cit.11064.1.S1_at	Cit.28185.1.S1_at
Cit.10558.1.S1_s_at	Cit.11064.1.S1_at	Cit.28270.1.S1_at
Cit.10563.1.S1_at	Cit.11064.1.S1_at	Cit.2846.1.S1_at
Cit.10581.1.S1_s_at	Cit.11064.1.S1_at	Cit.2848.1.S1_at
Cit.10585.1.S1_s_at	Cit.11064.1.S1_at	Cit.2887.1.S1_s_at
Cit.10594.1.S1_at	Cit.11064.1.S1_at	Cit.2895.1.S1_at
Cit.10595.1.S1_at	Cit.11064.1.S1_at	Cit.2927.1.S1_s_at
Cit.106.1.S1_s_at	Cit.11064.1.S1_at	Cit.2928.1.S1_s_at
Cit.10613.1.S1_s_at	Cit.11064.1.S1_at	Cit.2932.1.S1_s_at
Cit.10622.1.S1_s_at	Cit.11064.1.S1_at	Cit.29323.1.S1_s_at
Cit.10653.1.S1_s_at	Cit.11064.1.S1_at	Cit.29457.1.S1_s_at
Cit.10659.1.S1_s_at	Cit.11064.1.S1_at	Cit.29546.1.S1_s_at
Cit.10687.1.S1_s_at	Cit.11064.1.S1_at	Cit.29609.1.S1_s_at
Cit.10690.1.S1_s_at	Cit.11064.1.S1_at	Cit.29852.1.S1_at
Cit.10691.1.S1_s_at	Cit.11064.1.S1_at	Cit.29909.1.S1_at
Cit.107.1.S1_x_at	Cit.11064.1.S1_at	Cit.30064.1.S1_at
Cit.10715.1.S1_s_at	Cit.11064.1.S1_at	Cit.30093.1.S1_at
Cit.10716.1.S1_at	Cit.11064.1.S1_at	Cit.30340.1.S1_at
Cit.10737.1.S1_s_at	Cit.11064.1.S1_at	Cit.30473.1.S1_s_at
Cit.10774.1.S1_s_at	Cit.11064.1.S1_at	Cit.30521.1.S1_s_at
Cit.10804.1.S1_s_at	Cit.11064.1.S1_at	Cit.3080.1.S1_s_at
Cit.10854.1.S1_s_at	Cit.11064.1.S1_at	Cit.30875.1.S1_at
Cit.10864.1.S1_s_at	Cit.11064.1.S1_at	Cit.3089.1.S1_s_at
Cit.10890.1.S1_s_at	Cit.11064.1.S1_at	Cit.30926.1.S1_at
Cit.10894.1.S1_s_at	Cit.11064.1.S1_at	Cit.30950.1.S1_at
Cit.10917.1.S1_at	Cit.11064.1.S1_at	Cit.31055.1.S1_at
Cit.1094.1.S1_s_at	Cit.11064.1.S1_at	Cit.31174.1.S1_at
Cit.10950.1.S1_s_at	Cit.11064.1.S1_at	Cit.31194.1.S1_at
Cit.1096.1.S1_s_at	Cit.11064.1.S1_at	Cit.31337.1.S1_at
Cit.10972.1.S1_s_at	Cit.11064.1.S1_at	Cit.31488.1.S1_at
Cit.10978.1.S1_s_at	Cit.11064.1.S1_at	Cit.31521.1.S1_at
Cit.11018.1.S1_s_at	Cit.11064.1.S1_at	Cit.318.1.S1_s_at
Cit.11095.1.S1_at	Cit.11064.1.S1_at	Cit.32178.1.S1_at
Cit.11101.1.S1_x_at	Cit.11064.1.S1_at	Cit.326.1.S1_at
Cit.11103.1.S1_s_at	Cit.11064.1.S1_at	Cit.32638.1.S1_s_at
Cit.1113.1.S1_s_at	Cit.11064.1.S1_at	Cit.3283.1.S1_s_at
Cit.11144.1.S1_s_at	Cit.11064.1.S1_at	Cit.3305.1.S1_at
Cit.11147.1.S1_s_at	Cit.11064.1.S1_at	Cit.3339.1.S1_at
Cit.1115.1.S1_s_at	Cit.11064.1.S1_at	Cit.3487.1.S1_s_at
Cit.11169.1.S1_s_at	Cit.11064.1.S1_at	Cit.3488.1.S1_s_at
Cit.11172.1.S1_s_at	Cit.11064.1.S1_at	Cit.35154.1.S1_s_at
Cit.11192.1.S1_s_at	Cit.11064.1.S1_at	Cit.3540.1.S1_at
Cit.1121.1.S1_s_at	Cit.11064.1.S1_at	Cit.35651.1.S1_s_at
Cit.1122.1.S1_at	Cit.11064.1.S1_at	Cit.3600.1.S1_s_at
Cit.11226.1.S1_at	Cit.11064.1.S1_at	Cit.3601.1.S1_at
Cit.11227.1.S1_s_at	Cit.11064.1.S1_at	Cit.36431.1.S1_at
Cit.11230.1.S1_s_at	Cit.11064.1.S1_at	Cit.3648.1.S1_at
Cit.11232.1.S1_s_at	Cit.11064.1.S1_at	Cit.37237.1.S1_at
Cit.11237.1.S1_s_at	Cit.11064.1.S1_at	Cit.37315.1.S1_at
Cit.11285.1.S1_s_at	Cit.11064.1.S1_at	Cit.3737.1.S1_at
Cit.11327.1.S1_s_at	Cit.11064.1.S1_at	Cit.37622.1.S1_at
Cit.11335.1.S1_at	Cit.11064.1.S1_at	Cit.381.1.S1_s_at
Cit.11340.1.S1_s_at	Cit.11064.1.S1_at	Cit.38265.1.S1_at
Cit.11353.1.S1_s_at	Cit.11064.1.S1_at	Cit.38368.1.S1_at
Cit.11356.1.S1_s_at	Cit.11064.1.S1_at	Cit.38586.1.S1_at
Cit.1136.1.S1_s_at	Cit.11064.1.S1_at	Cit.3868.1.S1_at
Cit.11369.1.S1_at	Cit.11064.1.S1_at	Cit.3877.1.S1_at
Cit.11377.1.S1_s_at	Cit.11064.1.S1_at	Cit.38806.1.S1_at
Cit.11408.1.S1_s_at	Cit.11064.1.S1_at	Cit.3947.1.S1_at
Cit.11409.1.S1_s_at	Cit.11064.1.S1_at	Cit.39683.1.S1_s_at
Cit.11410.1.S1_s_at	Cit.11064.1.S1_at	Cit.40431.1.S1_at
Cit.11419.1.S1_at	Cit.11064.1.S1_at	Cit.4099.1.S1_at
Cit.1143.1.S1_s_at	Cit.11064.1.S1_at	Cit.4216.1.S1_s_at
Cit.11433.1.S1_at	Cit.11064.1.S1_at	Cit.4221.1.S1_at
Cit.1144.1.S1_s_at	Cit.11064.1.S1_at	Cit.4243.1.S1_at
Cit.1145.1.S1_s_at	Cit.11064.1.S1_at	Cit.4383.1.S1_s_at
Cit.11459.1.S1_s_at	Cit.11064.1.S1_at	Cit.4489.1.S1_s_at
Cit.11489.1.S1_at	Cit.11064.1.S1_at	Cit.4666.1.S1_at
Cit.11489.1.S1_x_at	Cit.11064.1.S1_at	Cit.4858.1.S1_at
Cit.11496.1.S1_s_at	Cit.11064.1.S1_at	Cit.4889.1.S1_s_at
Cit.11501.1.S1_s_at	Cit.11064.1.S1_at	Cit.4987.1.S1_s_at
Cit.11518.1.S1_at	Cit.11064.1.S1_at	Cit.4988.1.S1_at
Cit.11532.1.S1_s_at	Cit.11064.1.S1_at	Cit.5383.1.S1_at
Cit.11564.1.S1_s_at	Cit.11064.1.S1_at	Cit.5411.1.S1_at
Cit.1158.1.S1_s_at	Cit.11064.1.S1_at	Cit.5455.1.S1_at
Cit.11595.1.S1_s_at	Cit.11064.1.S1_at	Cit.5670.1.S1_s_at
Cit.11616.1.S1_s_at	Cit.11064.1.S1_at	Cit.5688.1.S1_s_at
Cit.11691.1.S1_at	Cit.11064.1.S1_at	Cit.5868.1.S1_s_at
Cit.11695.1.S1_s_at	Cit.11064.1.S1_at	Cit.5892.1.S1_at
Cit.11721.1.S1_s_at	Cit.11064.1.S1_at	Cit.5895.1.S1_at
Cit.11731.1.S1_s_at	Cit.11064.1.S1_at	Cit.5912.1.S1_at
Cit.11755.1.S1_s_at	Cit.11064.1.S1_at	Cit.6159.1.S1_at
Cit.11764.1.S1_s_at	Cit.11064.1.S1_at	Cit.6289.1.S1_s_at
Cit.11766.1.S1_s_at	Cit.11064.1.S1_at	Cit.6529.1.S1_at
Cit.11773.1.S1_s_at	Cit.11064.1.S1_at	Cit.6529.1.S1_s_at
Cit.11774.1.S1_at	Cit.11064.1.S1_at	Cit.6556.1.S1_at
Cit.11777.1.S1_s_at	Cit.11064.1.S1_at	Cit.661.1.S1_s_at
Cit.1182.1.S1_s_at	Cit.11064.1.S1_at	Cit.6623.1.S1_at
Cit.11870.1.S1_s_at	Cit.11064.1.S1_at	Cit.6634.1.S1_at
Cit.11898.1.S1_at	Cit.11064.1.S1_at	Cit.6823.1.S1_s_at
Cit.11901.1.S1_at	Cit.11064.1.S1_at	Cit.7068.1.S1_at
Cit.11911.1.S1_at	Cit.11064.1.S1_at	Cit.7255.1.S1_at
Cit.11911.1.S1_s_at	Cit.11064.1.S1_at	Cit.7651.1.S1_at
Cit.11930.1.S1_s_at	Cit.11064.1.S1_at	Cit.7702.1.S1_at
Cit.11933.1.S1_s_at	Cit.11064.1.S1_at	Cit.7775.1.S1_at
Cit.1194.1.S1_s_at	Cit.11064.1.S1_at	Cit.7782.1.S1_at
Cit.11958.1.S1_at	Cit.11064.1.S1_at	Cit.8186.1.S1_at
Cit.11961.1.S1_at	Cit.11064.1.S1_at	Cit.82.1.S1_s_at
Cit.12029.1.S1_s_at	Cit.11064.1.S1_at	Cit.8282.1.S1_s_at
Cit.1203.1.S1_s_at	Cit.11064.1.S1_at	Cit.8369.1.S1_s_at
Cit.12033.1.S1_at	Cit.11064.1.S1_at	Cit.8600.1.S1_x_at
Cit.12040.1.S1_s_at	Cit.11064.1.S1_at	Cit.8637.1.S1_s_at
Cit.12063.1.S1_s_at	Cit.11064.1.S1_at	Cit.8671.1.S1_s_at
Cit.12123.1.S1_at	Cit.11064.1.S1_at	Cit.8721.1.S1_s_at
Cit.12176.1.S1_s_at	Cit.11064.1.S1_at	Cit.8722.1.S1_at
Cit.12178.1.S1_s_at	Cit.11064.1.S1_at	Cit.9257.1.S1_s_at
Cit.1219.1.S1_at	Cit.11064.1.S1_at	Cit.9461.1.S1_at
Cit.1219.1.S1_s_at	Cit.11064.1.S1_at	Cit.9850.1.S1_s_at
Cit.12225.1.S1_s_at	Cit.11064.1.S1_at	Cit.9855.1.S1_s_at
Cit.12248.1.S1_s_at	Cit.11186.1.S1_s_at	Cit.13758.1.S1_at
Cit.12266.1.S1_s_at	Cit.11186.1.S1_s_at	Cit.15325.1.S1_s_at
Cit.12272.1.S1_s_at	Cit.11186.1.S1_s_at	Cit.2356.1.S1_s_at
Cit.12332.1.S1_s_at	Cit.11186.1.S1_s_at	Cit.2730.1.S1_at
Cit.12333.1.S1_at	Cit.11186.1.S1_s_at	Cit.30618.1.S1_s_at
Cit.12358.1.S1_s_at	Cit.11186.1.S1_s_at	Cit.37046.1.S1_s_at
Cit.12435.1.S1_s_at	Cit.11204.1.S1_s_at	Cit.12610.1.S1_s_at
Cit.12451.1.S1_at	Cit.11204.1.S1_s_at	Cit.14698.1.S1_at
Cit.12457.1.S1_at	Cit.11204.1.S1_s_at	Cit.14865.1.S1_at
Cit.12485.1.S1_at	Cit.11204.1.S1_s_at	Cit.15896.1.S1_at
Cit.12490.1.S1_s_at	Cit.11204.1.S1_s_at	Cit.20564.1.S1_at
Cit.12541.1.S1_s_at	Cit.11204.1.S1_s_at	Cit.30084.1.S1_at
Cit.12549.1.S1_at	Cit.11204.1.S1_s_at	Cit.38145.1.S1_at
Cit.12549.1.S1_s_at	Cit.11204.1.S1_s_at	Cit.4044.1.S1_at
Cit.12550.1.S1_at	Cit.11204.1.S1_s_at	Cit.4169.1.S1_at
Cit.12562.1.S1_s_at	Cit.11219.1.S1_at	Cit.20848.1.S1_at
Cit.12567.1.S1_s_at	Cit.11219.1.S1_at	Cit.20899.1.S1_x_at
Cit.12568.1.S1_at	Cit.11221.1.S1_at	Cit.11230.1.S1_s_at
Cit.12571.1.S1_s_at	Cit.11221.1.S1_at	Cit.11901.1.S1_at
Cit.12573.1.S1_at	Cit.11221.1.S1_at	Cit.13456.1.S1_at
Cit.12598.1.S1_s_at	Cit.11221.1.S1_at	Cit.21243.1.S1_s_at
Cit.12610.1.S1_s_at	Cit.11221.1.S1_at	Cit.38913.1.S1_s_at
Cit.12616.1.S1_s_at	Cit.11221.1.S1_s_at	Cit.11230.1.S1_s_at
Cit.12617.1.S1_at	Cit.11221.1.S1_s_at	Cit.11736.1.S1_s_at
Cit.12617.1.S1_s_at	Cit.11221.1.S1_s_at	Cit.13717.1.S1_at
Cit.12640.1.S1_s_at	Cit.11221.1.S1_s_at	Cit.2804.1.S1_s_at
Cit.12663.1.S1_s_at	Cit.11286.1.S1_at	Cit.2250.1.S1_s_at
Cit.12718.1.S1_at	Cit.11493.1.S1_s_at	Cit.11933.1.S1_s_at
Cit.12737.1.S1_s_at	Cit.11493.1.S1_s_at	Cit.13858.1.S1_s_at
Cit.12757.1.S1_s_at	Cit.11493.1.S1_s_at	Cit.13896.1.S1_s_at
Cit.12780.1.S1_s_at	Cit.11493.1.S1_s_at	Cit.14938.1.S1_at
Cit.12797.1.S1_s_at	Cit.11493.1.S1_s_at	Cit.15044.1.S1_at
Cit.12883.1.S1_s_at	Cit.11493.1.S1_s_at	Cit.24948.1.S1_s_at
Cit.12899.1.S1_s_at	Cit.11493.1.S1_s_at	Cit.92.1.S1_s_at
Cit.12936.1.S1_s_at	Cit.11529.1.S1_s_at	Cit.11530.1.S1_at
Cit.12958.1.S1_s_at	Cit.11529.1.S1_s_at	Cit.11901.1.S1_at
Cit.12986.1.S1_s_at	Cit.11529.1.S1_s_at	Cit.1194.1.S1_s_at
Cit.13017.1.S1_at	Cit.11529.1.S1_s_at	Cit.12598.1.S1_s_at
Cit.13017.1.S1_s_at	Cit.11529.1.S1_s_at	Cit.12774.1.S1_s_at
Cit.13023.1.S1_at	Cit.11529.1.S1_s_at	Cit.12986.1.S1_s_at
Cit.13050.1.S1_at	Cit.11529.1.S1_s_at	Cit.13147.1.S1_at
Cit.13050.1.S1_s_at	Cit.11529.1.S1_s_at	Cit.13218.1.S1_s_at
Cit.13053.1.S1_at	Cit.11529.1.S1_s_at	Cit.13456.1.S1_at
Cit.13065.1.S1_at	Cit.11529.1.S1_s_at	Cit.14623.1.S1_at
Cit.13079.1.S1_s_at	Cit.11529.1.S1_s_at	Cit.14654.1.S1_s_at
Cit.13098.1.S1_at	Cit.11529.1.S1_s_at	Cit.14900.1.S1_at
Cit.13113.1.S1_at	Cit.11529.1.S1_s_at	Cit.15396.1.S1_s_at
Cit.13126.1.S1_s_at	Cit.11529.1.S1_s_at	Cit.15643.1.S1_s_at
Cit.13138.1.S1_s_at	Cit.11529.1.S1_s_at	Cit.16360.1.S1_at
Cit.13147.1.S1_at	Cit.11529.1.S1_s_at	Cit.17447.1.S1_at
Cit.13155.1.S1_at	Cit.11529.1.S1_s_at	Cit.17701.1.S1_s_at
Cit.1316.1.S1_at	Cit.11529.1.S1_s_at	Cit.19350.1.S1_s_at
Cit.13173.1.S1_s_at	Cit.11529.1.S1_s_at	Cit.19872.1.S1_s_at
Cit.13180.1.S1_at	Cit.11529.1.S1_s_at	Cit.23435.1.S1_s_at
Cit.13182.1.S1_s_at	Cit.11529.1.S1_s_at	Cit.24563.1.S1_at
Cit.13226.1.S1_at	Cit.11529.1.S1_s_at	Cit.24690.1.S1_s_at
Cit.13245.1.S1_at	Cit.11529.1.S1_s_at	Cit.25424.1.S1_at
Cit.13249.1.S1_at	Cit.11529.1.S1_s_at	Cit.26254.1.S1_at
Cit.13250.1.S1_at	Cit.11529.1.S1_s_at	Cit.26263.1.S1_at
Cit.13250.1.S1_s_at	Cit.11529.1.S1_s_at	Cit.27475.1.S1_s_at
Cit.13252.1.S1_at	Cit.11529.1.S1_s_at	Cit.2804.1.S1_s_at
Cit.13290.1.S1_at	Cit.11529.1.S1_s_at	Cit.28133.1.S1_at
Cit.13305.1.S1_s_at	Cit.11529.1.S1_s_at	Cit.29717.1.S1_s_at
Cit.13311.1.S1_at	Cit.11529.1.S1_s_at	Cit.31963.1.S1_at
Cit.13313.1.S1_s_at	Cit.11529.1.S1_s_at	Cit.36861.1.S1_at
Cit.13387.1.S1_at	Cit.11529.1.S1_s_at	Cit.5132.1.S1_at
Cit.13410.1.S1_s_at	Cit.11529.1.S1_s_at	Cit.5812.1.S1_at
Cit.13415.1.S1_at	Cit.11529.1.S1_s_at	Cit.6202.1.S1_at
Cit.13451.1.S1_at	Cit.11529.1.S1_s_at	Cit.8050.1.S1_s_at
Cit.13456.1.S1_at	Cit.11529.1.S1_s_at	Cit.9059.1.S1_s_at
Cit.13573.1.S1_s_at	Cit.11529.1.S1_s_at	Cit.9707.1.S1_at
Cit.13617.1.S1_s_at	Cit.11530.1.S1_at	Cit.13250.1.S1_s_at
Cit.13643.1.S1_at	Cit.11530.1.S1_at	Cit.13456.1.S1_at
Cit.13658.1.S1_at	Cit.11530.1.S1_at	Cit.14354.1.S1_at
Cit.13671.1.S1_s_at	Cit.11530.1.S1_at	Cit.14623.1.S1_at
Cit.13682.1.S1_at	Cit.11530.1.S1_at	Cit.14900.1.S1_at
Cit.13686.1.S1_s_at	Cit.11530.1.S1_at	Cit.1597.1.S1_at
Cit.13692.1.S1_at	Cit.11530.1.S1_at	Cit.1645.1.S1_s_at
Cit.13715.1.S1_at	Cit.11530.1.S1_at	Cit.17321.1.S1_s_at
Cit.13717.1.S1_at	Cit.11530.1.S1_at	Cit.17356.1.S1_s_at
Cit.13727.1.S1_s_at	Cit.11530.1.S1_at	Cit.18227.1.S1_at
Cit.13732.1.S1_at	Cit.11530.1.S1_at	Cit.19428.1.S1_x_at
Cit.13733.1.S1_at	Cit.11530.1.S1_at	Cit.19564.1.S1_at
Cit.13746.1.S1_at	Cit.11530.1.S1_at	Cit.20816.1.S1_at
Cit.13754.1.S1_s_at	Cit.11530.1.S1_at	Cit.21654.1.S1_s_at
Cit.13832.1.S1_s_at	Cit.11530.1.S1_at	Cit.2268.1.S1_at
Cit.13838.1.S1_at	Cit.11530.1.S1_at	Cit.23510.1.S1_s_at
Cit.1385.1.S1_s_at	Cit.11530.1.S1_at	Cit.23815.1.S1_s_at
Cit.13858.1.S1_s_at	Cit.11530.1.S1_at	Cit.24151.1.S1_s_at
Cit.1386.1.S1_at	Cit.11530.1.S1_at	Cit.24690.1.S1_s_at
Cit.13882.1.S1_s_at	Cit.11530.1.S1_at	Cit.24936.1.S1_x_at
Cit.13894.1.S1_at	Cit.11530.1.S1_at	Cit.25144.1.S1_at
Cit.13896.1.S1_s_at	Cit.11530.1.S1_at	Cit.25703.1.S1_s_at
Cit.1390.1.S1_s_at	Cit.11530.1.S1_at	Cit.25727.1.S1_s_at
Cit.13900.1.S1_at	Cit.11530.1.S1_at	Cit.25755.1.S1_s_at
Cit.13908.1.S1_at	Cit.11530.1.S1_at	Cit.27139.1.S1_at
Cit.13927.1.S1_at	Cit.11530.1.S1_at	Cit.2827.1.S1_at
Cit.13935.1.S1_s_at	Cit.11530.1.S1_at	Cit.28332.1.S1_at
Cit.13938.1.S1_at	Cit.11530.1.S1_at	Cit.2889.1.S1_at
Cit.13939.1.S1_at	Cit.11530.1.S1_at	Cit.28955.1.S1_at
Cit.13955.1.S1_at	Cit.11530.1.S1_at	Cit.29906.1.S1_at
Cit.13984.1.S1_at	Cit.11530.1.S1_at	Cit.2994.1.S1_s_at
Cit.14000.1.S1_at	Cit.11530.1.S1_at	Cit.31314.1.S1_at
Cit.14019.1.S1_at	Cit.11530.1.S1_at	Cit.3184.1.S1_s_at
Cit.14030.1.S1_s_at	Cit.11530.1.S1_at	Cit.3426.1.S1_s_at
Cit.14041.1.S1_at	Cit.11530.1.S1_at	Cit.35863.1.S1_at
Cit.14050.1.S1_at	Cit.11530.1.S1_at	Cit.3826.1.S1_at
Cit.14081.1.S1_at	Cit.11530.1.S1_at	Cit.3982.1.S1_at
Cit.14113.1.S1_s_at	Cit.11530.1.S1_at	Cit.5103.1.S1_at
Cit.14122.1.S1_at	Cit.11530.1.S1_at	Cit.5812.1.S1_at
Cit.14131.1.S1_at	Cit.11530.1.S1_at	Cit.6202.1.S1_at
Cit.14170.1.S1_at	Cit.11530.1.S1_at	Cit.6548.1.S1_at
Cit.14227.1.S1_at	Cit.11530.1.S1_at	Cit.6776.1.S1_at
Cit.14230.1.S1_at	Cit.11530.1.S1_at	Cit.7680.1.S1_at
Cit.14256.1.S1_at	Cit.11530.1.S1_at	Cit.9707.1.S1_at
Cit.14266.1.S1_at	Cit.11652.1.S1_s_at	Cit.25185.1.S1_at
Cit.14287.1.S1_at	Cit.11652.1.S1_s_at	Cit.6094.1.S1_s_at
Cit.14354.1.S1_at	Cit.11652.1.S1_s_at	Cit.6614.1.S1_s_at
Cit.14359.1.S1_at	Cit.11696.1.S1_at	Cit.12617.1.S1_at
Cit.14362.1.S1_at	Cit.11696.1.S1_at	Cit.1316.1.S1_at
Cit.1437.1.S1_at	Cit.11696.1.S1_at	Cit.13305.1.S1_s_at
Cit.14378.1.S1_s_at	Cit.11696.1.S1_at	Cit.13410.1.S1_s_at
Cit.14423.1.S1_at	Cit.11696.1.S1_at	Cit.14266.1.S1_at
Cit.14433.1.S1_s_at	Cit.11696.1.S1_at	Cit.14522.1.S1_at
Cit.14437.1.S1_at	Cit.11696.1.S1_at	Cit.15524.1.S1_s_at
Cit.14442.1.S1_at	Cit.11696.1.S1_at	Cit.16919.1.S1_s_at
Cit.14463.1.S1_at	Cit.11696.1.S1_at	Cit.17464.1.S1_at
Cit.14470.1.S1_at	Cit.11696.1.S1_at	Cit.18192.1.S1_at
Cit.14522.1.S1_at	Cit.11696.1.S1_at	Cit.19468.1.S1_s_at
Cit.14576.1.S1_s_at	Cit.11696.1.S1_at	Cit.2001.1.S1_at
Cit.14583.1.S1_s_at	Cit.11696.1.S1_at	Cit.21559.1.S1_s_at
Cit.14584.1.S1_at	Cit.11696.1.S1_at	Cit.21967.1.S1_at
Cit.14601.1.S1_at	Cit.11696.1.S1_at	Cit.23452.1.S1_at
Cit.14611.1.S1_at	Cit.11696.1.S1_at	Cit.24331.1.S1_s_at
Cit.14612.1.S1_s_at	Cit.11696.1.S1_at	Cit.27364.1.S1_s_at
Cit.14615.1.S1_at	Cit.11696.1.S1_at	Cit.28162.1.S1_at
Cit.14617.1.S1_at	Cit.11696.1.S1_at	Cit.3089.1.S1_s_at
Cit.14622.1.S1_s_at	Cit.11696.1.S1_at	Cit.31174.1.S1_at
Cit.14649.1.S1_at	Cit.11696.1.S1_at	Cit.32178.1.S1_at
Cit.14654.1.S1_s_at	Cit.11696.1.S1_at	Cit.3600.1.S1_s_at
Cit.14667.1.S1_at	Cit.11696.1.S1_at	Cit.38806.1.S1_at
Cit.14675.1.S1_at	Cit.11696.1.S1_at	Cit.4099.1.S1_at
Cit.14683.1.S1_s_at	Cit.11696.1.S1_at	Cit.4120.1.S1_x_at
Cit.14693.1.S1_at	Cit.11696.1.S1_at	Cit.4243.1.S1_at
Cit.14698.1.S1_at	Cit.11696.1.S1_at	Cit.5066.1.S1_s_at
Cit.14715.1.S1_s_at	Cit.11696.1.S1_at	Cit.7702.1.S1_at
Cit.14738.1.S1_at	Cit.11876.1.S1_s_at	Cit.12888.1.S1_s_at
Cit.14749.1.S1_at	Cit.11876.1.S1_s_at	Cit.24174.1.S1_s_at
Cit.14768.1.S1_at	Cit.11876.1.S1_s_at	Cit.28986.1.S1_x_at
Cit.14790.1.S1_s_at	Cit.11897.1.S1_s_at	Cit.14359.1.S1_at
Cit.14813.1.S1_s_at	Cit.11897.1.S1_s_at	Cit.22075.1.S1_s_at
Cit.14816.1.S1_s_at	Cit.11897.1.S1_s_at	Cit.23510.1.S1_s_at
Cit.14852.1.S1_s_at	Cit.12183.1.S1_at	Cit.13065.1.S1_at
Cit.14865.1.S1_at	Cit.12183.1.S1_at	Cit.16692.1.S1_at
Cit.14886.1.S1_s_at	Cit.12183.1.S1_at	Cit.27797.1.S1_s_at
Cit.14890.1.S1_x_at	Cit.12183.1.S1_at	Cit.28246.1.S1_at
Cit.14909.1.S1_at	Cit.12183.1.S1_at	Cit.28290.1.S1_at
Cit.14938.1.S1_at	Cit.12183.1.S1_at	Cit.28305.1.S1_at
Cit.14939.1.S1_at	Cit.12183.1.S1_at	Cit.31971.1.S1_at
Cit.14954.1.S1_at	Cit.12183.1.S1_at	Cit.35955.1.S1_at
Cit.15020.1.S1_at	Cit.12183.1.S1_at	Cit.3949.1.S1_s_at
Cit.15044.1.S1_at	Cit.12183.1.S1_at	Cit.5511.1.S1_s_at
Cit.15053.1.S1_at	Cit.12183.1.S1_at	Cit.5512.1.S1_at
Cit.15112.1.S1_s_at	Cit.12183.1.S1_at	Cit.5987.1.S1_at
Cit.15140.1.S1_at	Cit.12183.1.S1_at	Cit.7867.1.S1_s_at
Cit.15144.1.S1_s_at	Cit.12382.1.S1_s_at	Cit.1290.1.S1_s_at
Cit.15145.1.S1_at	Cit.12382.1.S1_s_at	Cit.13250.1.S1_at
Cit.15181.1.S1_at	Cit.12382.1.S1_s_at	Cit.13290.1.S1_at
Cit.15257.1.S1_at	Cit.12382.1.S1_s_at	Cit.13815.1.S1_at
Cit.15258.1.S1_at	Cit.12382.1.S1_s_at	Cit.14354.1.S1_at
Cit.15288.1.S1_at	Cit.12382.1.S1_s_at	Cit.14575.1.S1_at
Cit.15289.1.S1_at	Cit.12382.1.S1_s_at	Cit.1645.1.S1_s_at
Cit.15298.1.S1_s_at	Cit.12382.1.S1_s_at	Cit.17356.1.S1_s_at
Cit.15306.1.S1_at	Cit.12382.1.S1_s_at	Cit.19428.1.S1_x_at
Cit.15325.1.S1_s_at	Cit.12382.1.S1_s_at	Cit.19564.1.S1_at
Cit.15345.1.S1_at	Cit.12382.1.S1_s_at	Cit.20745.1.S1_s_at
Cit.15346.1.S1_s_at	Cit.12382.1.S1_s_at	Cit.20816.1.S1_at
Cit.15348.1.S1_at	Cit.12382.1.S1_s_at	Cit.20929.1.S1_at
Cit.15373.1.S1_at	Cit.12382.1.S1_s_at	Cit.23065.1.S1_s_at
Cit.15381.1.S1_at	Cit.12382.1.S1_s_at	Cit.2934.1.S1_x_at
Cit.15396.1.S1_s_at	Cit.12382.1.S1_s_at	Cit.29374.1.S1_s_at
Cit.15400.1.S1_at	Cit.12382.1.S1_s_at	Cit.2984.1.S1_s_at
Cit.15400.1.S1_s_at	Cit.12382.1.S1_s_at	Cit.2985.1.S1_s_at
Cit.15402.1.S1_at	Cit.12382.1.S1_s_at	Cit.30797.1.S1_at
Cit.15404.1.S1_at	Cit.12382.1.S1_s_at	Cit.30880.1.S1_at
Cit.15432.1.S1_at	Cit.12382.1.S1_s_at	Cit.3292.1.S1_at
Cit.15437.1.S1_at	Cit.12382.1.S1_s_at	Cit.3826.1.S1_at
Cit.15483.1.S1_s_at	Cit.12382.1.S1_s_at	Cit.3982.1.S1_at
Cit.15524.1.S1_s_at	Cit.12382.1.S1_s_at	Cit.5275.1.S1_s_at
Cit.15573.1.S1_at	Cit.12382.1.S1_s_at	Cit.5589.1.S1_at
Cit.15593.1.S1_s_at	Cit.12382.1.S1_s_at	Cit.7432.1.S1_at
Cit.15596.1.S1_at	Cit.12452.1.S1_at	Cit.12568.1.S1_at
Cit.15613.1.S1_at	Cit.12452.1.S1_at	Cit.13164.1.S1_at
Cit.15625.1.S1_at	Cit.12452.1.S1_at	Cit.13182.1.S1_s_at
Cit.15626.1.S1_at	Cit.12452.1.S1_at	Cit.13249.1.S1_at
Cit.15635.1.S1_at	Cit.12452.1.S1_at	Cit.13311.1.S1_at
Cit.15643.1.S1_s_at	Cit.12452.1.S1_at	Cit.13387.1.S1_at
Cit.15654.1.S1_at	Cit.12452.1.S1_at	Cit.13692.1.S1_at
Cit.15671.1.S1_at	Cit.12452.1.S1_at	Cit.13754.1.S1_s_at
Cit.15680.1.S1_at	Cit.12452.1.S1_at	Cit.13858.1.S1_s_at
Cit.15680.1.S1_s_at	Cit.12452.1.S1_at	Cit.13896.1.S1_s_at
Cit.15694.1.S1_at	Cit.12452.1.S1_at	Cit.14030.1.S1_s_at
Cit.15705.1.S1_at	Cit.12452.1.S1_at	Cit.14122.1.S1_at
Cit.15707.1.S1_at	Cit.12452.1.S1_at	Cit.14378.1.S1_s_at
Cit.15754.1.S1_at	Cit.12452.1.S1_at	Cit.14583.1.S1_s_at
Cit.15886.1.S1_at	Cit.12452.1.S1_at	Cit.14649.1.S1_at
Cit.1589.1.S1_s_at	Cit.12452.1.S1_at	Cit.15289.1.S1_at
Cit.15896.1.S1_at	Cit.12452.1.S1_at	Cit.15306.1.S1_at
Cit.15951.1.S1_at	Cit.12452.1.S1_at	Cit.15345.1.S1_at
Cit.1597.1.S1_at	Cit.12452.1.S1_at	Cit.15400.1.S1_at
Cit.16016.1.S1_at	Cit.12452.1.S1_at	Cit.15400.1.S1_s_at
Cit.16021.1.S1_at	Cit.12452.1.S1_at	Cit.15401.1.S1_s_at
Cit.16033.1.S1_at	Cit.12452.1.S1_at	Cit.15596.1.S1_at
Cit.16035.1.S1_at	Cit.12452.1.S1_at	Cit.15680.1.S1_s_at
Cit.16039.1.S1_at	Cit.12452.1.S1_at	Cit.1587.1.S1_s_at
Cit.16093.1.S1_at	Cit.12452.1.S1_at	Cit.1589.1.S1_s_at
Cit.16136.1.S1_at	Cit.12452.1.S1_at	Cit.15951.1.S1_at
Cit.16154.1.S1_at	Cit.12452.1.S1_at	Cit.16190.1.S1_at
Cit.16178.1.S1_at	Cit.12452.1.S1_at	Cit.16634.1.S1_at
Cit.16190.1.S1_at	Cit.12452.1.S1_at	Cit.17200.1.S1_at
Cit.16227.1.S1_at	Cit.12452.1.S1_at	Cit.17888.1.S1_s_at
Cit.16232.1.S1_at	Cit.12452.1.S1_at	Cit.18076.1.S1_s_at
Cit.16259.1.S1_at	Cit.12452.1.S1_at	Cit.18406.1.S1_s_at
Cit.16303.1.S1_at	Cit.12452.1.S1_at	Cit.19385.1.S1_s_at
Cit.16318.1.S1_at	Cit.12452.1.S1_at	Cit.19454.1.S1_x_at
Cit.1632.1.S1_s_at	Cit.12452.1.S1_at	Cit.19727.1.S1_s_at
Cit.1633.1.S1_x_at	Cit.12452.1.S1_at	Cit.19727.1.S1_x_at
Cit.16335.1.S1_at	Cit.12452.1.S1_at	Cit.20012.1.S1_s_at
Cit.16360.1.S1_at	Cit.12452.1.S1_at	Cit.2002.1.S1_s_at
Cit.16378.1.S1_at	Cit.12452.1.S1_at	Cit.20336.1.S1_at
Cit.16402.1.S1_at	Cit.12452.1.S1_at	Cit.21079.1.S1_s_at
Cit.16413.1.S1_at	Cit.12452.1.S1_at	Cit.21559.1.S1_s_at
Cit.1645.1.S1_s_at	Cit.12452.1.S1_at	Cit.2233.1.S1_s_at
Cit.16462.1.S1_at	Cit.12452.1.S1_at	Cit.22379.1.S1_at
Cit.16483.1.S1_at	Cit.12452.1.S1_at	Cit.22469.1.S1_s_at
Cit.16514.1.S1_at	Cit.12452.1.S1_at	Cit.22679.1.S1_s_at
Cit.1654.1.S1_s_at	Cit.12452.1.S1_at	Cit.2269.1.S1_s_at
Cit.16551.1.S1_at	Cit.12452.1.S1_at	Cit.23097.1.S1_s_at
Cit.16603.1.S1_at	Cit.12452.1.S1_at	Cit.23223.1.S1_s_at
Cit.1662.1.S1_s_at	Cit.12452.1.S1_at	Cit.24062.1.S1_s_at
Cit.1663.1.S1_at	Cit.12452.1.S1_at	Cit.24948.1.S1_s_at
Cit.16634.1.S1_at	Cit.12452.1.S1_at	Cit.25314.1.S1_s_at
Cit.16671.1.S1_at	Cit.12452.1.S1_at	Cit.2533.1.S1_s_at
Cit.16692.1.S1_at	Cit.12452.1.S1_at	Cit.25753.1.S1_at
Cit.16727.1.S1_at	Cit.12452.1.S1_at	Cit.26012.1.S1_at
Cit.16843.1.S1_at	Cit.12452.1.S1_at	Cit.26191.1.S1_at
Cit.16855.1.S1_at	Cit.12452.1.S1_at	Cit.26320.1.S1_s_at
Cit.16873.1.S1_s_at	Cit.12452.1.S1_at	Cit.26354.1.S1_s_at
Cit.1688.1.S1_s_at	Cit.12452.1.S1_at	Cit.26400.1.S1_s_at
Cit.16913.1.S1_s_at	Cit.12452.1.S1_at	Cit.26969.1.S1_s_at
Cit.16919.1.S1_s_at	Cit.12452.1.S1_at	Cit.27330.1.S1_at
Cit.17071.1.S1_s_at	Cit.12452.1.S1_at	Cit.27962.1.S1_at
Cit.17110.1.S1_s_at	Cit.12452.1.S1_at	Cit.28008.1.S1_at
Cit.1713.1.S1_s_at	Cit.12452.1.S1_at	Cit.281.1.S1_x_at
Cit.17133.1.S1_s_at	Cit.12452.1.S1_at	Cit.28270.1.S1_at
Cit.17155.1.S1_at	Cit.12452.1.S1_at	Cit.2846.1.S1_at
Cit.17200.1.S1_at	Cit.12452.1.S1_at	Cit.2932.1.S1_s_at
Cit.17254.1.S1_at	Cit.12452.1.S1_at	Cit.29323.1.S1_s_at
Cit.17260.1.S1_at	Cit.12452.1.S1_at	Cit.29520.1.S1_s_at
Cit.17265.1.S1_at	Cit.12452.1.S1_at	Cit.29852.1.S1_at
Cit.17313.1.S1_s_at	Cit.12452.1.S1_at	Cit.29866.1.S1_at
Cit.17322.1.S1_s_at	Cit.12452.1.S1_at	Cit.30473.1.S1_s_at
Cit.17347.1.S1_at	Cit.12452.1.S1_at	Cit.30521.1.S1_s_at
Cit.17350.1.S1_at	Cit.12452.1.S1_at	Cit.3080.1.S1_s_at
Cit.17356.1.S1_s_at	Cit.12452.1.S1_at	Cit.30875.1.S1_at
Cit.17447.1.S1_at	Cit.12452.1.S1_at	Cit.31194.1.S1_at
Cit.17464.1.S1_at	Cit.12452.1.S1_at	Cit.31521.1.S1_at
Cit.1751.1.S1_s_at	Cit.12452.1.S1_at	Cit.318.1.S1_s_at
Cit.17526.1.S1_at	Cit.12452.1.S1_at	Cit.320.1.S1_at
Cit.17701.1.S1_s_at	Cit.12452.1.S1_at	Cit.32178.1.S1_at
Cit.17740.1.S1_s_at	Cit.12452.1.S1_at	Cit.3339.1.S1_at
Cit.17840.1.S1_s_at	Cit.12452.1.S1_at	Cit.3349.1.S1_s_at
Cit.17850.1.S1_s_at	Cit.12452.1.S1_at	Cit.3487.1.S1_s_at
Cit.17872.1.S1_at	Cit.12452.1.S1_at	Cit.3488.1.S1_s_at
Cit.17887.1.S1_s_at	Cit.12452.1.S1_at	Cit.3507.1.S1_at
Cit.17888.1.S1_s_at	Cit.12452.1.S1_at	Cit.35154.1.S1_s_at
Cit.17889.1.S1_s_at	Cit.12452.1.S1_at	Cit.35568.1.S1_s_at
Cit.1790.1.S1_s_at	Cit.12452.1.S1_at	Cit.3600.1.S1_s_at
Cit.17915.1.S1_at	Cit.12452.1.S1_at	Cit.3601.1.S1_at
Cit.17919.1.S1_s_at	Cit.12452.1.S1_at	Cit.36991.1.S1_at
Cit.17943.1.S1_s_at	Cit.12452.1.S1_at	Cit.37237.1.S1_at
Cit.17977.1.S1_at	Cit.12452.1.S1_at	Cit.37315.1.S1_at
Cit.17981.1.S1_at	Cit.12452.1.S1_at	Cit.3737.1.S1_at
Cit.18013.1.S1_at	Cit.12452.1.S1_at	Cit.381.1.S1_s_at
Cit.18051.1.S1_at	Cit.12452.1.S1_at	Cit.3818.1.S1_at
Cit.18069.1.S1_at	Cit.12452.1.S1_at	Cit.3947.1.S1_at
Cit.18076.1.S1_at	Cit.12452.1.S1_at	Cit.39683.1.S1_s_at
Cit.18076.1.S1_s_at	Cit.12452.1.S1_at	Cit.4489.1.S1_s_at
Cit.1814.1.S1_s_at	Cit.12452.1.S1_at	Cit.4666.1.S1_at
Cit.18172.1.S1_s_at	Cit.12452.1.S1_at	Cit.4889.1.S1_s_at
Cit.18192.1.S1_at	Cit.12452.1.S1_at	Cit.4987.1.S1_s_at
Cit.18193.1.S1_at	Cit.12452.1.S1_at	Cit.5383.1.S1_at
Cit.18227.1.S1_at	Cit.12452.1.S1_at	Cit.5411.1.S1_at
Cit.18235.1.S1_at	Cit.12452.1.S1_at	Cit.5912.1.S1_at
Cit.18296.1.S1_at	Cit.12452.1.S1_at	Cit.6202.1.S1_s_at
Cit.18305.1.S1_at	Cit.12452.1.S1_at	Cit.6529.1.S1_at
Cit.18317.1.S1_at	Cit.12452.1.S1_at	Cit.6529.1.S1_s_at
Cit.18406.1.S1_s_at	Cit.12452.1.S1_at	Cit.661.1.S1_s_at
Cit.18453.1.S1_at	Cit.12452.1.S1_at	Cit.6634.1.S1_at
Cit.18521.1.S1_at	Cit.12452.1.S1_at	Cit.7008.1.S1_at
Cit.18527.1.S1_s_at	Cit.12452.1.S1_at	Cit.7255.1.S1_at
Cit.18639.1.S1_at	Cit.12452.1.S1_at	Cit.7782.1.S1_at
Cit.1865.1.S1_s_at	Cit.12452.1.S1_at	Cit.8671.1.S1_s_at
Cit.18933.1.S1_s_at	Cit.12452.1.S1_at	Cit.8721.1.S1_s_at
Cit.18981.1.S1_at	Cit.12452.1.S1_at	Cit.92.1.S1_s_at
Cit.1907.1.S1_at	Cit.12452.1.S1_at	Cit.9594.1.S1_s_at
Cit.19124.1.S1_s_at	Cit.12469.1.S1_at	Cit.19556.1.S1_s_at
Cit.19350.1.S1_s_at	Cit.12469.1.S1_at	Cit.7712.1.S1_at
Cit.19363.1.S1_s_at	Cit.1249.1.S1_s_at	Cit.23911.1.S1_at
Cit.19378.1.S1_s_at	Cit.1249.1.S1_s_at	Cit.7727.1.S1_at
Cit.19385.1.S1_at	Cit.12499.1.S1_at	Cit.13050.1.S1_at
Cit.19385.1.S1_s_at	Cit.12499.1.S1_at	Cit.14715.1.S1_s_at
Cit.19454.1.S1_x_at	Cit.12499.1.S1_at	Cit.14954.1.S1_at
Cit.19458.1.S1_at	Cit.12499.1.S1_at	Cit.15257.1.S1_at
Cit.19468.1.S1_s_at	Cit.12499.1.S1_at	Cit.20562.1.S1_at
Cit.1951.1.S1_x_at	Cit.12499.1.S1_at	Cit.21208.1.S1_at
Cit.19564.1.S1_at	Cit.12499.1.S1_at	Cit.21208.1.S1_s_at
Cit.19680.1.S1_s_at	Cit.12499.1.S1_at	Cit.23308.1.S1_s_at
Cit.19711.1.S1_s_at	Cit.12499.1.S1_at	Cit.2639.1.S1_s_at
Cit.19727.1.S1_s_at	Cit.12499.1.S1_at	Cit.2933.1.S1_s_at
Cit.19727.1.S1_x_at	Cit.12499.1.S1_at	Cit.4148.1.S1_at
Cit.19859.1.S1_at	Cit.12499.1.S1_at	Cit.5135.1.S1_at
Cit.1988.1.S1_s_at	Cit.12500.1.S1_s_at	Cit.30178.1.S1_at
Cit.2001.1.S1_at	Cit.12500.1.S1_s_at	Cit.30707.1.S1_s_at
Cit.20012.1.S1_s_at	Cit.12500.1.S1_s_at	Cit.3673.1.S1_s_at
Cit.2002.1.S1_s_at	Cit.12500.1.S1_s_at	Cit.4998.1.S1_at
Cit.2004.1.S1_s_at	Cit.12500.1.S1_s_at	Cit.6888.1.S1_at
Cit.20071.1.S1_s_at	Cit.12500.1.S1_s_at	Cit.8930.1.S1_s_at
Cit.20128.1.S1_s_at	Cit.12500.1.S1_s_at	Cit.8931.1.S1_at
Cit.20252.1.S1_s_at	Cit.12691.1.S1_s_at	Cit.14170.1.S1_at
Cit.20286.1.S1_at	Cit.12691.1.S1_s_at	Cit.15483.1.S1_s_at
Cit.20315.1.S1_s_at	Cit.12691.1.S1_s_at	Cit.21982.1.S1_at
Cit.20336.1.S1_at	Cit.12691.1.S1_s_at	Cit.23811.1.S1_at
Cit.20378.1.S1_s_at	Cit.12691.1.S1_s_at	Cit.24970.1.S1_s_at
Cit.20405.1.S1_s_at	Cit.12691.1.S1_s_at	Cit.5582.1.S1_at
Cit.2041.1.S1_s_at	Cit.12789.1.S1_s_at	Cit.16769.1.S1_at
Cit.20495.1.S1_at	Cit.12789.1.S1_s_at	Cit.17561.1.S1_s_at
Cit.20498.1.S1_at	Cit.12789.1.S1_s_at	Cit.7105.1.S1_at
Cit.2051.1.S1_s_at	Cit.12806.1.S1_s_at	Cit.22244.1.S1_s_at
Cit.20524.1.S1_at	Cit.12806.1.S1_s_at	Cit.8253.1.S1_s_at
Cit.20562.1.S1_at	Cit.12816.1.S1_s_at	Cit.15754.1.S1_at
Cit.2063.1.S1_at	Cit.12821.1.S1_s_at	Cit.13023.1.S1_at
Cit.2063.1.S1_s_at	Cit.12821.1.S1_s_at	Cit.13182.1.S1_s_at
Cit.20820.1.S1_s_at	Cit.12821.1.S1_s_at	Cit.13245.1.S1_at
Cit.20831.1.S1_s_at	Cit.12821.1.S1_s_at	Cit.13249.1.S1_at
Cit.20839.1.S1_s_at	Cit.12821.1.S1_s_at	Cit.13305.1.S1_s_at
Cit.20848.1.S1_at	Cit.12821.1.S1_s_at	Cit.13311.1.S1_at
Cit.20947.1.S1_s_at	Cit.12821.1.S1_s_at	Cit.13387.1.S1_at
Cit.21008.1.S1_at	Cit.12821.1.S1_s_at	Cit.13410.1.S1_s_at
Cit.21079.1.S1_s_at	Cit.12821.1.S1_s_at	Cit.13643.1.S1_at
Cit.21116.1.S1_s_at	Cit.12821.1.S1_s_at	Cit.13754.1.S1_s_at
Cit.21128.1.S1_at	Cit.12821.1.S1_s_at	Cit.1385.1.S1_s_at
Cit.21139.1.S1_s_at	Cit.12821.1.S1_s_at	Cit.13858.1.S1_s_at
Cit.21208.1.S1_at	Cit.12821.1.S1_s_at	Cit.13894.1.S1_at
Cit.21208.1.S1_s_at	Cit.12821.1.S1_s_at	Cit.1390.1.S1_s_at
Cit.2130.1.S1_x_at	Cit.12821.1.S1_s_at	Cit.14030.1.S1_s_at
Cit.2131.1.S1_s_at	Cit.12821.1.S1_s_at	Cit.14122.1.S1_at
Cit.21409.1.S1_at	Cit.12821.1.S1_s_at	Cit.14131.1.S1_at
Cit.21547.1.S1_s_at	Cit.12821.1.S1_s_at	Cit.14266.1.S1_at
Cit.21559.1.S1_s_at	Cit.12821.1.S1_s_at	Cit.14378.1.S1_s_at
Cit.21582.1.S1_s_at	Cit.12821.1.S1_s_at	Cit.14433.1.S1_s_at
Cit.21654.1.S1_s_at	Cit.12821.1.S1_s_at	Cit.14522.1.S1_at
Cit.21700.1.S1_at	Cit.12821.1.S1_s_at	Cit.14583.1.S1_s_at
Cit.21769.1.S1_at	Cit.12821.1.S1_s_at	Cit.14649.1.S1_at
Cit.2189.1.S1_at	Cit.12821.1.S1_s_at	Cit.14865.1.S1_at
Cit.219.1.S1_s_at	Cit.12821.1.S1_s_at	Cit.15049.1.S1_at
Cit.21952.1.S1_at	Cit.12821.1.S1_s_at	Cit.15053.1.S1_at
Cit.21967.1.S1_at	Cit.12821.1.S1_s_at	Cit.15144.1.S1_s_at
Cit.21968.1.S1_at	Cit.12821.1.S1_s_at	Cit.15228.1.S1_at
Cit.21982.1.S1_at	Cit.12821.1.S1_s_at	Cit.15288.1.S1_at
Cit.22032.1.S1_at	Cit.12821.1.S1_s_at	Cit.15345.1.S1_at
Cit.22036.1.S1_at	Cit.12821.1.S1_s_at	Cit.15373.1.S1_at
Cit.22041.1.S1_s_at	Cit.12821.1.S1_s_at	Cit.15400.1.S1_at
Cit.22048.1.S1_s_at	Cit.12821.1.S1_s_at	Cit.15400.1.S1_s_at
Cit.22099.1.S1_s_at	Cit.12821.1.S1_s_at	Cit.15524.1.S1_s_at
Cit.22179.1.S1_s_at	Cit.12821.1.S1_s_at	Cit.15626.1.S1_at
Cit.22214.1.S1_at	Cit.12821.1.S1_s_at	Cit.15705.1.S1_at
Cit.22234.1.S1_s_at	Cit.12821.1.S1_s_at	Cit.1589.1.S1_s_at
Cit.22262.1.S1_at	Cit.12821.1.S1_s_at	Cit.15896.1.S1_at
Cit.22278.1.S1_s_at	Cit.12821.1.S1_s_at	Cit.16190.1.S1_at
Cit.22297.1.S1_s_at	Cit.12821.1.S1_s_at	Cit.1662.1.S1_s_at
Cit.2233.1.S1_s_at	Cit.12821.1.S1_s_at	Cit.17071.1.S1_s_at
Cit.22379.1.S1_at	Cit.12821.1.S1_s_at	Cit.17200.1.S1_at
Cit.22504.1.S1_s_at	Cit.12821.1.S1_s_at	Cit.17215.1.S1_s_at
Cit.22527.1.S1_s_at	Cit.12821.1.S1_s_at	Cit.17888.1.S1_s_at
Cit.2254.1.S1_s_at	Cit.12821.1.S1_s_at	Cit.17889.1.S1_s_at
Cit.22561.1.S1_at	Cit.12821.1.S1_s_at	Cit.17919.1.S1_s_at
Cit.22609.1.S1_s_at	Cit.12821.1.S1_s_at	Cit.18305.1.S1_at
Cit.22652.1.S1_s_at	Cit.12821.1.S1_s_at	Cit.18406.1.S1_s_at
Cit.22666.1.S1_at	Cit.12821.1.S1_s_at	Cit.19378.1.S1_s_at
Cit.22679.1.S1_s_at	Cit.12821.1.S1_s_at	Cit.19454.1.S1_x_at
Cit.2269.1.S1_s_at	Cit.12821.1.S1_s_at	Cit.19468.1.S1_s_at
Cit.22730.1.S1_at	Cit.12821.1.S1_s_at	Cit.19471.1.S1_s_at
Cit.22732.1.S1_s_at	Cit.12821.1.S1_s_at	Cit.19520.1.S1_s_at
Cit.2293.1.S1_s_at	Cit.12821.1.S1_s_at	Cit.19727.1.S1_s_at
Cit.22939.1.S1_s_at	Cit.12821.1.S1_s_at	Cit.1988.1.S1_s_at
Cit.22946.1.S1_s_at	Cit.12821.1.S1_s_at	Cit.2002.1.S1_s_at
Cit.23097.1.S1_s_at	Cit.12821.1.S1_s_at	Cit.20286.1.S1_at
Cit.23101.1.S1_s_at	Cit.12821.1.S1_s_at	Cit.20336.1.S1_at
Cit.23112.1.S1_s_at	Cit.12821.1.S1_s_at	Cit.20546.1.S1_at
Cit.23129.1.S1_at	Cit.12821.1.S1_s_at	Cit.20820.1.S1_s_at
Cit.23186.1.S1_s_at	Cit.12821.1.S1_s_at	Cit.21008.1.S1_at
Cit.23223.1.S1_s_at	Cit.12821.1.S1_s_at	Cit.21559.1.S1_s_at
Cit.23283.1.S1_s_at	Cit.12821.1.S1_s_at	Cit.219.1.S1_s_at
Cit.23340.1.S1_at	Cit.12821.1.S1_s_at	Cit.21967.1.S1_at
Cit.23352.1.S1_at	Cit.12821.1.S1_s_at	Cit.22179.1.S1_s_at
Cit.23382.1.S1_s_at	Cit.12821.1.S1_s_at	Cit.22234.1.S1_s_at
Cit.23441.1.S1_at	Cit.12821.1.S1_s_at	Cit.22297.1.S1_s_at
Cit.23452.1.S1_at	Cit.12821.1.S1_s_at	Cit.2233.1.S1_s_at
Cit.23470.1.S1_s_at	Cit.12821.1.S1_s_at	Cit.22379.1.S1_at
Cit.23510.1.S1_s_at	Cit.12821.1.S1_s_at	Cit.22527.1.S1_s_at
Cit.23577.1.S1_s_at	Cit.12821.1.S1_s_at	Cit.22679.1.S1_s_at
Cit.23618.1.S1_s_at	Cit.12821.1.S1_s_at	Cit.22730.1.S1_at
Cit.23623.1.S1_s_at	Cit.12821.1.S1_s_at	Cit.23097.1.S1_s_at
Cit.23670.1.S1_at	Cit.12821.1.S1_s_at	Cit.23129.1.S1_at
Cit.23687.1.S1_s_at	Cit.12821.1.S1_s_at	Cit.23452.1.S1_at
Cit.23756.1.S1_s_at	Cit.12821.1.S1_s_at	Cit.23470.1.S1_s_at
Cit.2377.1.S1_s_at	Cit.12821.1.S1_s_at	Cit.23618.1.S1_s_at
Cit.23784.1.S1_s_at	Cit.12821.1.S1_s_at	Cit.23967.1.S1_s_at
Cit.23790.1.S1_s_at	Cit.12821.1.S1_s_at	Cit.24163.1.S1_s_at
Cit.23811.1.S1_at	Cit.12821.1.S1_s_at	Cit.24331.1.S1_s_at
Cit.23814.1.S1_s_at	Cit.12821.1.S1_s_at	Cit.25380.1.S1_s_at
Cit.23815.1.S1_s_at	Cit.12821.1.S1_s_at	Cit.25753.1.S1_at
Cit.23842.1.S1_s_at	Cit.12821.1.S1_s_at	Cit.25774.1.S1_s_at
Cit.23903.1.S1_s_at	Cit.12821.1.S1_s_at	Cit.26012.1.S1_at
Cit.23915.1.S1_at	Cit.12821.1.S1_s_at	Cit.26336.1.S1_at
Cit.23965.1.S1_at	Cit.12821.1.S1_s_at	Cit.26340.1.S1_at
Cit.23967.1.S1_s_at	Cit.12821.1.S1_s_at	Cit.26354.1.S1_s_at
Cit.2403.1.S1_s_at	Cit.12821.1.S1_s_at	Cit.26666.1.S1_s_at
Cit.24044.1.S1_s_at	Cit.12821.1.S1_s_at	Cit.26968.1.S1_s_at
Cit.24057.1.S1_at	Cit.12821.1.S1_s_at	Cit.27127.1.S1_at
Cit.24058.1.S1_s_at	Cit.12821.1.S1_s_at	Cit.2730.1.S1_at
Cit.24062.1.S1_s_at	Cit.12821.1.S1_s_at	Cit.27364.1.S1_s_at
Cit.24163.1.S1_s_at	Cit.12821.1.S1_s_at	Cit.27419.1.S1_s_at
Cit.24179.1.S1_at	Cit.12821.1.S1_s_at	Cit.27645.1.S1_at
Cit.24299.1.S1_at	Cit.12821.1.S1_s_at	Cit.27962.1.S1_at
Cit.24331.1.S1_s_at	Cit.12821.1.S1_s_at	Cit.27966.1.S1_s_at
Cit.24381.1.S1_s_at	Cit.12821.1.S1_s_at	Cit.28008.1.S1_at
Cit.2443.1.S1_s_at	Cit.12821.1.S1_s_at	Cit.28185.1.S1_at
Cit.24570.1.S1_at	Cit.12821.1.S1_s_at	Cit.2846.1.S1_at
Cit.24570.1.S1_x_at	Cit.12821.1.S1_s_at	Cit.28574.1.S1_s_at
Cit.2458.1.S1_s_at	Cit.12821.1.S1_s_at	Cit.2887.1.S1_s_at
Cit.24600.1.S1_at	Cit.12821.1.S1_s_at	Cit.2932.1.S1_s_at
Cit.24771.1.S1_s_at	Cit.12821.1.S1_s_at	Cit.29323.1.S1_s_at
Cit.24948.1.S1_s_at	Cit.12821.1.S1_s_at	Cit.29609.1.S1_s_at
Cit.25019.1.S1_s_at	Cit.12821.1.S1_s_at	Cit.29827.1.S1_at
Cit.25026.1.S1_s_at	Cit.12821.1.S1_s_at	Cit.29852.1.S1_at
Cit.25101.1.S1_at	Cit.12821.1.S1_s_at	Cit.30238.1.S1_at
Cit.25185.1.S1_at	Cit.12821.1.S1_s_at	Cit.30521.1.S1_s_at
Cit.25285.1.S1_at	Cit.12821.1.S1_s_at	Cit.30646.1.S1_s_at
Cit.2533.1.S1_s_at	Cit.12821.1.S1_s_at	Cit.3070.1.S1_s_at
Cit.25416.1.S1_s_at	Cit.12821.1.S1_s_at	Cit.3080.1.S1_s_at
Cit.25471.1.S1_at	Cit.12821.1.S1_s_at	Cit.30875.1.S1_at
Cit.25508.1.S1_s_at	Cit.12821.1.S1_s_at	Cit.3089.1.S1_s_at
Cit.25528.1.S1_at	Cit.12821.1.S1_s_at	Cit.31136.1.S1_at
Cit.25539.1.S1_at	Cit.12821.1.S1_s_at	Cit.31174.1.S1_at
Cit.25554.1.S1_at	Cit.12821.1.S1_s_at	Cit.31194.1.S1_at
Cit.25611.1.S1_at	Cit.12821.1.S1_s_at	Cit.31337.1.S1_at
Cit.25614.1.S1_s_at	Cit.12821.1.S1_s_at	Cit.31368.1.S1_at
Cit.25640.1.S1_at	Cit.12821.1.S1_s_at	Cit.31521.1.S1_at
Cit.25753.1.S1_at	Cit.12821.1.S1_s_at	Cit.31542.1.S1_at
Cit.25774.1.S1_s_at	Cit.12821.1.S1_s_at	Cit.31780.1.S1_s_at
Cit.2579.1.S1_s_at	Cit.12821.1.S1_s_at	Cit.318.1.S1_s_at
Cit.26012.1.S1_at	Cit.12821.1.S1_s_at	Cit.32178.1.S1_at
Cit.26014.1.S1_s_at	Cit.12821.1.S1_s_at	Cit.3390.1.S1_at
Cit.26191.1.S1_at	Cit.12821.1.S1_s_at	Cit.3487.1.S1_s_at
Cit.26191.1.S1_s_at	Cit.12821.1.S1_s_at	Cit.34966.1.S1_at
Cit.26201.1.S1_at	Cit.12821.1.S1_s_at	Cit.3507.1.S1_at
Cit.26204.1.S1_at	Cit.12821.1.S1_s_at	Cit.35205.1.S1_at
Cit.26251.1.S1_at	Cit.12821.1.S1_s_at	Cit.3540.1.S1_at
Cit.26317.1.S1_at	Cit.12821.1.S1_s_at	Cit.35922.1.S1_at
Cit.26336.1.S1_at	Cit.12821.1.S1_s_at	Cit.3600.1.S1_s_at
Cit.26340.1.S1_at	Cit.12821.1.S1_s_at	Cit.3601.1.S1_at
Cit.26354.1.S1_s_at	Cit.12821.1.S1_s_at	Cit.36972.1.S1_at
Cit.26358.1.S1_at	Cit.12821.1.S1_s_at	Cit.37237.1.S1_at
Cit.26365.1.S1_at	Cit.12821.1.S1_s_at	Cit.37622.1.S1_at
Cit.26370.1.S1_s_at	Cit.12821.1.S1_s_at	Cit.381.1.S1_s_at
Cit.26400.1.S1_s_at	Cit.12821.1.S1_s_at	Cit.38586.1.S1_at
Cit.2644.1.S1_s_at	Cit.12821.1.S1_s_at	Cit.38591.1.S1_at
Cit.26510.1.S1_at	Cit.12821.1.S1_s_at	Cit.3868.1.S1_at
Cit.26534.1.S1_s_at	Cit.12821.1.S1_s_at	Cit.3868.1.S1_s_at
Cit.26541.1.S1_at	Cit.12821.1.S1_s_at	Cit.3877.1.S1_at
Cit.26651.1.S1_at	Cit.12821.1.S1_s_at	Cit.4099.1.S1_at
Cit.26666.1.S1_s_at	Cit.12821.1.S1_s_at	Cit.4243.1.S1_at
Cit.26667.1.S1_at	Cit.12821.1.S1_s_at	Cit.4383.1.S1_s_at
Cit.2667.1.S1_s_at	Cit.12821.1.S1_s_at	Cit.4489.1.S1_s_at
Cit.26686.1.S1_at	Cit.12821.1.S1_s_at	Cit.4858.1.S1_at
Cit.26694.1.S1_at	Cit.12821.1.S1_s_at	Cit.4889.1.S1_s_at
Cit.26697.1.S1_s_at	Cit.12821.1.S1_s_at	Cit.4987.1.S1_s_at
Cit.26704.1.S1_at	Cit.12821.1.S1_s_at	Cit.5066.1.S1_s_at
Cit.2671.1.S1_s_at	Cit.12821.1.S1_s_at	Cit.5411.1.S1_at
Cit.26727.1.S1_at	Cit.12821.1.S1_s_at	Cit.5485.1.S1_s_at
Cit.2681.1.S1_s_at	Cit.12821.1.S1_s_at	Cit.5892.1.S1_at
Cit.26896.1.S1_s_at	Cit.12821.1.S1_s_at	Cit.5905.1.S1_at
Cit.26904.1.S1_at	Cit.12821.1.S1_s_at	Cit.5912.1.S1_at
Cit.26968.1.S1_s_at	Cit.12821.1.S1_s_at	Cit.5923.1.S1_at
Cit.26969.1.S1_s_at	Cit.12821.1.S1_s_at	Cit.6073.1.S1_s_at
Cit.2712.1.S1_s_at	Cit.12821.1.S1_s_at	Cit.6329.1.S1_at
Cit.27127.1.S1_at	Cit.12821.1.S1_s_at	Cit.6529.1.S1_at
Cit.27224.1.S1_at	Cit.12821.1.S1_s_at	Cit.6529.1.S1_s_at
Cit.2730.1.S1_at	Cit.12821.1.S1_s_at	Cit.661.1.S1_s_at
Cit.27330.1.S1_at	Cit.12821.1.S1_s_at	Cit.6634.1.S1_at
Cit.27364.1.S1_s_at	Cit.12821.1.S1_s_at	Cit.6670.1.S1_at
Cit.27419.1.S1_s_at	Cit.12821.1.S1_s_at	Cit.6716.1.S1_at
Cit.2753.1.S1_s_at	Cit.12821.1.S1_s_at	Cit.7255.1.S1_at
Cit.27645.1.S1_at	Cit.12821.1.S1_s_at	Cit.7299.1.S1_s_at
Cit.27962.1.S1_at	Cit.12821.1.S1_s_at	Cit.7644.1.S1_at
Cit.28008.1.S1_at	Cit.12821.1.S1_s_at	Cit.7651.1.S1_at
Cit.28009.1.S1_at	Cit.12821.1.S1_s_at	Cit.7702.1.S1_at
Cit.28069.1.S1_at	Cit.12821.1.S1_s_at	Cit.7782.1.S1_at
Cit.281.1.S1_x_at	Cit.12821.1.S1_s_at	Cit.8282.1.S1_s_at
Cit.28117.1.S1_s_at	Cit.12821.1.S1_s_at	Cit.8299.1.S1_at
Cit.28162.1.S1_at	Cit.12821.1.S1_s_at	Cit.8356.1.S1_s_at
Cit.28185.1.S1_at	Cit.12821.1.S1_s_at	Cit.851.1.S1_s_at
Cit.2827.1.S1_at	Cit.12821.1.S1_s_at	Cit.8671.1.S1_s_at
Cit.28270.1.S1_at	Cit.12821.1.S1_s_at	Cit.92.1.S1_s_at
Cit.28315.1.S1_s_at	Cit.12821.1.S1_s_at	Cit.9768.1.S1_s_at
Cit.2839.1.S1_s_at	Cit.12821.1.S1_s_at	Cit.9855.1.S1_s_at
Cit.28426.1.S1_s_at	Cit.1290.1.S1_s_at	Cit.13815.1.S1_at
Cit.2846.1.S1_at	Cit.1290.1.S1_s_at	Cit.5589.1.S1_at
Cit.2848.1.S1_at	Cit.12917.1.S1_at	Cit.21374.1.S1_at
Cit.2848.1.S1_s_at	Cit.12917.1.S1_at	Cit.2432.1.S1_s_at
Cit.28500.1.S1_at	Cit.12917.1.S1_at	Cit.2818.1.S1_at
Cit.28526.1.S1_s_at	Cit.13036.1.S1_at	Cit.14256.1.S1_at
Cit.28574.1.S1_s_at	Cit.13036.1.S1_at	Cit.15697.1.S1_s_at
Cit.28621.1.S1_at	Cit.13036.1.S1_at	Cit.1760.1.S1_s_at
Cit.28823.1.S1_at	Cit.13036.1.S1_at	Cit.1814.1.S1_s_at
Cit.2887.1.S1_s_at	Cit.13036.1.S1_at	Cit.2128.1.S1_at
Cit.2890.1.S1_s_at	Cit.13036.1.S1_at	Cit.23784.1.S1_s_at
Cit.2891.1.S1_at	Cit.13036.1.S1_at	Cit.23815.1.S1_s_at
Cit.28962.1.S1_s_at	Cit.13036.1.S1_at	Cit.2827.1.S1_at
Cit.29173.1.S1_s_at	Cit.13036.1.S1_at	Cit.29677.1.S1_s_at
Cit.2927.1.S1_s_at	Cit.13036.1.S1_at	Cit.29906.1.S1_at
Cit.2928.1.S1_at	Cit.13036.1.S1_at	Cit.29998.1.S1_at
Cit.2928.1.S1_s_at	Cit.13036.1.S1_at	Cit.3218.1.S1_at
Cit.2932.1.S1_s_at	Cit.13036.1.S1_at	Cit.37333.1.S1_at
Cit.29323.1.S1_s_at	Cit.13036.1.S1_at	Cit.3826.1.S1_at
Cit.2933.1.S1_s_at	Cit.13036.1.S1_at	Cit.3935.1.S1_at
Cit.29348.1.S1_s_at	Cit.13036.1.S1_at	Cit.6998.1.S1_at
Cit.2945.1.S1_s_at	Cit.13366.1.S1_at	Cit.14299.1.S1_at
Cit.29497.1.S1_s_at	Cit.13366.1.S1_at	Cit.14342.1.S1_at
Cit.29520.1.S1_s_at	Cit.13366.1.S1_at	Cit.16402.1.S1_at
Cit.29546.1.S1_s_at	Cit.13366.1.S1_at	Cit.18235.1.S1_at
Cit.2961.1.S1_s_at	Cit.13366.1.S1_at	Cit.18453.1.S1_at
Cit.29673.1.S1_s_at	Cit.13366.1.S1_at	Cit.18631.1.S1_at
Cit.29677.1.S1_s_at	Cit.13366.1.S1_at	Cit.19404.1.S1_s_at
Cit.29683.1.S1_at	Cit.13366.1.S1_at	Cit.21973.1.S1_s_at
Cit.29728.1.S1_at	Cit.13366.1.S1_at	Cit.22765.1.S1_s_at
Cit.29758.1.S1_s_at	Cit.13366.1.S1_at	Cit.23330.1.S1_s_at
Cit.2976.1.S1_s_at	Cit.13366.1.S1_at	Cit.29404.1.S1_at
Cit.29804.1.S1_at	Cit.13366.1.S1_at	Cit.30073.1.S1_at
Cit.29827.1.S1_at	Cit.13366.1.S1_at	Cit.4745.1.S1_s_at
Cit.29852.1.S1_at	Cit.13470.1.S1_s_at	Cit.15707.1.S1_at
Cit.29883.1.S1_at	Cit.13808.1.S1_s_at	Cit.14122.1.S1_at
Cit.29886.1.S1_at	Cit.13808.1.S1_s_at	Cit.14583.1.S1_s_at
Cit.29906.1.S1_at	Cit.13808.1.S1_s_at	Cit.15289.1.S1_at
Cit.29935.1.S1_s_at	Cit.13808.1.S1_s_at	Cit.15306.1.S1_at
Cit.29936.1.S1_at	Cit.13808.1.S1_s_at	Cit.15400.1.S1_at
Cit.29980.1.S1_at	Cit.13808.1.S1_s_at	Cit.15400.1.S1_s_at
Cit.30043.1.S1_at	Cit.13808.1.S1_s_at	Cit.15596.1.S1_at
Cit.30073.1.S1_at	Cit.13808.1.S1_s_at	Cit.15625.1.S1_at
Cit.30093.1.S1_at	Cit.13808.1.S1_s_at	Cit.15680.1.S1_s_at
Cit.30155.1.S1_at	Cit.13808.1.S1_s_at	Cit.15886.1.S1_at
Cit.30178.1.S1_at	Cit.13808.1.S1_s_at	Cit.16016.1.S1_at
Cit.30238.1.S1_at	Cit.13808.1.S1_s_at	Cit.16093.1.S1_at
Cit.30244.1.S1_at	Cit.13808.1.S1_s_at	Cit.16190.1.S1_at
Cit.30343.1.S1_at	Cit.13808.1.S1_s_at	Cit.17071.1.S1_s_at
Cit.30473.1.S1_s_at	Cit.13808.1.S1_s_at	Cit.17200.1.S1_at
Cit.30481.1.S1_at	Cit.13808.1.S1_s_at	Cit.1751.1.S1_s_at
Cit.30488.1.S1_s_at	Cit.13808.1.S1_s_at	Cit.17888.1.S1_s_at
Cit.30521.1.S1_s_at	Cit.13808.1.S1_s_at	Cit.19454.1.S1_x_at
Cit.30540.1.S1_s_at	Cit.13808.1.S1_s_at	Cit.20405.1.S1_s_at
Cit.30646.1.S1_s_at	Cit.13808.1.S1_s_at	Cit.20831.1.S1_s_at
Cit.30647.1.S1_s_at	Cit.13808.1.S1_s_at	Cit.21079.1.S1_s_at
Cit.3070.1.S1_s_at	Cit.13808.1.S1_s_at	Cit.21559.1.S1_s_at
Cit.3080.1.S1_s_at	Cit.13808.1.S1_s_at	Cit.2233.1.S1_s_at
Cit.30873.1.S1_s_at	Cit.13808.1.S1_s_at	Cit.22379.1.S1_at
Cit.30875.1.S1_at	Cit.13808.1.S1_s_at	Cit.23097.1.S1_s_at
Cit.30877.1.S1_s_at	Cit.13808.1.S1_s_at	Cit.23223.1.S1_s_at
Cit.3089.1.S1_s_at	Cit.13808.1.S1_s_at	Cit.24062.1.S1_s_at
Cit.30905.1.S1_at	Cit.13808.1.S1_s_at	Cit.24948.1.S1_s_at
Cit.30941.1.S1_at	Cit.13808.1.S1_s_at	Cit.25528.1.S1_at
Cit.31124.1.S1_at	Cit.13808.1.S1_s_at	Cit.2556.1.S1_s_at
Cit.31136.1.S1_at	Cit.13808.1.S1_s_at	Cit.26354.1.S1_s_at
Cit.31174.1.S1_at	Cit.13808.1.S1_s_at	Cit.26400.1.S1_s_at
Cit.31194.1.S1_at	Cit.13808.1.S1_s_at	Cit.27962.1.S1_at
Cit.31208.1.S1_at	Cit.13808.1.S1_s_at	Cit.281.1.S1_x_at
Cit.31216.1.S1_at	Cit.13808.1.S1_s_at	Cit.28270.1.S1_at
Cit.31273.1.S1_at	Cit.13808.1.S1_s_at	Cit.2846.1.S1_at
Cit.31279.1.S1_at	Cit.13808.1.S1_s_at	Cit.28621.1.S1_at
Cit.31314.1.S1_at	Cit.13808.1.S1_s_at	Cit.2927.1.S1_s_at
Cit.31337.1.S1_at	Cit.13808.1.S1_s_at	Cit.30473.1.S1_s_at
Cit.31368.1.S1_at	Cit.13808.1.S1_s_at	Cit.30703.1.S1_at
Cit.31369.1.S1_at	Cit.13808.1.S1_s_at	Cit.31194.1.S1_at
Cit.31448.1.S1_at	Cit.13808.1.S1_s_at	Cit.31337.1.S1_at
Cit.31482.1.S1_at	Cit.13808.1.S1_s_at	Cit.3339.1.S1_at
Cit.31493.1.S1_at	Cit.13808.1.S1_s_at	Cit.3487.1.S1_s_at
Cit.31521.1.S1_at	Cit.13808.1.S1_s_at	Cit.3488.1.S1_s_at
Cit.31524.1.S1_at	Cit.13808.1.S1_s_at	Cit.35154.1.S1_s_at
Cit.31542.1.S1_at	Cit.13808.1.S1_s_at	Cit.35568.1.S1_s_at
Cit.318.1.S1_s_at	Cit.13808.1.S1_s_at	Cit.36991.1.S1_at
Cit.320.1.S1_at	Cit.13808.1.S1_s_at	Cit.37231.1.S1_at
Cit.32101.1.S1_at	Cit.13808.1.S1_s_at	Cit.37237.1.S1_at
Cit.3214.1.S1_s_at	Cit.13808.1.S1_s_at	Cit.37315.1.S1_at
Cit.32178.1.S1_at	Cit.13808.1.S1_s_at	Cit.3818.1.S1_at
Cit.3218.1.S1_at	Cit.13808.1.S1_s_at	Cit.38265.1.S1_at
Cit.32638.1.S1_s_at	Cit.13808.1.S1_s_at	Cit.3947.1.S1_at
Cit.3283.1.S1_s_at	Cit.13808.1.S1_s_at	Cit.39683.1.S1_s_at
Cit.32878.1.S1_at	Cit.13808.1.S1_s_at	Cit.4177.1.S1_at
Cit.33046.1.S1_at	Cit.13808.1.S1_s_at	Cit.4221.1.S1_at
Cit.3305.1.S1_at	Cit.13808.1.S1_s_at	Cit.4322.1.S1_s_at
Cit.3327.1.S1_s_at	Cit.13808.1.S1_s_at	Cit.4987.1.S1_s_at
Cit.33363.1.S1_at	Cit.13808.1.S1_s_at	Cit.5383.1.S1_at
Cit.3339.1.S1_at	Cit.13808.1.S1_s_at	Cit.5411.1.S1_at
Cit.3387.1.S1_s_at	Cit.13808.1.S1_s_at	Cit.6055.1.S1_at
Cit.3390.1.S1_at	Cit.13808.1.S1_s_at	Cit.6085.1.S1_at
Cit.3460.1.S1_s_at	Cit.13808.1.S1_s_at	Cit.6159.1.S1_at
Cit.3463.1.S1_at	Cit.13808.1.S1_s_at	Cit.6529.1.S1_at
Cit.3487.1.S1_s_at	Cit.13808.1.S1_s_at	Cit.6529.1.S1_s_at
Cit.3488.1.S1_s_at	Cit.13808.1.S1_s_at	Cit.6551.1.S1_at
Cit.34966.1.S1_at	Cit.13808.1.S1_s_at	Cit.6617.1.S1_at
Cit.35050.1.S1_s_at	Cit.13808.1.S1_s_at	Cit.6623.1.S1_at
Cit.3507.1.S1_at	Cit.13808.1.S1_s_at	Cit.6823.1.S1_s_at
Cit.35094.1.S1_s_at	Cit.13808.1.S1_s_at	Cit.7008.1.S1_at
Cit.35141.1.S1_s_at	Cit.13808.1.S1_s_at	Cit.7255.1.S1_at
Cit.35181.1.S1_at	Cit.13808.1.S1_s_at	Cit.7399.1.S1_at
Cit.352.1.S1_s_at	Cit.13808.1.S1_s_at	Cit.7651.1.S1_at
Cit.35205.1.S1_at	Cit.13808.1.S1_s_at	Cit.7775.1.S1_at
Cit.35362.1.S1_at	Cit.13808.1.S1_s_at	Cit.7782.1.S1_at
Cit.35364.1.S1_at	Cit.13808.1.S1_s_at	Cit.8671.1.S1_s_at
Cit.3540.1.S1_at	Cit.13808.1.S1_s_at	Cit.8721.1.S1_s_at
Cit.35568.1.S1_s_at	Cit.13808.1.S1_s_at	Cit.8722.1.S1_at
Cit.35651.1.S1_s_at	Cit.13808.1.S1_s_at	Cit.9257.1.S1_s_at
Cit.35736.1.S1_s_at	Cit.13868.1.S1_at	Cit.14813.1.S1_s_at
Cit.35863.1.S1_at	Cit.13868.1.S1_at	Cit.15020.1.S1_at
Cit.3587.1.S1_s_at	Cit.13868.1.S1_at	Cit.15293.1.S1_at
Cit.35922.1.S1_at	Cit.13868.1.S1_at	Cit.15306.1.S1_at
Cit.3600.1.S1_s_at	Cit.13868.1.S1_at	Cit.15886.1.S1_at
Cit.3601.1.S1_at	Cit.13868.1.S1_at	Cit.16035.1.S1_at
Cit.36431.1.S1_at	Cit.13868.1.S1_at	Cit.16093.1.S1_at
Cit.3673.1.S1_s_at	Cit.13868.1.S1_at	Cit.18076.1.S1_at
Cit.37231.1.S1_at	Cit.13868.1.S1_at	Cit.18076.1.S1_s_at
Cit.37237.1.S1_at	Cit.13868.1.S1_at	Cit.21079.1.S1_s_at
Cit.37265.1.S1_at	Cit.13868.1.S1_at	Cit.21179.1.S1_at
Cit.37302.1.S1_at	Cit.13868.1.S1_at	Cit.21982.1.S1_at
Cit.37315.1.S1_at	Cit.13868.1.S1_at	Cit.22137.1.S1_s_at
Cit.3737.1.S1_at	Cit.13868.1.S1_at	Cit.22379.1.S1_at
Cit.381.1.S1_s_at	Cit.13868.1.S1_at	Cit.22946.1.S1_s_at
Cit.3818.1.S1_at	Cit.13868.1.S1_at	Cit.23790.1.S1_s_at
Cit.38265.1.S1_at	Cit.13868.1.S1_at	Cit.26541.1.S1_at
Cit.38368.1.S1_at	Cit.13868.1.S1_at	Cit.26969.1.S1_s_at
Cit.38586.1.S1_at	Cit.13868.1.S1_at	Cit.27330.1.S1_at
Cit.3868.1.S1_at	Cit.13868.1.S1_at	Cit.2927.1.S1_s_at
Cit.38764.1.S1_at	Cit.13868.1.S1_at	Cit.2928.1.S1_s_at
Cit.3877.1.S1_at	Cit.13868.1.S1_at	Cit.29683.1.S1_at
Cit.3904.1.S1_at	Cit.13868.1.S1_at	Cit.30073.1.S1_at
Cit.39194.1.S1_s_at	Cit.13868.1.S1_at	Cit.30473.1.S1_s_at
Cit.39202.1.S1_at	Cit.13868.1.S1_at	Cit.31216.1.S1_at
Cit.3947.1.S1_at	Cit.13868.1.S1_at	Cit.3488.1.S1_s_at
Cit.39683.1.S1_s_at	Cit.13868.1.S1_at	Cit.3798.1.S1_at
Cit.39833.1.S1_at	Cit.13868.1.S1_at	Cit.38265.1.S1_at
Cit.40431.1.S1_at	Cit.13868.1.S1_at	Cit.38647.1.S1_at
Cit.4099.1.S1_at	Cit.13868.1.S1_at	Cit.39194.1.S1_s_at
Cit.4135.1.S1_s_at	Cit.13868.1.S1_at	Cit.5411.1.S1_at
Cit.4148.1.S1_at	Cit.13868.1.S1_at	Cit.5582.1.S1_at
Cit.4216.1.S1_s_at	Cit.13868.1.S1_at	Cit.6003.1.S1_at
Cit.4221.1.S1_at	Cit.13868.1.S1_at	Cit.6055.1.S1_at
Cit.4234.1.S1_at	Cit.13868.1.S1_at	Cit.6085.1.S1_at
Cit.4243.1.S1_at	Cit.13868.1.S1_at	Cit.6094.1.S1_s_at
Cit.4322.1.S1_s_at	Cit.13868.1.S1_at	Cit.6434.1.S1_at
Cit.4344.1.S1_s_at	Cit.13868.1.S1_at	Cit.7428.1.S1_at
Cit.4439.1.S1_s_at	Cit.13868.1.S1_at	Cit.7775.1.S1_at
Cit.4489.1.S1_s_at	Cit.13868.1.S1_at	Cit.8600.1.S1_x_at
Cit.4528.1.S1_at	Cit.13868.1.S1_at	Cit.8721.1.S1_s_at
Cit.4617.1.S1_at	Cit.13868.1.S1_at	Cit.8722.1.S1_at
Cit.4619.1.S1_s_at	Cit.13956.1.S1_at	Cit.14050.1.S1_at
Cit.464.1.S1_x_at	Cit.13956.1.S1_at	Cit.14266.1.S1_at
Cit.468.1.S1_s_at	Cit.13956.1.S1_at	Cit.14287.1.S1_at
Cit.4688.1.S1_at	Cit.13956.1.S1_at	Cit.14522.1.S1_at
Cit.4759.1.S1_at	Cit.13956.1.S1_at	Cit.14570.1.S1_s_at
Cit.4816.1.S1_s_at	Cit.13956.1.S1_at	Cit.14683.1.S1_s_at
Cit.4858.1.S1_at	Cit.13956.1.S1_at	Cit.14749.1.S1_at
Cit.4889.1.S1_s_at	Cit.13956.1.S1_at	Cit.15144.1.S1_s_at
Cit.4954.1.S1_at	Cit.13956.1.S1_at	Cit.16483.1.S1_at
Cit.4987.1.S1_s_at	Cit.13956.1.S1_at	Cit.1662.1.S1_s_at
Cit.4988.1.S1_at	Cit.13956.1.S1_at	Cit.16671.1.S1_at
Cit.5110.1.S1_s_at	Cit.13956.1.S1_at	Cit.1688.1.S1_s_at
Cit.5276.1.S1_at	Cit.13956.1.S1_at	Cit.17322.1.S1_at
Cit.5286.1.S1_at	Cit.13956.1.S1_at	Cit.17322.1.S1_s_at
Cit.5383.1.S1_at	Cit.13956.1.S1_at	Cit.18013.1.S1_at
Cit.5406.1.S1_s_at	Cit.13956.1.S1_at	Cit.18406.1.S1_s_at
Cit.5411.1.S1_at	Cit.13956.1.S1_at	Cit.19454.1.S1_x_at
Cit.5440.1.S1_s_at	Cit.13956.1.S1_at	Cit.19468.1.S1_s_at
Cit.5455.1.S1_at	Cit.13956.1.S1_at	Cit.19727.1.S1_s_at
Cit.5568.1.S1_s_at	Cit.13956.1.S1_at	Cit.2002.1.S1_s_at
Cit.5582.1.S1_at	Cit.13956.1.S1_at	Cit.20252.1.S1_s_at
Cit.5595.1.S1_s_at	Cit.13956.1.S1_at	Cit.20286.1.S1_at
Cit.5622.1.S1_at	Cit.13956.1.S1_at	Cit.20820.1.S1_s_at
Cit.5770.1.S1_s_at	Cit.13956.1.S1_at	Cit.21967.1.S1_at
Cit.5855.1.S1_at	Cit.13956.1.S1_at	Cit.22179.1.S1_s_at
Cit.5855.1.S1_s_at	Cit.13956.1.S1_at	Cit.2233.1.S1_s_at
Cit.5868.1.S1_s_at	Cit.13956.1.S1_at	Cit.22527.1.S1_s_at
Cit.5912.1.S1_at	Cit.13956.1.S1_at	Cit.22732.1.S1_s_at
Cit.5936.1.S1_at	Cit.13956.1.S1_at	Cit.2275.1.S1_s_at
Cit.6055.1.S1_at	Cit.13956.1.S1_at	Cit.23186.1.S1_s_at
Cit.6094.1.S1_s_at	Cit.13956.1.S1_at	Cit.23452.1.S1_at
Cit.6161.1.S1_at	Cit.13956.1.S1_at	Cit.23618.1.S1_s_at
Cit.6289.1.S1_s_at	Cit.13956.1.S1_at	Cit.23967.1.S1_s_at
Cit.6529.1.S1_at	Cit.13956.1.S1_at	Cit.24331.1.S1_s_at
Cit.6529.1.S1_s_at	Cit.13956.1.S1_at	Cit.25774.1.S1_s_at
Cit.6556.1.S1_at	Cit.13956.1.S1_at	Cit.26204.1.S1_at
Cit.661.1.S1_s_at	Cit.13956.1.S1_at	Cit.27015.1.S1_at
Cit.6623.1.S1_at	Cit.13956.1.S1_at	Cit.2712.1.S1_s_at
Cit.6634.1.S1_at	Cit.13956.1.S1_at	Cit.27419.1.S1_s_at
Cit.6823.1.S1_s_at	Cit.13956.1.S1_at	Cit.28008.1.S1_at
Cit.6899.1.S1_at	Cit.13956.1.S1_at	Cit.28185.1.S1_at
Cit.7068.1.S1_at	Cit.13956.1.S1_at	Cit.2887.1.S1_s_at
Cit.7121.1.S1_at	Cit.13956.1.S1_at	Cit.28962.1.S1_s_at
Cit.7255.1.S1_at	Cit.13956.1.S1_at	Cit.2932.1.S1_s_at
Cit.7399.1.S1_at	Cit.13956.1.S1_at	Cit.29323.1.S1_s_at
Cit.761.1.S1_at	Cit.13956.1.S1_at	Cit.2945.1.S1_s_at
Cit.761.1.S1_x_at	Cit.13956.1.S1_at	Cit.29609.1.S1_s_at
Cit.7651.1.S1_at	Cit.13956.1.S1_at	Cit.29804.1.S1_at
Cit.7775.1.S1_at	Cit.13956.1.S1_at	Cit.29980.1.S1_at
Cit.7782.1.S1_at	Cit.13956.1.S1_at	Cit.30521.1.S1_s_at
Cit.8153.1.S1_s_at	Cit.13956.1.S1_at	Cit.3080.1.S1_s_at
Cit.8186.1.S1_at	Cit.13956.1.S1_at	Cit.30941.1.S1_at
Cit.82.1.S1_s_at	Cit.13956.1.S1_at	Cit.31174.1.S1_at
Cit.8253.1.S1_s_at	Cit.13956.1.S1_at	Cit.31337.1.S1_at
Cit.8806.1.S1_s_at	Cit.13956.1.S1_at	Cit.32178.1.S1_at
Cit.9257.1.S1_s_at	Cit.13956.1.S1_at	Cit.3390.1.S1_at
Cit.9416.1.S1_x_at	Cit.13956.1.S1_at	Cit.3507.1.S1_at
Cit.33707.1.S1_at	Cit.13956.1.S1_at	Cit.35154.1.S1_s_at
Cit.12214.1.S1_s_at	Cit.13956.1.S1_at	Cit.3600.1.S1_s_at
Cit.13437.1.S1_s_at	Cit.13956.1.S1_at	Cit.3601.1.S1_at
Cit.17398.1.S1_at	Cit.13956.1.S1_at	Cit.37265.1.S1_at
Cit.17561.1.S1_s_at	Cit.13956.1.S1_at	Cit.3868.1.S1_at
Cit.19674.1.S1_s_at	Cit.13956.1.S1_at	Cit.3868.1.S1_s_at
Cit.37567.1.S1_at	Cit.13956.1.S1_at	Cit.38806.1.S1_at
Cit.9504.1.S1_s_at	Cit.13956.1.S1_at	Cit.4118.1.S1_s_at
Cit.3826.1.S1_at	Cit.13956.1.S1_at	Cit.4120.1.S1_at
Cit.11970.1.S1_s_at	Cit.13956.1.S1_at	Cit.4120.1.S1_x_at
Cit.194.1.S1_s_at	Cit.13956.1.S1_at	Cit.4137.1.S1_s_at
Cit.23330.1.S1_s_at	Cit.13956.1.S1_at	Cit.4383.1.S1_s_at
Cit.22463.1.S1_s_at	Cit.13956.1.S1_at	Cit.4457.1.S1_s_at
Cit.37518.1.S1_s_at	Cit.13956.1.S1_at	Cit.4916.1.S1_at
Cit.9857.1.S1_at	Cit.13956.1.S1_at	Cit.4987.1.S1_s_at
Cit.17455.1.S1_at	Cit.13956.1.S1_at	Cit.5447.1.S1_at
Cit.26501.1.S1_s_at	Cit.13956.1.S1_at	Cit.5670.1.S1_s_at
Cit.28120.1.S1_at	Cit.13956.1.S1_at	Cit.5864.1.S1_at
Cit.4986.1.S1_at	Cit.13956.1.S1_at	Cit.5912.1.S1_at
Cit.6742.1.S1_s_at	Cit.13956.1.S1_at	Cit.6022.1.S1_at
Cit.7448.1.S1_at	Cit.13956.1.S1_at	Cit.6138.1.S1_at
Cit.7995.1.S1_at	Cit.13956.1.S1_at	Cit.6159.1.S1_at
Cit.22079.1.S1_s_at	Cit.13956.1.S1_at	Cit.6513.1.S1_at
Cit.5412.1.S1_at	Cit.13956.1.S1_at	Cit.6798.1.S1_at
Cit.26577.1.S1_s_at	Cit.13956.1.S1_at	Cit.7299.1.S1_s_at
Cit.8524.1.S1_s_at	Cit.13956.1.S1_at	Cit.7606.1.S1_at
Cit.8930.1.S1_s_at	Cit.13956.1.S1_at	Cit.7830.1.S1_at
Cit.28359.1.S1_at	Cit.13956.1.S1_at	Cit.8282.1.S1_s_at
Cit.11674.1.S1_s_at	Cit.13956.1.S1_at	Cit.8351.1.S1_s_at
Cit.11516.1.S1_s_at	Cit.13956.1.S1_at	Cit.851.1.S1_s_at
Cit.12693.1.S1_at	Cit.13973.1.S1_at	Cit.14698.1.S1_at
Cit.21424.1.S1_s_at	Cit.13973.1.S1_at	Cit.15228.1.S1_at
Cit.22448.1.S1_s_at	Cit.13973.1.S1_at	Cit.15400.1.S1_s_at
Cit.26307.1.S1_s_at	Cit.13973.1.S1_at	Cit.15596.1.S1_at
Cit.26320.1.S1_s_at	Cit.13973.1.S1_at	Cit.21177.1.S1_at
Cit.2694.1.S1_at	Cit.13973.1.S1_at	Cit.21199.1.S1_s_at
Cit.2895.1.S1_at	Cit.13973.1.S1_at	Cit.23223.1.S1_s_at
Cit.29457.1.S1_s_at	Cit.13973.1.S1_at	Cit.25528.1.S1_at
Cit.29909.1.S1_at	Cit.13973.1.S1_at	Cit.31860.1.S1_s_at
Cit.30064.1.S1_at	Cit.13973.1.S1_at	Cit.35568.1.S1_s_at
Cit.30340.1.S1_at	Cit.13973.1.S1_at	Cit.4283.1.S1_at
Cit.30926.1.S1_at	Cit.13973.1.S1_at	Cit.6085.1.S1_at
Cit.31055.1.S1_at	Cit.13973.1.S1_at	Cit.7008.1.S1_at
Cit.31488.1.S1_at	Cit.13973.1.S1_at	Cit.7782.1.S1_at
Cit.35154.1.S1_s_at	Cit.13973.1.S1_at	Cit.8671.1.S1_s_at
Cit.3648.1.S1_at	Cit.14031.1.S1_at	Cit.14170.1.S1_at
Cit.37622.1.S1_at	Cit.14031.1.S1_at	Cit.14813.1.S1_s_at
Cit.38806.1.S1_at	Cit.14031.1.S1_at	Cit.15020.1.S1_at
Cit.4383.1.S1_s_at	Cit.14031.1.S1_at	Cit.15145.1.S1_at
Cit.4666.1.S1_at	Cit.14031.1.S1_at	Cit.15306.1.S1_at
Cit.5670.1.S1_s_at	Cit.14031.1.S1_at	Cit.15573.1.S1_at
Cit.5688.1.S1_s_at	Cit.14031.1.S1_at	Cit.15707.1.S1_at
Cit.5892.1.S1_at	Cit.14031.1.S1_at	Cit.15886.1.S1_at
Cit.5895.1.S1_at	Cit.14031.1.S1_at	Cit.16016.1.S1_at
Cit.6159.1.S1_at	Cit.14031.1.S1_at	Cit.17071.1.S1_s_at
Cit.7702.1.S1_at	Cit.14031.1.S1_at	Cit.17508.1.S1_at
Cit.8282.1.S1_s_at	Cit.14031.1.S1_at	Cit.1907.1.S1_at
Cit.8369.1.S1_s_at	Cit.14031.1.S1_at	Cit.19695.1.S1_at
Cit.8637.1.S1_s_at	Cit.14031.1.S1_at	Cit.20336.1.S1_at
Cit.8671.1.S1_s_at	Cit.14031.1.S1_at	Cit.2063.1.S1_at
Cit.8721.1.S1_s_at	Cit.14031.1.S1_at	Cit.21156.1.S1_s_at
Cit.8722.1.S1_at	Cit.14031.1.S1_at	Cit.21982.1.S1_at
Cit.9461.1.S1_at	Cit.14031.1.S1_at	Cit.22137.1.S1_s_at
Cit.9850.1.S1_s_at	Cit.14031.1.S1_at	Cit.22379.1.S1_at
Cit.9855.1.S1_s_at	Cit.14031.1.S1_at	Cit.22652.1.S1_s_at
Cit.13758.1.S1_at	Cit.14031.1.S1_at	Cit.23811.1.S1_at
Cit.2356.1.S1_s_at	Cit.14031.1.S1_at	Cit.23842.1.S1_s_at
Cit.37046.1.S1_s_at	Cit.14031.1.S1_at	Cit.24179.1.S1_at
Cit.20564.1.S1_at	Cit.14031.1.S1_at	Cit.24600.1.S1_at
Cit.30084.1.S1_at	Cit.14031.1.S1_at	Cit.26667.1.S1_at
Cit.38145.1.S1_at	Cit.14031.1.S1_at	Cit.26694.1.S1_at
Cit.4044.1.S1_at	Cit.14031.1.S1_at	Cit.26968.1.S1_s_at
Cit.4169.1.S1_at	Cit.14031.1.S1_at	Cit.27962.1.S1_at
Cit.20899.1.S1_x_at	Cit.14031.1.S1_at	Cit.2848.1.S1_at
Cit.21243.1.S1_s_at	Cit.14031.1.S1_at	Cit.2860.1.S1_s_at
Cit.38913.1.S1_s_at	Cit.14031.1.S1_at	Cit.28608.1.S1_at
Cit.11736.1.S1_s_at	Cit.14031.1.S1_at	Cit.2928.1.S1_s_at
Cit.2804.1.S1_s_at	Cit.14031.1.S1_at	Cit.29683.1.S1_at
Cit.2250.1.S1_s_at	Cit.14031.1.S1_at	Cit.30473.1.S1_s_at
Cit.92.1.S1_s_at	Cit.14031.1.S1_at	Cit.33046.1.S1_at
Cit.12774.1.S1_s_at	Cit.14031.1.S1_at	Cit.3368.1.S1_at
Cit.13218.1.S1_s_at	Cit.14031.1.S1_at	Cit.352.1.S1_s_at
Cit.14623.1.S1_at	Cit.14031.1.S1_at	Cit.37302.1.S1_at
Cit.14900.1.S1_at	Cit.14031.1.S1_at	Cit.3752.1.S1_s_at
Cit.24690.1.S1_s_at	Cit.14031.1.S1_at	Cit.3818.1.S1_at
Cit.25424.1.S1_at	Cit.14031.1.S1_at	Cit.3947.1.S1_at
Cit.26254.1.S1_at	Cit.14031.1.S1_at	Cit.40012.1.S1_at
Cit.26263.1.S1_at	Cit.14031.1.S1_at	Cit.4216.1.S1_s_at
Cit.27475.1.S1_s_at	Cit.14031.1.S1_at	Cit.4344.1.S1_s_at
Cit.28133.1.S1_at	Cit.14031.1.S1_at	Cit.4581.1.S1_at
Cit.29717.1.S1_s_at	Cit.14031.1.S1_at	Cit.5127.1.S1_at
Cit.31963.1.S1_at	Cit.14031.1.S1_at	Cit.5377.1.S1_at
Cit.36861.1.S1_at	Cit.14031.1.S1_at	Cit.5406.1.S1_s_at
Cit.5132.1.S1_at	Cit.14031.1.S1_at	Cit.5582.1.S1_at
Cit.5812.1.S1_at	Cit.14031.1.S1_at	Cit.5868.1.S1_s_at
Cit.6202.1.S1_at	Cit.14031.1.S1_at	Cit.6003.1.S1_at
Cit.8050.1.S1_s_at	Cit.14031.1.S1_at	Cit.6055.1.S1_at
Cit.9059.1.S1_s_at	Cit.14031.1.S1_at	Cit.6094.1.S1_s_at
Cit.9707.1.S1_at	Cit.14031.1.S1_at	Cit.6529.1.S1_at
Cit.17321.1.S1_s_at	Cit.14031.1.S1_at	Cit.6823.1.S1_s_at
Cit.19428.1.S1_x_at	Cit.14031.1.S1_at	Cit.6971.1.S1_at
Cit.20816.1.S1_at	Cit.14031.1.S1_at	Cit.7068.1.S1_at
Cit.2268.1.S1_at	Cit.14031.1.S1_at	Cit.7081.1.S1_at
Cit.24151.1.S1_s_at	Cit.14031.1.S1_at	Cit.7121.1.S1_at
Cit.24936.1.S1_x_at	Cit.14031.1.S1_at	Cit.7369.1.S1_at
Cit.25144.1.S1_at	Cit.14031.1.S1_at	Cit.821.1.S1_at
Cit.25703.1.S1_s_at	Cit.14031.1.S1_at	Cit.8671.1.S1_s_at
Cit.25727.1.S1_s_at	Cit.14031.1.S1_at	Cit.8722.1.S1_at
Cit.25755.1.S1_s_at	Cit.14031.1.S1_at	Cit.9257.1.S1_s_at
Cit.27139.1.S1_at	Cit.14031.1.S1_at	Cit.9562.1.S1_x_at
Cit.28332.1.S1_at	Cit.14213.1.S1_at	Cit.14214.1.S1_s_at
Cit.2889.1.S1_at	Cit.14558.1.S1_at	Cit.18631.1.S1_at
Cit.28955.1.S1_at	Cit.14558.1.S1_at	Cit.28931.1.S1_at
Cit.2994.1.S1_s_at	Cit.14558.1.S1_at	Cit.3010.1.S1_s_at
Cit.3184.1.S1_s_at	Cit.14558.1.S1_at	Cit.6766.1.S1_s_at
Cit.3426.1.S1_s_at	Cit.14734.1.S1_at	Cit.1645.1.S1_s_at
Cit.3982.1.S1_at	Cit.14734.1.S1_at	Cit.17356.1.S1_s_at
Cit.5103.1.S1_at	Cit.14734.1.S1_at	Cit.17474.1.S1_at
Cit.6548.1.S1_at	Cit.14734.1.S1_at	Cit.18227.1.S1_at
Cit.6776.1.S1_at	Cit.14734.1.S1_at	Cit.18294.1.S1_at
Cit.7680.1.S1_at	Cit.14734.1.S1_at	Cit.192.1.S1_s_at
Cit.6614.1.S1_s_at	Cit.14734.1.S1_at	Cit.19428.1.S1_x_at
Cit.4120.1.S1_x_at	Cit.14734.1.S1_at	Cit.19564.1.S1_at
Cit.5066.1.S1_s_at	Cit.14734.1.S1_at	Cit.19680.1.S1_s_at
Cit.12888.1.S1_s_at	Cit.14734.1.S1_at	Cit.20248.1.S1_at
Cit.24174.1.S1_s_at	Cit.14734.1.S1_at	Cit.20745.1.S1_s_at
Cit.28986.1.S1_x_at	Cit.14734.1.S1_at	Cit.20816.1.S1_at
Cit.22075.1.S1_s_at	Cit.14734.1.S1_at	Cit.21226.1.S1_s_at
Cit.28246.1.S1_at	Cit.14734.1.S1_at	Cit.21654.1.S1_s_at
Cit.28290.1.S1_at	Cit.14734.1.S1_at	Cit.23065.1.S1_s_at
Cit.28305.1.S1_at	Cit.14734.1.S1_at	Cit.23784.1.S1_x_at
Cit.31971.1.S1_at	Cit.14734.1.S1_at	Cit.23815.1.S1_s_at
Cit.35955.1.S1_at	Cit.14734.1.S1_at	Cit.24936.1.S1_x_at
Cit.3949.1.S1_s_at	Cit.14734.1.S1_at	Cit.26686.1.S1_at
Cit.5511.1.S1_s_at	Cit.14734.1.S1_at	Cit.27139.1.S1_at
Cit.5512.1.S1_at	Cit.14734.1.S1_at	Cit.2827.1.S1_at
Cit.5987.1.S1_at	Cit.14734.1.S1_at	Cit.28315.1.S1_s_at
Cit.7867.1.S1_s_at	Cit.14734.1.S1_at	Cit.2889.1.S1_at
Cit.13815.1.S1_at	Cit.14734.1.S1_at	Cit.2890.1.S1_s_at
Cit.14575.1.S1_at	Cit.14734.1.S1_at	Cit.2984.1.S1_s_at
Cit.20745.1.S1_s_at	Cit.14734.1.S1_at	Cit.29906.1.S1_at
Cit.20929.1.S1_at	Cit.14734.1.S1_at	Cit.2994.1.S1_s_at
Cit.23065.1.S1_s_at	Cit.14734.1.S1_at	Cit.29998.1.S1_at
Cit.2934.1.S1_x_at	Cit.14734.1.S1_at	Cit.31314.1.S1_at
Cit.29374.1.S1_s_at	Cit.14734.1.S1_at	Cit.35263.1.S1_s_at
Cit.2984.1.S1_s_at	Cit.14734.1.S1_at	Cit.3826.1.S1_at
Cit.2985.1.S1_s_at	Cit.14734.1.S1_at	Cit.3982.1.S1_at
Cit.30797.1.S1_at	Cit.14734.1.S1_at	Cit.4288.1.S1_at
Cit.30880.1.S1_at	Cit.14734.1.S1_at	Cit.5103.1.S1_at
Cit.3292.1.S1_at	Cit.14734.1.S1_at	Cit.5275.1.S1_s_at
Cit.5275.1.S1_s_at	Cit.14734.1.S1_at	Cit.5387.1.S1_at
Cit.5589.1.S1_at	Cit.14734.1.S1_at	Cit.5458.1.S1_at
Cit.7432.1.S1_at	Cit.14734.1.S1_at	Cit.5767.1.S1_at
Cit.13164.1.S1_at	Cit.14734.1.S1_at	Cit.5812.1.S1_at
Cit.15401.1.S1_s_at	Cit.14734.1.S1_at	Cit.6202.1.S1_at
Cit.1587.1.S1_s_at	Cit.14734.1.S1_at	Cit.6548.1.S1_at
Cit.22469.1.S1_s_at	Cit.14734.1.S1_at	Cit.6975.1.S1_at
Cit.25314.1.S1_s_at	Cit.14734.1.S1_at	Cit.7432.1.S1_at
Cit.29866.1.S1_at	Cit.14734.1.S1_at	Cit.7954.1.S1_at
Cit.3349.1.S1_s_at	Cit.14767.1.S1_at	Cit.19724.1.S1_s_at
Cit.36991.1.S1_at	Cit.14767.1.S1_at	Cit.2063.1.S1_at
Cit.6202.1.S1_s_at	Cit.14767.1.S1_at	Cit.30604.1.S1_s_at
Cit.7008.1.S1_at	Cit.15153.1.S1_at	Cit.21130.1.S1_s_at
Cit.9594.1.S1_s_at	Cit.15228.1.S1_at	Cit.15288.1.S1_at
Cit.7712.1.S1_at	Cit.15228.1.S1_at	Cit.15289.1.S1_at
Cit.23911.1.S1_at	Cit.15228.1.S1_at	Cit.15306.1.S1_at
Cit.7727.1.S1_at	Cit.15228.1.S1_at	Cit.15345.1.S1_at
Cit.2639.1.S1_s_at	Cit.15228.1.S1_at	Cit.15373.1.S1_at
Cit.5135.1.S1_at	Cit.15228.1.S1_at	Cit.15400.1.S1_at
Cit.4998.1.S1_at	Cit.15228.1.S1_at	Cit.15400.1.S1_s_at
Cit.6888.1.S1_at	Cit.15228.1.S1_at	Cit.15483.1.S1_s_at
Cit.8931.1.S1_at	Cit.15228.1.S1_at	Cit.15524.1.S1_s_at
Cit.24970.1.S1_s_at	Cit.15228.1.S1_at	Cit.15596.1.S1_at
Cit.16769.1.S1_at	Cit.15228.1.S1_at	Cit.15626.1.S1_at
Cit.7105.1.S1_at	Cit.15228.1.S1_at	Cit.15705.1.S1_at
Cit.22244.1.S1_s_at	Cit.15228.1.S1_at	Cit.15886.1.S1_at
Cit.15049.1.S1_at	Cit.15228.1.S1_at	Cit.15896.1.S1_at
Cit.17215.1.S1_s_at	Cit.15228.1.S1_at	Cit.16016.1.S1_at
Cit.20546.1.S1_at	Cit.15228.1.S1_at	Cit.16033.1.S1_at
Cit.25380.1.S1_s_at	Cit.15228.1.S1_at	Cit.16093.1.S1_at
Cit.27966.1.S1_s_at	Cit.15228.1.S1_at	Cit.16136.1.S1_at
Cit.31780.1.S1_s_at	Cit.15228.1.S1_at	Cit.16190.1.S1_at
Cit.36972.1.S1_at	Cit.15228.1.S1_at	Cit.16227.1.S1_at
Cit.5485.1.S1_s_at	Cit.15228.1.S1_at	Cit.1662.1.S1_s_at
Cit.5905.1.S1_at	Cit.15228.1.S1_at	Cit.16634.1.S1_at
Cit.5923.1.S1_at	Cit.15228.1.S1_at	Cit.1688.1.S1_s_at
Cit.6073.1.S1_s_at	Cit.15228.1.S1_at	Cit.16919.1.S1_s_at
Cit.6329.1.S1_at	Cit.15228.1.S1_at	Cit.17071.1.S1_s_at
Cit.6670.1.S1_at	Cit.15228.1.S1_at	Cit.17200.1.S1_at
Cit.6716.1.S1_at	Cit.15228.1.S1_at	Cit.17888.1.S1_s_at
Cit.7299.1.S1_s_at	Cit.15228.1.S1_at	Cit.17889.1.S1_s_at
Cit.7644.1.S1_at	Cit.15228.1.S1_at	Cit.18406.1.S1_s_at
Cit.8299.1.S1_at	Cit.15228.1.S1_at	Cit.18521.1.S1_at
Cit.8356.1.S1_s_at	Cit.15228.1.S1_at	Cit.18639.1.S1_at
Cit.851.1.S1_s_at	Cit.15228.1.S1_at	Cit.1907.1.S1_at
Cit.9768.1.S1_s_at	Cit.15228.1.S1_at	Cit.19454.1.S1_x_at
Cit.21374.1.S1_at	Cit.15228.1.S1_at	Cit.19468.1.S1_s_at
Cit.2432.1.S1_s_at	Cit.15228.1.S1_at	Cit.19471.1.S1_s_at
Cit.2818.1.S1_at	Cit.15228.1.S1_at	Cit.19520.1.S1_s_at
Cit.15697.1.S1_s_at	Cit.15228.1.S1_at	Cit.19727.1.S1_s_at
Cit.1760.1.S1_s_at	Cit.15228.1.S1_at	Cit.19727.1.S1_x_at
Cit.2128.1.S1_at	Cit.15228.1.S1_at	Cit.2001.1.S1_at
Cit.29998.1.S1_at	Cit.15228.1.S1_at	Cit.2002.1.S1_s_at
Cit.37333.1.S1_at	Cit.15228.1.S1_at	Cit.20336.1.S1_at
Cit.3935.1.S1_at	Cit.15228.1.S1_at	Cit.2063.1.S1_at
Cit.6998.1.S1_at	Cit.15228.1.S1_at	Cit.20820.1.S1_s_at
Cit.14299.1.S1_at	Cit.15228.1.S1_at	Cit.21079.1.S1_s_at
Cit.14342.1.S1_at	Cit.15228.1.S1_at	Cit.21179.1.S1_at
Cit.18631.1.S1_at	Cit.15228.1.S1_at	Cit.21424.1.S1_s_at
Cit.19404.1.S1_s_at	Cit.15228.1.S1_at	Cit.21559.1.S1_s_at
Cit.21973.1.S1_s_at	Cit.15228.1.S1_at	Cit.2189.1.S1_at
Cit.22765.1.S1_s_at	Cit.15228.1.S1_at	Cit.22234.1.S1_s_at
Cit.29404.1.S1_at	Cit.15228.1.S1_at	Cit.2233.1.S1_s_at
Cit.4745.1.S1_s_at	Cit.15228.1.S1_at	Cit.22379.1.S1_at
Cit.2556.1.S1_s_at	Cit.15228.1.S1_at	Cit.22609.1.S1_s_at
Cit.30703.1.S1_at	Cit.15228.1.S1_at	Cit.22679.1.S1_s_at
Cit.4177.1.S1_at	Cit.15228.1.S1_at	Cit.22730.1.S1_at
Cit.6551.1.S1_at	Cit.15228.1.S1_at	Cit.23097.1.S1_s_at
Cit.6617.1.S1_at	Cit.15228.1.S1_at	Cit.23129.1.S1_at
Cit.15293.1.S1_at	Cit.15228.1.S1_at	Cit.23223.1.S1_s_at
Cit.3798.1.S1_at	Cit.15228.1.S1_at	Cit.23452.1.S1_at
Cit.6003.1.S1_at	Cit.15228.1.S1_at	Cit.23967.1.S1_s_at
Cit.7428.1.S1_at	Cit.15228.1.S1_at	Cit.24331.1.S1_s_at
Cit.14570.1.S1_s_at	Cit.15228.1.S1_at	Cit.24948.1.S1_s_at
Cit.17322.1.S1_at	Cit.15228.1.S1_at	Cit.25185.1.S1_at
Cit.2275.1.S1_s_at	Cit.15228.1.S1_at	Cit.2533.1.S1_s_at
Cit.27015.1.S1_at	Cit.15228.1.S1_at	Cit.25380.1.S1_s_at
Cit.4118.1.S1_s_at	Cit.15228.1.S1_at	Cit.2556.1.S1_s_at
Cit.4120.1.S1_at	Cit.15228.1.S1_at	Cit.25753.1.S1_at
Cit.4137.1.S1_s_at	Cit.15228.1.S1_at	Cit.26012.1.S1_at
Cit.4457.1.S1_s_at	Cit.15228.1.S1_at	Cit.26191.1.S1_at
Cit.4916.1.S1_at	Cit.15228.1.S1_at	Cit.26201.1.S1_at
Cit.5447.1.S1_at	Cit.15228.1.S1_at	Cit.26317.1.S1_at
Cit.5864.1.S1_at	Cit.15228.1.S1_at	Cit.26340.1.S1_at
Cit.6022.1.S1_at	Cit.15228.1.S1_at	Cit.26354.1.S1_s_at
Cit.6138.1.S1_at	Cit.15228.1.S1_at	Cit.26400.1.S1_s_at
Cit.6513.1.S1_at	Cit.15228.1.S1_at	Cit.2644.1.S1_s_at
Cit.6798.1.S1_at	Cit.15228.1.S1_at	Cit.26541.1.S1_at
Cit.7606.1.S1_at	Cit.15228.1.S1_at	Cit.26637.1.S1_s_at
Cit.7830.1.S1_at	Cit.15228.1.S1_at	Cit.26666.1.S1_s_at
Cit.8351.1.S1_s_at	Cit.15228.1.S1_at	Cit.26667.1.S1_at
Cit.21177.1.S1_at	Cit.15228.1.S1_at	Cit.26968.1.S1_s_at
Cit.21199.1.S1_s_at	Cit.15228.1.S1_at	Cit.2712.1.S1_s_at
Cit.31860.1.S1_s_at	Cit.15228.1.S1_at	Cit.27127.1.S1_at
Cit.19695.1.S1_at	Cit.15228.1.S1_at	Cit.2730.1.S1_at
Cit.21156.1.S1_s_at	Cit.15228.1.S1_at	Cit.27330.1.S1_at
Cit.2860.1.S1_s_at	Cit.15228.1.S1_at	Cit.27364.1.S1_s_at
Cit.28608.1.S1_at	Cit.15228.1.S1_at	Cit.27645.1.S1_at
Cit.3752.1.S1_s_at	Cit.15228.1.S1_at	Cit.27962.1.S1_at
Cit.40012.1.S1_at	Cit.15228.1.S1_at	Cit.281.1.S1_x_at
Cit.4581.1.S1_at	Cit.15228.1.S1_at	Cit.28162.1.S1_at
Cit.5127.1.S1_at	Cit.15228.1.S1_at	Cit.28185.1.S1_at
Cit.5377.1.S1_at	Cit.15228.1.S1_at	Cit.28270.1.S1_at
Cit.6971.1.S1_at	Cit.15228.1.S1_at	Cit.2846.1.S1_at
Cit.7081.1.S1_at	Cit.15228.1.S1_at	Cit.2848.1.S1_at
Cit.7369.1.S1_at	Cit.15228.1.S1_at	Cit.2887.1.S1_s_at
Cit.821.1.S1_at	Cit.15228.1.S1_at	Cit.2928.1.S1_s_at
Cit.9562.1.S1_x_at	Cit.15228.1.S1_at	Cit.2932.1.S1_s_at
Cit.14214.1.S1_s_at	Cit.15228.1.S1_at	Cit.29852.1.S1_at
Cit.28931.1.S1_at	Cit.15228.1.S1_at	Cit.30343.1.S1_at
Cit.3010.1.S1_s_at	Cit.15228.1.S1_at	Cit.30473.1.S1_s_at
Cit.6766.1.S1_s_at	Cit.15228.1.S1_at	Cit.30521.1.S1_s_at
Cit.17474.1.S1_at	Cit.15228.1.S1_at	Cit.3080.1.S1_s_at
Cit.18294.1.S1_at	Cit.15228.1.S1_at	Cit.30875.1.S1_at
Cit.192.1.S1_s_at	Cit.15228.1.S1_at	Cit.30950.1.S1_at
Cit.20248.1.S1_at	Cit.15228.1.S1_at	Cit.31174.1.S1_at
Cit.21226.1.S1_s_at	Cit.15228.1.S1_at	Cit.31194.1.S1_at
Cit.23784.1.S1_x_at	Cit.15228.1.S1_at	Cit.31337.1.S1_at
Cit.35263.1.S1_s_at	Cit.15228.1.S1_at	Cit.31521.1.S1_at
Cit.4288.1.S1_at	Cit.15228.1.S1_at	Cit.318.1.S1_s_at
Cit.5387.1.S1_at	Cit.15228.1.S1_at	Cit.31860.1.S1_s_at
Cit.5458.1.S1_at	Cit.15228.1.S1_at	Cit.32178.1.S1_at
Cit.5767.1.S1_at	Cit.15228.1.S1_at	Cit.32638.1.S1_s_at
Cit.6975.1.S1_at	Cit.15228.1.S1_at	Cit.3487.1.S1_s_at
Cit.7954.1.S1_at	Cit.15228.1.S1_at	Cit.3488.1.S1_s_at
Cit.19724.1.S1_s_at	Cit.15228.1.S1_at	Cit.35154.1.S1_s_at
Cit.30604.1.S1_s_at	Cit.15228.1.S1_at	Cit.3600.1.S1_s_at
Cit.21130.1.S1_s_at	Cit.15228.1.S1_at	Cit.3601.1.S1_at
Cit.26637.1.S1_s_at	Cit.15228.1.S1_at	Cit.37237.1.S1_at
Cit.5241.1.S1_s_at	Cit.15228.1.S1_at	Cit.37302.1.S1_at
Cit.5854.1.S1_at	Cit.15228.1.S1_at	Cit.3737.1.S1_at
Cit.8696.1.S1_s_at	Cit.15228.1.S1_at	Cit.37622.1.S1_at
Cit.929.1.S1_s_at	Cit.15228.1.S1_at	Cit.381.1.S1_s_at
Cit.8908.1.S1_s_at	Cit.15228.1.S1_at	Cit.38145.1.S1_at
Cit.36855.1.S1_s_at	Cit.15228.1.S1_at	Cit.3818.1.S1_at
Cit.16754.1.S1_at	Cit.15228.1.S1_at	Cit.3868.1.S1_at
Cit.24458.1.S1_s_at	Cit.15228.1.S1_at	Cit.3877.1.S1_at
Cit.37515.1.S1_at	Cit.15228.1.S1_at	Cit.3947.1.S1_at
Cit.7481.1.S1_at	Cit.15228.1.S1_at	Cit.39683.1.S1_s_at
Cit.39932.1.S1_s_at	Cit.15228.1.S1_at	Cit.40431.1.S1_at
Cit.29963.1.S1_at	Cit.15228.1.S1_at	Cit.4099.1.S1_at
Cit.30729.1.S1_s_at	Cit.15228.1.S1_at	Cit.4120.1.S1_x_at
Cit.6452.1.S1_s_at	Cit.15228.1.S1_at	Cit.4216.1.S1_s_at
Cit.1714.1.S1_s_at	Cit.15228.1.S1_at	Cit.4221.1.S1_at
Cit.21839.1.S1_s_at	Cit.15228.1.S1_at	Cit.4243.1.S1_at
Cit.22336.1.S1_at	Cit.15228.1.S1_at	Cit.4383.1.S1_s_at
Cit.22614.1.S1_at	Cit.15228.1.S1_at	Cit.4489.1.S1_s_at
Cit.24080.1.S1_s_at	Cit.15228.1.S1_at	Cit.4581.1.S1_at
Cit.274.1.S1_x_at	Cit.15228.1.S1_at	Cit.4858.1.S1_at
Cit.2999.1.S1_at	Cit.15228.1.S1_at	Cit.4889.1.S1_s_at
Cit.3010.1.S1_at	Cit.15228.1.S1_at	Cit.4987.1.S1_s_at
Cit.31107.1.S1_at	Cit.15228.1.S1_at	Cit.4988.1.S1_at
Cit.31145.1.S1_at	Cit.15228.1.S1_at	Cit.5241.1.S1_s_at
Cit.34738.1.S1_s_at	Cit.15228.1.S1_at	Cit.5286.1.S1_at
Cit.35898.1.S1_at	Cit.15228.1.S1_at	Cit.5411.1.S1_at
Cit.36807.1.S1_s_at	Cit.15228.1.S1_at	Cit.5455.1.S1_at
Cit.4331.1.S1_s_at	Cit.15228.1.S1_at	Cit.5670.1.S1_s_at
Cit.6165.1.S1_s_at	Cit.15228.1.S1_at	Cit.5854.1.S1_at
Cit.6312.1.S1_at	Cit.15228.1.S1_at	Cit.5868.1.S1_s_at
Cit.9555.1.S1_s_at	Cit.15228.1.S1_at	Cit.5912.1.S1_at
Cit.9904.1.S1_s_at	Cit.15228.1.S1_at	Cit.5923.1.S1_at
Cit.610.1.S1_x_at	Cit.15228.1.S1_at	Cit.6159.1.S1_at
Cit.22649.1.S1_s_at	Cit.15228.1.S1_at	Cit.6202.1.S1_s_at
Cit.4657.1.S1_at	Cit.15228.1.S1_at	Cit.6289.1.S1_s_at
Cit.17062.1.S1_s_at	Cit.15228.1.S1_at	Cit.6329.1.S1_at
Cit.5692.1.S1_at	Cit.15228.1.S1_at	Cit.6434.1.S1_at
Cit.20662.1.S1_s_at	Cit.15228.1.S1_at	Cit.6529.1.S1_at
Cit.26760.1.S1_s_at	Cit.15228.1.S1_at	Cit.6529.1.S1_s_at
Cit.3090.1.S1_at	Cit.15228.1.S1_at	Cit.6551.1.S1_at
Cit.4970.1.S1_s_at	Cit.15228.1.S1_at	Cit.661.1.S1_s_at
Cit.7665.1.S1_s_at	Cit.15228.1.S1_at	Cit.6634.1.S1_at
Cit.5084.1.S1_at	Cit.15228.1.S1_at	Cit.6823.1.S1_s_at
Cit.21126.1.S1_s_at	Cit.15228.1.S1_at	Cit.7008.1.S1_at
Cit.5024.1.S1_at	Cit.15228.1.S1_at	Cit.7068.1.S1_at
Cit.29489.1.S1_at	Cit.15228.1.S1_at	Cit.7255.1.S1_at
Cit.40017.1.S1_s_at	Cit.15228.1.S1_at	Cit.7399.1.S1_at
Cit.6542.1.S1_at	Cit.15228.1.S1_at	Cit.7651.1.S1_at
Cit.7790.1.S1_at	Cit.15228.1.S1_at	Cit.7775.1.S1_at
Cit.9942.1.S1_x_at	Cit.15228.1.S1_at	Cit.7782.1.S1_at
Cit.29984.1.S1_at	Cit.15228.1.S1_at	Cit.8186.1.S1_at
Cit.6535.1.S1_at	Cit.15228.1.S1_at	Cit.82.1.S1_s_at
Cit.8959.1.S1_at	Cit.15228.1.S1_at	Cit.8282.1.S1_s_at
Cit.23898.1.S1_at	Cit.15228.1.S1_at	Cit.8600.1.S1_x_at
Cit.28009.1.S1_s_at	Cit.15228.1.S1_at	Cit.8637.1.S1_s_at
Cit.3053.1.S1_at	Cit.15228.1.S1_at	Cit.8671.1.S1_s_at
Cit.9750.1.S1_s_at	Cit.15228.1.S1_at	Cit.8696.1.S1_s_at
Cit.3330.1.S1_s_at	Cit.15228.1.S1_at	Cit.8721.1.S1_s_at
Cit.30335.1.S1_at	Cit.15228.1.S1_at	Cit.8722.1.S1_at
Cit.7610.1.S1_at	Cit.15228.1.S1_at	Cit.9257.1.S1_s_at
Cit.26822.1.S1_at	Cit.15228.1.S1_at	Cit.929.1.S1_s_at
Cit.24221.1.S1_at	Cit.15228.1.S1_at	Cit.9768.1.S1_s_at
Cit.28114.1.S1_at	Cit.15228.1.S1_at	Cit.9855.1.S1_s_at
Cit.28689.1.S1_at	Cit.15330.1.S1_at	Cit.16259.1.S1_at
Cit.4022.1.S1_s_at	Cit.15330.1.S1_at	Cit.18305.1.S1_at
Cit.6696.1.S1_at	Cit.15330.1.S1_at	Cit.1988.1.S1_s_at
Cit.40197.1.S1_s_at	Cit.15330.1.S1_at	Cit.20071.1.S1_s_at
Cit.23468.1.S1_at	Cit.15330.1.S1_at	Cit.23470.1.S1_s_at
Cit.308.1.S1_at	Cit.15330.1.S1_at	Cit.30238.1.S1_at
Cit.31088.1.S1_at	Cit.15330.1.S1_at	Cit.31368.1.S1_at
Cit.31358.1.S1_at	Cit.15330.1.S1_at	Cit.5132.1.S1_at
Cit.4712.1.S1_at	Cit.15330.1.S1_at	Cit.7448.1.S1_at
Cit.9267.1.S1_s_at	Cit.15330.1.S1_at	Cit.8908.1.S1_s_at
Cit.28656.1.S1_at	Cit.15574.1.S1_s_at	Cit.3387.1.S1_s_at
Cit.30024.1.S1_at	Cit.15574.1.S1_s_at	Cit.38764.1.S1_at
Cit.916.1.S1_at	Cit.1579.1.S1_at	Cit.36855.1.S1_s_at
Cit.25164.1.S1_s_at	Cit.16081.1.S1_at	Cit.16402.1.S1_at
Cit.25301.1.S1_s_at	Cit.16081.1.S1_at	Cit.16754.1.S1_at
Cit.31752.1.S1_s_at	Cit.16081.1.S1_at	Cit.24458.1.S1_s_at
Cit.3831.1.S1_at	Cit.16081.1.S1_at	Cit.37515.1.S1_at
Cit.4516.1.S1_s_at	Cit.16081.1.S1_at	Cit.7481.1.S1_at
Cit.6121.1.S1_at	Cit.1615.1.S1_s_at	Cit.39932.1.S1_s_at
Cit.7510.1.S1_at	Cit.16263.1.S1_at	Cit.29963.1.S1_at
Cit.9707.1.S1_s_at	Cit.16263.1.S1_at	Cit.30729.1.S1_s_at
Cit.29406.1.S1_s_at	Cit.16263.1.S1_at	Cit.6452.1.S1_s_at
Cit.8346.1.S1_s_at	Cit.16807.1.S1_at	Cit.1714.1.S1_s_at
Cit.6559.1.S1_at	Cit.16807.1.S1_at	Cit.18235.1.S1_at
Cit.302.1.S1_s_at	Cit.16807.1.S1_at	Cit.1907.1.S1_at
Cit.4810.1.S1_at	Cit.16807.1.S1_at	Cit.21156.1.S1_s_at
Cit.230.1.S1_s_at	Cit.16807.1.S1_at	Cit.21839.1.S1_s_at
Cit.2373.1.S1_s_at	Cit.16807.1.S1_at	Cit.21982.1.S1_at
Cit.2511.1.S1_at	Cit.16807.1.S1_at	Cit.22041.1.S1_s_at
Cit.2512.1.S1_s_at	Cit.16807.1.S1_at	Cit.22336.1.S1_at
Cit.26589.1.S1_at	Cit.16807.1.S1_at	Cit.22614.1.S1_at
Cit.28147.1.S1_at	Cit.16807.1.S1_at	Cit.22946.1.S1_s_at
Cit.29478.1.S1_s_at	Cit.16807.1.S1_at	Cit.24080.1.S1_s_at
Cit.33122.1.S1_s_at	Cit.16807.1.S1_at	Cit.24970.1.S1_s_at
Cit.37811.1.S1_s_at	Cit.16807.1.S1_at	Cit.26694.1.S1_at
Cit.412.1.S1_s_at	Cit.16807.1.S1_at	Cit.274.1.S1_x_at
Cit.4958.1.S1_at	Cit.16807.1.S1_at	Cit.2860.1.S1_s_at
Cit.5926.1.S1_s_at	Cit.16807.1.S1_at	Cit.2999.1.S1_at
Cit.7403.1.S1_at	Cit.16807.1.S1_at	Cit.30073.1.S1_at
Cit.7621.1.S1_at	Cit.16807.1.S1_at	Cit.3010.1.S1_at
Cit.8446.1.S1_s_at	Cit.16807.1.S1_at	Cit.30877.1.S1_s_at
Cit.9325.1.S1_s_at	Cit.16807.1.S1_at	Cit.31107.1.S1_at
Cit.9684.1.S1_s_at	Cit.16807.1.S1_at	Cit.31145.1.S1_at
Cit.6942.1.S1_at	Cit.16807.1.S1_at	Cit.34738.1.S1_s_at
Cit.7012.1.S1_at	Cit.16807.1.S1_at	Cit.352.1.S1_s_at
Cit.22187.1.S1_s_at	Cit.16807.1.S1_at	Cit.35898.1.S1_at
Cit.28261.1.S1_s_at	Cit.16807.1.S1_at	Cit.36807.1.S1_s_at
Cit.30268.1.S1_at	Cit.16807.1.S1_at	Cit.37515.1.S1_at
Cit.30503.1.S1_s_at	Cit.16807.1.S1_at	Cit.4331.1.S1_s_at
Cit.5294.1.S1_at	Cit.16807.1.S1_at	Cit.4344.1.S1_s_at
Cit.6470.1.S1_at	Cit.16807.1.S1_at	Cit.5127.1.S1_at
Cit.7301.1.S1_at	Cit.16807.1.S1_at	Cit.5582.1.S1_at
Cit.7824.1.S1_at	Cit.16807.1.S1_at	Cit.6003.1.S1_at
Cit.8391.1.S1_x_at	Cit.16807.1.S1_at	Cit.6165.1.S1_s_at
Cit.8823.1.S1_s_at	Cit.16807.1.S1_at	Cit.6312.1.S1_at
Cit.4166.1.S1_s_at	Cit.16807.1.S1_at	Cit.6971.1.S1_at
Cit.35631.1.S1_at	Cit.16807.1.S1_at	Cit.7081.1.S1_at
Cit.25526.1.S1_s_at	Cit.16807.1.S1_at	Cit.7121.1.S1_at
Cit.2942.1.S1_s_at	Cit.16807.1.S1_at	Cit.7369.1.S1_at
Cit.3042.1.S1_s_at	Cit.16807.1.S1_at	Cit.821.1.S1_at
Cit.3086.1.S1_at	Cit.16807.1.S1_at	Cit.9555.1.S1_s_at
Cit.31285.1.S1_at	Cit.16807.1.S1_at	Cit.9904.1.S1_s_at
Cit.4172.1.S1_s_at	Cit.16972.1.S1_x_at	Cit.610.1.S1_x_at
Cit.23335.1.S1_at	Cit.17034.1.S1_at	Cit.22649.1.S1_s_at
Cit.2710.1.S1_s_at	Cit.17034.1.S1_at	Cit.4657.1.S1_at
Cit.3993.1.S1_at	Cit.17061.1.S1_s_at	Cit.17062.1.S1_s_at
Cit.4829.1.S1_s_at	Cit.17061.1.S1_s_at	Cit.5692.1.S1_at
Cit.5641.1.S1_at	Cit.17184.1.S1_s_at	Cit.20662.1.S1_s_at
Cit.5756.1.S1_at	Cit.17184.1.S1_s_at	Cit.22609.1.S1_s_at
Cit.6575.1.S1_at	Cit.17184.1.S1_s_at	Cit.23811.1.S1_at
Cit.6954.1.S1_at	Cit.17184.1.S1_s_at	Cit.26760.1.S1_s_at
Cit.9539.1.S1_at	Cit.17184.1.S1_s_at	Cit.3090.1.S1_at
Cit.373.1.S1_x_at	Cit.17184.1.S1_s_at	Cit.3558.1.S1_at
Cit.6462.1.S1_at	Cit.17184.1.S1_s_at	Cit.4581.1.S1_at
Cit.26530.1.S1_s_at	Cit.17184.1.S1_s_at	Cit.4970.1.S1_s_at
Cit.6713.1.S1_at	Cit.17184.1.S1_s_at	Cit.7665.1.S1_s_at
Cit.29566.1.S1_s_at	Cit.17257.1.S1_at	Cit.21430.1.S1_s_at
Cit.3421.1.S1_at	Cit.17257.1.S1_at	Cit.5084.1.S1_at
Cit.6675.1.S1_at	Cit.17330.1.S1_at	Cit.8931.1.S1_at
Cit.7045.1.S1_at	Cit.17407.1.S1_at	Cit.21126.1.S1_s_at
Cit.2603.1.S1_at	Cit.17418.1.S1_s_at	Cit.18069.1.S1_at
Cit.28733.1.S1_at	Cit.17418.1.S1_s_at	Cit.19751.1.S1_s_at
Cit.29366.1.S1_at	Cit.17418.1.S1_s_at	Cit.25840.1.S1_s_at
Cit.29879.1.S1_s_at	Cit.17418.1.S1_s_at	Cit.5024.1.S1_at
Cit.4572.1.S1_at	Cit.17508.1.S1_at	Cit.1923.1.S1_s_at
Cit.26540.1.S1_at	Cit.17508.1.S1_at	Cit.19727.1.S1_x_at
Cit.7201.1.S1_at	Cit.17508.1.S1_at	Cit.20405.1.S1_s_at
Cit.39041.1.S1_s_at	Cit.17508.1.S1_at	Cit.20831.1.S1_s_at
Cit.9298.1.S1_s_at	Cit.17508.1.S1_at	Cit.21839.1.S1_s_at
Cit.36707.1.S1_at	Cit.17508.1.S1_at	Cit.21982.1.S1_at
Cit.7974.1.S1_s_at	Cit.17508.1.S1_at	Cit.22379.1.S1_at
Cit.9446.1.S1_s_at	Cit.17508.1.S1_at	Cit.22652.1.S1_s_at
Cit.5179.1.S1_at	Cit.17508.1.S1_at	Cit.23223.1.S1_s_at
Cit.5624.1.S1_at	Cit.17508.1.S1_at	Cit.23811.1.S1_at
Cit.9035.1.S1_s_at	Cit.17508.1.S1_at	Cit.24179.1.S1_at
Cit.3611.1.S1_s_at	Cit.17508.1.S1_at	Cit.2458.1.S1_s_at
Cit.30818.1.S1_s_at	Cit.17508.1.S1_at	Cit.24948.1.S1_s_at
Cit.326.1.S1_s_at	Cit.17508.1.S1_at	Cit.26354.1.S1_s_at
Cit.31429.1.S1_at	Cit.17508.1.S1_at	Cit.26400.1.S1_s_at
Cit.8666.1.S1_s_at	Cit.17508.1.S1_at	Cit.26694.1.S1_at
Cit.8850.1.S1_s_at	Cit.17508.1.S1_at	Cit.2753.1.S1_s_at
Cit.3163.1.S1_at	Cit.17508.1.S1_at	Cit.27962.1.S1_at
Cit.4600.1.S1_at	Cit.17508.1.S1_at	Cit.2927.1.S1_s_at
Cit.4723.1.S1_at	Cit.17508.1.S1_at	Cit.2928.1.S1_s_at
Cit.5142.1.S1_at	Cit.17508.1.S1_at	Cit.29489.1.S1_at
Cit.4061.1.S1_s_at	Cit.17508.1.S1_at	Cit.33046.1.S1_at
Cit.37267.1.S1_at	Cit.17508.1.S1_at	Cit.3368.1.S1_at
Cit.5509.1.S1_s_at	Cit.17508.1.S1_at	Cit.3488.1.S1_s_at
Cit.8262.1.S1_x_at	Cit.17508.1.S1_at	Cit.352.1.S1_s_at
Cit.8464.1.S1_s_at	Cit.17508.1.S1_at	Cit.37315.1.S1_at
Cit.4308.1.S1_at	Cit.17508.1.S1_at	Cit.40012.1.S1_at
Cit.35968.1.S1_s_at	Cit.17508.1.S1_at	Cit.40017.1.S1_s_at
Cit.9960.1.S1_s_at	Cit.17508.1.S1_at	Cit.4216.1.S1_s_at
Cit.6400.1.S1_at	Cit.17508.1.S1_at	Cit.4344.1.S1_s_at
Cit.7810.1.S1_at	Cit.17508.1.S1_at	Cit.4816.1.S1_s_at
Cit.6412.1.S1_at	Cit.17508.1.S1_at	Cit.5127.1.S1_at
Cit.3192.1.S1_s_at	Cit.17508.1.S1_at	Cit.5582.1.S1_at
Cit.6088.1.S1_at	Cit.17508.1.S1_at	Cit.6085.1.S1_at
Cit.9621.1.S1_s_at	Cit.17508.1.S1_at	Cit.6529.1.S1_at
Cit.4784.1.S1_at	Cit.17508.1.S1_at	Cit.6542.1.S1_at
Cit.39604.1.S1_s_at	Cit.17508.1.S1_at	Cit.7651.1.S1_at
Cit.6860.1.S1_at	Cit.17508.1.S1_at	Cit.7775.1.S1_at
Cit.3450.1.S1_at	Cit.17508.1.S1_at	Cit.7790.1.S1_at
Cit.8105.1.S1_s_at	Cit.17508.1.S1_at	Cit.8722.1.S1_at
Cit.8763.1.S1_s_at	Cit.17508.1.S1_at	Cit.929.1.S1_s_at
Cit.39134.1.S1_s_at	Cit.17508.1.S1_at	Cit.9904.1.S1_s_at
Cit.5937.1.S1_s_at	Cit.18018.1.S1_at	Cit.4099.1.S1_at
Cit.988.1.S1_at	Cit.18086.1.S1_at	Cit.18086.1.S1_s_at
Cit.595.1.S1_s_at	Cit.18086.1.S1_at	Cit.9942.1.S1_x_at
Cit.38333.1.S1_at	Cit.18086.1.S1_s_at	Cit.22036.1.S1_at
Cit.4287.1.S1_s_at	Cit.18086.1.S1_s_at	Cit.28009.1.S1_at
Cit.4529.1.S1_s_at	Cit.18086.1.S1_s_at	Cit.29984.1.S1_at
Cit.4899.1.S1_s_at	Cit.18086.1.S1_s_at	Cit.6535.1.S1_at
Cit.5836.1.S1_s_at	Cit.18086.1.S1_s_at	Cit.8959.1.S1_at
Cit.6430.1.S1_at	Cit.18086.1.S1_s_at	Cit.9942.1.S1_x_at
Cit.39422.1.S1_s_at	Cit.18244.1.S1_at	Cit.19727.1.S1_s_at
Cit.7196.1.S1_at	Cit.18244.1.S1_at	Cit.20336.1.S1_at
Cit.4009.1.S1_s_at	Cit.18244.1.S1_at	Cit.22379.1.S1_at
Cit.5930.1.S1_at	Cit.18244.1.S1_at	Cit.26968.1.S1_s_at
Cit.9845.1.S1_s_at	Cit.18244.1.S1_at	Cit.27364.1.S1_s_at
Cit.6380.1.S1_at	Cit.18244.1.S1_at	Cit.281.1.S1_x_at
Cit.6395.1.S1_at	Cit.18244.1.S1_at	Cit.2846.1.S1_at
Cit.38732.1.S1_at	Cit.18244.1.S1_at	Cit.31194.1.S1_at
Cit.6792.1.S1_at	Cit.18244.1.S1_at	Cit.31521.1.S1_at
Cit.7736.1.S1_at	Cit.18244.1.S1_at	Cit.35736.1.S1_s_at
Cit.8564.1.S1_at	Cit.18244.1.S1_at	Cit.3601.1.S1_at
Cit.927.1.S1_s_at	Cit.18244.1.S1_at	Cit.381.1.S1_s_at
Cit.5464.1.S1_s_at	Cit.18244.1.S1_at	Cit.4489.1.S1_s_at
Cit.5806.1.S1_s_at	Cit.18244.1.S1_at	Cit.4858.1.S1_at
Cit.6152.1.S1_at	Cit.18244.1.S1_at	Cit.5670.1.S1_s_at
Cit.8765.1.S1_x_at	Cit.18244.1.S1_at	Cit.6529.1.S1_at
Cit.8769.1.S1_x_at	Cit.18244.1.S1_at	Cit.6529.1.S1_s_at
Cit.9477.1.S1_s_at	Cit.18244.1.S1_at	Cit.7068.1.S1_at
Cit.753.1.S1_x_at	Cit.18244.1.S1_at	Cit.9855.1.S1_s_at
Cit.6165.1.S1_at	Cit.18362.1.S1_at	Cit.23898.1.S1_at
Cit.6760.1.S1_at	Cit.18425.1.S1_at	Cit.19398.1.S1_at
Cit.9002.1.S1_at	Cit.18425.1.S1_at	Cit.21973.1.S1_s_at
Cit.8276.1.S1_x_at	Cit.18425.1.S1_at	Cit.28009.1.S1_s_at
Cit.9629.1.S1_s_at	Cit.18425.1.S1_at	Cit.3053.1.S1_at
Cit.9890.1.S1_s_at	Cit.18425.1.S1_at	Cit.5622.1.S1_at
Cit.16734.1.S1_at	Cit.18425.1.S1_at	Cit.6542.1.S1_at
Cit.4759.1.S1_s_at	Cit.18425.1.S1_at	Cit.9750.1.S1_s_at
Cit.11343.1.S1_s_at	Cit.18455.1.S1_s_at	Cit.3330.1.S1_s_at
Cit.9939.1.S1_s_at	Cit.1860.1.S1_s_at	Cit.30335.1.S1_at
Cit.39620.1.S1_s_at	Cit.1860.1.S1_s_at	Cit.7610.1.S1_at
Cit.4855.1.S1_at	Cit.18742.1.S1_at	Cit.26822.1.S1_at
Cit.6831.1.S1_at	Cit.1923.1.S1_s_at	Cit.19471.1.S1_s_at
Cit.17876.1.S1_at	Cit.1923.1.S1_s_at	Cit.1951.1.S1_x_at
Cit.3125.1.S1_s_at	Cit.1923.1.S1_s_at	Cit.19727.1.S1_x_at
Cit.8916.1.S1_at	Cit.1923.1.S1_s_at	Cit.2001.1.S1_at
Cit.30398.1.S1_at	Cit.1923.1.S1_s_at	Cit.2063.1.S1_at
Cit.9318.1.S1_s_at	Cit.1923.1.S1_s_at	Cit.20831.1.S1_s_at
Cit.6581.1.S1_at	Cit.1923.1.S1_s_at	Cit.21559.1.S1_s_at
Cit.6256.1.S1_at	Cit.1923.1.S1_s_at	Cit.21982.1.S1_at
Cit.6569.1.S1_at	Cit.1923.1.S1_s_at	Cit.22379.1.S1_at
Cit.9748.1.S1_s_at	Cit.1923.1.S1_s_at	Cit.22469.1.S1_s_at
Cit.7317.1.S1_at	Cit.1923.1.S1_s_at	Cit.2269.1.S1_s_at
Cit.4159.1.S1_s_at	Cit.1923.1.S1_s_at	Cit.23097.1.S1_s_at
Cit.8773.1.S1_s_at	Cit.1923.1.S1_s_at	Cit.23842.1.S1_s_at
Cit.3734.1.S1_s_at	Cit.1923.1.S1_s_at	Cit.24062.1.S1_s_at
Cit.5729.1.S1_at	Cit.1923.1.S1_s_at	Cit.24179.1.S1_at
Cit.27935.1.S1_s_at	Cit.1923.1.S1_s_at	Cit.24221.1.S1_at
Cit.8185.1.S1_s_at	Cit.1923.1.S1_s_at	Cit.24948.1.S1_s_at
Cit.22677.1.S1_x_at	Cit.1923.1.S1_s_at	Cit.25640.1.S1_at
Cit.38050.1.S1_at	Cit.1923.1.S1_s_at	Cit.26191.1.S1_at
Cit.8949.1.S1_s_at	Cit.1923.1.S1_s_at	Cit.26191.1.S1_s_at
Cit.30526.1.S1_at	Cit.1923.1.S1_s_at	Cit.26251.1.S1_at
Cit.9300.1.S1_s_at	Cit.1923.1.S1_s_at	Cit.26354.1.S1_s_at
Cit.40194.1.S1_s_at	Cit.1923.1.S1_s_at	Cit.26400.1.S1_s_at
Cit.4346.1.S1_s_at	Cit.1923.1.S1_s_at	Cit.26667.1.S1_at
Cit.35499.1.S1_at	Cit.1923.1.S1_s_at	Cit.26694.1.S1_at
Cit.9796.1.S1_s_at	Cit.1923.1.S1_s_at	Cit.26896.1.S1_s_at
Cit.5610.1.S1_at	Cit.1923.1.S1_s_at	Cit.2730.1.S1_at
Cit.8230.1.S1_s_at	Cit.1923.1.S1_s_at	Cit.2753.1.S1_s_at
	Cit.1923.1.S1_s_at	Cit.27962.1.S1_at
	Cit.1923.1.S1_s_at	Cit.281.1.S1_x_at
	Cit.1923.1.S1_s_at	Cit.28114.1.S1_at
	Cit.1923.1.S1_s_at	Cit.28162.1.S1_at
	Cit.1923.1.S1_s_at	Cit.28621.1.S1_at
	Cit.1923.1.S1_s_at	Cit.28689.1.S1_at
	Cit.1923.1.S1_s_at	Cit.2927.1.S1_s_at
	Cit.1923.1.S1_s_at	Cit.2928.1.S1_s_at
	Cit.1923.1.S1_s_at	Cit.29489.1.S1_at
	Cit.1923.1.S1_s_at	Cit.30473.1.S1_s_at
	Cit.1923.1.S1_s_at	Cit.30521.1.S1_s_at
	Cit.1923.1.S1_s_at	Cit.31194.1.S1_at
	Cit.1923.1.S1_s_at	Cit.32178.1.S1_at
	Cit.1923.1.S1_s_at	Cit.3283.1.S1_s_at
	Cit.1923.1.S1_s_at	Cit.3305.1.S1_at
	Cit.1923.1.S1_s_at	Cit.3339.1.S1_at
	Cit.1923.1.S1_s_at	Cit.3368.1.S1_at
	Cit.1923.1.S1_s_at	Cit.35154.1.S1_s_at
	Cit.1923.1.S1_s_at	Cit.35568.1.S1_s_at
	Cit.1923.1.S1_s_at	Cit.37237.1.S1_at
	Cit.1923.1.S1_s_at	Cit.37302.1.S1_at
	Cit.1923.1.S1_s_at	Cit.37315.1.S1_at
	Cit.1923.1.S1_s_at	Cit.3947.1.S1_at
	Cit.1923.1.S1_s_at	Cit.40012.1.S1_at
	Cit.1923.1.S1_s_at	Cit.40017.1.S1_s_at
	Cit.1923.1.S1_s_at	Cit.4022.1.S1_s_at
	Cit.1923.1.S1_s_at	Cit.4216.1.S1_s_at
	Cit.1923.1.S1_s_at	Cit.4221.1.S1_at
	Cit.1923.1.S1_s_at	Cit.4666.1.S1_at
	Cit.1923.1.S1_s_at	Cit.4988.1.S1_at
	Cit.1923.1.S1_s_at	Cit.5383.1.S1_at
	Cit.1923.1.S1_s_at	Cit.5411.1.S1_at
	Cit.1923.1.S1_s_at	Cit.6094.1.S1_s_at
	Cit.1923.1.S1_s_at	Cit.6289.1.S1_s_at
	Cit.1923.1.S1_s_at	Cit.6529.1.S1_at
	Cit.1923.1.S1_s_at	Cit.6551.1.S1_at
	Cit.1923.1.S1_s_at	Cit.6696.1.S1_at
	Cit.1923.1.S1_s_at	Cit.6823.1.S1_s_at
	Cit.1923.1.S1_s_at	Cit.7651.1.S1_at
	Cit.1923.1.S1_s_at	Cit.7775.1.S1_at
	Cit.1923.1.S1_s_at	Cit.7782.1.S1_at
	Cit.1923.1.S1_s_at	Cit.82.1.S1_s_at
	Cit.1923.1.S1_s_at	Cit.8671.1.S1_s_at
	Cit.1923.1.S1_s_at	Cit.8721.1.S1_s_at
	Cit.1923.1.S1_s_at	Cit.8722.1.S1_at
	Cit.19307.1.S1_at	Cit.40197.1.S1_s_at
	Cit.19398.1.S1_at	Cit.21973.1.S1_s_at
	Cit.19398.1.S1_at	Cit.22946.1.S1_s_at
	Cit.19398.1.S1_at	Cit.23468.1.S1_at
	Cit.19398.1.S1_at	Cit.28009.1.S1_s_at
	Cit.19398.1.S1_at	Cit.28621.1.S1_at
	Cit.19398.1.S1_at	Cit.3053.1.S1_at
	Cit.19398.1.S1_at	Cit.308.1.S1_at
	Cit.19398.1.S1_at	Cit.31088.1.S1_at
	Cit.19398.1.S1_at	Cit.5622.1.S1_at
	Cit.19471.1.S1_s_at	Cit.1951.1.S1_x_at
	Cit.19471.1.S1_s_at	Cit.19520.1.S1_s_at
	Cit.19471.1.S1_s_at	Cit.19727.1.S1_s_at
	Cit.19471.1.S1_s_at	Cit.19727.1.S1_x_at
	Cit.19471.1.S1_s_at	Cit.2001.1.S1_at
	Cit.19471.1.S1_s_at	Cit.2002.1.S1_s_at
	Cit.19471.1.S1_s_at	Cit.20286.1.S1_at
	Cit.19471.1.S1_s_at	Cit.20820.1.S1_s_at
	Cit.19471.1.S1_s_at	Cit.21079.1.S1_s_at
	Cit.19471.1.S1_s_at	Cit.21179.1.S1_at
	Cit.19471.1.S1_s_at	Cit.21424.1.S1_s_at
	Cit.19471.1.S1_s_at	Cit.21559.1.S1_s_at
	Cit.19471.1.S1_s_at	Cit.2189.1.S1_at
	Cit.19471.1.S1_s_at	Cit.22234.1.S1_s_at
	Cit.19471.1.S1_s_at	Cit.2233.1.S1_s_at
	Cit.19471.1.S1_s_at	Cit.22379.1.S1_at
	Cit.19471.1.S1_s_at	Cit.22448.1.S1_s_at
	Cit.19471.1.S1_s_at	Cit.22527.1.S1_s_at
	Cit.19471.1.S1_s_at	Cit.22609.1.S1_s_at
	Cit.19471.1.S1_s_at	Cit.22730.1.S1_at
	Cit.19471.1.S1_s_at	Cit.23097.1.S1_s_at
	Cit.19471.1.S1_s_at	Cit.23129.1.S1_at
	Cit.19471.1.S1_s_at	Cit.23223.1.S1_s_at
	Cit.19471.1.S1_s_at	Cit.23452.1.S1_at
	Cit.19471.1.S1_s_at	Cit.23967.1.S1_s_at
	Cit.19471.1.S1_s_at	Cit.24331.1.S1_s_at
	Cit.19471.1.S1_s_at	Cit.25185.1.S1_at
	Cit.19471.1.S1_s_at	Cit.2533.1.S1_s_at
	Cit.19471.1.S1_s_at	Cit.25380.1.S1_s_at
	Cit.19471.1.S1_s_at	Cit.25640.1.S1_at
	Cit.19471.1.S1_s_at	Cit.25753.1.S1_at
	Cit.19471.1.S1_s_at	Cit.26012.1.S1_at
	Cit.19471.1.S1_s_at	Cit.26191.1.S1_at
	Cit.19471.1.S1_s_at	Cit.26191.1.S1_s_at
	Cit.19471.1.S1_s_at	Cit.26317.1.S1_at
	Cit.19471.1.S1_s_at	Cit.26336.1.S1_at
	Cit.19471.1.S1_s_at	Cit.26340.1.S1_at
	Cit.19471.1.S1_s_at	Cit.26354.1.S1_s_at
	Cit.19471.1.S1_s_at	Cit.26400.1.S1_s_at
	Cit.19471.1.S1_s_at	Cit.26541.1.S1_at
	Cit.19471.1.S1_s_at	Cit.26637.1.S1_s_at
	Cit.19471.1.S1_s_at	Cit.26667.1.S1_at
	Cit.19471.1.S1_s_at	Cit.26896.1.S1_s_at
	Cit.19471.1.S1_s_at	Cit.26968.1.S1_s_at
	Cit.19471.1.S1_s_at	Cit.2712.1.S1_s_at
	Cit.19471.1.S1_s_at	Cit.2730.1.S1_at
	Cit.19471.1.S1_s_at	Cit.27364.1.S1_s_at
	Cit.19471.1.S1_s_at	Cit.27645.1.S1_at
	Cit.19471.1.S1_s_at	Cit.27962.1.S1_at
	Cit.19471.1.S1_s_at	Cit.281.1.S1_x_at
	Cit.19471.1.S1_s_at	Cit.28162.1.S1_at
	Cit.19471.1.S1_s_at	Cit.28185.1.S1_at
	Cit.19471.1.S1_s_at	Cit.28270.1.S1_at
	Cit.19471.1.S1_s_at	Cit.2846.1.S1_at
	Cit.19471.1.S1_s_at	Cit.2848.1.S1_at
	Cit.19471.1.S1_s_at	Cit.2887.1.S1_s_at
	Cit.19471.1.S1_s_at	Cit.28962.1.S1_s_at
	Cit.19471.1.S1_s_at	Cit.2928.1.S1_s_at
	Cit.19471.1.S1_s_at	Cit.2932.1.S1_s_at
	Cit.19471.1.S1_s_at	Cit.2945.1.S1_s_at
	Cit.19471.1.S1_s_at	Cit.29609.1.S1_s_at
	Cit.19471.1.S1_s_at	Cit.29804.1.S1_at
	Cit.19471.1.S1_s_at	Cit.29852.1.S1_at
	Cit.19471.1.S1_s_at	Cit.30084.1.S1_at
	Cit.19471.1.S1_s_at	Cit.30340.1.S1_at
	Cit.19471.1.S1_s_at	Cit.30473.1.S1_s_at
	Cit.19471.1.S1_s_at	Cit.30521.1.S1_s_at
	Cit.19471.1.S1_s_at	Cit.3080.1.S1_s_at
	Cit.19471.1.S1_s_at	Cit.30875.1.S1_at
	Cit.19471.1.S1_s_at	Cit.3089.1.S1_s_at
	Cit.19471.1.S1_s_at	Cit.30941.1.S1_at
	Cit.19471.1.S1_s_at	Cit.30950.1.S1_at
	Cit.19471.1.S1_s_at	Cit.31174.1.S1_at
	Cit.19471.1.S1_s_at	Cit.31194.1.S1_at
	Cit.19471.1.S1_s_at	Cit.31337.1.S1_at
	Cit.19471.1.S1_s_at	Cit.31521.1.S1_at
	Cit.19471.1.S1_s_at	Cit.318.1.S1_s_at
	Cit.19471.1.S1_s_at	Cit.32178.1.S1_at
	Cit.19471.1.S1_s_at	Cit.32638.1.S1_s_at
	Cit.19471.1.S1_s_at	Cit.35154.1.S1_s_at
	Cit.19471.1.S1_s_at	Cit.3600.1.S1_s_at
	Cit.19471.1.S1_s_at	Cit.3601.1.S1_at
	Cit.19471.1.S1_s_at	Cit.37237.1.S1_at
	Cit.19471.1.S1_s_at	Cit.3737.1.S1_at
	Cit.19471.1.S1_s_at	Cit.37622.1.S1_at
	Cit.19471.1.S1_s_at	Cit.381.1.S1_s_at
	Cit.19471.1.S1_s_at	Cit.38265.1.S1_at
	Cit.19471.1.S1_s_at	Cit.38586.1.S1_at
	Cit.19471.1.S1_s_at	Cit.3868.1.S1_at
	Cit.19471.1.S1_s_at	Cit.3877.1.S1_at
	Cit.19471.1.S1_s_at	Cit.39683.1.S1_s_at
	Cit.19471.1.S1_s_at	Cit.4099.1.S1_at
	Cit.19471.1.S1_s_at	Cit.4120.1.S1_x_at
	Cit.19471.1.S1_s_at	Cit.4137.1.S1_s_at
	Cit.19471.1.S1_s_at	Cit.4216.1.S1_s_at
	Cit.19471.1.S1_s_at	Cit.4221.1.S1_at
	Cit.19471.1.S1_s_at	Cit.4243.1.S1_at
	Cit.19471.1.S1_s_at	Cit.4383.1.S1_s_at
	Cit.19471.1.S1_s_at	Cit.4457.1.S1_s_at
	Cit.19471.1.S1_s_at	Cit.4858.1.S1_at
	Cit.19471.1.S1_s_at	Cit.4889.1.S1_s_at
	Cit.19471.1.S1_s_at	Cit.4987.1.S1_s_at
	Cit.19471.1.S1_s_at	Cit.4988.1.S1_at
	Cit.19471.1.S1_s_at	Cit.5110.1.S1_s_at
	Cit.19471.1.S1_s_at	Cit.5383.1.S1_at
	Cit.19471.1.S1_s_at	Cit.5411.1.S1_at
	Cit.19471.1.S1_s_at	Cit.5455.1.S1_at
	Cit.19471.1.S1_s_at	Cit.5485.1.S1_s_at
	Cit.19471.1.S1_s_at	Cit.5670.1.S1_s_at
	Cit.19471.1.S1_s_at	Cit.5770.1.S1_s_at
	Cit.19471.1.S1_s_at	Cit.5854.1.S1_at
	Cit.19471.1.S1_s_at	Cit.5868.1.S1_s_at
	Cit.19471.1.S1_s_at	Cit.5912.1.S1_at
	Cit.19471.1.S1_s_at	Cit.6022.1.S1_at
	Cit.19471.1.S1_s_at	Cit.6159.1.S1_at
	Cit.19471.1.S1_s_at	Cit.6289.1.S1_s_at
	Cit.19471.1.S1_s_at	Cit.6529.1.S1_at
	Cit.19471.1.S1_s_at	Cit.6529.1.S1_s_at
	Cit.19471.1.S1_s_at	Cit.6551.1.S1_at
	Cit.19471.1.S1_s_at	Cit.6556.1.S1_at
	Cit.19471.1.S1_s_at	Cit.661.1.S1_s_at
	Cit.19471.1.S1_s_at	Cit.6634.1.S1_at
	Cit.19471.1.S1_s_at	Cit.6798.1.S1_at
	Cit.19471.1.S1_s_at	Cit.6823.1.S1_s_at
	Cit.19471.1.S1_s_at	Cit.7008.1.S1_at
	Cit.19471.1.S1_s_at	Cit.7255.1.S1_at
	Cit.19471.1.S1_s_at	Cit.7299.1.S1_s_at
	Cit.19471.1.S1_s_at	Cit.7399.1.S1_at
	Cit.19471.1.S1_s_at	Cit.7644.1.S1_at
	Cit.19471.1.S1_s_at	Cit.7651.1.S1_at
	Cit.19471.1.S1_s_at	Cit.7775.1.S1_at
	Cit.19471.1.S1_s_at	Cit.7782.1.S1_at
	Cit.19471.1.S1_s_at	Cit.7830.1.S1_at
	Cit.19471.1.S1_s_at	Cit.8186.1.S1_at
	Cit.19471.1.S1_s_at	Cit.82.1.S1_s_at
	Cit.19471.1.S1_s_at	Cit.8282.1.S1_s_at
	Cit.19471.1.S1_s_at	Cit.8600.1.S1_x_at
	Cit.19471.1.S1_s_at	Cit.8637.1.S1_s_at
	Cit.19471.1.S1_s_at	Cit.8671.1.S1_s_at
	Cit.19471.1.S1_s_at	Cit.8721.1.S1_s_at
	Cit.19471.1.S1_s_at	Cit.8722.1.S1_at
	Cit.19471.1.S1_s_at	Cit.9855.1.S1_s_at
	Cit.19520.1.S1_s_at	Cit.19727.1.S1_s_at
	Cit.19520.1.S1_s_at	Cit.19727.1.S1_x_at
	Cit.19520.1.S1_s_at	Cit.2001.1.S1_at
	Cit.19520.1.S1_s_at	Cit.20336.1.S1_at
	Cit.19520.1.S1_s_at	Cit.20820.1.S1_s_at
	Cit.19520.1.S1_s_at	Cit.21079.1.S1_s_at
	Cit.19520.1.S1_s_at	Cit.21179.1.S1_at
	Cit.19520.1.S1_s_at	Cit.21424.1.S1_s_at
	Cit.19520.1.S1_s_at	Cit.21559.1.S1_s_at
	Cit.19520.1.S1_s_at	Cit.2189.1.S1_at
	Cit.19520.1.S1_s_at	Cit.219.1.S1_s_at
	Cit.19520.1.S1_s_at	Cit.22137.1.S1_s_at
	Cit.19520.1.S1_s_at	Cit.22262.1.S1_at
	Cit.19520.1.S1_s_at	Cit.2233.1.S1_s_at
	Cit.19520.1.S1_s_at	Cit.22379.1.S1_at
	Cit.19520.1.S1_s_at	Cit.22448.1.S1_s_at
	Cit.19520.1.S1_s_at	Cit.22609.1.S1_s_at
	Cit.19520.1.S1_s_at	Cit.22679.1.S1_s_at
	Cit.19520.1.S1_s_at	Cit.2269.1.S1_s_at
	Cit.19520.1.S1_s_at	Cit.22730.1.S1_at
	Cit.19520.1.S1_s_at	Cit.23097.1.S1_s_at
	Cit.19520.1.S1_s_at	Cit.23129.1.S1_at
	Cit.19520.1.S1_s_at	Cit.23223.1.S1_s_at
	Cit.19520.1.S1_s_at	Cit.23441.1.S1_at
	Cit.19520.1.S1_s_at	Cit.23452.1.S1_at
	Cit.19520.1.S1_s_at	Cit.23967.1.S1_s_at
	Cit.19520.1.S1_s_at	Cit.24331.1.S1_s_at
	Cit.19520.1.S1_s_at	Cit.24948.1.S1_s_at
	Cit.19520.1.S1_s_at	Cit.25185.1.S1_at
	Cit.19520.1.S1_s_at	Cit.2533.1.S1_s_at
	Cit.19520.1.S1_s_at	Cit.25380.1.S1_s_at
	Cit.19520.1.S1_s_at	Cit.25640.1.S1_at
	Cit.19520.1.S1_s_at	Cit.25753.1.S1_at
	Cit.19520.1.S1_s_at	Cit.25774.1.S1_s_at
	Cit.19520.1.S1_s_at	Cit.26012.1.S1_at
	Cit.19520.1.S1_s_at	Cit.26191.1.S1_at
	Cit.19520.1.S1_s_at	Cit.26191.1.S1_s_at
	Cit.19520.1.S1_s_at	Cit.26307.1.S1_s_at
	Cit.19520.1.S1_s_at	Cit.26317.1.S1_at
	Cit.19520.1.S1_s_at	Cit.26340.1.S1_at
	Cit.19520.1.S1_s_at	Cit.26354.1.S1_s_at
	Cit.19520.1.S1_s_at	Cit.26400.1.S1_s_at
	Cit.19520.1.S1_s_at	Cit.2644.1.S1_s_at
	Cit.19520.1.S1_s_at	Cit.26541.1.S1_at
	Cit.19520.1.S1_s_at	Cit.26666.1.S1_s_at
	Cit.19520.1.S1_s_at	Cit.26667.1.S1_at
	Cit.19520.1.S1_s_at	Cit.26697.1.S1_s_at
	Cit.19520.1.S1_s_at	Cit.2694.1.S1_at
	Cit.19520.1.S1_s_at	Cit.26968.1.S1_s_at
	Cit.19520.1.S1_s_at	Cit.2712.1.S1_s_at
	Cit.19520.1.S1_s_at	Cit.2730.1.S1_at
	Cit.19520.1.S1_s_at	Cit.27330.1.S1_at
	Cit.19520.1.S1_s_at	Cit.27364.1.S1_s_at
	Cit.19520.1.S1_s_at	Cit.27419.1.S1_s_at
	Cit.19520.1.S1_s_at	Cit.27645.1.S1_at
	Cit.19520.1.S1_s_at	Cit.27962.1.S1_at
	Cit.19520.1.S1_s_at	Cit.281.1.S1_x_at
	Cit.19520.1.S1_s_at	Cit.28162.1.S1_at
	Cit.19520.1.S1_s_at	Cit.28185.1.S1_at
	Cit.19520.1.S1_s_at	Cit.28270.1.S1_at
	Cit.19520.1.S1_s_at	Cit.2846.1.S1_at
	Cit.19520.1.S1_s_at	Cit.2887.1.S1_s_at
	Cit.19520.1.S1_s_at	Cit.2891.1.S1_at
	Cit.19520.1.S1_s_at	Cit.2927.1.S1_s_at
	Cit.19520.1.S1_s_at	Cit.2928.1.S1_s_at
	Cit.19520.1.S1_s_at	Cit.2932.1.S1_s_at
	Cit.19520.1.S1_s_at	Cit.29323.1.S1_s_at
	Cit.19520.1.S1_s_at	Cit.29489.1.S1_at
	Cit.19520.1.S1_s_at	Cit.29546.1.S1_s_at
	Cit.19520.1.S1_s_at	Cit.29609.1.S1_s_at
	Cit.19520.1.S1_s_at	Cit.29852.1.S1_at
	Cit.19520.1.S1_s_at	Cit.30458.1.S1_s_at
	Cit.19520.1.S1_s_at	Cit.30473.1.S1_s_at
	Cit.19520.1.S1_s_at	Cit.30521.1.S1_s_at
	Cit.19520.1.S1_s_at	Cit.3080.1.S1_s_at
	Cit.19520.1.S1_s_at	Cit.30875.1.S1_at
	Cit.19520.1.S1_s_at	Cit.3089.1.S1_s_at
	Cit.19520.1.S1_s_at	Cit.3090.1.S1_at
	Cit.19520.1.S1_s_at	Cit.30926.1.S1_at
	Cit.19520.1.S1_s_at	Cit.31136.1.S1_at
	Cit.19520.1.S1_s_at	Cit.31174.1.S1_at
	Cit.19520.1.S1_s_at	Cit.31194.1.S1_at
	Cit.19520.1.S1_s_at	Cit.31337.1.S1_at
	Cit.19520.1.S1_s_at	Cit.31358.1.S1_at
	Cit.19520.1.S1_s_at	Cit.31488.1.S1_at
	Cit.19520.1.S1_s_at	Cit.31521.1.S1_at
	Cit.19520.1.S1_s_at	Cit.318.1.S1_s_at
	Cit.19520.1.S1_s_at	Cit.32178.1.S1_at
	Cit.19520.1.S1_s_at	Cit.32638.1.S1_s_at
	Cit.19520.1.S1_s_at	Cit.3305.1.S1_at
	Cit.19520.1.S1_s_at	Cit.3327.1.S1_s_at
	Cit.19520.1.S1_s_at	Cit.3487.1.S1_s_at
	Cit.19520.1.S1_s_at	Cit.3488.1.S1_s_at
	Cit.19520.1.S1_s_at	Cit.35205.1.S1_at
	Cit.19520.1.S1_s_at	Cit.35651.1.S1_s_at
	Cit.19520.1.S1_s_at	Cit.3600.1.S1_s_at
	Cit.19520.1.S1_s_at	Cit.3601.1.S1_at
	Cit.19520.1.S1_s_at	Cit.37237.1.S1_at
	Cit.19520.1.S1_s_at	Cit.3737.1.S1_at
	Cit.19520.1.S1_s_at	Cit.37622.1.S1_at
	Cit.19520.1.S1_s_at	Cit.381.1.S1_s_at
	Cit.19520.1.S1_s_at	Cit.38265.1.S1_at
	Cit.19520.1.S1_s_at	Cit.38368.1.S1_at
	Cit.19520.1.S1_s_at	Cit.3868.1.S1_at
	Cit.19520.1.S1_s_at	Cit.3877.1.S1_at
	Cit.19520.1.S1_s_at	Cit.3947.1.S1_at
	Cit.19520.1.S1_s_at	Cit.39683.1.S1_s_at
	Cit.19520.1.S1_s_at	Cit.40431.1.S1_at
	Cit.19520.1.S1_s_at	Cit.4099.1.S1_at
	Cit.19520.1.S1_s_at	Cit.4120.1.S1_x_at
	Cit.19520.1.S1_s_at	Cit.4216.1.S1_s_at
	Cit.19520.1.S1_s_at	Cit.4221.1.S1_at
	Cit.19520.1.S1_s_at	Cit.4243.1.S1_at
	Cit.19520.1.S1_s_at	Cit.4383.1.S1_s_at
	Cit.19520.1.S1_s_at	Cit.4489.1.S1_s_at
	Cit.19520.1.S1_s_at	Cit.4712.1.S1_at
	Cit.19520.1.S1_s_at	Cit.4858.1.S1_at
	Cit.19520.1.S1_s_at	Cit.4889.1.S1_s_at
	Cit.19520.1.S1_s_at	Cit.4987.1.S1_s_at
	Cit.19520.1.S1_s_at	Cit.4988.1.S1_at
	Cit.19520.1.S1_s_at	Cit.5110.1.S1_s_at
	Cit.19520.1.S1_s_at	Cit.5383.1.S1_at
	Cit.19520.1.S1_s_at	Cit.5411.1.S1_at
	Cit.19520.1.S1_s_at	Cit.5455.1.S1_at
	Cit.19520.1.S1_s_at	Cit.5595.1.S1_s_at
	Cit.19520.1.S1_s_at	Cit.5670.1.S1_s_at
	Cit.19520.1.S1_s_at	Cit.5912.1.S1_at
	Cit.19520.1.S1_s_at	Cit.5923.1.S1_at
	Cit.19520.1.S1_s_at	Cit.6073.1.S1_s_at
	Cit.19520.1.S1_s_at	Cit.6289.1.S1_s_at
	Cit.19520.1.S1_s_at	Cit.6529.1.S1_at
	Cit.19520.1.S1_s_at	Cit.6529.1.S1_s_at
	Cit.19520.1.S1_s_at	Cit.6556.1.S1_at
	Cit.19520.1.S1_s_at	Cit.661.1.S1_s_at
	Cit.19520.1.S1_s_at	Cit.6623.1.S1_at
	Cit.19520.1.S1_s_at	Cit.6634.1.S1_at
	Cit.19520.1.S1_s_at	Cit.6670.1.S1_at
	Cit.19520.1.S1_s_at	Cit.6716.1.S1_at
	Cit.19520.1.S1_s_at	Cit.6823.1.S1_s_at
	Cit.19520.1.S1_s_at	Cit.7068.1.S1_at
	Cit.19520.1.S1_s_at	Cit.7255.1.S1_at
	Cit.19520.1.S1_s_at	Cit.7651.1.S1_at
	Cit.19520.1.S1_s_at	Cit.7702.1.S1_at
	Cit.19520.1.S1_s_at	Cit.7775.1.S1_at
	Cit.19520.1.S1_s_at	Cit.7782.1.S1_at
	Cit.19520.1.S1_s_at	Cit.8186.1.S1_at
	Cit.19520.1.S1_s_at	Cit.82.1.S1_s_at
	Cit.19520.1.S1_s_at	Cit.8282.1.S1_s_at
	Cit.19520.1.S1_s_at	Cit.8299.1.S1_at
	Cit.19520.1.S1_s_at	Cit.8369.1.S1_s_at
	Cit.19520.1.S1_s_at	Cit.8600.1.S1_x_at
	Cit.19520.1.S1_s_at	Cit.8637.1.S1_s_at
	Cit.19520.1.S1_s_at	Cit.8671.1.S1_s_at
	Cit.19520.1.S1_s_at	Cit.8696.1.S1_s_at
	Cit.19520.1.S1_s_at	Cit.8721.1.S1_s_at
	Cit.19520.1.S1_s_at	Cit.8722.1.S1_at
	Cit.19520.1.S1_s_at	Cit.9267.1.S1_s_at
	Cit.19520.1.S1_s_at	Cit.929.1.S1_s_at
	Cit.19520.1.S1_s_at	Cit.9461.1.S1_at
	Cit.19520.1.S1_s_at	Cit.9855.1.S1_s_at
	Cit.19556.1.S1_s_at	Cit.21177.1.S1_at
	Cit.1966.1.S1_s_at	Cit.28656.1.S1_at
	Cit.1966.1.S1_s_at	Cit.30024.1.S1_at
	Cit.1966.1.S1_s_at	Cit.916.1.S1_at
	Cit.19751.1.S1_s_at	Cit.25840.1.S1_s_at
	Cit.19872.1.S1_s_at	Cit.20816.1.S1_at
	Cit.19872.1.S1_s_at	Cit.23101.1.S1_s_at
	Cit.19872.1.S1_s_at	Cit.24690.1.S1_s_at
	Cit.19872.1.S1_s_at	Cit.25164.1.S1_s_at
	Cit.19872.1.S1_s_at	Cit.25301.1.S1_s_at
	Cit.19872.1.S1_s_at	Cit.25727.1.S1_s_at
	Cit.19872.1.S1_s_at	Cit.26254.1.S1_at
	Cit.19872.1.S1_s_at	Cit.26263.1.S1_at
	Cit.19872.1.S1_s_at	Cit.2994.1.S1_s_at
	Cit.19872.1.S1_s_at	Cit.30880.1.S1_at
	Cit.19872.1.S1_s_at	Cit.31752.1.S1_s_at
	Cit.19872.1.S1_s_at	Cit.3831.1.S1_at
	Cit.19872.1.S1_s_at	Cit.4516.1.S1_s_at
	Cit.19872.1.S1_s_at	Cit.5275.1.S1_s_at
	Cit.19872.1.S1_s_at	Cit.5812.1.S1_at
	Cit.19872.1.S1_s_at	Cit.6121.1.S1_at
	Cit.19872.1.S1_s_at	Cit.7432.1.S1_at
	Cit.19872.1.S1_s_at	Cit.7510.1.S1_at
	Cit.19872.1.S1_s_at	Cit.9059.1.S1_s_at
	Cit.19872.1.S1_s_at	Cit.9707.1.S1_at
	Cit.19872.1.S1_s_at	Cit.9707.1.S1_s_at
	Cit.19897.1.S1_s_at	Cit.29406.1.S1_s_at
	Cit.19975.1.S1_x_at	Cit.8346.1.S1_s_at
	Cit.2027.1.S1_s_at	Cit.6559.1.S1_at
	Cit.20412.1.S1_s_at	Cit.302.1.S1_s_at
	Cit.2042.1.S1_at	Cit.7954.1.S1_at
	Cit.20988.1.S1_s_at	Cit.22763.1.S1_s_at
	Cit.20988.1.S1_s_at	Cit.4810.1.S1_at
	Cit.21179.1.S1_at	Cit.21559.1.S1_s_at
	Cit.21179.1.S1_at	Cit.2189.1.S1_at
	Cit.21179.1.S1_at	Cit.21982.1.S1_at
	Cit.21179.1.S1_at	Cit.22137.1.S1_s_at
	Cit.21179.1.S1_at	Cit.22262.1.S1_at
	Cit.21179.1.S1_at	Cit.2233.1.S1_s_at
	Cit.21179.1.S1_at	Cit.22379.1.S1_at
	Cit.21179.1.S1_at	Cit.22609.1.S1_s_at
	Cit.21179.1.S1_at	Cit.22730.1.S1_at
	Cit.21179.1.S1_at	Cit.23223.1.S1_s_at
	Cit.21179.1.S1_at	Cit.23687.1.S1_s_at
	Cit.21179.1.S1_at	Cit.23811.1.S1_at
	Cit.21179.1.S1_at	Cit.24490.1.S1_s_at
	Cit.21179.1.S1_at	Cit.26191.1.S1_s_at
	Cit.21179.1.S1_at	Cit.26317.1.S1_at
	Cit.21179.1.S1_at	Cit.26354.1.S1_s_at
	Cit.21179.1.S1_at	Cit.2644.1.S1_s_at
	Cit.21179.1.S1_at	Cit.26541.1.S1_at
	Cit.21179.1.S1_at	Cit.26667.1.S1_at
	Cit.21179.1.S1_at	Cit.26694.1.S1_at
	Cit.21179.1.S1_at	Cit.26896.1.S1_s_at
	Cit.21179.1.S1_at	Cit.26968.1.S1_s_at
	Cit.21179.1.S1_at	Cit.26969.1.S1_s_at
	Cit.21179.1.S1_at	Cit.2730.1.S1_at
	Cit.21179.1.S1_at	Cit.27330.1.S1_at
	Cit.21179.1.S1_at	Cit.27962.1.S1_at
	Cit.21179.1.S1_at	Cit.281.1.S1_x_at
	Cit.21179.1.S1_at	Cit.28162.1.S1_at
	Cit.21179.1.S1_at	Cit.2846.1.S1_at
	Cit.21179.1.S1_at	Cit.2848.1.S1_at
	Cit.21179.1.S1_at	Cit.2895.1.S1_at
[truncated: 3,136 more rows]

## Sheet: SA subnetwork
Table. A list of nodes and edges in the HLB SA response subnetwork
Nodes	Edges
	Gene A	Gene B
Cit.10522.1.S1_s_at	Cit.10522.1.S1_s_at	Cit.22079.1.S1_s_at
Cit.107.1.S1_x_at	Cit.10522.1.S1_s_at	Cit.5412.1.S1_at
Cit.10816.1.S1_at	Cit.107.1.S1_x_at	Cit.10786.1.S1_s_at
Cit.11394.1.S1_s_at	Cit.107.1.S1_x_at	Cit.12172.1.S1_at
Cit.11419.1.S1_at	Cit.107.1.S1_x_at	Cit.12888.1.S1_s_at
Cit.11529.1.S1_s_at	Cit.107.1.S1_x_at	Cit.14764.1.S1_at
Cit.11530.1.S1_at	Cit.107.1.S1_x_at	Cit.14989.1.S1_at
Cit.1194.1.S1_s_at	Cit.107.1.S1_x_at	Cit.1592.1.S1_s_at
Cit.12743.1.S1_at	Cit.107.1.S1_x_at	Cit.17203.1.S1_s_at
Cit.15330.1.S1_at	Cit.107.1.S1_x_at	Cit.17981.1.S1_at
Cit.15574.1.S1_s_at	Cit.107.1.S1_x_at	Cit.17981.1.S1_s_at
Cit.161.1.S1_at	Cit.107.1.S1_x_at	Cit.197.1.S1_x_at
Cit.161.1.S1_x_at	Cit.107.1.S1_x_at	Cit.21857.1.S1_at
Cit.17061.1.S1_s_at	Cit.107.1.S1_x_at	Cit.23337.1.S1_s_at
Cit.17257.1.S1_at	Cit.107.1.S1_x_at	Cit.23814.1.S1_s_at
Cit.19398.1.S1_at	Cit.107.1.S1_x_at	Cit.31124.1.S1_at
Cit.19897.1.S1_s_at	Cit.107.1.S1_x_at	Cit.373.1.S1_x_at
Cit.2042.1.S1_at	Cit.107.1.S1_x_at	Cit.5120.1.S1_at
Cit.21430.1.S1_s_at	Cit.107.1.S1_x_at	Cit.6462.1.S1_at
Cit.21547.1.S1_s_at	Cit.107.1.S1_x_at	Cit.8959.1.S1_at
Cit.21700.1.S1_at	Cit.107.1.S1_x_at	Cit.9960.1.S1_s_at
Cit.2191.1.S1_at	Cit.10816.1.S1_at	Cit.11459.1.S1_s_at
Cit.23435.1.S1_s_at	Cit.10816.1.S1_at	Cit.11460.1.S1_at
Cit.2542.1.S1_at	Cit.10816.1.S1_at	Cit.11930.1.S1_s_at
Cit.2542.1.S1_s_at	Cit.10816.1.S1_at	Cit.12888.1.S1_s_at
Cit.28214.1.S1_s_at	Cit.10816.1.S1_at	Cit.14615.1.S1_at
Cit.29252.1.S1_s_at	Cit.10816.1.S1_at	Cit.1531.1.S1_s_at
Cit.29348.1.S1_s_at	Cit.10816.1.S1_at	Cit.15547.1.S1_at
Cit.29611.1.S1_at	Cit.10816.1.S1_at	Cit.17264.1.S1_s_at
Cit.3086.1.S1_at	Cit.10816.1.S1_at	Cit.17265.1.S1_at
Cit.320.1.S1_at	Cit.10816.1.S1_at	Cit.19785.1.S1_s_at
Cit.35768.1.S1_s_at	Cit.10816.1.S1_at	Cit.20430.1.S1_s_at
Cit.373.1.S1_x_at	Cit.10816.1.S1_at	Cit.33248.1.S1_at
Cit.4283.1.S1_at	Cit.10816.1.S1_at	Cit.373.1.S1_x_at
Cit.6652.1.S1_at	Cit.10816.1.S1_at	Cit.39003.1.S1_s_at
Cit.6954.1.S1_at	Cit.10816.1.S1_at	Cit.4135.1.S1_at
Cit.10043.1.S1_s_at	Cit.10816.1.S1_at	Cit.4135.1.S1_x_at
Cit.10182.1.S1_s_at	Cit.10816.1.S1_at	Cit.6535.1.S1_at
Cit.10183.1.S1_at	Cit.10816.1.S1_at	Cit.7094.1.S1_at
Cit.10209.1.S1_s_at	Cit.10816.1.S1_at	Cit.7918.1.S1_at
Cit.10234.1.S1_s_at	Cit.10816.1.S1_at	Cit.7937.1.S1_at
Cit.10437.1.S1_s_at	Cit.10816.1.S1_at	Cit.8959.1.S1_at
Cit.10476.1.S1_s_at	Cit.10816.1.S1_at	Cit.9424.1.S1_s_at
Cit.10477.1.S1_at	Cit.11394.1.S1_s_at	Cit.14342.1.S1_at
Cit.10493.1.S1_s_at	Cit.11394.1.S1_s_at	Cit.16402.1.S1_at
Cit.10494.1.S1_at	Cit.11419.1.S1_at	Cit.11870.1.S1_s_at
Cit.10581.1.S1_s_at	Cit.11419.1.S1_at	Cit.12159.1.S1_at
Cit.10585.1.S1_s_at	Cit.11419.1.S1_at	Cit.12333.1.S1_at
Cit.10594.1.S1_at	Cit.11419.1.S1_at	Cit.12732.1.S1_at
Cit.106.1.S1_s_at	Cit.11419.1.S1_at	Cit.12883.1.S1_s_at
Cit.10648.1.S1_s_at	Cit.11419.1.S1_at	Cit.12893.1.S1_at
Cit.10691.1.S1_s_at	Cit.11419.1.S1_at	Cit.13050.1.S1_at
Cit.10774.1.S1_s_at	Cit.11419.1.S1_at	Cit.13050.1.S1_s_at
Cit.10804.1.S1_s_at	Cit.11419.1.S1_at	Cit.13250.1.S1_at
Cit.10890.1.S1_s_at	Cit.11419.1.S1_at	Cit.13250.1.S1_s_at
Cit.1096.1.S1_s_at	Cit.11419.1.S1_at	Cit.14256.1.S1_at
Cit.1122.1.S1_at	Cit.11419.1.S1_at	Cit.14354.1.S1_at
Cit.11230.1.S1_s_at	Cit.11419.1.S1_at	Cit.14612.1.S1_s_at
Cit.11327.1.S1_s_at	Cit.11419.1.S1_at	Cit.14715.1.S1_s_at
Cit.11356.1.S1_s_at	Cit.11419.1.S1_at	Cit.14734.1.S1_at
Cit.11408.1.S1_s_at	Cit.11419.1.S1_at	Cit.15257.1.S1_at
Cit.11489.1.S1_at	Cit.11419.1.S1_at	Cit.1645.1.S1_s_at
Cit.11518.1.S1_at	Cit.11419.1.S1_at	Cit.16913.1.S1_s_at
Cit.11616.1.S1_s_at	Cit.11419.1.S1_at	Cit.17356.1.S1_s_at
Cit.11721.1.S1_s_at	Cit.11419.1.S1_at	Cit.17474.1.S1_at
Cit.11731.1.S1_s_at	Cit.11419.1.S1_at	Cit.17504.1.S1_at
Cit.11757.1.S1_at	Cit.11419.1.S1_at	Cit.1814.1.S1_s_at
Cit.11777.1.S1_s_at	Cit.11419.1.S1_at	Cit.18227.1.S1_at
Cit.11870.1.S1_s_at	Cit.11419.1.S1_at	Cit.192.1.S1_s_at
Cit.11961.1.S1_at	Cit.11419.1.S1_at	Cit.19428.1.S1_x_at
Cit.12040.1.S1_s_at	Cit.11419.1.S1_at	Cit.19564.1.S1_at
Cit.12210.1.S1_at	Cit.11419.1.S1_at	Cit.19776.1.S1_at
Cit.12358.1.S1_s_at	Cit.11419.1.S1_at	Cit.2042.1.S1_at
Cit.12451.1.S1_at	Cit.11419.1.S1_at	Cit.20562.1.S1_at
Cit.12452.1.S1_at	Cit.11419.1.S1_at	Cit.20745.1.S1_s_at
Cit.12562.1.S1_s_at	Cit.11419.1.S1_at	Cit.20816.1.S1_at
Cit.12598.1.S1_s_at	Cit.11419.1.S1_at	Cit.20848.1.S1_at
Cit.12726.1.S1_s_at	Cit.11419.1.S1_at	Cit.21226.1.S1_s_at
Cit.12883.1.S1_s_at	Cit.11419.1.S1_at	Cit.2128.1.S1_at
Cit.13050.1.S1_at	Cit.11419.1.S1_at	Cit.21409.1.S1_at
Cit.13053.1.S1_at	Cit.11419.1.S1_at	Cit.21654.1.S1_s_at
Cit.13079.1.S1_s_at	Cit.11419.1.S1_at	Cit.22032.1.S1_at
Cit.13098.1.S1_at	Cit.11419.1.S1_at	Cit.22273.1.S1_at
Cit.13250.1.S1_at	Cit.11419.1.S1_at	Cit.22319.1.S1_s_at
Cit.13250.1.S1_s_at	Cit.11419.1.S1_at	Cit.23308.1.S1_s_at
Cit.13415.1.S1_at	Cit.11419.1.S1_at	Cit.23352.1.S1_at
Cit.13451.1.S1_at	Cit.11419.1.S1_at	Cit.23510.1.S1_s_at
Cit.13546.1.S1_at	Cit.11419.1.S1_at	Cit.23784.1.S1_s_at
Cit.13643.1.S1_at	Cit.11419.1.S1_at	Cit.23784.1.S1_x_at
Cit.13682.1.S1_at	Cit.11419.1.S1_at	Cit.23815.1.S1_s_at
Cit.13973.1.S1_at	Cit.11419.1.S1_at	Cit.24771.1.S1_s_at
Cit.14122.1.S1_at	Cit.11419.1.S1_at	Cit.25285.1.S1_at
Cit.14256.1.S1_at	Cit.11419.1.S1_at	Cit.26686.1.S1_at
Cit.14354.1.S1_at	Cit.11419.1.S1_at	Cit.26704.1.S1_at
Cit.14362.1.S1_at	Cit.11419.1.S1_at	Cit.26727.1.S1_at
Cit.14410.1.S1_at	Cit.11419.1.S1_at	Cit.2681.1.S1_s_at
Cit.14442.1.S1_at	Cit.11419.1.S1_at	Cit.2827.1.S1_at
Cit.14612.1.S1_s_at	Cit.11419.1.S1_at	Cit.28315.1.S1_s_at
Cit.14715.1.S1_s_at	Cit.11419.1.S1_at	Cit.28332.1.S1_at
Cit.14732.1.S1_at	Cit.11419.1.S1_at	Cit.2890.1.S1_s_at
Cit.15020.1.S1_at	Cit.11419.1.S1_at	Cit.2933.1.S1_s_at
Cit.15046.1.S1_s_at	Cit.11419.1.S1_at	Cit.2959.1.S1_at
Cit.15115.1.S1_at	Cit.11419.1.S1_at	Cit.29677.1.S1_s_at
Cit.15140.1.S1_at	Cit.11419.1.S1_at	Cit.29758.1.S1_s_at
Cit.15257.1.S1_at	Cit.11419.1.S1_at	Cit.29906.1.S1_at
Cit.15289.1.S1_at	Cit.11419.1.S1_at	Cit.29935.1.S1_s_at
Cit.15306.1.S1_at	Cit.11419.1.S1_at	Cit.2994.1.S1_s_at
Cit.15432.1.S1_at	Cit.11419.1.S1_at	Cit.29998.1.S1_at
Cit.15680.1.S1_s_at	Cit.11419.1.S1_at	Cit.30797.1.S1_at
Cit.15886.1.S1_at	Cit.11419.1.S1_at	Cit.30797.1.S1_x_at
Cit.15986.1.S1_at	Cit.11419.1.S1_at	Cit.31279.1.S1_at
Cit.16033.1.S1_at	Cit.11419.1.S1_at	Cit.31314.1.S1_at
Cit.16093.1.S1_at	Cit.11419.1.S1_at	Cit.31369.1.S1_at
Cit.1645.1.S1_s_at	Cit.11419.1.S1_at	Cit.31493.1.S1_at
Cit.16514.1.S1_at	Cit.11419.1.S1_at	Cit.3184.1.S1_s_at
Cit.16913.1.S1_s_at	Cit.11419.1.S1_at	Cit.3218.1.S1_at
Cit.1713.1.S1_s_at	Cit.11419.1.S1_at	Cit.3387.1.S1_s_at
Cit.17264.1.S1_s_at	Cit.11419.1.S1_at	Cit.35863.1.S1_at
Cit.17265.1.S1_at	Cit.11419.1.S1_at	Cit.3826.1.S1_at
Cit.17356.1.S1_s_at	Cit.11419.1.S1_at	Cit.4135.1.S1_s_at
Cit.17474.1.S1_at	Cit.11419.1.S1_at	Cit.4148.1.S1_at
Cit.1760.1.S1_s_at	Cit.11419.1.S1_at	Cit.4256.1.S1_at
Cit.17850.1.S1_s_at	Cit.11419.1.S1_at	Cit.4528.1.S1_at
Cit.18076.1.S1_s_at	Cit.11419.1.S1_at	Cit.4553.1.S1_s_at
Cit.1814.1.S1_s_at	Cit.11419.1.S1_at	Cit.4829.1.S1_s_at
Cit.18193.1.S1_at	Cit.11419.1.S1_at	Cit.5103.1.S1_at
Cit.18227.1.S1_at	Cit.11419.1.S1_at	Cit.5425.1.S1_at
Cit.18235.1.S1_at	Cit.11419.1.S1_at	Cit.5641.1.S1_at
Cit.18425.1.S1_at	Cit.11419.1.S1_at	Cit.5806.1.S1_s_at
Cit.18453.1.S1_at	Cit.11419.1.S1_at	Cit.6548.1.S1_at
Cit.19124.1.S1_s_at	Cit.11419.1.S1_at	Cit.6888.1.S1_at
Cit.19428.1.S1_x_at	Cit.11419.1.S1_at	Cit.6899.1.S1_at
Cit.1951.1.S1_x_at	Cit.11419.1.S1_at	Cit.6942.1.S1_at
Cit.19564.1.S1_at	Cit.11419.1.S1_at	Cit.6954.1.S1_at
Cit.197.1.S1_x_at	Cit.11419.1.S1_at	Cit.6975.1.S1_at
Cit.19706.1.S1_at	Cit.11419.1.S1_at	Cit.7432.1.S1_at
Cit.19727.1.S1_x_at	Cit.11419.1.S1_at	Cit.7954.1.S1_at
Cit.20012.1.S1_s_at	Cit.11419.1.S1_at	Cit.8769.1.S1_x_at
Cit.2004.1.S1_s_at	Cit.11419.1.S1_at	Cit.8850.1.S1_s_at
Cit.20524.1.S1_at	Cit.11419.1.S1_at	Cit.9539.1.S1_at
Cit.20562.1.S1_at	Cit.11529.1.S1_s_at	Cit.11530.1.S1_at
Cit.20676.1.S1_s_at	Cit.11529.1.S1_s_at	Cit.11901.1.S1_at
Cit.20790.1.S1_s_at	Cit.11529.1.S1_s_at	Cit.1194.1.S1_s_at
Cit.20816.1.S1_at	Cit.11529.1.S1_s_at	Cit.12598.1.S1_s_at
Cit.20831.1.S1_s_at	Cit.11529.1.S1_s_at	Cit.12774.1.S1_s_at
Cit.21024.1.S1_at	Cit.11529.1.S1_s_at	Cit.12986.1.S1_s_at
Cit.21079.1.S1_s_at	Cit.11529.1.S1_s_at	Cit.13147.1.S1_at
Cit.21208.1.S1_at	Cit.11529.1.S1_s_at	Cit.13218.1.S1_s_at
Cit.21208.1.S1_s_at	Cit.11529.1.S1_s_at	Cit.13456.1.S1_at
Cit.21226.1.S1_s_at	Cit.11529.1.S1_s_at	Cit.14623.1.S1_at
Cit.2130.1.S1_x_at	Cit.11529.1.S1_s_at	Cit.14654.1.S1_s_at
Cit.2131.1.S1_s_at	Cit.11529.1.S1_s_at	Cit.14900.1.S1_at
Cit.21409.1.S1_at	Cit.11529.1.S1_s_at	Cit.15396.1.S1_s_at
Cit.21654.1.S1_s_at	Cit.11529.1.S1_s_at	Cit.15643.1.S1_s_at
Cit.22036.1.S1_at	Cit.11529.1.S1_s_at	Cit.16360.1.S1_at
Cit.22048.1.S1_s_at	Cit.11529.1.S1_s_at	Cit.17447.1.S1_at
Cit.22075.1.S1_s_at	Cit.11529.1.S1_s_at	Cit.17701.1.S1_s_at
Cit.22214.1.S1_at	Cit.11529.1.S1_s_at	Cit.19350.1.S1_s_at
Cit.22273.1.S1_at	Cit.11529.1.S1_s_at	Cit.19872.1.S1_s_at
Cit.22561.1.S1_at	Cit.11529.1.S1_s_at	Cit.23435.1.S1_s_at
Cit.22763.1.S1_s_at	Cit.11529.1.S1_s_at	Cit.24563.1.S1_at
Cit.23308.1.S1_s_at	Cit.11529.1.S1_s_at	Cit.24690.1.S1_s_at
Cit.23337.1.S1_s_at	Cit.11529.1.S1_s_at	Cit.25424.1.S1_at
Cit.23352.1.S1_at	Cit.11529.1.S1_s_at	Cit.26254.1.S1_at
Cit.23510.1.S1_s_at	Cit.11529.1.S1_s_at	Cit.26263.1.S1_at
Cit.23577.1.S1_s_at	Cit.11529.1.S1_s_at	Cit.27475.1.S1_s_at
Cit.23670.1.S1_at	Cit.11529.1.S1_s_at	Cit.2804.1.S1_s_at
Cit.23790.1.S1_s_at	Cit.11529.1.S1_s_at	Cit.28133.1.S1_at
Cit.23814.1.S1_s_at	Cit.11529.1.S1_s_at	Cit.29717.1.S1_s_at
Cit.23815.1.S1_s_at	Cit.11529.1.S1_s_at	Cit.31963.1.S1_at
Cit.24062.1.S1_s_at	Cit.11529.1.S1_s_at	Cit.36861.1.S1_at
Cit.24381.1.S1_s_at	Cit.11529.1.S1_s_at	Cit.5132.1.S1_at
Cit.24771.1.S1_s_at	Cit.11529.1.S1_s_at	Cit.5812.1.S1_at
Cit.24936.1.S1_x_at	Cit.11529.1.S1_s_at	Cit.6202.1.S1_at
Cit.25101.1.S1_at	Cit.11529.1.S1_s_at	Cit.8050.1.S1_s_at
Cit.25285.1.S1_at	Cit.11529.1.S1_s_at	Cit.9059.1.S1_s_at
Cit.25508.1.S1_s_at	Cit.11529.1.S1_s_at	Cit.9707.1.S1_at
Cit.25614.1.S1_s_at	Cit.11530.1.S1_at	Cit.13250.1.S1_s_at
Cit.2602.1.S1_at	Cit.11530.1.S1_at	Cit.13456.1.S1_at
Cit.2639.1.S1_s_at	Cit.11530.1.S1_at	Cit.14354.1.S1_at
Cit.26679.1.S1_s_at	Cit.11530.1.S1_at	Cit.14623.1.S1_at
Cit.26686.1.S1_at	Cit.11530.1.S1_at	Cit.14900.1.S1_at
Cit.2681.1.S1_s_at	Cit.11530.1.S1_at	Cit.1597.1.S1_at
Cit.28009.1.S1_at	Cit.11530.1.S1_at	Cit.1645.1.S1_s_at
Cit.2827.1.S1_at	Cit.11530.1.S1_at	Cit.17321.1.S1_s_at
Cit.28270.1.S1_at	Cit.11530.1.S1_at	Cit.17356.1.S1_s_at
Cit.28315.1.S1_s_at	Cit.11530.1.S1_at	Cit.18227.1.S1_at
Cit.28332.1.S1_at	Cit.11530.1.S1_at	Cit.19428.1.S1_x_at
Cit.2890.1.S1_s_at	Cit.11530.1.S1_at	Cit.19564.1.S1_at
Cit.28981.1.S1_at	Cit.11530.1.S1_at	Cit.20816.1.S1_at
Cit.2927.1.S1_s_at	Cit.11530.1.S1_at	Cit.21654.1.S1_s_at
Cit.2928.1.S1_s_at	Cit.11530.1.S1_at	Cit.2268.1.S1_at
Cit.2933.1.S1_s_at	Cit.11530.1.S1_at	Cit.23510.1.S1_s_at
Cit.2934.1.S1_x_at	Cit.11530.1.S1_at	Cit.23815.1.S1_s_at
Cit.29468.1.S1_s_at	Cit.11530.1.S1_at	Cit.24151.1.S1_s_at
Cit.29481.1.S1_s_at	Cit.11530.1.S1_at	Cit.24690.1.S1_s_at
Cit.2959.1.S1_at	Cit.11530.1.S1_at	Cit.24936.1.S1_x_at
Cit.29677.1.S1_s_at	Cit.11530.1.S1_at	Cit.25144.1.S1_at
Cit.29758.1.S1_s_at	Cit.11530.1.S1_at	Cit.25703.1.S1_s_at
Cit.29906.1.S1_at	Cit.11530.1.S1_at	Cit.25727.1.S1_s_at
Cit.29935.1.S1_s_at	Cit.11530.1.S1_at	Cit.25755.1.S1_s_at
Cit.2994.1.S1_s_at	Cit.11530.1.S1_at	Cit.27139.1.S1_at
Cit.30343.1.S1_at	Cit.11530.1.S1_at	Cit.2827.1.S1_at
Cit.30646.1.S1_s_at	Cit.11530.1.S1_at	Cit.28332.1.S1_at
Cit.30797.1.S1_at	Cit.11530.1.S1_at	Cit.2889.1.S1_at
Cit.30797.1.S1_x_at	Cit.11530.1.S1_at	Cit.28955.1.S1_at
Cit.3080.1.S1_s_at	Cit.11530.1.S1_at	Cit.29906.1.S1_at
Cit.31273.1.S1_at	Cit.11530.1.S1_at	Cit.2994.1.S1_s_at
Cit.31279.1.S1_at	Cit.11530.1.S1_at	Cit.31314.1.S1_at
Cit.31314.1.S1_at	Cit.11530.1.S1_at	Cit.3184.1.S1_s_at
Cit.31482.1.S1_at	Cit.11530.1.S1_at	Cit.3426.1.S1_s_at
Cit.31542.1.S1_at	Cit.11530.1.S1_at	Cit.35863.1.S1_at
Cit.3184.1.S1_s_at	Cit.11530.1.S1_at	Cit.3826.1.S1_at
Cit.3218.1.S1_at	Cit.11530.1.S1_at	Cit.3982.1.S1_at
Cit.33239.1.S1_at	Cit.11530.1.S1_at	Cit.5103.1.S1_at
Cit.3387.1.S1_s_at	Cit.11530.1.S1_at	Cit.5812.1.S1_at
Cit.3460.1.S1_s_at	Cit.11530.1.S1_at	Cit.6202.1.S1_at
Cit.35050.1.S1_s_at	Cit.11530.1.S1_at	Cit.6548.1.S1_at
Cit.35116.1.S1_s_at	Cit.11530.1.S1_at	Cit.6776.1.S1_at
Cit.35568.1.S1_s_at	Cit.11530.1.S1_at	Cit.7680.1.S1_at
Cit.35863.1.S1_at	Cit.11530.1.S1_at	Cit.9707.1.S1_at
Cit.3587.1.S1_s_at	Cit.1194.1.S1_s_at	Cit.13955.1.S1_at
Cit.37110.1.S1_s_at	Cit.1194.1.S1_s_at	Cit.15396.1.S1_s_at
Cit.38122.1.S1_at	Cit.1194.1.S1_s_at	Cit.16360.1.S1_at
Cit.38764.1.S1_at	Cit.1194.1.S1_s_at	Cit.19872.1.S1_s_at
Cit.4135.1.S1_s_at	Cit.1194.1.S1_s_at	Cit.23101.1.S1_s_at
Cit.4148.1.S1_at	Cit.1194.1.S1_s_at	Cit.25424.1.S1_at
Cit.4256.1.S1_at	Cit.1194.1.S1_s_at	Cit.25717.1.S1_at
Cit.4275.1.S1_at	Cit.1194.1.S1_s_at	Cit.26263.1.S1_at
Cit.4275.1.S1_s_at	Cit.1194.1.S1_s_at	Cit.27085.1.S1_s_at
Cit.4439.1.S1_s_at	Cit.1194.1.S1_s_at	Cit.4303.1.S1_at
Cit.4553.1.S1_s_at	Cit.1194.1.S1_s_at	Cit.4516.1.S1_s_at
Cit.4759.1.S1_at	Cit.1194.1.S1_s_at	Cit.5767.1.S1_at
Cit.4829.1.S1_s_at	Cit.1194.1.S1_s_at	Cit.9707.1.S1_at
Cit.5103.1.S1_at	Cit.12743.1.S1_at	Cit.13245.1.S1_at
Cit.5276.1.S1_at	Cit.12743.1.S1_at	Cit.15053.1.S1_at
Cit.5641.1.S1_at	Cit.12743.1.S1_at	Cit.15373.1.S1_at
Cit.5806.1.S1_s_at	Cit.12743.1.S1_at	Cit.15524.1.S1_s_at
Cit.6548.1.S1_at	Cit.12743.1.S1_at	Cit.16919.1.S1_s_at
Cit.6888.1.S1_at	Cit.12743.1.S1_at	Cit.17464.1.S1_at
Cit.6942.1.S1_at	Cit.12743.1.S1_at	Cit.19764.1.S1_s_at
Cit.22079.1.S1_s_at	Cit.12743.1.S1_at	Cit.20820.1.S1_s_at
Cit.5412.1.S1_at	Cit.12743.1.S1_at	Cit.21161.1.S1_s_at
Cit.10786.1.S1_s_at	Cit.12743.1.S1_at	Cit.23441.1.S1_at
Cit.12172.1.S1_at	Cit.12743.1.S1_at	Cit.23452.1.S1_at
Cit.12888.1.S1_s_at	Cit.12743.1.S1_at	Cit.27419.1.S1_s_at
Cit.14764.1.S1_at	Cit.12743.1.S1_at	Cit.28185.1.S1_at
Cit.14989.1.S1_at	Cit.12743.1.S1_at	Cit.28981.1.S1_at
Cit.1592.1.S1_s_at	Cit.12743.1.S1_at	Cit.29391.1.S1_s_at
Cit.17203.1.S1_s_at	Cit.12743.1.S1_at	Cit.30646.1.S1_s_at
Cit.17981.1.S1_at	Cit.12743.1.S1_at	Cit.3089.1.S1_s_at
Cit.17981.1.S1_s_at	Cit.12743.1.S1_at	Cit.35205.1.S1_at
Cit.21857.1.S1_at	Cit.12743.1.S1_at	Cit.4243.1.S1_at
Cit.31124.1.S1_at	Cit.12743.1.S1_at	Cit.4309.1.S1_s_at
Cit.5120.1.S1_at	Cit.12743.1.S1_at	Cit.4383.1.S1_s_at
Cit.6462.1.S1_at	Cit.12743.1.S1_at	Cit.4987.1.S1_s_at
Cit.8959.1.S1_at	Cit.12743.1.S1_at	Cit.5066.1.S1_s_at
Cit.9960.1.S1_s_at	Cit.12743.1.S1_at	Cit.6289.1.S1_s_at
Cit.11459.1.S1_s_at	Cit.12743.1.S1_at	Cit.7644.1.S1_at
Cit.11460.1.S1_at	Cit.12743.1.S1_at	Cit.9855.1.S1_s_at
Cit.11930.1.S1_s_at	Cit.15330.1.S1_at	Cit.16259.1.S1_at
Cit.14615.1.S1_at	Cit.15330.1.S1_at	Cit.18305.1.S1_at
Cit.1531.1.S1_s_at	Cit.15330.1.S1_at	Cit.1988.1.S1_s_at
Cit.15547.1.S1_at	Cit.15330.1.S1_at	Cit.20071.1.S1_s_at
Cit.19785.1.S1_s_at	Cit.15330.1.S1_at	Cit.23470.1.S1_s_at
Cit.20430.1.S1_s_at	Cit.15330.1.S1_at	Cit.30238.1.S1_at
Cit.33248.1.S1_at	Cit.15330.1.S1_at	Cit.31368.1.S1_at
Cit.39003.1.S1_s_at	Cit.15330.1.S1_at	Cit.5132.1.S1_at
Cit.4135.1.S1_at	Cit.15330.1.S1_at	Cit.7448.1.S1_at
Cit.4135.1.S1_x_at	Cit.15330.1.S1_at	Cit.8908.1.S1_s_at
Cit.6535.1.S1_at	Cit.15574.1.S1_s_at	Cit.3387.1.S1_s_at
Cit.7094.1.S1_at	Cit.15574.1.S1_s_at	Cit.38764.1.S1_at
Cit.7918.1.S1_at	Cit.161.1.S1_at	Cit.161.1.S1_x_at
Cit.7937.1.S1_at	Cit.161.1.S1_at	Cit.22387.1.S1_at
Cit.9424.1.S1_s_at	Cit.161.1.S1_at	Cit.5739.1.S1_at
Cit.14342.1.S1_at	Cit.161.1.S1_x_at	Cit.2130.1.S1_x_at
Cit.16402.1.S1_at	Cit.161.1.S1_x_at	Cit.2131.1.S1_s_at
Cit.12159.1.S1_at	Cit.17061.1.S1_s_at	Cit.17062.1.S1_s_at
Cit.12333.1.S1_at	Cit.17061.1.S1_s_at	Cit.5692.1.S1_at
Cit.12732.1.S1_at	Cit.17257.1.S1_at	Cit.21430.1.S1_s_at
Cit.12893.1.S1_at	Cit.17257.1.S1_at	Cit.5084.1.S1_at
Cit.13050.1.S1_s_at	Cit.19398.1.S1_at	Cit.21973.1.S1_s_at
Cit.14734.1.S1_at	Cit.19398.1.S1_at	Cit.22946.1.S1_s_at
Cit.17504.1.S1_at	Cit.19398.1.S1_at	Cit.23468.1.S1_at
Cit.192.1.S1_s_at	Cit.19398.1.S1_at	Cit.28009.1.S1_s_at
Cit.19776.1.S1_at	Cit.19398.1.S1_at	Cit.28621.1.S1_at
Cit.20745.1.S1_s_at	Cit.19398.1.S1_at	Cit.3053.1.S1_at
Cit.20848.1.S1_at	Cit.19398.1.S1_at	Cit.308.1.S1_at
Cit.2128.1.S1_at	Cit.19398.1.S1_at	Cit.31088.1.S1_at
Cit.22032.1.S1_at	Cit.19398.1.S1_at	Cit.5622.1.S1_at
Cit.22319.1.S1_s_at	Cit.19897.1.S1_s_at	Cit.29406.1.S1_s_at
Cit.23784.1.S1_s_at	Cit.2042.1.S1_at	Cit.7954.1.S1_at
Cit.23784.1.S1_x_at	Cit.21430.1.S1_s_at	Cit.5084.1.S1_at
Cit.26704.1.S1_at	Cit.21547.1.S1_s_at	Cit.22946.1.S1_s_at
Cit.26727.1.S1_at	Cit.21547.1.S1_s_at	Cit.23842.1.S1_s_at
Cit.29998.1.S1_at	Cit.21547.1.S1_s_at	Cit.26667.1.S1_at
Cit.31369.1.S1_at	Cit.21547.1.S1_s_at	Cit.26896.1.S1_s_at
Cit.31493.1.S1_at	Cit.21547.1.S1_s_at	Cit.2704.1.S1_s_at
Cit.3826.1.S1_at	Cit.21547.1.S1_s_at	Cit.28261.1.S1_s_at
Cit.4528.1.S1_at	Cit.21547.1.S1_s_at	Cit.28621.1.S1_at
Cit.5425.1.S1_at	Cit.21547.1.S1_s_at	Cit.320.1.S1_at
Cit.6899.1.S1_at	Cit.21547.1.S1_s_at	Cit.3339.1.S1_at
Cit.6975.1.S1_at	Cit.21547.1.S1_s_at	Cit.35154.1.S1_s_at
Cit.7432.1.S1_at	Cit.21547.1.S1_s_at	Cit.3558.1.S1_at
Cit.7954.1.S1_at	Cit.21547.1.S1_s_at	Cit.4177.1.S1_at
Cit.8769.1.S1_x_at	Cit.21547.1.S1_s_at	Cit.4221.1.S1_at
Cit.8850.1.S1_s_at	Cit.21547.1.S1_s_at	Cit.4666.1.S1_at
Cit.9539.1.S1_at	Cit.21547.1.S1_s_at	Cit.4970.1.S1_s_at
Cit.11901.1.S1_at	Cit.21547.1.S1_s_at	Cit.5383.1.S1_at
Cit.12774.1.S1_s_at	Cit.21547.1.S1_s_at	Cit.5937.1.S1_s_at
Cit.12986.1.S1_s_at	Cit.21547.1.S1_s_at	Cit.6094.1.S1_s_at
Cit.13147.1.S1_at	Cit.21547.1.S1_s_at	Cit.6159.1.S1_at
Cit.13218.1.S1_s_at	Cit.21547.1.S1_s_at	Cit.6823.1.S1_s_at
Cit.13456.1.S1_at	Cit.21547.1.S1_s_at	Cit.7665.1.S1_s_at
Cit.14623.1.S1_at	Cit.21547.1.S1_s_at	Cit.8823.1.S1_s_at
Cit.14654.1.S1_s_at	Cit.21700.1.S1_at	Cit.25471.1.S1_at
Cit.14900.1.S1_at	Cit.21700.1.S1_at	Cit.25471.1.S1_s_at
Cit.15396.1.S1_s_at	Cit.21700.1.S1_at	Cit.29688.1.S1_s_at
Cit.15643.1.S1_s_at	Cit.21700.1.S1_at	Cit.5509.1.S1_s_at
Cit.16360.1.S1_at	Cit.2191.1.S1_at	Cit.6942.1.S1_at
Cit.17447.1.S1_at	Cit.2191.1.S1_at	Cit.7012.1.S1_at
Cit.17701.1.S1_s_at	Cit.23435.1.S1_s_at	Cit.26530.1.S1_s_at
Cit.19350.1.S1_s_at	Cit.2542.1.S1_at	Cit.2542.1.S1_s_at
Cit.19872.1.S1_s_at	Cit.2542.1.S1_at	Cit.7974.1.S1_s_at
Cit.24563.1.S1_at	Cit.2542.1.S1_s_at	Cit.7974.1.S1_s_at
Cit.24690.1.S1_s_at	Cit.28214.1.S1_s_at	Cit.30703.1.S1_at
Cit.25424.1.S1_at	Cit.29252.1.S1_s_at	Cit.2933.1.S1_s_at
Cit.26254.1.S1_at	Cit.29252.1.S1_s_at	Cit.31493.1.S1_at
Cit.26263.1.S1_at	Cit.29252.1.S1_s_at	Cit.32878.1.S1_at
Cit.27475.1.S1_s_at	Cit.29252.1.S1_s_at	Cit.373.1.S1_x_at
Cit.2804.1.S1_s_at	Cit.29252.1.S1_s_at	Cit.38351.1.S1_at
Cit.28133.1.S1_at	Cit.29252.1.S1_s_at	Cit.39054.1.S1_s_at
Cit.29717.1.S1_s_at	Cit.29252.1.S1_s_at	Cit.4135.1.S1_s_at
Cit.31963.1.S1_at	Cit.29252.1.S1_s_at	Cit.6535.1.S1_at
Cit.36861.1.S1_at	Cit.29252.1.S1_s_at	Cit.7094.1.S1_at
Cit.5132.1.S1_at	Cit.29348.1.S1_s_at	Cit.29468.1.S1_s_at
Cit.5812.1.S1_at	Cit.29348.1.S1_s_at	Cit.31124.1.S1_at
Cit.6202.1.S1_at	Cit.29348.1.S1_s_at	Cit.31279.1.S1_at
Cit.8050.1.S1_s_at	Cit.29348.1.S1_s_at	Cit.35032.1.S1_at
Cit.9059.1.S1_s_at	Cit.29348.1.S1_s_at	Cit.35863.1.S1_at
Cit.9707.1.S1_at	Cit.29348.1.S1_s_at	Cit.3587.1.S1_s_at
Cit.1597.1.S1_at	Cit.29348.1.S1_s_at	Cit.38764.1.S1_at
Cit.17321.1.S1_s_at	Cit.29348.1.S1_s_at	Cit.4135.1.S1_s_at
Cit.2268.1.S1_at	Cit.29348.1.S1_s_at	Cit.4553.1.S1_s_at
Cit.24151.1.S1_s_at	Cit.29348.1.S1_s_at	Cit.6247.1.S1_s_at
Cit.25144.1.S1_at	Cit.29348.1.S1_s_at	Cit.6569.1.S1_at
Cit.25703.1.S1_s_at	Cit.29348.1.S1_s_at	Cit.6942.1.S1_at
Cit.25727.1.S1_s_at	Cit.29611.1.S1_at	Cit.3757.1.S1_at
Cit.25755.1.S1_s_at	Cit.3086.1.S1_at	Cit.9002.1.S1_at
Cit.27139.1.S1_at	Cit.320.1.S1_at	Cit.326.1.S1_at
Cit.2889.1.S1_at	Cit.320.1.S1_at	Cit.3283.1.S1_s_at
Cit.28955.1.S1_at	Cit.320.1.S1_at	Cit.3368.1.S1_at
Cit.3426.1.S1_s_at	Cit.320.1.S1_at	Cit.3488.1.S1_s_at
Cit.3982.1.S1_at	Cit.320.1.S1_at	Cit.35154.1.S1_s_at
Cit.6776.1.S1_at	Cit.320.1.S1_at	Cit.35568.1.S1_s_at
Cit.7680.1.S1_at	Cit.320.1.S1_at	Cit.36431.1.S1_at
Cit.13955.1.S1_at	Cit.320.1.S1_at	Cit.37315.1.S1_at
Cit.23101.1.S1_s_at	Cit.320.1.S1_at	Cit.3737.1.S1_at
Cit.25717.1.S1_at	Cit.320.1.S1_at	Cit.3818.1.S1_at
Cit.27085.1.S1_s_at	Cit.320.1.S1_at	Cit.39683.1.S1_s_at
Cit.4303.1.S1_at	Cit.320.1.S1_at	Cit.4216.1.S1_s_at
Cit.4516.1.S1_s_at	Cit.320.1.S1_at	Cit.4666.1.S1_at
Cit.5767.1.S1_at	Cit.320.1.S1_at	Cit.5029.1.S1_s_at
Cit.13245.1.S1_at	Cit.320.1.S1_at	Cit.5383.1.S1_at
Cit.15053.1.S1_at	Cit.320.1.S1_at	Cit.6094.1.S1_s_at
Cit.15373.1.S1_at	Cit.320.1.S1_at	Cit.6434.1.S1_at
Cit.15524.1.S1_s_at	Cit.320.1.S1_at	Cit.6529.1.S1_at
Cit.16919.1.S1_s_at	Cit.320.1.S1_at	Cit.6529.1.S1_s_at
Cit.17464.1.S1_at	Cit.320.1.S1_at	Cit.9594.1.S1_s_at
Cit.19764.1.S1_s_at	Cit.35768.1.S1_s_at	Cit.595.1.S1_s_at
Cit.20820.1.S1_s_at	Cit.373.1.S1_x_at	Cit.39003.1.S1_s_at
Cit.21161.1.S1_s_at	Cit.373.1.S1_x_at	Cit.3904.1.S1_at
Cit.23441.1.S1_at	Cit.373.1.S1_x_at	Cit.6462.1.S1_at
Cit.23452.1.S1_at	Cit.373.1.S1_x_at	Cit.8959.1.S1_at
Cit.27419.1.S1_s_at	Cit.373.1.S1_x_at	Cit.9965.1.S1_s_at
Cit.28185.1.S1_at	Cit.4283.1.S1_at	Cit.6085.1.S1_at
Cit.29391.1.S1_s_at	Cit.4283.1.S1_at	Cit.6094.1.S1_s_at
Cit.3089.1.S1_s_at	Cit.4283.1.S1_at	Cit.6434.1.S1_at
Cit.35205.1.S1_at	Cit.6652.1.S1_at	Cit.6760.1.S1_at
Cit.4243.1.S1_at	Cit.6954.1.S1_at	Cit.6975.1.S1_at
Cit.4309.1.S1_s_at	Cit.6954.1.S1_at	Cit.7680.1.S1_at
Cit.4383.1.S1_s_at	Cit.6954.1.S1_at	Cit.7954.1.S1_at
Cit.4987.1.S1_s_at	Cit.6954.1.S1_at	Cit.8765.1.S1_x_at
Cit.5066.1.S1_s_at	Cit.6954.1.S1_at	Cit.8769.1.S1_x_at
Cit.6289.1.S1_s_at	Cit.6954.1.S1_at	Cit.8850.1.S1_s_at
Cit.7644.1.S1_at	Cit.6954.1.S1_at	Cit.9025.1.S1_x_at
Cit.9855.1.S1_s_at	Cit.6954.1.S1_at	Cit.9539.1.S1_at
Cit.16259.1.S1_at	Cit.6954.1.S1_at	Cit.9539.1.S1_x_at
Cit.18305.1.S1_at	Cit.10043.1.S1_s_at	Cit.107.1.S1_x_at
Cit.1988.1.S1_s_at	Cit.10182.1.S1_s_at	Cit.107.1.S1_x_at
Cit.20071.1.S1_s_at	Cit.10182.1.S1_s_at	Cit.10816.1.S1_at
Cit.23470.1.S1_s_at	Cit.10182.1.S1_s_at	Cit.29252.1.S1_s_at
Cit.30238.1.S1_at	Cit.10182.1.S1_s_at	Cit.373.1.S1_x_at
Cit.31368.1.S1_at	Cit.10183.1.S1_at	Cit.11419.1.S1_at
Cit.7448.1.S1_at	Cit.10183.1.S1_at	Cit.6954.1.S1_at
Cit.8908.1.S1_s_at	Cit.10209.1.S1_s_at	Cit.11530.1.S1_at
Cit.22387.1.S1_at	Cit.10234.1.S1_s_at	Cit.11419.1.S1_at
Cit.5739.1.S1_at	Cit.10234.1.S1_s_at	Cit.29252.1.S1_s_at
Cit.17062.1.S1_s_at	Cit.10234.1.S1_s_at	Cit.29348.1.S1_s_at
Cit.5692.1.S1_at	Cit.10234.1.S1_s_at	Cit.373.1.S1_x_at
Cit.5084.1.S1_at	Cit.10234.1.S1_s_at	Cit.6954.1.S1_at
Cit.21973.1.S1_s_at	Cit.10437.1.S1_s_at	Cit.15330.1.S1_at
Cit.22946.1.S1_s_at	Cit.10476.1.S1_s_at	Cit.11419.1.S1_at
Cit.23468.1.S1_at	Cit.10476.1.S1_s_at	Cit.11530.1.S1_at
Cit.28009.1.S1_s_at	Cit.10476.1.S1_s_at	Cit.29348.1.S1_s_at
Cit.28621.1.S1_at	Cit.10476.1.S1_s_at	Cit.4759.1.S1_s_at
Cit.3053.1.S1_at	Cit.10476.1.S1_s_at	Cit.6954.1.S1_at
Cit.308.1.S1_at	Cit.10477.1.S1_at	Cit.6954.1.S1_at
Cit.31088.1.S1_at	Cit.10493.1.S1_s_at	Cit.11530.1.S1_at
Cit.5622.1.S1_at	Cit.10494.1.S1_at	Cit.11530.1.S1_at
Cit.29406.1.S1_s_at	Cit.10581.1.S1_s_at	Cit.21547.1.S1_s_at
Cit.23842.1.S1_s_at	Cit.10585.1.S1_s_at	Cit.15330.1.S1_at
Cit.26667.1.S1_at	Cit.10594.1.S1_at	Cit.11419.1.S1_at
Cit.26896.1.S1_s_at	Cit.10594.1.S1_at	Cit.6954.1.S1_at
Cit.2704.1.S1_s_at	Cit.106.1.S1_s_at	Cit.11529.1.S1_s_at
Cit.28261.1.S1_s_at	Cit.106.1.S1_s_at	Cit.1194.1.S1_s_at
Cit.3339.1.S1_at	Cit.10648.1.S1_s_at	Cit.107.1.S1_x_at
Cit.35154.1.S1_s_at	Cit.10691.1.S1_s_at	Cit.320.1.S1_at
Cit.3558.1.S1_at	Cit.10774.1.S1_s_at	Cit.11419.1.S1_at
Cit.4177.1.S1_at	Cit.10774.1.S1_s_at	Cit.6954.1.S1_at
Cit.4221.1.S1_at	Cit.10804.1.S1_s_at	Cit.17061.1.S1_s_at
Cit.4666.1.S1_at	Cit.10890.1.S1_s_at	Cit.12743.1.S1_at
Cit.4970.1.S1_s_at	Cit.1096.1.S1_s_at	Cit.19398.1.S1_at
Cit.5383.1.S1_at	Cit.1122.1.S1_at	Cit.320.1.S1_at
Cit.5937.1.S1_s_at	Cit.11230.1.S1_s_at	Cit.11529.1.S1_s_at
Cit.6094.1.S1_s_at	Cit.11230.1.S1_s_at	Cit.1194.1.S1_s_at
Cit.6159.1.S1_at	Cit.11327.1.S1_s_at	Cit.21547.1.S1_s_at
Cit.6823.1.S1_s_at	Cit.11356.1.S1_s_at	Cit.19398.1.S1_at
Cit.7665.1.S1_s_at	Cit.11408.1.S1_s_at	Cit.21547.1.S1_s_at
Cit.8823.1.S1_s_at	Cit.11489.1.S1_at	Cit.320.1.S1_at
Cit.25471.1.S1_at	Cit.11518.1.S1_at	Cit.12743.1.S1_at
Cit.25471.1.S1_s_at	Cit.11616.1.S1_s_at	Cit.4283.1.S1_at
Cit.29688.1.S1_s_at	Cit.11721.1.S1_s_at	Cit.21547.1.S1_s_at
Cit.5509.1.S1_s_at	Cit.11721.1.S1_s_at	Cit.320.1.S1_at
Cit.7012.1.S1_at	Cit.11721.1.S1_s_at	Cit.4283.1.S1_at
Cit.26530.1.S1_s_at	Cit.11731.1.S1_s_at	Cit.12743.1.S1_at
Cit.7974.1.S1_s_at	Cit.11757.1.S1_at	Cit.6954.1.S1_at
Cit.30703.1.S1_at	Cit.11777.1.S1_s_at	Cit.29348.1.S1_s_at
Cit.32878.1.S1_at	Cit.11870.1.S1_s_at	Cit.6954.1.S1_at
Cit.38351.1.S1_at	Cit.11961.1.S1_at	Cit.17876.1.S1_at
Cit.39054.1.S1_s_at	Cit.12040.1.S1_s_at	Cit.12743.1.S1_at
Cit.35032.1.S1_at	Cit.12210.1.S1_at	Cit.21547.1.S1_s_at
Cit.6247.1.S1_s_at	Cit.12358.1.S1_s_at	Cit.15330.1.S1_at
Cit.6569.1.S1_at	Cit.12451.1.S1_at	Cit.19398.1.S1_at
Cit.3757.1.S1_at	Cit.12452.1.S1_at	Cit.320.1.S1_at
Cit.9002.1.S1_at	Cit.12562.1.S1_s_at	Cit.21700.1.S1_at
Cit.326.1.S1_at	Cit.12598.1.S1_s_at	Cit.23435.1.S1_s_at
Cit.3283.1.S1_s_at	Cit.12726.1.S1_s_at	Cit.21700.1.S1_at
Cit.3368.1.S1_at	Cit.12883.1.S1_s_at	Cit.6954.1.S1_at
Cit.3488.1.S1_s_at	Cit.13050.1.S1_at	Cit.29348.1.S1_s_at
Cit.36431.1.S1_at	Cit.13050.1.S1_at	Cit.6954.1.S1_at
Cit.37315.1.S1_at	Cit.13053.1.S1_at	Cit.4283.1.S1_at
Cit.3737.1.S1_at	Cit.13079.1.S1_s_at	Cit.15574.1.S1_s_at
Cit.3818.1.S1_at	Cit.13098.1.S1_at	Cit.21700.1.S1_at
Cit.39683.1.S1_s_at	Cit.13250.1.S1_at	Cit.6954.1.S1_at
Cit.4216.1.S1_s_at	Cit.13250.1.S1_s_at	Cit.6954.1.S1_at
Cit.5029.1.S1_s_at	Cit.13415.1.S1_at	Cit.29348.1.S1_s_at
Cit.6434.1.S1_at	Cit.13451.1.S1_at	Cit.6581.1.S1_at
Cit.6529.1.S1_at	Cit.13546.1.S1_at	Cit.29348.1.S1_s_at
Cit.6529.1.S1_s_at	Cit.13643.1.S1_at	Cit.15330.1.S1_at
Cit.9594.1.S1_s_at	Cit.13682.1.S1_at	Cit.3086.1.S1_at
Cit.595.1.S1_s_at	Cit.13973.1.S1_at	Cit.4283.1.S1_at
Cit.3904.1.S1_at	Cit.14122.1.S1_at	Cit.320.1.S1_at
Cit.9965.1.S1_s_at	Cit.14256.1.S1_at	Cit.6954.1.S1_at
Cit.6085.1.S1_at	Cit.14354.1.S1_at	Cit.6954.1.S1_at
Cit.6760.1.S1_at	Cit.14362.1.S1_at	Cit.6954.1.S1_at
Cit.8765.1.S1_x_at	Cit.14410.1.S1_at	Cit.29348.1.S1_s_at
Cit.9025.1.S1_x_at	Cit.14442.1.S1_at	Cit.6954.1.S1_at
Cit.9539.1.S1_x_at	Cit.14612.1.S1_s_at	Cit.6954.1.S1_at
Cit.4759.1.S1_s_at	Cit.14715.1.S1_s_at	Cit.6954.1.S1_at
Cit.17876.1.S1_at	Cit.14732.1.S1_at	Cit.6954.1.S1_at
Cit.6581.1.S1_at	Cit.15020.1.S1_at	Cit.320.1.S1_at
Cit.30339.1.S1_at	Cit.15046.1.S1_s_at	Cit.21700.1.S1_at
Cit.38050.1.S1_at	Cit.15115.1.S1_at	Cit.161.1.S1_at
Cit.30673.1.S1_s_at	Cit.15115.1.S1_at	Cit.161.1.S1_x_at
Cit.4694.1.S1_at	Cit.15140.1.S1_at	Cit.6652.1.S1_at
	Cit.15257.1.S1_at	Cit.6954.1.S1_at
	Cit.15289.1.S1_at	Cit.21547.1.S1_s_at
	Cit.15289.1.S1_at	Cit.320.1.S1_at
	Cit.15306.1.S1_at	Cit.320.1.S1_at
	Cit.15432.1.S1_at	Cit.29252.1.S1_s_at
	Cit.15432.1.S1_at	Cit.6954.1.S1_at
	Cit.15680.1.S1_s_at	Cit.320.1.S1_at
	Cit.15886.1.S1_at	Cit.320.1.S1_at
	Cit.15986.1.S1_at	Cit.30339.1.S1_at
	Cit.16033.1.S1_at	Cit.21547.1.S1_s_at
	Cit.16033.1.S1_at	Cit.4283.1.S1_at
	Cit.16093.1.S1_at	Cit.21547.1.S1_s_at
	Cit.16093.1.S1_at	Cit.320.1.S1_at
	Cit.1645.1.S1_s_at	Cit.6954.1.S1_at
	Cit.16514.1.S1_at	Cit.2191.1.S1_at
	Cit.16514.1.S1_at	Cit.6954.1.S1_at
	Cit.16913.1.S1_s_at	Cit.6954.1.S1_at
	Cit.1713.1.S1_s_at	Cit.19398.1.S1_at
	Cit.17264.1.S1_s_at	Cit.29252.1.S1_s_at
	Cit.17265.1.S1_at	Cit.29252.1.S1_s_at
	Cit.17356.1.S1_s_at	Cit.6954.1.S1_at
	Cit.17474.1.S1_at	Cit.6954.1.S1_at
	Cit.1760.1.S1_s_at	Cit.6954.1.S1_at
	Cit.17850.1.S1_s_at	Cit.6954.1.S1_at
	Cit.18076.1.S1_s_at	Cit.320.1.S1_at
	Cit.1814.1.S1_s_at	Cit.6954.1.S1_at
	Cit.18193.1.S1_at	Cit.6652.1.S1_at
	Cit.18227.1.S1_at	Cit.6954.1.S1_at
	Cit.18235.1.S1_at	Cit.19398.1.S1_at
	Cit.18235.1.S1_at	Cit.4283.1.S1_at
	Cit.18425.1.S1_at	Cit.19398.1.S1_at
	Cit.18453.1.S1_at	Cit.19398.1.S1_at
	Cit.19124.1.S1_s_at	Cit.35768.1.S1_s_at
	Cit.19428.1.S1_x_at	Cit.6954.1.S1_at
	Cit.1951.1.S1_x_at	Cit.21547.1.S1_s_at
	Cit.19564.1.S1_at	Cit.6954.1.S1_at
	Cit.197.1.S1_x_at	Cit.373.1.S1_x_at
	Cit.19706.1.S1_at	Cit.21700.1.S1_at
	Cit.19727.1.S1_x_at	Cit.320.1.S1_at
	Cit.20012.1.S1_s_at	Cit.320.1.S1_at
	Cit.2004.1.S1_s_at	Cit.29348.1.S1_s_at
	Cit.2004.1.S1_s_at	Cit.6954.1.S1_at
	Cit.20524.1.S1_at	Cit.6652.1.S1_at
	Cit.20562.1.S1_at	Cit.6954.1.S1_at
	Cit.20676.1.S1_s_at	Cit.6954.1.S1_at
	Cit.20790.1.S1_s_at	Cit.320.1.S1_at
	Cit.20816.1.S1_at	Cit.6954.1.S1_at
	Cit.20831.1.S1_s_at	Cit.21547.1.S1_s_at
	Cit.20831.1.S1_s_at	Cit.320.1.S1_at
	Cit.21024.1.S1_at	Cit.21700.1.S1_at
	Cit.21079.1.S1_s_at	Cit.320.1.S1_at
	Cit.21208.1.S1_at	Cit.6954.1.S1_at
	Cit.21208.1.S1_s_at	Cit.29348.1.S1_s_at
	Cit.21208.1.S1_s_at	Cit.6954.1.S1_at
	Cit.21226.1.S1_s_at	Cit.6954.1.S1_at
	Cit.2130.1.S1_x_at	Cit.29348.1.S1_s_at
	Cit.2131.1.S1_s_at	Cit.29348.1.S1_s_at
	Cit.2131.1.S1_s_at	Cit.6954.1.S1_at
	Cit.21409.1.S1_at	Cit.29348.1.S1_s_at
	Cit.21409.1.S1_at	Cit.6954.1.S1_at
	Cit.21654.1.S1_s_at	Cit.6954.1.S1_at
	Cit.22036.1.S1_at	Cit.29252.1.S1_s_at
	Cit.22048.1.S1_s_at	Cit.6954.1.S1_at
	Cit.22075.1.S1_s_at	Cit.373.1.S1_x_at
	Cit.22214.1.S1_at	Cit.6652.1.S1_at
	Cit.22273.1.S1_at	Cit.6954.1.S1_at
	Cit.22561.1.S1_at	Cit.38050.1.S1_at
	Cit.22763.1.S1_s_at	Cit.3086.1.S1_at
	Cit.23308.1.S1_s_at	Cit.6954.1.S1_at
	Cit.23337.1.S1_s_at	Cit.373.1.S1_x_at
	Cit.23352.1.S1_at	Cit.29348.1.S1_s_at
	Cit.23352.1.S1_at	Cit.6954.1.S1_at
	Cit.23510.1.S1_s_at	Cit.29348.1.S1_s_at
	Cit.23510.1.S1_s_at	Cit.6954.1.S1_at
	Cit.23577.1.S1_s_at	Cit.29348.1.S1_s_at
	Cit.23577.1.S1_s_at	Cit.6954.1.S1_at
	Cit.23670.1.S1_at	Cit.6954.1.S1_at
	Cit.23790.1.S1_s_at	Cit.4283.1.S1_at
	Cit.23814.1.S1_s_at	Cit.29348.1.S1_s_at
	Cit.23814.1.S1_s_at	Cit.373.1.S1_x_at
	Cit.23815.1.S1_s_at	Cit.6954.1.S1_at
	Cit.24062.1.S1_s_at	Cit.320.1.S1_at
	Cit.24381.1.S1_s_at	Cit.6954.1.S1_at
	Cit.24771.1.S1_s_at	Cit.29348.1.S1_s_at
	Cit.24771.1.S1_s_at	Cit.6954.1.S1_at
	Cit.24936.1.S1_x_at	Cit.6954.1.S1_at
	Cit.25101.1.S1_at	Cit.6954.1.S1_at
	Cit.25285.1.S1_at	Cit.6954.1.S1_at
	Cit.25508.1.S1_s_at	Cit.6954.1.S1_at
	Cit.25614.1.S1_s_at	Cit.30673.1.S1_s_at
	Cit.2602.1.S1_at	Cit.6954.1.S1_at
	Cit.2639.1.S1_s_at	Cit.6954.1.S1_at
	Cit.26679.1.S1_s_at	Cit.6954.1.S1_at
	Cit.26686.1.S1_at	Cit.6954.1.S1_at
	Cit.2681.1.S1_s_at	Cit.6954.1.S1_at
	Cit.28009.1.S1_at	Cit.29348.1.S1_s_at
	Cit.28009.1.S1_at	Cit.6954.1.S1_at
	Cit.2827.1.S1_at	Cit.6954.1.S1_at
	Cit.28270.1.S1_at	Cit.320.1.S1_at
	Cit.28315.1.S1_s_at	Cit.6954.1.S1_at
	Cit.28332.1.S1_at	Cit.6954.1.S1_at
	Cit.2890.1.S1_s_at	Cit.6954.1.S1_at
	Cit.28981.1.S1_at	Cit.30673.1.S1_s_at
	Cit.2927.1.S1_s_at	Cit.320.1.S1_at
	Cit.2928.1.S1_s_at	Cit.320.1.S1_at
	Cit.2933.1.S1_s_at	Cit.6954.1.S1_at
	Cit.2934.1.S1_x_at	Cit.6954.1.S1_at
	Cit.29468.1.S1_s_at	Cit.6954.1.S1_at
	Cit.29481.1.S1_s_at	Cit.4694.1.S1_at
	Cit.2959.1.S1_at	Cit.6954.1.S1_at
	Cit.29677.1.S1_s_at	Cit.6954.1.S1_at
	Cit.29758.1.S1_s_at	Cit.6954.1.S1_at
	Cit.29906.1.S1_at	Cit.6954.1.S1_at
	Cit.29935.1.S1_s_at	Cit.6954.1.S1_at
	Cit.2994.1.S1_s_at	Cit.6954.1.S1_at
	Cit.30343.1.S1_at	Cit.4283.1.S1_at
	Cit.30646.1.S1_s_at	Cit.5692.1.S1_at
	Cit.30797.1.S1_at	Cit.6954.1.S1_at
	Cit.30797.1.S1_x_at	Cit.6954.1.S1_at
	Cit.3080.1.S1_s_at	Cit.320.1.S1_at
	Cit.31273.1.S1_at	Cit.6652.1.S1_at
	Cit.31279.1.S1_at	Cit.6954.1.S1_at
	Cit.31314.1.S1_at	Cit.6954.1.S1_at
	Cit.31482.1.S1_at	Cit.6954.1.S1_at
	Cit.31542.1.S1_at	Cit.5692.1.S1_at
	Cit.3184.1.S1_s_at	Cit.6954.1.S1_at
	Cit.3218.1.S1_at	Cit.6954.1.S1_at
	Cit.33239.1.S1_at	Cit.6954.1.S1_at
	Cit.3387.1.S1_s_at	Cit.6954.1.S1_at
	Cit.3460.1.S1_s_at	Cit.6581.1.S1_at
	Cit.35050.1.S1_s_at	Cit.4283.1.S1_at
	Cit.35116.1.S1_s_at	Cit.6954.1.S1_at
	Cit.35568.1.S1_s_at	Cit.4283.1.S1_at
	Cit.35863.1.S1_at	Cit.4759.1.S1_s_at
	Cit.35863.1.S1_at	Cit.6954.1.S1_at
	Cit.3587.1.S1_s_at	Cit.6954.1.S1_at
	Cit.37110.1.S1_s_at	Cit.6954.1.S1_at
	Cit.38122.1.S1_at	Cit.6954.1.S1_at
	Cit.38764.1.S1_at	Cit.6954.1.S1_at
	Cit.4135.1.S1_s_at	Cit.6954.1.S1_at
	Cit.4148.1.S1_at	Cit.6954.1.S1_at
	Cit.4256.1.S1_at	Cit.6954.1.S1_at
	Cit.4275.1.S1_at	Cit.6954.1.S1_at
	Cit.4275.1.S1_s_at	Cit.6954.1.S1_at
	Cit.4439.1.S1_s_at	Cit.6954.1.S1_at
	Cit.4553.1.S1_s_at	Cit.6954.1.S1_at
	Cit.4759.1.S1_at	Cit.4759.1.S1_s_at
	Cit.4829.1.S1_s_at	Cit.6954.1.S1_at
	Cit.5103.1.S1_at	Cit.6954.1.S1_at
	Cit.5276.1.S1_at	Cit.6652.1.S1_at
	Cit.5641.1.S1_at	Cit.6954.1.S1_at
	Cit.5806.1.S1_s_at	Cit.6954.1.S1_at
	Cit.6548.1.S1_at	Cit.6954.1.S1_at
	Cit.6888.1.S1_at	Cit.6954.1.S1_at
	Cit.6942.1.S1_at	Cit.6954.1.S1_at
