# Supplementary material for: Transcriptome comparison and gene coexpression network analysis provide a systems view of citrus response to ‘Candidatus Liberibacter asiaticus’ infection
Source: BMC Genomics. 2013 Jan 16;14:27. doi: 10.1186/1471-2164-14-27 (PMC3577516; doi:10.1186/1471-2164-14-27)
Supplement: Additional file 10 — A list of nodes and edges in the early-stage HLB response subnetwork. [file 1471-2164-14-27-S10.xls]

## Sheet: Early subnetwork
	Table. A list of nodes and edges in the HLB early response subnetwork
Seed nodes	Nodes in the subnetwork	Edges in the subnetwork			Nodes in different GO terms of biological processes
		Gene A	Gene B		Carbohydrate metabolic process	Nitrogen and amino acid metabolic processes	Transport	Defense response	Signaling	Hormone response
Cit.10032.1.S1_x_at	Cit.10032.1.S1_s_at	Cit.10032.1.S1_s_at	Cit.10032.1.S1_x_at		Cit.11405.1.S1_s_at	Cit.13245.1.S1_at	Cit.10084.1.S1_s_at	Cit.10594.1.S1_at	Cit.10084.1.S1_s_at	Cit.10032.1.S1_s_at
Cit.12214.1.S1_s_at	Cit.10032.1.S1_x_at	Cit.10032.1.S1_s_at	Cit.33707.1.S1_at		Cit.13267.1.S1_at	Cit.1639.1.S1_s_at	Cit.11335.1.S1_at	Cit.10816.1.S1_at	Cit.11064.1.S1_at	Cit.10032.1.S1_x_at
Cit.13437.1.S1_s_at	Cit.10594.1.S1_at	Cit.10032.1.S1_x_at	Cit.12214.1.S1_s_at		Cit.13437.1.S1_s_at	Cit.2051.1.S1_s_at	Cit.11459.1.S1_s_at	Cit.12159.1.S1_at	Cit.11204.1.S1_s_at	Cit.10697.1.S1_s_at
Cit.17561.1.S1_s_at	Cit.10697.1.S1_s_at	Cit.10032.1.S1_x_at	Cit.13437.1.S1_s_at		Cit.13733.1.S1_at	Cit.2579.1.S1_s_at	Cit.11460.1.S1_at	Cit.12888.1.S1_s_at	Cit.12977.1.S1_at	Cit.11064.1.S1_at
Cit.19313.1.S1_at	Cit.10894.1.S1_s_at	Cit.10032.1.S1_x_at	Cit.17398.1.S1_at		Cit.14331.1.S1_at	Cit.2639.1.S1_s_at	Cit.11870.1.S1_s_at	Cit.14271.1.S1_at	Cit.13245.1.S1_at	Cit.11204.1.S1_s_at
Cit.19674.1.S1_s_at	Cit.11095.1.S1_at	Cit.10032.1.S1_x_at	Cit.17561.1.S1_s_at		Cit.14331.1.S1_s_at	Cit.2846.1.S1_at	Cit.11970.1.S1_at	Cit.14683.1.S1_s_at	Cit.13956.1.S1_at	Cit.12382.1.S1_s_at
Cit.25840.1.S1_s_at	Cit.11459.1.S1_s_at	Cit.10032.1.S1_x_at	Cit.19674.1.S1_s_at		Cit.14715.1.S1_s_at	Cit.5103.1.S1_at	Cit.12113.1.S1_s_at	Cit.16727.1.S1_at	Cit.14683.1.S1_s_at	Cit.13956.1.S1_at
Cit.29171.1.S1_at	Cit.11460.1.S1_at	Cit.10032.1.S1_x_at	Cit.37567.1.S1_at		Cit.14989.1.S1_at	Cit.5806.1.S1_s_at	Cit.12427.1.S1_at	Cit.17074.1.S1_s_at	Cit.15228.1.S1_at	Cit.15228.1.S1_at
Cit.30071.1.S1_at	Cit.12172.1.S1_at	Cit.10032.1.S1_x_at	Cit.9504.1.S1_s_at		Cit.17155.1.S1_at	Cit.6548.1.S1_at	Cit.12568.1.S1_at	Cit.18086.1.S1_at	Cit.16154.1.S1_at	Cit.17418.1.S1_s_at
Cit.33707.1.S1_at	Cit.12214.1.S1_s_at	Cit.10594.1.S1_at	Cit.10774.1.S1_s_at		Cit.17155.1.S1_s_at	Cit.92.1.S1_s_at	Cit.12789.1.S1_s_at	Cit.18086.1.S1_s_at	Cit.18086.1.S1_at	Cit.18086.1.S1_at
Cit.3534.1.S1_s_at	Cit.12427.1.S1_at	Cit.10594.1.S1_at	Cit.11419.1.S1_at		Cit.20562.1.S1_at	Cit.9468.1.S1_s_at	Cit.12937.1.S1_at	Cit.21654.1.S1_s_at	Cit.18086.1.S1_s_at	Cit.18086.1.S1_s_at
Cit.5367.1.S1_at	Cit.12551.1.S1_at	Cit.10594.1.S1_at	Cit.11870.1.S1_s_at		Cit.20816.1.S1_at	Cit.13128.1.S1_s_at	Cit.13862.1.S1_at	Cit.2240.1.S1_s_at	Cit.19680.1.S1_s_at	Cit.19520.1.S1_s_at
Cit.7635.1.S1_at	Cit.13437.1.S1_s_at	Cit.10594.1.S1_at	Cit.12159.1.S1_at		Cit.21087.1.S1_s_at	Cit.14122.1.S1_at	Cit.13894.1.S1_at	Cit.23330.1.S1_s_at	Cit.23352.1.S1_at	Cit.19751.1.S1_s_at
Cit.10032.1.S1_s_at	Cit.13968.1.S1_at	Cit.10594.1.S1_at	Cit.12883.1.S1_s_at		Cit.21559.1.S1_s_at	Cit.19520.1.S1_s_at	Cit.14015.1.S1_at	Cit.23352.1.S1_at	Cit.23820.1.S1_s_at	Cit.21787.1.S1_at
Cit.10244.1.S1_s_at	Cit.14331.1.S1_at	Cit.10594.1.S1_at	Cit.13050.1.S1_at		Cit.23330.1.S1_s_at	Cit.26340.1.S1_at	Cit.16318.1.S1_at	Cit.28117.1.S1_s_at	Cit.23824.1.S1_at	Cit.25840.1.S1_s_at
Cit.11459.1.S1_s_at	Cit.14406.1.S1_at	Cit.10594.1.S1_at	Cit.13250.1.S1_at		Cit.23967.1.S1_s_at	Cit.28162.1.S1_at	Cit.16402.1.S1_at	Cit.29252.1.S1_s_at	Cit.25467.1.S1_s_at	Cit.29568.1.S1_s_at
Cit.11460.1.S1_at	Cit.15258.1.S1_at	Cit.10594.1.S1_at	Cit.13815.1.S1_at		Cit.2511.1.S1_at	Cit.2890.1.S1_s_at	Cit.16671.1.S1_at	Cit.30756.1.S1_at	Cit.2579.1.S1_s_at	Cit.29609.1.S1_s_at
Cit.12172.1.S1_at	Cit.15432.1.S1_at	Cit.10594.1.S1_at	Cit.14354.1.S1_at		Cit.2512.1.S1_s_at	Cit.30941.1.S1_at	Cit.16873.1.S1_s_at	Cit.30930.1.S1_s_at	Cit.29252.1.S1_s_at	Cit.3449.1.S1_s_at
Cit.14406.1.S1_at	Cit.15606.1.S1_at	Cit.10594.1.S1_at	Cit.14442.1.S1_at		Cit.2945.1.S1_s_at	Cit.8718.1.S1_s_at	Cit.17074.1.S1_s_at	Cit.30931.1.S1_at	Cit.29388.1.S1_s_at	Cit.3450.1.S1_at
Cit.15355.1.S1_at	Cit.15630.1.S1_at	Cit.10594.1.S1_at	Cit.14612.1.S1_s_at		Cit.29571.1.S1_at	Cit.8930.1.S1_s_at	Cit.17418.1.S1_s_at	Cit.35863.1.S1_at	Cit.29568.1.S1_s_at	Cit.4553.1.S1_s_at
Cit.15630.1.S1_at	Cit.16636.1.S1_at	Cit.10594.1.S1_at	Cit.14715.1.S1_s_at		Cit.31285.1.S1_at	Cit.8931.1.S1_at	Cit.17561.1.S1_s_at	Cit.4135.1.S1_at	Cit.33111.1.S1_at	Cit.8566.1.S1_s_at
Cit.17155.1.S1_at	Cit.17074.1.S1_s_at	Cit.10594.1.S1_at	Cit.14768.1.S1_at		Cit.31337.1.S1_at	Cit.9539.1.S1_at	Cit.17596.1.S1_x_at	Cit.4135.1.S1_s_at	Cit.3449.1.S1_s_at	Cit.9300.1.S1_s_at
Cit.17155.1.S1_s_at	Cit.17155.1.S1_at	Cit.10594.1.S1_at	Cit.15257.1.S1_at		Cit.33112.1.S1_s_at	Cit.9942.1.S1_x_at	Cit.18023.1.S1_at	Cit.4135.1.S1_x_at	Cit.3450.1.S1_at	Cit.12789.1.S1_s_at
Cit.17398.1.S1_at	Cit.17155.1.S1_s_at	Cit.10594.1.S1_at	Cit.15694.1.S1_at		Cit.36677.1.S1_at		Cit.19520.1.S1_s_at	Cit.4723.1.S1_at	Cit.5440.1.S1_s_at	Cit.23308.1.S1_s_at
Cit.17418.1.S1_s_at	Cit.17322.1.S1_s_at	Cit.10594.1.S1_at	Cit.1597.1.S1_at		Cit.39675.1.S1_at		Cit.19751.1.S1_s_at	Cit.6575.1.S1_at
Cit.19751.1.S1_s_at	Cit.17398.1.S1_at	Cit.10594.1.S1_at	Cit.1645.1.S1_s_at		Cit.5926.1.S1_s_at		Cit.2058.1.S1_s_at	Cit.7702.1.S1_at
Cit.22602.1.S1_at	Cit.17418.1.S1_s_at	Cit.10594.1.S1_at	Cit.16913.1.S1_s_at		Cit.8524.1.S1_s_at		Cit.21409.1.S1_at	Cit.9942.1.S1_x_at
Cit.23598.1.S1_s_at	Cit.17561.1.S1_s_at	Cit.10594.1.S1_at	Cit.17356.1.S1_s_at		Cit.9504.1.S1_s_at		Cit.22048.1.S1_s_at
Cit.25075.1.S1_s_at	Cit.18023.1.S1_at	Cit.10594.1.S1_at	Cit.18227.1.S1_at		Cit.9703.1.S1_at		Cit.2240.1.S1_s_at
Cit.31379.1.S1_at	Cit.18086.1.S1_s_at	Cit.10594.1.S1_at	Cit.19564.1.S1_at				Cit.22602.1.S1_at
Cit.3171.1.S1_x_at	Cit.18719.1.S1_at	Cit.10594.1.S1_at	Cit.19680.1.S1_s_at				Cit.22732.1.S1_s_at
Cit.33074.1.S1_at	Cit.19393.1.S1_at	Cit.10594.1.S1_at	Cit.2004.1.S1_s_at				Cit.23171.1.S1_x_at
Cit.36935.1.S1_s_at	Cit.19674.1.S1_s_at	Cit.10594.1.S1_at	Cit.20562.1.S1_at				Cit.23308.1.S1_s_at
Cit.8194.1.S1_x_at	Cit.19751.1.S1_s_at	Cit.10594.1.S1_at	Cit.20816.1.S1_at				Cit.23498.1.S1_s_at
Cit.9504.1.S1_s_at	Cit.21556.1.S1_x_at	Cit.10594.1.S1_at	Cit.21226.1.S1_s_at				Cit.23915.1.S1_at
Cit.9620.1.S1_s_at	Cit.21582.1.S1_s_at	Cit.10594.1.S1_at	Cit.21409.1.S1_at				Cit.24213.1.S1_at
Cit.9625.1.S1_s_at	Cit.22602.1.S1_at	Cit.10594.1.S1_at	Cit.21654.1.S1_s_at				Cit.24213.1.S1_s_at
Cit.11095.1.S1_at	Cit.23843.1.S1_at	Cit.10594.1.S1_at	Cit.22048.1.S1_s_at				Cit.24299.1.S1_at
Cit.11890.1.S1_s_at	Cit.25075.1.S1_s_at	Cit.10594.1.S1_at	Cit.2268.1.S1_at				Cit.25075.1.S1_s_at
Cit.12141.1.S1_s_at	Cit.25630.1.S1_at	Cit.10594.1.S1_at	Cit.23308.1.S1_s_at				Cit.25840.1.S1_s_at
Cit.12427.1.S1_at	Cit.25840.1.S1_s_at	Cit.10594.1.S1_at	Cit.23352.1.S1_at				Cit.26534.1.S1_s_at
Cit.1270.1.S1_s_at	Cit.2690.1.S1_s_at	Cit.10594.1.S1_at	Cit.23510.1.S1_s_at				Cit.28009.1.S1_at
Cit.14453.1.S1_at	Cit.28117.1.S1_s_at	Cit.10594.1.S1_at	Cit.23670.1.S1_at				Cit.28009.1.S1_s_at
Cit.15606.1.S1_at	Cit.2925.1.S1_x_at	Cit.10594.1.S1_at	Cit.24771.1.S1_s_at				Cit.28147.1.S1_at
Cit.16636.1.S1_at	Cit.29252.1.S1_s_at	Cit.10594.1.S1_at	Cit.25101.1.S1_at				Cit.2927.1.S1_s_at
Cit.17023.1.S1_s_at	Cit.29568.1.S1_s_at	Cit.10594.1.S1_at	Cit.25285.1.S1_at				Cit.2928.1.S1_s_at
Cit.17886.1.S1_s_at	Cit.30019.1.S1_at	Cit.10594.1.S1_at	Cit.25508.1.S1_s_at				Cit.29388.1.S1_s_at
Cit.18086.1.S1_s_at	Cit.30071.1.S1_at	Cit.10594.1.S1_at	Cit.2639.1.S1_s_at				Cit.29886.1.S1_at
Cit.19313.1.S1_s_at	Cit.30756.1.S1_at	Cit.10594.1.S1_at	Cit.26510.1.S1_at				Cit.30701.1.S1_s_at
Cit.19718.1.S1_s_at	Cit.30930.1.S1_s_at	Cit.10594.1.S1_at	Cit.26686.1.S1_at				Cit.30851.1.S1_at
Cit.21556.1.S1_x_at	Cit.3171.1.S1_x_at	Cit.10594.1.S1_at	Cit.2818.1.S1_at				Cit.3171.1.S1_at
Cit.23268.1.S1_s_at	Cit.3449.1.S1_s_at	Cit.10594.1.S1_at	Cit.2827.1.S1_at				Cit.3171.1.S1_x_at
Cit.23843.1.S1_at	Cit.36677.1.S1_at	Cit.10594.1.S1_at	Cit.28315.1.S1_s_at				Cit.33122.1.S1_s_at
Cit.24213.1.S1_s_at	Cit.38145.1.S1_at	Cit.10594.1.S1_at	Cit.2890.1.S1_s_at				Cit.38351.1.S1_at
Cit.2630.1.S1_a_at	Cit.5624.1.S1_at	Cit.10594.1.S1_at	Cit.2933.1.S1_s_at				Cit.3904.1.S1_at
Cit.28117.1.S1_s_at	Cit.5806.1.S1_s_at	Cit.10594.1.S1_at	Cit.29677.1.S1_s_at				Cit.5819.1.S1_at
Cit.2925.1.S1_x_at	Cit.6837.1.S1_at	Cit.10594.1.S1_at	Cit.29935.1.S1_s_at				Cit.6022.1.S1_at
Cit.39836.1.S1_at	Cit.9620.1.S1_s_at	Cit.10594.1.S1_at	Cit.29998.1.S1_at				Cit.6076.1.S1_s_at
Cit.40325.1.S1_s_at	Cit.10084.1.S1_s_at	Cit.10594.1.S1_at	Cit.30797.1.S1_at				Cit.6535.1.S1_at
Cit.4441.1.S1_s_at	Cit.10127.1.S1_s_at	Cit.10594.1.S1_at	Cit.30797.1.S1_x_at				Cit.6837.1.S1_at
Cit.6837.1.S1_at	Cit.10182.1.S1_s_at	Cit.10594.1.S1_at	Cit.31279.1.S1_at				Cit.6860.1.S1_at
Cit.8198.1.S1_x_at	Cit.10183.1.S1_at	Cit.10594.1.S1_at	Cit.31314.1.S1_at				Cit.7299.1.S1_s_at
Cit.8718.1.S1_s_at	Cit.10231.1.S1_at	Cit.10594.1.S1_at	Cit.31554.1.S1_at				Cit.7952.1.S1_at
Cit.9325.1.S1_at	Cit.10234.1.S1_s_at	Cit.10594.1.S1_at	Cit.3218.1.S1_at				Cit.8446.1.S1_s_at
Cit.10033.1.S1_x_at	Cit.10457.1.S1_at	Cit.10594.1.S1_at	Cit.3387.1.S1_s_at				Cit.9300.1.S1_s_at
Cit.10219.1.S1_at	Cit.10457.1.S1_s_at	Cit.10594.1.S1_at	Cit.35863.1.S1_at				Cit.9620.1.S1_s_at
Cit.10594.1.S1_at	Cit.10476.1.S1_s_at	Cit.10594.1.S1_at	Cit.38122.1.S1_at				Cit.9625.1.S1_s_at
Cit.10672.1.S1_s_at	Cit.10482.1.S1_s_at	Cit.10594.1.S1_at	Cit.4135.1.S1_s_at
Cit.10673.1.S1_at	Cit.10687.1.S1_s_at	Cit.10594.1.S1_at	Cit.4148.1.S1_at
Cit.12361.1.S1_s_at	Cit.107.1.S1_x_at	Cit.10594.1.S1_at	Cit.4553.1.S1_s_at
Cit.13463.1.S1_at	Cit.10774.1.S1_s_at	Cit.10594.1.S1_at	Cit.5103.1.S1_at
Cit.13750.1.S1_x_at	Cit.10786.1.S1_s_at	Cit.10594.1.S1_at	Cit.5641.1.S1_at
Cit.14222.1.S1_at	Cit.10816.1.S1_at	Cit.10594.1.S1_at	Cit.5806.1.S1_s_at
Cit.14331.1.S1_at	Cit.10890.1.S1_s_at	Cit.10594.1.S1_at	Cit.6152.1.S1_at
Cit.14331.1.S1_s_at	Cit.10917.1.S1_at	Cit.10594.1.S1_at	Cit.6548.1.S1_at
Cit.14332.1.S1_at	Cit.11064.1.S1_at	Cit.10594.1.S1_at	Cit.6575.1.S1_at
Cit.15432.1.S1_at	Cit.11096.1.S1_s_at	Cit.10594.1.S1_at	Cit.6942.1.S1_at
Cit.19393.1.S1_at	Cit.11204.1.S1_s_at	Cit.10594.1.S1_at	Cit.6954.1.S1_at
Cit.19393.1.S1_s_at	Cit.11335.1.S1_at	Cit.10594.1.S1_at	Cit.8769.1.S1_x_at
Cit.21582.1.S1_s_at	Cit.11340.1.S1_s_at	Cit.10594.1.S1_at	Cit.9539.1.S1_at
Cit.22360.1.S1_at	Cit.11405.1.S1_s_at	Cit.10697.1.S1_s_at	Cit.12272.1.S1_s_at
Cit.23622.1.S1_s_at	Cit.11419.1.S1_at	Cit.10697.1.S1_s_at	Cit.16033.1.S1_at
Cit.25630.1.S1_at	Cit.1143.1.S1_s_at	Cit.10697.1.S1_s_at	Cit.16093.1.S1_at
Cit.2630.1.S1_at	Cit.1144.1.S1_s_at	Cit.10697.1.S1_s_at	Cit.22609.1.S1_s_at
Cit.30019.1.S1_at	Cit.1145.1.S1_s_at	Cit.10697.1.S1_s_at	Cit.28359.1.S1_at
Cit.465.1.S1_s_at	Cit.11496.1.S1_s_at	Cit.10697.1.S1_s_at	Cit.3488.1.S1_s_at
Cit.5624.1.S1_at	Cit.11674.1.S1_s_at	Cit.10894.1.S1_s_at	Cit.12332.1.S1_s_at
Cit.5806.1.S1_s_at	Cit.11870.1.S1_s_at	Cit.10894.1.S1_s_at	Cit.12382.1.S1_s_at
Cit.6076.1.S1_s_at	Cit.11930.1.S1_s_at	Cit.11095.1.S1_at	Cit.11096.1.S1_s_at
Cit.6280.1.S1_at	Cit.11933.1.S1_s_at	Cit.11095.1.S1_at	Cit.11335.1.S1_at
Cit.7906.1.S1_at	Cit.11970.1.S1_at	Cit.11095.1.S1_at	Cit.11405.1.S1_s_at
Cit.8725.1.S1_at	Cit.12113.1.S1_s_at	Cit.11095.1.S1_at	Cit.12789.1.S1_s_at
Cit.9300.1.S1_s_at	Cit.12214.1.S1_at	Cit.11095.1.S1_at	Cit.13437.1.S1_s_at
Cit.9301.1.S1_s_at	Cit.12361.1.S1_at	Cit.11095.1.S1_at	Cit.14015.1.S1_at
Cit.10669.1.S1_s_at	Cit.12516.1.S1_x_at	Cit.11095.1.S1_at	Cit.14406.1.S1_at
Cit.10997.1.S1_at	Cit.12568.1.S1_at	Cit.11095.1.S1_at	Cit.15748.1.S1_at
Cit.11648.1.S1_s_at	Cit.12610.1.S1_s_at	Cit.11095.1.S1_at	Cit.17561.1.S1_s_at
Cit.11649.1.S1_at	Cit.12616.1.S1_s_at	Cit.11095.1.S1_at	Cit.30019.1.S1_at
Cit.13467.1.S1_s_at	Cit.12698.1.S1_at	Cit.11095.1.S1_at	Cit.33707.1.S1_at
Cit.15386.1.S1_at	Cit.12768.1.S1_at	Cit.11095.1.S1_at	Cit.9504.1.S1_s_at
Cit.15420.1.S1_s_at	Cit.12789.1.S1_s_at	Cit.11459.1.S1_s_at	Cit.11460.1.S1_at
Cit.16085.1.S1_at	Cit.12882.1.S1_at	Cit.11459.1.S1_s_at	Cit.11930.1.S1_s_at
Cit.17074.1.S1_s_at	Cit.12883.1.S1_s_at	Cit.11459.1.S1_s_at	Cit.12888.1.S1_s_at
Cit.17307.1.S1_at	Cit.12899.1.S1_s_at	Cit.11459.1.S1_s_at	Cit.13128.1.S1_s_at
Cit.17456.1.S1_at	Cit.12937.1.S1_at	Cit.11459.1.S1_s_at	Cit.1531.1.S1_s_at
Cit.18211.1.S1_at	Cit.12977.1.S1_at	Cit.11459.1.S1_s_at	Cit.16522.1.S1_at
Cit.18299.1.S1_at	Cit.13050.1.S1_at	Cit.11459.1.S1_s_at	Cit.16636.1.S1_at
Cit.19070.1.S1_at	Cit.13050.1.S1_s_at	Cit.11459.1.S1_s_at	Cit.17133.1.S1_s_at
Cit.21616.1.S1_at	Cit.13245.1.S1_at	Cit.11459.1.S1_s_at	Cit.1790.1.S1_s_at
Cit.22644.1.S1_at	Cit.13252.1.S1_at	Cit.11459.1.S1_s_at	Cit.21787.1.S1_at
Cit.25358.1.S1_at	Cit.13267.1.S1_at	Cit.11459.1.S1_s_at	Cit.2511.1.S1_at
Cit.25531.1.S1_at	Cit.13311.1.S1_at	Cit.11459.1.S1_s_at	Cit.2512.1.S1_s_at
Cit.2690.1.S1_at	Cit.13410.1.S1_s_at	Cit.11459.1.S1_s_at	Cit.28147.1.S1_at
Cit.2690.1.S1_s_at	Cit.13542.1.S1_at	Cit.11459.1.S1_s_at	Cit.29424.1.S1_at
Cit.2691.1.S1_at	Cit.13733.1.S1_at	Cit.11459.1.S1_s_at	Cit.31133.1.S1_at
Cit.29252.1.S1_s_at	Cit.13750.1.S1_at	Cit.11459.1.S1_s_at	Cit.4958.1.S1_at
Cit.29568.1.S1_s_at	Cit.13858.1.S1_s_at	Cit.11459.1.S1_s_at	Cit.5884.1.S1_at
Cit.30225.1.S1_at	Cit.13862.1.S1_at	Cit.11459.1.S1_s_at	Cit.6535.1.S1_at
Cit.30299.1.S1_at	Cit.13894.1.S1_at	Cit.11459.1.S1_s_at	Cit.7138.1.S1_at
Cit.31022.1.S1_at	Cit.13945.1.S1_at	Cit.11459.1.S1_s_at	Cit.7952.1.S1_at
Cit.31144.1.S1_at	Cit.13956.1.S1_at	Cit.11459.1.S1_s_at	Cit.8446.1.S1_s_at
Cit.31341.1.S1_at	Cit.14122.1.S1_at	Cit.11459.1.S1_s_at	Cit.9325.1.S1_s_at
Cit.34286.1.S1_at	Cit.14266.1.S1_at	Cit.11459.1.S1_s_at	Cit.9424.1.S1_s_at
Cit.35442.1.S1_x_at	Cit.14271.1.S1_at	Cit.11459.1.S1_s_at	Cit.9684.1.S1_s_at
Cit.37918.1.S1_at	Cit.14287.1.S1_at	Cit.11460.1.S1_at	Cit.11930.1.S1_s_at
Cit.38329.1.S1_at	Cit.14359.1.S1_at	Cit.11460.1.S1_at	Cit.12888.1.S1_s_at
Cit.4392.1.S1_s_at	Cit.14361.1.S1_s_at	Cit.11460.1.S1_at	Cit.14615.1.S1_at
Cit.4425.1.S1_at	Cit.14362.1.S1_at	Cit.11460.1.S1_at	Cit.1531.1.S1_s_at
Cit.4752.1.S1_s_at	Cit.14442.1.S1_at	Cit.11460.1.S1_at	Cit.16522.1.S1_at
Cit.7266.1.S1_at	Cit.14534.1.S1_at	Cit.11460.1.S1_at	Cit.17133.1.S1_s_at
Cit.9944.1.S1_at	Cit.14570.1.S1_s_at	Cit.11460.1.S1_at	Cit.17265.1.S1_at
Cit.12388.1.S1_at	Cit.14583.1.S1_s_at	Cit.11460.1.S1_at	Cit.1790.1.S1_s_at
Cit.13969.1.S1_s_at	Cit.14615.1.S1_at	Cit.11460.1.S1_at	Cit.30647.1.S1_s_at
Cit.15958.1.S1_at	Cit.14683.1.S1_s_at	Cit.11460.1.S1_at	Cit.33248.1.S1_at
Cit.16156.1.S1_at	Cit.14715.1.S1_s_at	Cit.11460.1.S1_at	Cit.39003.1.S1_s_at
Cit.16537.1.S1_at	Cit.14764.1.S1_at	Cit.11460.1.S1_at	Cit.6535.1.S1_at
Cit.17187.1.S1_at	Cit.14865.1.S1_at	Cit.11460.1.S1_at	Cit.7138.1.S1_at
Cit.17310.1.S1_s_at	Cit.14954.1.S1_at	Cit.11460.1.S1_at	Cit.7952.1.S1_at
Cit.17450.1.S1_s_at	Cit.15053.1.S1_at	Cit.11460.1.S1_at	Cit.9424.1.S1_s_at
Cit.18156.1.S1_at	Cit.15228.1.S1_at	Cit.11460.1.S1_at	Cit.9684.1.S1_s_at
Cit.18603.1.S1_at	Cit.15257.1.S1_at	Cit.12172.1.S1_at	Cit.12616.1.S1_s_at
Cit.18603.1.S1_s_at	Cit.15288.1.S1_at	Cit.12172.1.S1_at	Cit.13267.1.S1_at
Cit.1968.1.S1_s_at	Cit.1531.1.S1_s_at	Cit.12172.1.S1_at	Cit.14764.1.S1_at
Cit.23171.1.S1_x_at	Cit.15402.1.S1_at	Cit.12172.1.S1_at	Cit.14989.1.S1_at
Cit.24979.1.S1_at	Cit.15748.1.S1_at	Cit.12172.1.S1_at	Cit.15540.1.S1_at
Cit.29504.1.S1_s_at	Cit.15896.1.S1_at	Cit.12172.1.S1_at	Cit.16522.1.S1_at
Cit.29533.1.S1_s_at	Cit.16154.1.S1_at	Cit.12172.1.S1_at	Cit.19674.1.S1_s_at
Cit.31964.1.S1_at	Cit.16303.1.S1_at	Cit.12172.1.S1_at	Cit.2040.1.S1_at
Cit.33263.1.S1_at	Cit.1639.1.S1_s_at	Cit.12172.1.S1_at	Cit.2130.1.S1_x_at
Cit.33335.1.S1_s_at	Cit.16402.1.S1_at	Cit.12172.1.S1_at	Cit.23915.1.S1_at
Cit.34429.1.S1_s_at	Cit.16441.1.S1_at	Cit.12172.1.S1_at	Cit.24299.1.S1_at
Cit.3449.1.S1_at	Cit.16671.1.S1_at	Cit.12172.1.S1_at	Cit.24893.1.S1_s_at
Cit.3449.1.S1_s_at	Cit.16727.1.S1_at	Cit.12172.1.S1_at	Cit.25075.1.S1_s_at
Cit.3450.1.S1_at	Cit.16735.1.S1_at	Cit.12172.1.S1_at	Cit.2512.1.S1_s_at
Cit.35345.1.S1_s_at	Cit.17071.1.S1_s_at	Cit.12172.1.S1_at	Cit.26646.1.S1_s_at
Cit.4259.1.S1_at	Cit.17260.1.S1_at	Cit.12172.1.S1_at	Cit.28147.1.S1_at
Cit.4690.1.S1_at	Cit.17264.1.S1_s_at	Cit.12172.1.S1_at	Cit.3171.1.S1_at
Cit.9944.1.S1_x_at	Cit.17265.1.S1_at	Cit.12172.1.S1_at	Cit.3171.1.S1_x_at
Cit.18719.1.S1_at	Cit.17322.1.S1_at	Cit.12172.1.S1_at	Cit.33112.1.S1_s_at
Cit.18669.1.S1_at	Cit.17596.1.S1_s_at	Cit.12172.1.S1_at	Cit.3911.1.S1_s_at
Cit.30851.1.S1_at	Cit.17596.1.S1_x_at	Cit.12172.1.S1_at	Cit.4593.1.S1_s_at
Cit.36677.1.S1_at	Cit.1790.1.S1_s_at	Cit.12172.1.S1_at	Cit.4998.1.S1_at
Cit.1406.1.S1_s_at	Cit.18026.1.S1_s_at	Cit.12172.1.S1_at	Cit.6837.1.S1_at
Cit.18001.1.S1_at	Cit.18069.1.S1_at	Cit.12172.1.S1_at	Cit.7138.1.S1_at
Cit.18023.1.S1_at	Cit.18086.1.S1_at	Cit.12172.1.S1_at	Cit.8206.1.S1_s_at
Cit.20194.1.S1_at	Cit.1917.1.S1_s_at	Cit.12172.1.S1_at	Cit.8959.1.S1_at
Cit.22626.1.S1_s_at	Cit.1937.1.S1_s_at	Cit.12172.1.S1_at	Cit.9074.1.S1_s_at
Cit.4972.1.S1_s_at	Cit.194.1.S1_s_at	Cit.12214.1.S1_s_at	Cit.15606.1.S1_at
Cit.8727.1.S1_s_at	Cit.21087.1.S1_s_at	Cit.12214.1.S1_s_at	Cit.2058.1.S1_s_at
Cit.9573.1.S1_s_at	Cit.21409.1.S1_at	Cit.12427.1.S1_at	Cit.30701.1.S1_s_at
Cit.10697.1.S1_s_at	Cit.21573.1.S1_at	Cit.12551.1.S1_at	Cit.12551.1.S1_s_at
Cit.10894.1.S1_s_at	Cit.21654.1.S1_s_at	Cit.12551.1.S1_at	Cit.1937.1.S1_s_at
Cit.10895.1.S1_at	Cit.22036.1.S1_at	Cit.12551.1.S1_at	Cit.33111.1.S1_at
Cit.10994.1.S1_at	Cit.23330.1.S1_s_at	Cit.13437.1.S1_s_at	Cit.14406.1.S1_at
Cit.12380.1.S1_at	Cit.23609.1.S1_at	Cit.13437.1.S1_s_at	Cit.17561.1.S1_s_at
Cit.12551.1.S1_at	Cit.23820.1.S1_s_at	Cit.13437.1.S1_s_at	Cit.21087.1.S1_s_at
Cit.13967.1.S1_s_at	Cit.23915.1.S1_at	Cit.13437.1.S1_s_at	Cit.30019.1.S1_at
Cit.13968.1.S1_at	Cit.23967.1.S1_s_at	Cit.13437.1.S1_s_at	Cit.33707.1.S1_at
Cit.15258.1.S1_at	Cit.24213.1.S1_at	Cit.13437.1.S1_s_at	Cit.9504.1.S1_s_at
Cit.15280.1.S1_at	Cit.24299.1.S1_at	Cit.13968.1.S1_at	Cit.1937.1.S1_s_at
Cit.15597.1.S1_at	Cit.24893.1.S1_s_at	Cit.13968.1.S1_at	Cit.3323.1.S1_s_at
Cit.17188.1.S1_at	Cit.25101.1.S1_at	Cit.13968.1.S1_at	Cit.7153.1.S1_at
Cit.17322.1.S1_s_at	Cit.2511.1.S1_at	Cit.14331.1.S1_at	Cit.14331.1.S1_s_at
Cit.1891.1.S1_at	Cit.25467.1.S1_s_at	Cit.14406.1.S1_at	Cit.21087.1.S1_s_at
Cit.19416.1.S1_at	Cit.25753.1.S1_at	Cit.14406.1.S1_at	Cit.30019.1.S1_at
Cit.19690.1.S1_x_at	Cit.26340.1.S1_at	Cit.14406.1.S1_at	Cit.33707.1.S1_at
Cit.20130.1.S1_s_at	Cit.26646.1.S1_s_at	Cit.14406.1.S1_at	Cit.9504.1.S1_s_at
Cit.20564.1.S1_at	Cit.28147.1.S1_at	Cit.15258.1.S1_at	Cit.15524.1.S1_s_at
Cit.20975.1.S1_s_at	Cit.2846.1.S1_at	Cit.15258.1.S1_at	Cit.16318.1.S1_at
Cit.21033.1.S1_at	Cit.29321.1.S1_x_at	Cit.15258.1.S1_at	Cit.16873.1.S1_s_at
Cit.21713.1.S1_x_at	Cit.29356.1.S1_x_at	Cit.15258.1.S1_at	Cit.17889.1.S1_s_at
Cit.22572.1.S1_s_at	Cit.29368.1.S1_x_at	Cit.15258.1.S1_at	Cit.17943.1.S1_s_at
Cit.22753.1.S1_x_at	Cit.2942.1.S1_s_at	Cit.15258.1.S1_at	Cit.18639.1.S1_at
Cit.26052.1.S1_s_at	Cit.29525.1.S1_at	Cit.15258.1.S1_at	Cit.19520.1.S1_s_at
Cit.28138.1.S1_at	Cit.29886.1.S1_at	Cit.15258.1.S1_at	Cit.21559.1.S1_s_at
Cit.28980.1.S1_s_at	Cit.30178.1.S1_at	Cit.15258.1.S1_at	Cit.2269.1.S1_s_at
Cit.29217.1.S1_at	Cit.30875.1.S1_at	Cit.15258.1.S1_at	Cit.22730.1.S1_at
Cit.2990.1.S1_x_at	Cit.31285.1.S1_at	Cit.15258.1.S1_at	Cit.23097.1.S1_s_at
Cit.30756.1.S1_at	Cit.31337.1.S1_at	Cit.15258.1.S1_at	Cit.23129.1.S1_at
Cit.30930.1.S1_s_at	Cit.3171.1.S1_at	Cit.15258.1.S1_at	Cit.2475.1.S1_at
Cit.31126.1.S1_at	Cit.37622.1.S1_at	Cit.15258.1.S1_at	Cit.24948.1.S1_s_at
Cit.31126.1.S1_s_at	Cit.4148.1.S1_at	Cit.15258.1.S1_at	Cit.26191.1.S1_s_at
Cit.31451.1.S1_s_at	Cit.4553.1.S1_s_at	Cit.15258.1.S1_at	Cit.26354.1.S1_s_at
Cit.33111.1.S1_at	Cit.4746.1.S1_at	Cit.15258.1.S1_at	Cit.2730.1.S1_at
Cit.34654.1.S1_at	Cit.4958.1.S1_at	Cit.15258.1.S1_at	Cit.27330.1.S1_at
Cit.3514.1.S1_at	Cit.5568.1.S1_s_at	Cit.15258.1.S1_at	Cit.2753.1.S1_s_at
Cit.38145.1.S1_at	Cit.5819.1.S1_at	Cit.15258.1.S1_at	Cit.28162.1.S1_at
Cit.39560.1.S1_at	Cit.5926.1.S1_s_at	Cit.15258.1.S1_at	Cit.2927.1.S1_s_at
Cit.5026.1.S1_at	Cit.8206.1.S1_s_at	Cit.15258.1.S1_at	Cit.2928.1.S1_s_at
Cit.5550.1.S1_s_at	Cit.33707.1.S1_at	Cit.15258.1.S1_at	Cit.29852.1.S1_at
Cit.8934.1.S1_s_at	Cit.37567.1.S1_at	Cit.15258.1.S1_at	Cit.29909.1.S1_at
Cit.8938.1.S1_at	Cit.9504.1.S1_s_at	Cit.15258.1.S1_at	Cit.30521.1.S1_s_at
Cit.9672.1.S1_s_at	Cit.12159.1.S1_at	Cit.15258.1.S1_at	Cit.30926.1.S1_at
Cit.16792.1.S1_at	Cit.13250.1.S1_at	Cit.15258.1.S1_at	Cit.31055.1.S1_at
Cit.18730.1.S1_at	Cit.13815.1.S1_at	Cit.15258.1.S1_at	Cit.32178.1.S1_at
Cit.23498.1.S1_s_at	Cit.14354.1.S1_at	Cit.15258.1.S1_at	Cit.3877.1.S1_at
Cit.30425.1.S1_x_at	Cit.14612.1.S1_s_at	Cit.15258.1.S1_at	Cit.40012.1.S1_at
Cit.38866.1.S1_at	Cit.14768.1.S1_at	Cit.15258.1.S1_at	Cit.6289.1.S1_s_at
Cit.5121.1.S1_at	Cit.15694.1.S1_at	Cit.15258.1.S1_at	Cit.6634.1.S1_at
Cit.7043.1.S1_at	Cit.1597.1.S1_at	Cit.15258.1.S1_at	Cit.7644.1.S1_at
	Cit.1645.1.S1_s_at	Cit.15258.1.S1_at	Cit.7651.1.S1_at
	Cit.16913.1.S1_s_at	Cit.15258.1.S1_at	Cit.7702.1.S1_at
	Cit.17356.1.S1_s_at	Cit.15258.1.S1_at	Cit.7782.1.S1_at
	Cit.18227.1.S1_at	Cit.15258.1.S1_at	Cit.92.1.S1_s_at
	Cit.19564.1.S1_at	Cit.15258.1.S1_at	Cit.9855.1.S1_s_at
	Cit.19680.1.S1_s_at	Cit.15432.1.S1_at	Cit.15606.1.S1_at
	Cit.2004.1.S1_s_at	Cit.15432.1.S1_at	Cit.15630.1.S1_at
	Cit.20562.1.S1_at	Cit.15432.1.S1_at	Cit.1573.1.S1_s_at
	Cit.20816.1.S1_at	Cit.15432.1.S1_at	Cit.16441.1.S1_at
	Cit.21226.1.S1_s_at	Cit.15432.1.S1_at	Cit.17264.1.S1_s_at
	Cit.22048.1.S1_s_at	Cit.15432.1.S1_at	Cit.17265.1.S1_at
	Cit.2268.1.S1_at	Cit.15432.1.S1_at	Cit.17850.1.S1_s_at
	Cit.23308.1.S1_s_at	Cit.15432.1.S1_at	Cit.20562.1.S1_at
	Cit.23352.1.S1_at	Cit.15432.1.S1_at	Cit.21409.1.S1_at
	Cit.23510.1.S1_s_at	Cit.15432.1.S1_at	Cit.21582.1.S1_s_at
	Cit.23670.1.S1_at	Cit.15432.1.S1_at	Cit.22036.1.S1_at
	Cit.24771.1.S1_s_at	Cit.15432.1.S1_at	Cit.22386.1.S1_s_at
	Cit.25285.1.S1_at	Cit.15432.1.S1_at	Cit.23352.1.S1_at
	Cit.25508.1.S1_s_at	Cit.15432.1.S1_at	Cit.23463.1.S1_s_at
	Cit.2639.1.S1_s_at	Cit.15432.1.S1_at	Cit.25285.1.S1_at
	Cit.26510.1.S1_at	Cit.15432.1.S1_at	Cit.25724.1.S1_at
	Cit.26686.1.S1_at	Cit.15432.1.S1_at	Cit.2579.1.S1_s_at
	Cit.2818.1.S1_at	Cit.15432.1.S1_at	Cit.26646.1.S1_s_at
	Cit.2827.1.S1_at	Cit.15432.1.S1_at	Cit.28009.1.S1_at
	Cit.28315.1.S1_s_at	Cit.15432.1.S1_at	Cit.29252.1.S1_s_at
	Cit.2890.1.S1_s_at	Cit.15432.1.S1_at	Cit.2933.1.S1_s_at
	Cit.2933.1.S1_s_at	Cit.15432.1.S1_at	Cit.30631.1.S1_s_at
	Cit.29677.1.S1_s_at	Cit.15432.1.S1_at	Cit.31124.1.S1_at
	Cit.29935.1.S1_s_at	Cit.15432.1.S1_at	Cit.32878.1.S1_at
	Cit.29998.1.S1_at	Cit.15432.1.S1_at	Cit.3463.1.S1_at
	Cit.30797.1.S1_at	Cit.15432.1.S1_at	Cit.35364.1.S1_at
	Cit.30797.1.S1_x_at	Cit.15432.1.S1_at	Cit.3904.1.S1_at
	Cit.31279.1.S1_at	Cit.15432.1.S1_at	Cit.39054.1.S1_s_at
	Cit.31314.1.S1_at	Cit.15432.1.S1_at	Cit.39202.1.S1_at
	Cit.31554.1.S1_at	Cit.15432.1.S1_at	Cit.4135.1.S1_s_at
	Cit.3218.1.S1_at	Cit.15432.1.S1_at	Cit.4439.1.S1_s_at
	Cit.3387.1.S1_s_at	Cit.15432.1.S1_at	Cit.4553.1.S1_s_at
	Cit.35863.1.S1_at	Cit.15432.1.S1_at	Cit.5024.1.S1_at
	Cit.38122.1.S1_at	Cit.15432.1.S1_at	Cit.5440.1.S1_s_at
	Cit.4135.1.S1_s_at	Cit.15432.1.S1_at	Cit.5464.1.S1_s_at
	Cit.5103.1.S1_at	Cit.15432.1.S1_at	Cit.6786.1.S1_s_at
	Cit.5641.1.S1_at	Cit.15432.1.S1_at	Cit.6888.1.S1_at
	Cit.6152.1.S1_at	Cit.15432.1.S1_at	Cit.6942.1.S1_at
	Cit.6548.1.S1_at	Cit.15432.1.S1_at	Cit.6954.1.S1_at
	Cit.6575.1.S1_at	Cit.15432.1.S1_at	Cit.7165.1.S1_at
	Cit.6942.1.S1_at	Cit.15432.1.S1_at	Cit.9139.1.S1_s_at
	Cit.6954.1.S1_at	Cit.15432.1.S1_at	Cit.9468.1.S1_s_at
	Cit.8769.1.S1_x_at	Cit.15432.1.S1_at	Cit.9539.1.S1_at
	Cit.9539.1.S1_at	Cit.15432.1.S1_at	Cit.9645.1.S1_s_at
	Cit.12272.1.S1_s_at	Cit.15606.1.S1_at	Cit.16522.1.S1_at
	Cit.16033.1.S1_at	Cit.15606.1.S1_at	Cit.21582.1.S1_s_at
	Cit.16093.1.S1_at	Cit.15606.1.S1_at	Cit.33248.1.S1_at
	Cit.22609.1.S1_s_at	Cit.15606.1.S1_at	Cit.5624.1.S1_at
	Cit.28359.1.S1_at	Cit.15606.1.S1_at	Cit.7196.1.S1_at
	Cit.3488.1.S1_s_at	Cit.15606.1.S1_at	Cit.8930.1.S1_s_at
	Cit.12332.1.S1_s_at	Cit.15606.1.S1_at	Cit.9139.1.S1_s_at
	Cit.12382.1.S1_s_at	Cit.15606.1.S1_at	Cit.9645.1.S1_s_at
	Cit.14015.1.S1_at	Cit.15630.1.S1_at	Cit.17264.1.S1_s_at
	Cit.12888.1.S1_s_at	Cit.15630.1.S1_at	Cit.17265.1.S1_at
	Cit.13128.1.S1_s_at	Cit.15630.1.S1_at	Cit.17398.1.S1_at
	Cit.16522.1.S1_at	Cit.15630.1.S1_at	Cit.21582.1.S1_s_at
	Cit.17133.1.S1_s_at	Cit.15630.1.S1_at	Cit.3904.1.S1_at
	Cit.21787.1.S1_at	Cit.15630.1.S1_at	Cit.5024.1.S1_at
	Cit.2512.1.S1_s_at	Cit.15630.1.S1_at	Cit.6870.1.S1_at
	Cit.29424.1.S1_at	Cit.15630.1.S1_at	Cit.9139.1.S1_s_at
	Cit.31133.1.S1_at	Cit.15630.1.S1_at	Cit.9468.1.S1_s_at
	Cit.5884.1.S1_at	Cit.15630.1.S1_at	Cit.9645.1.S1_s_at
	Cit.6535.1.S1_at	Cit.16636.1.S1_at	Cit.1790.1.S1_s_at
	Cit.7138.1.S1_at	Cit.16636.1.S1_at	Cit.4135.1.S1_at
	Cit.7952.1.S1_at	Cit.16636.1.S1_at	Cit.4135.1.S1_x_at
	Cit.8446.1.S1_s_at	Cit.16636.1.S1_at	Cit.5964.1.S1_s_at
	Cit.9325.1.S1_s_at	Cit.16636.1.S1_at	Cit.6535.1.S1_at
	Cit.9424.1.S1_s_at	Cit.16636.1.S1_at	Cit.7094.1.S1_at
	Cit.9684.1.S1_s_at	Cit.16636.1.S1_at	Cit.9325.1.S1_s_at
	Cit.30647.1.S1_s_at	Cit.17074.1.S1_s_at	Cit.2240.1.S1_s_at
	Cit.33248.1.S1_at	Cit.17155.1.S1_at	Cit.17155.1.S1_s_at
	Cit.39003.1.S1_s_at	Cit.17155.1.S1_at	Cit.1917.1.S1_s_at
	Cit.14989.1.S1_at	Cit.17155.1.S1_at	Cit.2131.1.S1_s_at
	Cit.15540.1.S1_at	Cit.17155.1.S1_at	Cit.23824.1.S1_at
	Cit.2040.1.S1_at	Cit.17155.1.S1_at	Cit.24893.1.S1_s_at
	Cit.2130.1.S1_x_at	Cit.17155.1.S1_at	Cit.29571.1.S1_at
	Cit.33112.1.S1_s_at	Cit.17155.1.S1_at	Cit.8566.1.S1_s_at
	Cit.3911.1.S1_s_at	Cit.17155.1.S1_s_at	Cit.24893.1.S1_s_at
	Cit.4593.1.S1_s_at	Cit.17155.1.S1_s_at	Cit.29571.1.S1_at
	Cit.4998.1.S1_at	Cit.17322.1.S1_s_at	Cit.18013.1.S1_at
	Cit.8959.1.S1_at	Cit.17322.1.S1_s_at	Cit.18406.1.S1_s_at
	Cit.9074.1.S1_s_at	Cit.17322.1.S1_s_at	Cit.20252.1.S1_s_at
	Cit.2058.1.S1_s_at	Cit.17322.1.S1_s_at	Cit.20286.1.S1_at
	Cit.30701.1.S1_s_at	Cit.17322.1.S1_s_at	Cit.2051.1.S1_s_at
	Cit.12551.1.S1_s_at	Cit.17322.1.S1_s_at	Cit.22732.1.S1_s_at
	Cit.33111.1.S1_at	Cit.17322.1.S1_s_at	Cit.2275.1.S1_s_at
	Cit.3323.1.S1_s_at	Cit.17322.1.S1_s_at	Cit.28962.1.S1_s_at
	Cit.7153.1.S1_at	Cit.17322.1.S1_s_at	Cit.2945.1.S1_s_at
	Cit.14331.1.S1_s_at	Cit.17322.1.S1_s_at	Cit.29609.1.S1_s_at
	Cit.15524.1.S1_s_at	Cit.17322.1.S1_s_at	Cit.29980.1.S1_at
	Cit.16318.1.S1_at	Cit.17322.1.S1_s_at	Cit.30941.1.S1_at
	Cit.16873.1.S1_s_at	Cit.17322.1.S1_s_at	Cit.3390.1.S1_at
	Cit.17889.1.S1_s_at	Cit.17322.1.S1_s_at	Cit.4137.1.S1_s_at
	Cit.17943.1.S1_s_at	Cit.17322.1.S1_s_at	Cit.4723.1.S1_at
	Cit.18639.1.S1_at	Cit.17322.1.S1_s_at	Cit.5447.1.S1_at
	Cit.19520.1.S1_s_at	Cit.17322.1.S1_s_at	Cit.6022.1.S1_at
	Cit.21559.1.S1_s_at	Cit.17322.1.S1_s_at	Cit.6138.1.S1_at
	Cit.2269.1.S1_s_at	Cit.17322.1.S1_s_at	Cit.6513.1.S1_at
	Cit.22730.1.S1_at	Cit.17322.1.S1_s_at	Cit.7299.1.S1_s_at
	Cit.23097.1.S1_s_at	Cit.17322.1.S1_s_at	Cit.7606.1.S1_at
	Cit.23129.1.S1_at	Cit.17322.1.S1_s_at	Cit.7830.1.S1_at
	Cit.2475.1.S1_at	Cit.17398.1.S1_at	Cit.19674.1.S1_s_at
	Cit.24948.1.S1_s_at	Cit.17398.1.S1_at	Cit.25630.1.S1_at
	Cit.26191.1.S1_s_at	Cit.17398.1.S1_at	Cit.37567.1.S1_at
	Cit.26354.1.S1_s_at	Cit.17398.1.S1_at	Cit.9468.1.S1_s_at
	Cit.2730.1.S1_at	Cit.17418.1.S1_s_at	Cit.18069.1.S1_at
	Cit.27330.1.S1_at	Cit.17418.1.S1_s_at	Cit.19751.1.S1_s_at
	Cit.2753.1.S1_s_at	Cit.17418.1.S1_s_at	Cit.25840.1.S1_s_at
	Cit.28162.1.S1_at	Cit.17418.1.S1_s_at	Cit.5024.1.S1_at
	Cit.2927.1.S1_s_at	Cit.17561.1.S1_s_at	Cit.19674.1.S1_s_at
	Cit.2928.1.S1_s_at	Cit.17561.1.S1_s_at	Cit.2175.1.S1_s_at
	Cit.29852.1.S1_at	Cit.17561.1.S1_s_at	Cit.2925.1.S1_x_at
	Cit.29909.1.S1_at	Cit.17561.1.S1_s_at	Cit.33112.1.S1_s_at
	Cit.30521.1.S1_s_at	Cit.17561.1.S1_s_at	Cit.33707.1.S1_at
	Cit.30926.1.S1_at	Cit.17561.1.S1_s_at	Cit.7105.1.S1_at
	Cit.31055.1.S1_at	Cit.17561.1.S1_s_at	Cit.7635.1.S1_at
	Cit.32178.1.S1_at	Cit.17561.1.S1_s_at	Cit.8206.1.S1_s_at
	Cit.3877.1.S1_at	Cit.17561.1.S1_s_at	Cit.9504.1.S1_s_at
	Cit.40012.1.S1_at	Cit.18023.1.S1_at	Cit.30851.1.S1_at
	Cit.6289.1.S1_s_at	Cit.18086.1.S1_s_at	Cit.22036.1.S1_at
	Cit.6634.1.S1_at	Cit.18086.1.S1_s_at	Cit.28009.1.S1_at
	Cit.7644.1.S1_at	Cit.18086.1.S1_s_at	Cit.29984.1.S1_at
	Cit.7651.1.S1_at	Cit.18086.1.S1_s_at	Cit.6535.1.S1_at
	Cit.7702.1.S1_at	Cit.18086.1.S1_s_at	Cit.8959.1.S1_at
	Cit.7782.1.S1_at	Cit.18086.1.S1_s_at	Cit.9942.1.S1_x_at
	Cit.92.1.S1_s_at	Cit.18719.1.S1_at	Cit.9288.1.S1_s_at
	Cit.9855.1.S1_s_at	Cit.19393.1.S1_at	Cit.19393.1.S1_s_at
	Cit.1573.1.S1_s_at	Cit.19674.1.S1_s_at	Cit.2040.1.S1_at
	Cit.17850.1.S1_s_at	Cit.19674.1.S1_s_at	Cit.24893.1.S1_s_at
	Cit.22386.1.S1_s_at	Cit.19674.1.S1_s_at	Cit.25630.1.S1_at
	Cit.23463.1.S1_s_at	Cit.19674.1.S1_s_at	Cit.2925.1.S1_x_at
	Cit.25724.1.S1_at	Cit.19674.1.S1_s_at	Cit.33112.1.S1_s_at
	Cit.2579.1.S1_s_at	Cit.19674.1.S1_s_at	Cit.3911.1.S1_s_at
	Cit.28009.1.S1_at	Cit.19674.1.S1_s_at	Cit.4998.1.S1_at
	Cit.30631.1.S1_s_at	Cit.19674.1.S1_s_at	Cit.5440.1.S1_s_at
	Cit.31124.1.S1_at	Cit.19674.1.S1_s_at	Cit.7105.1.S1_at
	Cit.32878.1.S1_at	Cit.19674.1.S1_s_at	Cit.8206.1.S1_s_at
	Cit.3463.1.S1_at	Cit.19751.1.S1_s_at	Cit.25840.1.S1_s_at
	Cit.35364.1.S1_at	Cit.21556.1.S1_x_at	Cit.24376.1.S1_s_at
	Cit.3904.1.S1_at	Cit.21556.1.S1_x_at	Cit.905.1.S1_at
	Cit.39054.1.S1_s_at	Cit.21582.1.S1_s_at	Cit.22036.1.S1_at
	Cit.39202.1.S1_at	Cit.21582.1.S1_s_at	Cit.22386.1.S1_s_at
	Cit.4439.1.S1_s_at	Cit.21582.1.S1_s_at	Cit.23463.1.S1_s_at
	Cit.5024.1.S1_at	Cit.21582.1.S1_s_at	Cit.25285.1.S1_at
	Cit.5440.1.S1_s_at	Cit.21582.1.S1_s_at	Cit.25724.1.S1_at
	Cit.5464.1.S1_s_at	Cit.21582.1.S1_s_at	Cit.2579.1.S1_s_at
	Cit.6786.1.S1_s_at	Cit.21582.1.S1_s_at	Cit.26646.1.S1_s_at
	Cit.6888.1.S1_at	Cit.21582.1.S1_s_at	Cit.28009.1.S1_at
	Cit.7165.1.S1_at	Cit.21582.1.S1_s_at	Cit.2933.1.S1_s_at
	Cit.9139.1.S1_s_at	Cit.21582.1.S1_s_at	Cit.30631.1.S1_s_at
	Cit.9468.1.S1_s_at	Cit.21582.1.S1_s_at	Cit.32878.1.S1_at
	Cit.9645.1.S1_s_at	Cit.21582.1.S1_s_at	Cit.3463.1.S1_at
	Cit.7196.1.S1_at	Cit.21582.1.S1_s_at	Cit.35364.1.S1_at
	Cit.8930.1.S1_s_at	Cit.21582.1.S1_s_at	Cit.3904.1.S1_at
	Cit.6870.1.S1_at	Cit.21582.1.S1_s_at	Cit.39054.1.S1_s_at
	Cit.4135.1.S1_at	Cit.21582.1.S1_s_at	Cit.4439.1.S1_s_at
	Cit.4135.1.S1_x_at	Cit.21582.1.S1_s_at	Cit.4553.1.S1_s_at
	Cit.5964.1.S1_s_at	Cit.21582.1.S1_s_at	Cit.5024.1.S1_at
	Cit.7094.1.S1_at	Cit.21582.1.S1_s_at	Cit.5440.1.S1_s_at
	Cit.2240.1.S1_s_at	Cit.21582.1.S1_s_at	Cit.5624.1.S1_at
	Cit.2131.1.S1_s_at	Cit.21582.1.S1_s_at	Cit.6888.1.S1_at
	Cit.23824.1.S1_at	Cit.21582.1.S1_s_at	Cit.7165.1.S1_at
	Cit.29571.1.S1_at	Cit.21582.1.S1_s_at	Cit.7196.1.S1_at
	Cit.8566.1.S1_s_at	Cit.21582.1.S1_s_at	Cit.8931.1.S1_at
	Cit.18013.1.S1_at	Cit.21582.1.S1_s_at	Cit.9074.1.S1_s_at
	Cit.18406.1.S1_s_at	Cit.21582.1.S1_s_at	Cit.9139.1.S1_s_at
	Cit.20252.1.S1_s_at	Cit.21582.1.S1_s_at	Cit.9468.1.S1_s_at
	Cit.20286.1.S1_at	Cit.21582.1.S1_s_at	Cit.9539.1.S1_at
	Cit.2051.1.S1_s_at	Cit.21582.1.S1_s_at	Cit.9645.1.S1_s_at
	Cit.22732.1.S1_s_at	Cit.22602.1.S1_at	Cit.9620.1.S1_s_at
	Cit.2275.1.S1_s_at	Cit.22602.1.S1_at	Cit.9625.1.S1_s_at
	Cit.28962.1.S1_s_at	Cit.23843.1.S1_at	Cit.25493.1.S1_at
	Cit.2945.1.S1_s_at	Cit.23843.1.S1_at	Cit.26534.1.S1_s_at
	Cit.29609.1.S1_s_at	Cit.23843.1.S1_at	Cit.28009.1.S1_s_at
	Cit.29980.1.S1_at	Cit.23843.1.S1_at	Cit.30073.1.S1_at
	Cit.30941.1.S1_at	Cit.23843.1.S1_at	Cit.31088.1.S1_at
	Cit.3390.1.S1_at	Cit.23843.1.S1_at	Cit.352.1.S1_s_at
	Cit.4137.1.S1_s_at	Cit.23843.1.S1_at	Cit.4745.1.S1_s_at
	Cit.4723.1.S1_at	Cit.23843.1.S1_at	Cit.5291.1.S1_at
	Cit.5447.1.S1_at	Cit.23843.1.S1_at	Cit.5622.1.S1_at
	Cit.6022.1.S1_at	Cit.23843.1.S1_at	Cit.6860.1.S1_at
	Cit.6138.1.S1_at	Cit.23843.1.S1_at	Cit.7216.1.S1_at
	Cit.6513.1.S1_at	Cit.25075.1.S1_s_at	Cit.28147.1.S1_at
	Cit.7299.1.S1_s_at	Cit.25075.1.S1_s_at	Cit.29886.1.S1_at
	Cit.7606.1.S1_at	Cit.25075.1.S1_s_at	Cit.30178.1.S1_at
	Cit.7830.1.S1_at	Cit.25075.1.S1_s_at	Cit.3171.1.S1_at
	Cit.2175.1.S1_s_at	Cit.25075.1.S1_s_at	Cit.3171.1.S1_x_at
	Cit.7105.1.S1_at	Cit.25075.1.S1_s_at	Cit.33122.1.S1_s_at
	Cit.7635.1.S1_at	Cit.25075.1.S1_s_at	Cit.4746.1.S1_at
	Cit.30851.1.S1_at	Cit.25075.1.S1_s_at	Cit.4958.1.S1_at
	Cit.29984.1.S1_at	Cit.25075.1.S1_s_at	Cit.6837.1.S1_at
	Cit.9942.1.S1_x_at	Cit.25075.1.S1_s_at	Cit.7138.1.S1_at
	Cit.9288.1.S1_s_at	Cit.25075.1.S1_s_at	Cit.8446.1.S1_s_at
	Cit.19393.1.S1_s_at	Cit.25075.1.S1_s_at	Cit.9325.1.S1_s_at
	Cit.24376.1.S1_s_at	Cit.25075.1.S1_s_at	Cit.9684.1.S1_s_at
	Cit.905.1.S1_at	Cit.25630.1.S1_at	Cit.37567.1.S1_at
	Cit.8931.1.S1_at	Cit.25630.1.S1_at	Cit.9504.1.S1_s_at
	Cit.9625.1.S1_s_at	Cit.25840.1.S1_s_at	Cit.5624.1.S1_at
	Cit.25493.1.S1_at	Cit.2690.1.S1_s_at	Cit.2691.1.S1_at
	Cit.26534.1.S1_s_at	Cit.28117.1.S1_s_at	Cit.29388.1.S1_s_at
	Cit.28009.1.S1_s_at	Cit.28117.1.S1_s_at	Cit.5568.1.S1_s_at
	Cit.30073.1.S1_at	Cit.28117.1.S1_s_at	Cit.9300.1.S1_s_at
	Cit.31088.1.S1_at	Cit.28117.1.S1_s_at	Cit.9703.1.S1_at
	Cit.352.1.S1_s_at	Cit.2925.1.S1_x_at	Cit.3911.1.S1_s_at
	Cit.4745.1.S1_s_at	Cit.2925.1.S1_x_at	Cit.7105.1.S1_at
	Cit.5291.1.S1_at	Cit.2925.1.S1_x_at	Cit.8206.1.S1_s_at
	Cit.5622.1.S1_at	Cit.29252.1.S1_s_at	Cit.2933.1.S1_s_at
	Cit.6860.1.S1_at	Cit.29252.1.S1_s_at	Cit.31493.1.S1_at
	Cit.7216.1.S1_at	Cit.29252.1.S1_s_at	Cit.32878.1.S1_at
	Cit.33122.1.S1_s_at	Cit.29252.1.S1_s_at	Cit.373.1.S1_x_at
	Cit.2691.1.S1_at	Cit.29252.1.S1_s_at	Cit.38351.1.S1_at
	Cit.29388.1.S1_s_at	Cit.29252.1.S1_s_at	Cit.39054.1.S1_s_at
	Cit.9300.1.S1_s_at	Cit.29252.1.S1_s_at	Cit.4135.1.S1_s_at
	Cit.9703.1.S1_at	Cit.29252.1.S1_s_at	Cit.6535.1.S1_at
	Cit.31493.1.S1_at	Cit.29252.1.S1_s_at	Cit.7094.1.S1_at
	Cit.373.1.S1_x_at	Cit.29568.1.S1_s_at	Cit.3449.1.S1_s_at
	Cit.38351.1.S1_at	Cit.30019.1.S1_at	Cit.33707.1.S1_at
	Cit.30931.1.S1_at	Cit.30071.1.S1_at	Cit.33112.1.S1_s_at
	Cit.8524.1.S1_s_at	Cit.30756.1.S1_at	Cit.30930.1.S1_s_at
	Cit.3450.1.S1_at	Cit.30756.1.S1_at	Cit.30931.1.S1_at
	Cit.39675.1.S1_at	Cit.30930.1.S1_s_at	Cit.30931.1.S1_at
	Cit.4099.1.S1_at	Cit.3171.1.S1_x_at	Cit.4746.1.S1_at
	Cit.4858.1.S1_at	Cit.3171.1.S1_x_at	Cit.4958.1.S1_at
	Cit.20564.1.S1_at	Cit.3171.1.S1_x_at	Cit.6837.1.S1_at
	Cit.12361.1.S1_s_at	Cit.3171.1.S1_x_at	Cit.7138.1.S1_at
	Cit.17307.1.S1_at	Cit.3171.1.S1_x_at	Cit.8524.1.S1_s_at
	Cit.13967.1.S1_s_at	Cit.3171.1.S1_x_at	Cit.8959.1.S1_at
	Cit.13750.1.S1_x_at	Cit.3171.1.S1_x_at	Cit.9684.1.S1_s_at
	Cit.23498.1.S1_s_at	Cit.3449.1.S1_s_at	Cit.3450.1.S1_at
	Cit.23171.1.S1_x_at	Cit.36677.1.S1_at	Cit.39675.1.S1_at
	Cit.4441.1.S1_s_at	Cit.38145.1.S1_at	Cit.4099.1.S1_at
	Cit.24213.1.S1_s_at	Cit.38145.1.S1_at	Cit.4858.1.S1_at
	Cit.35442.1.S1_x_at	Cit.5624.1.S1_at	Cit.8930.1.S1_s_at
	Cit.31451.1.S1_s_at	Cit.5624.1.S1_at	Cit.9139.1.S1_s_at
	Cit.6076.1.S1_s_at	Cit.5624.1.S1_at	Cit.9645.1.S1_s_at
	Cit.8718.1.S1_s_at	Cit.5806.1.S1_s_at	Cit.6942.1.S1_at
		Cit.5806.1.S1_s_at	Cit.6954.1.S1_at
		Cit.6837.1.S1_at	Cit.8959.1.S1_at
		Cit.9620.1.S1_s_at	Cit.9625.1.S1_s_at
		Cit.10084.1.S1_s_at	Cit.28117.1.S1_s_at
		Cit.10127.1.S1_s_at	Cit.17398.1.S1_at
		Cit.10127.1.S1_s_at	Cit.25630.1.S1_at
		Cit.10127.1.S1_s_at	Cit.9504.1.S1_s_at
		Cit.10182.1.S1_s_at	Cit.11460.1.S1_at
		Cit.10182.1.S1_s_at	Cit.15432.1.S1_at
		Cit.10182.1.S1_s_at	Cit.29252.1.S1_s_at
		Cit.10183.1.S1_at	Cit.10594.1.S1_at
		Cit.10231.1.S1_at	Cit.38145.1.S1_at
		Cit.10234.1.S1_s_at	Cit.15432.1.S1_at
		Cit.10234.1.S1_s_at	Cit.21582.1.S1_s_at
		Cit.10234.1.S1_s_at	Cit.29252.1.S1_s_at
		Cit.10457.1.S1_at	Cit.17418.1.S1_s_at
		Cit.10457.1.S1_s_at	Cit.17418.1.S1_s_at
		Cit.10476.1.S1_s_at	Cit.10594.1.S1_at
		Cit.10482.1.S1_s_at	Cit.17322.1.S1_s_at
		Cit.10687.1.S1_s_at	Cit.38145.1.S1_at
		Cit.107.1.S1_x_at	Cit.12172.1.S1_at
		Cit.10774.1.S1_s_at	Cit.15432.1.S1_at
		Cit.10786.1.S1_s_at	Cit.12172.1.S1_at
		Cit.10786.1.S1_s_at	Cit.3171.1.S1_x_at
		Cit.10786.1.S1_s_at	Cit.6837.1.S1_at
		Cit.10816.1.S1_at	Cit.11459.1.S1_s_at
		Cit.10816.1.S1_at	Cit.11460.1.S1_at
		Cit.10890.1.S1_s_at	Cit.15258.1.S1_at
		Cit.10917.1.S1_at	Cit.17322.1.S1_s_at
		Cit.11064.1.S1_at	Cit.15258.1.S1_at
		Cit.11096.1.S1_s_at	Cit.13437.1.S1_s_at
		Cit.11204.1.S1_s_at	Cit.20564.1.S1_at
		Cit.11204.1.S1_s_at	Cit.38145.1.S1_at
		Cit.11335.1.S1_at	Cit.13437.1.S1_s_at
		Cit.11335.1.S1_at	Cit.17561.1.S1_s_at
		Cit.11335.1.S1_at	Cit.33707.1.S1_at
		Cit.11340.1.S1_s_at	Cit.12172.1.S1_at
		Cit.11340.1.S1_s_at	Cit.15432.1.S1_at
		Cit.11340.1.S1_s_at	Cit.15606.1.S1_at
		Cit.11340.1.S1_s_at	Cit.21582.1.S1_s_at
		Cit.11405.1.S1_s_at	Cit.13437.1.S1_s_at
		Cit.11405.1.S1_s_at	Cit.14406.1.S1_at
		Cit.11405.1.S1_s_at	Cit.9504.1.S1_s_at
		Cit.11419.1.S1_at	Cit.5806.1.S1_s_at
		Cit.1143.1.S1_s_at	Cit.15432.1.S1_at
		Cit.1143.1.S1_s_at	Cit.15606.1.S1_at
		Cit.1143.1.S1_s_at	Cit.21582.1.S1_s_at
		Cit.1143.1.S1_s_at	Cit.25840.1.S1_s_at
		Cit.1143.1.S1_s_at	Cit.5624.1.S1_at
		Cit.1144.1.S1_s_at	Cit.11459.1.S1_s_at
		Cit.1144.1.S1_s_at	Cit.11460.1.S1_at
		Cit.1144.1.S1_s_at	Cit.15606.1.S1_at
		Cit.1144.1.S1_s_at	Cit.25840.1.S1_s_at
		Cit.1144.1.S1_s_at	Cit.5624.1.S1_at
		Cit.1145.1.S1_s_at	Cit.11459.1.S1_s_at
		Cit.1145.1.S1_s_at	Cit.11460.1.S1_at
		Cit.1145.1.S1_s_at	Cit.15606.1.S1_at
		Cit.1145.1.S1_s_at	Cit.25075.1.S1_s_at
		Cit.1145.1.S1_s_at	Cit.5624.1.S1_at
		Cit.11496.1.S1_s_at	Cit.17322.1.S1_s_at
		Cit.11674.1.S1_s_at	Cit.25075.1.S1_s_at
		Cit.11870.1.S1_s_at	Cit.5806.1.S1_s_at
		Cit.11930.1.S1_s_at	Cit.16636.1.S1_at
		Cit.11933.1.S1_s_at	Cit.15258.1.S1_at
		Cit.11970.1.S1_at	Cit.12172.1.S1_at
		Cit.11970.1.S1_at	Cit.15432.1.S1_at
		Cit.11970.1.S1_at	Cit.21582.1.S1_s_at
		Cit.12113.1.S1_s_at	Cit.25075.1.S1_s_at
		Cit.12214.1.S1_at	Cit.12214.1.S1_s_at
		Cit.12361.1.S1_at	Cit.12361.1.S1_s_at
		Cit.12516.1.S1_x_at	Cit.3171.1.S1_x_at
		Cit.12568.1.S1_at	Cit.15258.1.S1_at
		Cit.12610.1.S1_s_at	Cit.38145.1.S1_at
		Cit.12616.1.S1_s_at	Cit.25075.1.S1_s_at
		Cit.12698.1.S1_at	Cit.25075.1.S1_s_at
		Cit.12768.1.S1_at	Cit.25075.1.S1_s_at
		Cit.12789.1.S1_s_at	Cit.17561.1.S1_s_at
		Cit.12882.1.S1_at	Cit.15432.1.S1_at
		Cit.12882.1.S1_at	Cit.21582.1.S1_s_at
		Cit.12883.1.S1_s_at	Cit.15432.1.S1_at
		Cit.12883.1.S1_s_at	Cit.21582.1.S1_s_at
		Cit.12883.1.S1_s_at	Cit.5806.1.S1_s_at
		Cit.12899.1.S1_s_at	Cit.17322.1.S1_s_at
		Cit.12937.1.S1_at	Cit.13968.1.S1_at
		Cit.12977.1.S1_at	Cit.17307.1.S1_at
		Cit.13050.1.S1_at	Cit.5806.1.S1_s_at
		Cit.13050.1.S1_s_at	Cit.15432.1.S1_at
		Cit.13050.1.S1_s_at	Cit.21582.1.S1_s_at
		Cit.13245.1.S1_at	Cit.15258.1.S1_at
		Cit.13252.1.S1_at	Cit.17322.1.S1_s_at
		Cit.13267.1.S1_at	Cit.15432.1.S1_at
		Cit.13267.1.S1_at	Cit.15606.1.S1_at
		Cit.13267.1.S1_at	Cit.19674.1.S1_s_at
		Cit.13267.1.S1_at	Cit.21582.1.S1_s_at
		Cit.13311.1.S1_at	Cit.15258.1.S1_at
		Cit.13410.1.S1_s_at	Cit.15258.1.S1_at
		Cit.13542.1.S1_at	Cit.13967.1.S1_s_at
		Cit.13733.1.S1_at	Cit.15432.1.S1_at
		Cit.13733.1.S1_at	Cit.21582.1.S1_s_at
		Cit.13750.1.S1_at	Cit.13750.1.S1_x_at
		Cit.13858.1.S1_s_at	Cit.15258.1.S1_at
		Cit.13862.1.S1_at	Cit.23498.1.S1_s_at
		Cit.13894.1.S1_at	Cit.38145.1.S1_at
		Cit.13945.1.S1_at	Cit.3171.1.S1_x_at
		Cit.13945.1.S1_at	Cit.6837.1.S1_at
		Cit.13956.1.S1_at	Cit.17322.1.S1_s_at
		Cit.14122.1.S1_at	Cit.15258.1.S1_at
		Cit.14266.1.S1_at	Cit.15258.1.S1_at
		Cit.14271.1.S1_at	Cit.23843.1.S1_at
		Cit.14287.1.S1_at	Cit.17322.1.S1_s_at
		Cit.14359.1.S1_at	Cit.15432.1.S1_at
		Cit.14361.1.S1_s_at	Cit.15432.1.S1_at
		Cit.14361.1.S1_s_at	Cit.15630.1.S1_at
		Cit.14361.1.S1_s_at	Cit.21582.1.S1_s_at
		Cit.14362.1.S1_at	Cit.15432.1.S1_at
		Cit.14362.1.S1_at	Cit.15630.1.S1_at
		Cit.14362.1.S1_at	Cit.21582.1.S1_s_at
		Cit.14362.1.S1_at	Cit.5806.1.S1_s_at
		Cit.14442.1.S1_at	Cit.15432.1.S1_at
		Cit.14442.1.S1_at	Cit.21582.1.S1_s_at
		Cit.14534.1.S1_at	Cit.15432.1.S1_at
		Cit.14534.1.S1_at	Cit.15606.1.S1_at
		Cit.14534.1.S1_at	Cit.21582.1.S1_s_at
		Cit.14570.1.S1_s_at	Cit.17322.1.S1_s_at
		Cit.14583.1.S1_s_at	Cit.15258.1.S1_at
		Cit.14615.1.S1_at	Cit.21582.1.S1_s_at
		Cit.14683.1.S1_s_at	Cit.17322.1.S1_s_at
		Cit.14715.1.S1_s_at	Cit.5806.1.S1_s_at
		Cit.14764.1.S1_at	Cit.3171.1.S1_x_at
		Cit.14764.1.S1_at	Cit.6837.1.S1_at
		Cit.14865.1.S1_at	Cit.38145.1.S1_at
		Cit.14954.1.S1_at	Cit.15432.1.S1_at
		Cit.14954.1.S1_at	Cit.21582.1.S1_s_at
		Cit.15053.1.S1_at	Cit.15258.1.S1_at
		Cit.15228.1.S1_at	Cit.38145.1.S1_at
		Cit.15257.1.S1_at	Cit.5806.1.S1_s_at
		Cit.15288.1.S1_at	Cit.38145.1.S1_at
		Cit.1531.1.S1_s_at	Cit.15432.1.S1_at
		Cit.1531.1.S1_s_at	Cit.16636.1.S1_at
		Cit.1531.1.S1_s_at	Cit.21582.1.S1_s_at
		Cit.15402.1.S1_at	Cit.15432.1.S1_at
		Cit.15748.1.S1_at	Cit.30019.1.S1_at
		Cit.15896.1.S1_at	Cit.38145.1.S1_at
		Cit.16154.1.S1_at	Cit.23843.1.S1_at
		Cit.16303.1.S1_at	Cit.25075.1.S1_s_at
		Cit.1639.1.S1_s_at	Cit.25075.1.S1_s_at
		Cit.16402.1.S1_at	Cit.23843.1.S1_at
		Cit.16441.1.S1_at	Cit.21582.1.S1_s_at
		Cit.16441.1.S1_at	Cit.6837.1.S1_at
		Cit.16671.1.S1_at	Cit.17322.1.S1_s_at
		Cit.16727.1.S1_at	Cit.28117.1.S1_s_at
		Cit.16735.1.S1_at	Cit.25630.1.S1_at
		Cit.17071.1.S1_s_at	Cit.38145.1.S1_at
		Cit.17260.1.S1_at	Cit.3171.1.S1_x_at
		Cit.17264.1.S1_s_at	Cit.21582.1.S1_s_at
		Cit.17264.1.S1_s_at	Cit.29252.1.S1_s_at
		Cit.17265.1.S1_at	Cit.18086.1.S1_s_at
		Cit.17265.1.S1_at	Cit.21582.1.S1_s_at
		Cit.17265.1.S1_at	Cit.29252.1.S1_s_at
		Cit.17322.1.S1_at	Cit.17322.1.S1_s_at
		Cit.17596.1.S1_s_at	Cit.23171.1.S1_x_at
		Cit.17596.1.S1_x_at	Cit.23171.1.S1_x_at
		Cit.1790.1.S1_s_at	Cit.25075.1.S1_s_at
		Cit.18026.1.S1_s_at	Cit.4441.1.S1_s_at
		Cit.18069.1.S1_at	Cit.25840.1.S1_s_at
		Cit.18086.1.S1_at	Cit.18086.1.S1_s_at
		Cit.1917.1.S1_s_at	Cit.19674.1.S1_s_at
		Cit.1937.1.S1_s_at	Cit.33111.1.S1_at
		Cit.194.1.S1_s_at	Cit.23843.1.S1_at
		Cit.21087.1.S1_s_at	Cit.9504.1.S1_s_at
		Cit.21409.1.S1_at	Cit.5806.1.S1_s_at
		Cit.21573.1.S1_at	Cit.25075.1.S1_s_at
		Cit.21573.1.S1_at	Cit.3171.1.S1_x_at
		Cit.21573.1.S1_at	Cit.6837.1.S1_at
		Cit.21654.1.S1_s_at	Cit.5806.1.S1_s_at
		Cit.22036.1.S1_at	Cit.29252.1.S1_s_at
		Cit.23330.1.S1_s_at	Cit.23843.1.S1_at
		Cit.23609.1.S1_at	Cit.4441.1.S1_s_at
		Cit.23820.1.S1_s_at	Cit.25075.1.S1_s_at
		Cit.23820.1.S1_s_at	Cit.3171.1.S1_x_at
		Cit.23820.1.S1_s_at	Cit.6837.1.S1_at
		Cit.23915.1.S1_at	Cit.3171.1.S1_x_at
		Cit.23915.1.S1_at	Cit.6837.1.S1_at
		Cit.23967.1.S1_s_at	Cit.38145.1.S1_at
		Cit.24213.1.S1_at	Cit.24213.1.S1_s_at
		Cit.24299.1.S1_at	Cit.3171.1.S1_x_at
		Cit.24299.1.S1_at	Cit.6837.1.S1_at
		Cit.24893.1.S1_s_at	Cit.3171.1.S1_x_at
		Cit.25101.1.S1_at	Cit.5806.1.S1_s_at
		Cit.2511.1.S1_at	Cit.6837.1.S1_at
		Cit.25467.1.S1_s_at	Cit.38145.1.S1_at
		Cit.25753.1.S1_at	Cit.38145.1.S1_at
		Cit.26340.1.S1_at	Cit.38145.1.S1_at
		Cit.26646.1.S1_s_at	Cit.3171.1.S1_x_at
		Cit.26646.1.S1_s_at	Cit.6837.1.S1_at
		Cit.28147.1.S1_at	Cit.3171.1.S1_x_at
		Cit.28147.1.S1_at	Cit.6837.1.S1_at
		Cit.2846.1.S1_at	Cit.38145.1.S1_at
		Cit.29321.1.S1_x_at	Cit.35442.1.S1_x_at
		Cit.29356.1.S1_x_at	Cit.35442.1.S1_x_at
		Cit.29368.1.S1_x_at	Cit.35442.1.S1_x_at
		Cit.2942.1.S1_s_at	Cit.31451.1.S1_s_at
		Cit.29525.1.S1_at	Cit.31451.1.S1_s_at
		Cit.29886.1.S1_at	Cit.3171.1.S1_x_at
		Cit.29886.1.S1_at	Cit.6837.1.S1_at
		Cit.30178.1.S1_at	Cit.3171.1.S1_x_at
		Cit.30178.1.S1_at	Cit.6837.1.S1_at
		Cit.30875.1.S1_at	Cit.38145.1.S1_at
		Cit.31285.1.S1_at	Cit.31451.1.S1_s_at
		Cit.31337.1.S1_at	Cit.38145.1.S1_at
		Cit.3171.1.S1_at	Cit.3171.1.S1_x_at
		Cit.3171.1.S1_at	Cit.6837.1.S1_at
		Cit.37622.1.S1_at	Cit.38145.1.S1_at
		Cit.4148.1.S1_at	Cit.5806.1.S1_s_at
		Cit.4553.1.S1_s_at	Cit.5806.1.S1_s_at
		Cit.4746.1.S1_at	Cit.6837.1.S1_at
		Cit.4958.1.S1_at	Cit.6837.1.S1_at
		Cit.5568.1.S1_s_at	Cit.9300.1.S1_s_at
		Cit.5819.1.S1_at	Cit.6076.1.S1_s_at
		Cit.5926.1.S1_s_at	Cit.6837.1.S1_at
		Cit.8206.1.S1_s_at	Cit.8718.1.S1_s_at
