# Supplementary material for: Transcriptome comparison and gene coexpression network analysis provide a systems view of citrus response to ‘Candidatus Liberibacter asiaticus’ infection
Source: BMC Genomics. 2013 Jan 16;14:27. doi: 10.1186/1471-2164-14-27 (PMC3577516; doi:10.1186/1471-2164-14-27)
Supplement: Additional file 11 — A list of nodes and edges in the HLB response core subnetwork. [file 1471-2164-14-27-S11.xls]

## Sheet: Nodes & Edges
Table. A list of nodes and edges in HLB response core subnetwork
Nodes		Edges
		Gene A	Gene B
Cit.10032.1.S1_x_at		Cit.10032.1.S1_x_at	Cit.12214.1.S1_s_at
Cit.11459.1.S1_s_at		Cit.10032.1.S1_x_at	Cit.13437.1.S1_s_at
Cit.11460.1.S1_at		Cit.10032.1.S1_x_at	Cit.17398.1.S1_at
Cit.12172.1.S1_at		Cit.10032.1.S1_x_at	Cit.17561.1.S1_s_at
Cit.12214.1.S1_s_at		Cit.10032.1.S1_x_at	Cit.19674.1.S1_s_at
Cit.13437.1.S1_s_at		Cit.10032.1.S1_x_at	Cit.37567.1.S1_at
Cit.15630.1.S1_at		Cit.10032.1.S1_x_at	Cit.9504.1.S1_s_at
Cit.17155.1.S1_at		Cit.11459.1.S1_s_at	Cit.11460.1.S1_at
Cit.17155.1.S1_s_at		Cit.11459.1.S1_s_at	Cit.11930.1.S1_s_at
Cit.17561.1.S1_s_at		Cit.11459.1.S1_s_at	Cit.12888.1.S1_s_at
Cit.19674.1.S1_s_at		Cit.11459.1.S1_s_at	Cit.13128.1.S1_s_at
Cit.25840.1.S1_s_at		Cit.11459.1.S1_s_at	Cit.1531.1.S1_s_at
Cit.30071.1.S1_at		Cit.11459.1.S1_s_at	Cit.16522.1.S1_at
Cit.3171.1.S1_x_at		Cit.11459.1.S1_s_at	Cit.16636.1.S1_at
Cit.10032.1.S1_s_at		Cit.11459.1.S1_s_at	Cit.17133.1.S1_s_at
Cit.10182.1.S1_s_at		Cit.11459.1.S1_s_at	Cit.1790.1.S1_s_at
Cit.107.1.S1_x_at		Cit.11459.1.S1_s_at	Cit.21787.1.S1_at
Cit.10786.1.S1_s_at		Cit.11459.1.S1_s_at	Cit.2511.1.S1_at
Cit.10816.1.S1_at		Cit.11459.1.S1_s_at	Cit.2512.1.S1_s_at
Cit.11095.1.S1_at		Cit.11459.1.S1_s_at	Cit.28147.1.S1_at
Cit.11096.1.S1_s_at		Cit.11459.1.S1_s_at	Cit.29424.1.S1_at
Cit.11335.1.S1_at		Cit.11459.1.S1_s_at	Cit.31133.1.S1_at
Cit.11340.1.S1_s_at		Cit.11459.1.S1_s_at	Cit.4958.1.S1_at
Cit.11405.1.S1_s_at		Cit.11459.1.S1_s_at	Cit.5884.1.S1_at
Cit.1143.1.S1_s_at		Cit.11459.1.S1_s_at	Cit.6535.1.S1_at
Cit.1144.1.S1_s_at		Cit.11459.1.S1_s_at	Cit.7138.1.S1_at
Cit.1145.1.S1_s_at		Cit.11459.1.S1_s_at	Cit.7952.1.S1_at
Cit.11970.1.S1_at		Cit.11459.1.S1_s_at	Cit.8446.1.S1_s_at
Cit.12214.1.S1_at		Cit.11459.1.S1_s_at	Cit.9325.1.S1_s_at
Cit.12516.1.S1_x_at		Cit.11459.1.S1_s_at	Cit.9424.1.S1_s_at
Cit.12789.1.S1_s_at		Cit.11459.1.S1_s_at	Cit.9684.1.S1_s_at
Cit.13267.1.S1_at		Cit.11460.1.S1_at	Cit.11930.1.S1_s_at
Cit.13945.1.S1_at		Cit.11460.1.S1_at	Cit.12888.1.S1_s_at
Cit.14361.1.S1_s_at		Cit.11460.1.S1_at	Cit.14615.1.S1_at
Cit.14362.1.S1_at		Cit.11460.1.S1_at	Cit.1531.1.S1_s_at
Cit.14406.1.S1_at		Cit.11460.1.S1_at	Cit.16522.1.S1_at
Cit.14764.1.S1_at		Cit.11460.1.S1_at	Cit.17133.1.S1_s_at
Cit.15432.1.S1_at		Cit.11460.1.S1_at	Cit.17265.1.S1_at
Cit.17260.1.S1_at		Cit.11460.1.S1_at	Cit.1790.1.S1_s_at
Cit.17398.1.S1_at		Cit.11460.1.S1_at	Cit.30647.1.S1_s_at
Cit.17418.1.S1_s_at		Cit.11460.1.S1_at	Cit.33248.1.S1_at
Cit.18069.1.S1_at		Cit.11460.1.S1_at	Cit.39003.1.S1_s_at
Cit.1917.1.S1_s_at		Cit.11460.1.S1_at	Cit.6535.1.S1_at
Cit.19751.1.S1_s_at		Cit.11460.1.S1_at	Cit.7138.1.S1_at
Cit.21573.1.S1_at		Cit.11460.1.S1_at	Cit.7952.1.S1_at
Cit.23820.1.S1_s_at		Cit.11460.1.S1_at	Cit.9424.1.S1_s_at
Cit.23915.1.S1_at		Cit.11460.1.S1_at	Cit.9684.1.S1_s_at
Cit.24299.1.S1_at		Cit.12172.1.S1_at	Cit.12616.1.S1_s_at
Cit.24893.1.S1_s_at		Cit.12172.1.S1_at	Cit.13267.1.S1_at
Cit.25075.1.S1_s_at		Cit.12172.1.S1_at	Cit.14764.1.S1_at
Cit.26646.1.S1_s_at		Cit.12172.1.S1_at	Cit.14989.1.S1_at
Cit.28147.1.S1_at		Cit.12172.1.S1_at	Cit.15540.1.S1_at
Cit.29886.1.S1_at		Cit.12172.1.S1_at	Cit.16522.1.S1_at
Cit.30019.1.S1_at		Cit.12172.1.S1_at	Cit.19674.1.S1_s_at
Cit.30178.1.S1_at		Cit.12172.1.S1_at	Cit.2040.1.S1_at
Cit.3171.1.S1_at		Cit.12172.1.S1_at	Cit.2130.1.S1_x_at
Cit.37567.1.S1_at		Cit.12172.1.S1_at	Cit.23915.1.S1_at
Cit.9504.1.S1_s_at		Cit.12172.1.S1_at	Cit.24299.1.S1_at
Cit.11930.1.S1_s_at		Cit.12172.1.S1_at	Cit.24893.1.S1_s_at
Cit.12888.1.S1_s_at		Cit.12172.1.S1_at	Cit.25075.1.S1_s_at
Cit.13128.1.S1_s_at		Cit.12172.1.S1_at	Cit.2512.1.S1_s_at
Cit.1531.1.S1_s_at		Cit.12172.1.S1_at	Cit.26646.1.S1_s_at
Cit.16522.1.S1_at		Cit.12172.1.S1_at	Cit.28147.1.S1_at
Cit.16636.1.S1_at		Cit.12172.1.S1_at	Cit.3171.1.S1_at
Cit.17133.1.S1_s_at		Cit.12172.1.S1_at	Cit.3171.1.S1_x_at
Cit.1790.1.S1_s_at		Cit.12172.1.S1_at	Cit.33112.1.S1_s_at
Cit.21787.1.S1_at		Cit.12172.1.S1_at	Cit.3911.1.S1_s_at
Cit.2511.1.S1_at		Cit.12172.1.S1_at	Cit.4593.1.S1_s_at
Cit.2512.1.S1_s_at		Cit.12172.1.S1_at	Cit.4998.1.S1_at
Cit.29424.1.S1_at		Cit.12172.1.S1_at	Cit.6837.1.S1_at
Cit.31133.1.S1_at		Cit.12172.1.S1_at	Cit.7138.1.S1_at
Cit.4958.1.S1_at		Cit.12172.1.S1_at	Cit.8206.1.S1_s_at
Cit.5884.1.S1_at		Cit.12172.1.S1_at	Cit.8959.1.S1_at
Cit.6535.1.S1_at		Cit.12172.1.S1_at	Cit.9074.1.S1_s_at
Cit.7138.1.S1_at		Cit.12214.1.S1_s_at	Cit.15606.1.S1_at
Cit.7952.1.S1_at		Cit.12214.1.S1_s_at	Cit.2058.1.S1_s_at
Cit.8446.1.S1_s_at		Cit.13437.1.S1_s_at	Cit.14406.1.S1_at
Cit.9325.1.S1_s_at		Cit.13437.1.S1_s_at	Cit.17561.1.S1_s_at
Cit.9424.1.S1_s_at		Cit.13437.1.S1_s_at	Cit.21087.1.S1_s_at
Cit.9684.1.S1_s_at		Cit.13437.1.S1_s_at	Cit.30019.1.S1_at
Cit.14615.1.S1_at		Cit.13437.1.S1_s_at	Cit.33707.1.S1_at
Cit.17265.1.S1_at		Cit.13437.1.S1_s_at	Cit.9504.1.S1_s_at
Cit.30647.1.S1_s_at		Cit.15630.1.S1_at	Cit.17264.1.S1_s_at
Cit.33248.1.S1_at		Cit.15630.1.S1_at	Cit.17265.1.S1_at
Cit.39003.1.S1_s_at		Cit.15630.1.S1_at	Cit.17398.1.S1_at
Cit.12616.1.S1_s_at		Cit.15630.1.S1_at	Cit.21582.1.S1_s_at
Cit.14989.1.S1_at		Cit.15630.1.S1_at	Cit.3904.1.S1_at
Cit.15540.1.S1_at		Cit.15630.1.S1_at	Cit.5024.1.S1_at
Cit.2040.1.S1_at		Cit.15630.1.S1_at	Cit.6870.1.S1_at
Cit.2130.1.S1_x_at		Cit.15630.1.S1_at	Cit.9139.1.S1_s_at
Cit.33112.1.S1_s_at		Cit.15630.1.S1_at	Cit.9468.1.S1_s_at
Cit.3911.1.S1_s_at		Cit.15630.1.S1_at	Cit.9645.1.S1_s_at
Cit.4593.1.S1_s_at		Cit.17155.1.S1_at	Cit.17155.1.S1_s_at
Cit.4998.1.S1_at		Cit.17155.1.S1_at	Cit.1917.1.S1_s_at
Cit.6837.1.S1_at		Cit.17155.1.S1_at	Cit.2131.1.S1_s_at
Cit.8206.1.S1_s_at		Cit.17155.1.S1_at	Cit.23824.1.S1_at
Cit.8959.1.S1_at		Cit.17155.1.S1_at	Cit.24893.1.S1_s_at
Cit.9074.1.S1_s_at		Cit.17155.1.S1_at	Cit.29571.1.S1_at
Cit.15606.1.S1_at		Cit.17155.1.S1_at	Cit.8566.1.S1_s_at
Cit.2058.1.S1_s_at		Cit.17155.1.S1_s_at	Cit.24893.1.S1_s_at
Cit.21087.1.S1_s_at		Cit.17155.1.S1_s_at	Cit.29571.1.S1_at
Cit.33707.1.S1_at		Cit.17561.1.S1_s_at	Cit.19674.1.S1_s_at
Cit.17264.1.S1_s_at		Cit.17561.1.S1_s_at	Cit.2175.1.S1_s_at
Cit.21582.1.S1_s_at		Cit.17561.1.S1_s_at	Cit.2925.1.S1_x_at
Cit.3904.1.S1_at		Cit.17561.1.S1_s_at	Cit.33112.1.S1_s_at
Cit.5024.1.S1_at		Cit.17561.1.S1_s_at	Cit.33707.1.S1_at
Cit.6870.1.S1_at		Cit.17561.1.S1_s_at	Cit.7105.1.S1_at
Cit.9139.1.S1_s_at		Cit.17561.1.S1_s_at	Cit.7635.1.S1_at
Cit.9468.1.S1_s_at		Cit.17561.1.S1_s_at	Cit.8206.1.S1_s_at
Cit.9645.1.S1_s_at		Cit.17561.1.S1_s_at	Cit.9504.1.S1_s_at
Cit.2131.1.S1_s_at		Cit.19674.1.S1_s_at	Cit.2040.1.S1_at
Cit.23824.1.S1_at		Cit.19674.1.S1_s_at	Cit.24893.1.S1_s_at
Cit.29571.1.S1_at		Cit.19674.1.S1_s_at	Cit.25630.1.S1_at
Cit.8566.1.S1_s_at		Cit.19674.1.S1_s_at	Cit.2925.1.S1_x_at
Cit.2175.1.S1_s_at		Cit.19674.1.S1_s_at	Cit.33112.1.S1_s_at
Cit.2925.1.S1_x_at		Cit.19674.1.S1_s_at	Cit.3911.1.S1_s_at
Cit.7105.1.S1_at		Cit.19674.1.S1_s_at	Cit.4998.1.S1_at
Cit.7635.1.S1_at		Cit.19674.1.S1_s_at	Cit.5440.1.S1_s_at
Cit.25630.1.S1_at		Cit.19674.1.S1_s_at	Cit.7105.1.S1_at
Cit.5440.1.S1_s_at		Cit.19674.1.S1_s_at	Cit.8206.1.S1_s_at
Cit.5624.1.S1_at		Cit.25840.1.S1_s_at	Cit.5624.1.S1_at
Cit.4746.1.S1_at		Cit.30071.1.S1_at	Cit.33112.1.S1_s_at
Cit.8524.1.S1_s_at		Cit.3171.1.S1_x_at	Cit.4746.1.S1_at
		Cit.3171.1.S1_x_at	Cit.4958.1.S1_at
		Cit.3171.1.S1_x_at	Cit.6837.1.S1_at
		Cit.3171.1.S1_x_at	Cit.7138.1.S1_at
		Cit.3171.1.S1_x_at	Cit.8524.1.S1_s_at
		Cit.3171.1.S1_x_at	Cit.8959.1.S1_at
		Cit.3171.1.S1_x_at	Cit.9684.1.S1_s_at
		Cit.10032.1.S1_s_at	Cit.10032.1.S1_x_at
		Cit.10032.1.S1_s_at	Cit.33707.1.S1_at
		Cit.10182.1.S1_s_at	Cit.11460.1.S1_at
		Cit.107.1.S1_x_at	Cit.12172.1.S1_at
		Cit.10786.1.S1_s_at	Cit.12172.1.S1_at
		Cit.10786.1.S1_s_at	Cit.3171.1.S1_x_at
		Cit.10816.1.S1_at	Cit.11459.1.S1_s_at
		Cit.10816.1.S1_at	Cit.11460.1.S1_at
		Cit.11095.1.S1_at	Cit.13437.1.S1_s_at
		Cit.11095.1.S1_at	Cit.17561.1.S1_s_at
		Cit.11095.1.S1_at	Cit.33707.1.S1_at
		Cit.11096.1.S1_s_at	Cit.13437.1.S1_s_at
		Cit.11335.1.S1_at	Cit.13437.1.S1_s_at
		Cit.11335.1.S1_at	Cit.17561.1.S1_s_at
		Cit.11335.1.S1_at	Cit.33707.1.S1_at
		Cit.11340.1.S1_s_at	Cit.12172.1.S1_at
		Cit.11405.1.S1_s_at	Cit.13437.1.S1_s_at
		Cit.1143.1.S1_s_at	Cit.25840.1.S1_s_at
		Cit.1144.1.S1_s_at	Cit.11459.1.S1_s_at
		Cit.1144.1.S1_s_at	Cit.11460.1.S1_at
		Cit.1144.1.S1_s_at	Cit.25840.1.S1_s_at
		Cit.1145.1.S1_s_at	Cit.11459.1.S1_s_at
		Cit.1145.1.S1_s_at	Cit.11460.1.S1_at
		Cit.11970.1.S1_at	Cit.12172.1.S1_at
		Cit.12214.1.S1_at	Cit.12214.1.S1_s_at
		Cit.12516.1.S1_x_at	Cit.3171.1.S1_x_at
		Cit.12789.1.S1_s_at	Cit.17561.1.S1_s_at
		Cit.13267.1.S1_at	Cit.19674.1.S1_s_at
		Cit.13945.1.S1_at	Cit.3171.1.S1_x_at
		Cit.14361.1.S1_s_at	Cit.15630.1.S1_at
		Cit.14362.1.S1_at	Cit.15630.1.S1_at
		Cit.14406.1.S1_at	Cit.33707.1.S1_at
		Cit.14764.1.S1_at	Cit.3171.1.S1_x_at
		Cit.15432.1.S1_at	Cit.15630.1.S1_at
		Cit.17260.1.S1_at	Cit.3171.1.S1_x_at
		Cit.17398.1.S1_at	Cit.19674.1.S1_s_at
		Cit.17418.1.S1_s_at	Cit.25840.1.S1_s_at
		Cit.18069.1.S1_at	Cit.25840.1.S1_s_at
		Cit.1917.1.S1_s_at	Cit.19674.1.S1_s_at
		Cit.19751.1.S1_s_at	Cit.25840.1.S1_s_at
		Cit.21573.1.S1_at	Cit.3171.1.S1_x_at
		Cit.23820.1.S1_s_at	Cit.3171.1.S1_x_at
		Cit.23915.1.S1_at	Cit.3171.1.S1_x_at
		Cit.24299.1.S1_at	Cit.3171.1.S1_x_at
		Cit.24893.1.S1_s_at	Cit.3171.1.S1_x_at
		Cit.25075.1.S1_s_at	Cit.3171.1.S1_x_at
		Cit.26646.1.S1_s_at	Cit.3171.1.S1_x_at
		Cit.28147.1.S1_at	Cit.3171.1.S1_x_at
		Cit.29886.1.S1_at	Cit.3171.1.S1_x_at
		Cit.30019.1.S1_at	Cit.33707.1.S1_at
		Cit.30178.1.S1_at	Cit.3171.1.S1_x_at
		Cit.3171.1.S1_at	Cit.3171.1.S1_x_at
