# Supplementary material for: Transcriptome comparison and gene coexpression network analysis provide a systems view of citrus response to ‘Candidatus Liberibacter asiaticus’ infection
Source: BMC Genomics. 2013 Jan 16;14:27. doi: 10.1186/1471-2164-14-27 (PMC3577516; doi:10.1186/1471-2164-14-27)
Supplement: Additional file 12 — A list of PP2-like genes in the citrus GeneChip and the genes interacting with Cit.35955.1.S1_at. [file 1471-2164-14-27-S12.xls]

## Sheet: PP2 expression
	Table. A list of PP2-like genes in citrus
ProbeSet ID	AtGID	AtGID E-Score	Arabidopsis gene annotation	Study 1	Study 2	Study 3	Study 4	Study 5	Study 6	Notes
Cit.5773.1.S1_at	AT5G24560.1	9e-11	AtPP2-B12 (Phloem protein 2-B12); carbohydrate binding			2.2				[1]
Cit.12316.1.S1_s_at	AT1G31200.1	2e-41	ATPP2-A9 (Phloem protein 2-A9); carbohydrate binding				2.7
Cit.30021.1.S1_at	AT2G02360.1	1e-23	AtPP2-B10 (Phloem protein 2-B10); carbohydrate binding
Cit.31205.1.S1_at	AT3G61060.1	2e-57	AtPP2-A13 (Phloem protein 2-A13); carbohydrate binding
Cit.31252.1.S1_at	AT3G61060.1	4e-44	AtPP2-A13 (Phloem protein 2-A13); carbohydrate binding				0.380851
Cit.3272.1.S1_s_at	AT3G53000.1	1e-140	AtPP2-A15 (Phloem protein 2-A15); carbohydrate binding							[2]
Cit.33199.1.S1_at	AT1G12710.1	5e-80	AtPP2-A12 (Phloem protein 2-A12); carbohydrate binding
Cit.35929.1.S1_at	AT5G24560.1	5e-10	AtPP2-B12 (Phloem protein 2-B12); carbohydrate binding
Cit.36225.1.S1_s_at	AT1G09155.1	5e-57	AtPP2-B15 (Phloem protein 2-B15); carbohydrate binding		2.6	6.8		12.1
Cit.35955.1.S1_at	AT2G02340.1	6.9e-21	AtPP2-B8 (Phloem protein 2-B8); carbohydrate binding		44.6	436.8	42.2	506		[3]
Notes:			biological process unknown, carbohydrate binding
[1] Gene expression fold-changes relative to the mock infection control were listed for those HLB responsive genes only. Blank indicates not signifcantly regulated.
[2] Cit.3272.1.S1_s_at is present in the HLB response network. The three genes interacting with this gene are below:
Cit.5855.1.S1_s_at	AT4G35350.1	1e-118	XCP1 (XYLEM CYSTEINE PEPTIDASE 1); cysteine-type endopeptidase/ cysteine-type peptidase
Cit.8691.1.S1_s_at	AT1G30110.1	4e-85	ATNUDX25 (ARABIDOPSIS THALIANA NUDIX HYDROLASE HOMOLOG 25); bis(5'-nucleosyl)-tetraphosphatase (asymmetrical)
Cit.12549.1.S1_at	AT3G44110.1	0	ATJ3; protein binding
[3] This gene has 20 interacting nodes. All eight other PP2-like probesets were not present in the HLB responsenetwork. The PP2-B8 subnetwork was constructed (see the other two sheets).

## Sheet: PP2-B8 nodes & edges
			Table. A list genes that interact with Cit.35955.1.S1_at
		First degree interactions						Second degree interactions
Nodes	GO terms	Annotation	Gene A	Gene B		Nodes	GO terms	Annotation	Gene A	Gene B
Cit.11595.1.S1_s_at	Transport	IRT3 (IRON REGULATED TRANSPORTER 3); cation transmembrane transporter/ Fe and Zn ion transmembrane transporter	Cit.35955.1.S1_at	Cit.3611.1.S1_s_at		Cit.11595.1.S1_s_at	Transport	IRT3; cation transmembrane transporter/ metal ion transmembrane transporter	Cit.11595.1.S1_s_at	Cit.13065.1.S1_at
Cit.12183.1.S1_at	Transport; Hormone	GLB3; oxygen transporter	Cit.35955.1.S1_at	Cit.3949.1.S1_s_at		Cit.12183.1.S1_at	Transport; Hormone	GLB3; oxygen transporter	Cit.11595.1.S1_s_at	Cit.16692.1.S1_at
Cit.13065.1.S1_at		F-box family protein	Cit.35955.1.S1_at	Cit.5511.1.S1_s_at		Cit.13065.1.S1_at		F-box family protein	Cit.11595.1.S1_s_at	Cit.27797.1.S1_s_at
Cit.16692.1.S1_at		ankyrin repeat family protein	Cit.35955.1.S1_at	Cit.5512.1.S1_at		Cit.16692.1.S1_at		ankyrin repeat family protein	Cit.11595.1.S1_s_at	Cit.28290.1.S1_at
Cit.18242.1.S1_s_at	Zn binding, response to Cu, Fe and oxidative stress	CSD2 (COPPER/ZINC SUPEROXIDE DISMUTASE 2); superoxide dismutase	Cit.35955.1.S1_at	Cit.5987.1.S1_at		Cit.18242.1.S1_s_at	Zn binding, response to Cu, Fe and oxidative stress	CSD2 (COPPER/ZINC SUPEROXIDE DISMUTASE 2); superoxide dismutase	Cit.11595.1.S1_s_at	Cit.28305.1.S1_at
Cit.18277.1.S1_at	Transport	ATMRP9; ATPase; transmembrane movement	Cit.35955.1.S1_at	Cit.7867.1.S1_s_at		Cit.18277.1.S1_at	Transport	ATMRP9; ATPase; transmembrane movement	Cit.11595.1.S1_s_at	Cit.31971.1.S1_at
Cit.27797.1.S1_s_at	Transport; Hormone	GLB3; oxygen transporter	Cit.35955.1.S1_at	Cit.7952.1.S1_at		Cit.27797.1.S1_s_at	Transport; Hormone	GLB3; oxygen transporter	Cit.11595.1.S1_s_at	Cit.35955.1.S1_at
Cit.28246.1.S1_at		putative aminotransferase	Cit.35955.1.S1_at	Cit.814.1.S1_s_at		Cit.28246.1.S1_at		putative aminotransferase	Cit.11595.1.S1_s_at	Cit.3611.1.S1_s_at
Cit.28290.1.S1_at		F-box family protein	Cit.11595.1.S1_s_at	Cit.35955.1.S1_at		Cit.28290.1.S1_at		F-box family protein	Cit.11595.1.S1_s_at	Cit.5511.1.S1_s_at
Cit.28305.1.S1_at	Transport	AtZIP12 (ZINC TRANSPORTER 12 PRECURSOR); cation transmembrane transporter/ metal ion transmembrane transporter	Cit.12183.1.S1_at	Cit.35955.1.S1_at		Cit.28305.1.S1_at	Transport	AtZIP12 (ZINC TRANSPORTER 12 PRECURSOR); cation transmembrane transporter/ metal ion transmembrane transporter	Cit.11595.1.S1_s_at	Cit.5512.1.S1_at
Cit.31971.1.S1_at	Transcription	myb family transcription factor	Cit.13065.1.S1_at	Cit.35955.1.S1_at		Cit.31971.1.S1_at	Transcription	myb family transcription factor	Cit.11595.1.S1_s_at	Cit.7867.1.S1_s_at
Cit.34982.1.S1_at	Transport; Siganling	ATMRP5; ATPase; transmembrane movement, sulfonylurea receptor	Cit.16692.1.S1_at	Cit.35955.1.S1_at		Cit.34982.1.S1_at	Transport; Siganling	ATMRP5; ATPase; transmembrane movement, sulfonylurea receptor	Cit.11595.1.S1_s_at	Cit.7952.1.S1_at
Cit.3611.1.S1_s_at		unknown protein	Cit.18242.1.S1_s_at	Cit.35955.1.S1_at		Cit.3611.1.S1_s_at		unknown protein	Cit.12183.1.S1_at	Cit.13065.1.S1_at
Cit.3949.1.S1_s_at	Zn binding, response to Cu, Fe and oxidative stress	CSD2 (COPPER/ZINC SUPEROXIDE DISMUTASE 2); superoxide dismutase	Cit.18277.1.S1_at	Cit.35955.1.S1_at		Cit.3949.1.S1_s_at	Zn binding, response to Cu, Fe and oxidative stress	CSD2 (COPPER/ZINC SUPEROXIDE DISMUTASE 2); superoxide dismutase	Cit.12183.1.S1_at	Cit.16692.1.S1_at
Cit.5511.1.S1_s_at		unknown protein	Cit.27797.1.S1_s_at	Cit.35955.1.S1_at		Cit.5511.1.S1_s_at		unknown protein	Cit.12183.1.S1_at	Cit.27797.1.S1_s_at
Cit.5512.1.S1_at		unknown protein	Cit.28246.1.S1_at	Cit.35955.1.S1_at		Cit.5512.1.S1_at		unknown protein	Cit.12183.1.S1_at	Cit.28246.1.S1_at
Cit.5987.1.S1_at	Zn binding	protein binding / zinc ion binding	Cit.28290.1.S1_at	Cit.35955.1.S1_at		Cit.5987.1.S1_at	Zn binding	protein binding / zinc ion binding	Cit.12183.1.S1_at	Cit.28290.1.S1_at
Cit.7867.1.S1_s_at		ankyrin repeat family protein	Cit.28305.1.S1_at	Cit.35955.1.S1_at		Cit.7867.1.S1_s_at		ankyrin repeat family protein	Cit.12183.1.S1_at	Cit.28305.1.S1_at
Cit.7952.1.S1_at	Transport	HMA1; ATPase/ Cd-, Ca, Cu, Zn-transporting ATPase	Cit.31971.1.S1_at	Cit.35955.1.S1_at		Cit.7952.1.S1_at	Transport	HMA1; ATPase/ Cd-, Ca, Cu, Zn-transporting ATPase	Cit.12183.1.S1_at	Cit.31971.1.S1_at
Cit.814.1.S1_s_at	Defense; Zn binding	CA1 (CARBONIC ANHYDRASE 1); zinc ion binding	Cit.34982.1.S1_at	Cit.35955.1.S1_at		Cit.814.1.S1_s_at	Defense; Zn binding	CA1 (CARBONIC ANHYDRASE 1); zinc ion binding	Cit.12183.1.S1_at	Cit.35955.1.S1_at
						Cit.11459.1.S1_s_at	Transport	ZIP5; cation transmembrane transporter/ metal ion transmembrane transporter	Cit.12183.1.S1_at	Cit.3949.1.S1_s_at
						Cit.11460.1.S1_at	Transport	ZIP5; cation transmembrane transporter/ metal ion transmembrane transporter	Cit.12183.1.S1_at	Cit.5511.1.S1_s_at
						Cit.12888.1.S1_s_at	Transport; Defense	ATPD (ATP SYNTHASE DELTA-SUBUNIT GENE); hydrogen ion transporting ATP synthase, rotational mechanism / proton-transporting ATPase	Cit.12183.1.S1_at	Cit.5512.1.S1_at
						Cit.19927.1.S1_at		hydrolase, alpha/beta fold family protein	Cit.12183.1.S1_at	Cit.5987.1.S1_at
						Cit.5884.1.S1_at		ICK6 (INHIBITOR/INTERACTOR WITH CYCLIN-DEPENDENT KINASE); cyclin binding / cyclin-dependent protein kinase inhibitor	Cit.12183.1.S1_at	Cit.7867.1.S1_s_at
						Cit.29925.1.S1_at		LHCA5; pigment binding	Cit.13065.1.S1_at	Cit.16692.1.S1_at
									Cit.13065.1.S1_at	Cit.18242.1.S1_s_at
									Cit.13065.1.S1_at	Cit.27797.1.S1_s_at
									Cit.13065.1.S1_at	Cit.28246.1.S1_at
									Cit.13065.1.S1_at	Cit.28290.1.S1_at
									Cit.13065.1.S1_at	Cit.28305.1.S1_at
									Cit.13065.1.S1_at	Cit.31971.1.S1_at
									Cit.13065.1.S1_at	Cit.35955.1.S1_at
									Cit.13065.1.S1_at	Cit.3611.1.S1_s_at
									Cit.13065.1.S1_at	Cit.3949.1.S1_s_at
									Cit.13065.1.S1_at	Cit.5511.1.S1_s_at
									Cit.13065.1.S1_at	Cit.5512.1.S1_at
									Cit.13065.1.S1_at	Cit.5884.1.S1_at
									Cit.13065.1.S1_at	Cit.5987.1.S1_at
									Cit.13065.1.S1_at	Cit.7867.1.S1_s_at
									Cit.13065.1.S1_at	Cit.7952.1.S1_at
									Cit.16692.1.S1_at	Cit.18277.1.S1_at
									Cit.16692.1.S1_at	Cit.27797.1.S1_s_at
									Cit.16692.1.S1_at	Cit.28246.1.S1_at
									Cit.16692.1.S1_at	Cit.28290.1.S1_at
									Cit.16692.1.S1_at	Cit.28305.1.S1_at
									Cit.16692.1.S1_at	Cit.31971.1.S1_at
									Cit.16692.1.S1_at	Cit.35955.1.S1_at
									Cit.16692.1.S1_at	Cit.3611.1.S1_s_at
									Cit.16692.1.S1_at	Cit.3949.1.S1_s_at
									Cit.16692.1.S1_at	Cit.5511.1.S1_s_at
									Cit.16692.1.S1_at	Cit.5512.1.S1_at
									Cit.16692.1.S1_at	Cit.5987.1.S1_at
									Cit.16692.1.S1_at	Cit.7867.1.S1_s_at
									Cit.16692.1.S1_at	Cit.7952.1.S1_at
									Cit.16692.1.S1_at	Cit.814.1.S1_s_at
									Cit.18242.1.S1_s_at	Cit.18277.1.S1_at
									Cit.18242.1.S1_s_at	Cit.19927.1.S1_at
									Cit.18242.1.S1_s_at	Cit.28305.1.S1_at
									Cit.18242.1.S1_s_at	Cit.29925.1.S1_at
									Cit.18242.1.S1_s_at	Cit.34982.1.S1_at
									Cit.18242.1.S1_s_at	Cit.35955.1.S1_at
									Cit.18242.1.S1_s_at	Cit.3949.1.S1_s_at
									Cit.18242.1.S1_s_at	Cit.5511.1.S1_s_at
									Cit.18242.1.S1_s_at	Cit.5512.1.S1_at
									Cit.18277.1.S1_at	Cit.28305.1.S1_at
									Cit.18277.1.S1_at	Cit.31971.1.S1_at
									Cit.18277.1.S1_at	Cit.34982.1.S1_at
									Cit.18277.1.S1_at	Cit.35955.1.S1_at
									Cit.18277.1.S1_at	Cit.3949.1.S1_s_at
									Cit.18277.1.S1_at	Cit.5511.1.S1_s_at
									Cit.18277.1.S1_at	Cit.5512.1.S1_at
									Cit.18277.1.S1_at	Cit.5987.1.S1_at
									Cit.18277.1.S1_at	Cit.7867.1.S1_s_at
									Cit.18277.1.S1_at	Cit.814.1.S1_s_at
									Cit.27797.1.S1_s_at	Cit.28246.1.S1_at
									Cit.27797.1.S1_s_at	Cit.28290.1.S1_at
									Cit.27797.1.S1_s_at	Cit.28305.1.S1_at
									Cit.27797.1.S1_s_at	Cit.31971.1.S1_at
									Cit.27797.1.S1_s_at	Cit.35955.1.S1_at
									Cit.27797.1.S1_s_at	Cit.3611.1.S1_s_at
									Cit.27797.1.S1_s_at	Cit.5511.1.S1_s_at
									Cit.27797.1.S1_s_at	Cit.5512.1.S1_at
									Cit.27797.1.S1_s_at	Cit.5987.1.S1_at
									Cit.27797.1.S1_s_at	Cit.7867.1.S1_s_at
									Cit.28246.1.S1_at	Cit.28290.1.S1_at
									Cit.28246.1.S1_at	Cit.28305.1.S1_at
									Cit.28246.1.S1_at	Cit.31971.1.S1_at
									Cit.28246.1.S1_at	Cit.35955.1.S1_at
									Cit.28246.1.S1_at	Cit.3949.1.S1_s_at
									Cit.28246.1.S1_at	Cit.5511.1.S1_s_at
									Cit.28246.1.S1_at	Cit.5512.1.S1_at
									Cit.28246.1.S1_at	Cit.5987.1.S1_at
									Cit.28246.1.S1_at	Cit.7867.1.S1_s_at
									Cit.28246.1.S1_at	Cit.814.1.S1_s_at
									Cit.28290.1.S1_at	Cit.28305.1.S1_at
									Cit.28290.1.S1_at	Cit.31971.1.S1_at
									Cit.28290.1.S1_at	Cit.35955.1.S1_at
									Cit.28290.1.S1_at	Cit.3611.1.S1_s_at
									Cit.28290.1.S1_at	Cit.5511.1.S1_s_at
									Cit.28290.1.S1_at	Cit.5512.1.S1_at
									Cit.28290.1.S1_at	Cit.5987.1.S1_at
									Cit.28290.1.S1_at	Cit.7867.1.S1_s_at
									Cit.28290.1.S1_at	Cit.7952.1.S1_at
									Cit.28305.1.S1_at	Cit.31971.1.S1_at
									Cit.28305.1.S1_at	Cit.35955.1.S1_at
									Cit.28305.1.S1_at	Cit.3611.1.S1_s_at
									Cit.28305.1.S1_at	Cit.3949.1.S1_s_at
									Cit.28305.1.S1_at	Cit.5511.1.S1_s_at
									Cit.28305.1.S1_at	Cit.5512.1.S1_at
									Cit.28305.1.S1_at	Cit.5987.1.S1_at
									Cit.28305.1.S1_at	Cit.7867.1.S1_s_at
									Cit.28305.1.S1_at	Cit.7952.1.S1_at
									Cit.31971.1.S1_at	Cit.35955.1.S1_at
									Cit.31971.1.S1_at	Cit.3611.1.S1_s_at
									Cit.31971.1.S1_at	Cit.3949.1.S1_s_at
									Cit.31971.1.S1_at	Cit.5511.1.S1_s_at
									Cit.31971.1.S1_at	Cit.5512.1.S1_at
									Cit.31971.1.S1_at	Cit.5987.1.S1_at
									Cit.31971.1.S1_at	Cit.7867.1.S1_s_at
									Cit.31971.1.S1_at	Cit.7952.1.S1_at
									Cit.31971.1.S1_at	Cit.814.1.S1_s_at
									Cit.34982.1.S1_at	Cit.35955.1.S1_at
									Cit.35955.1.S1_at	Cit.3611.1.S1_s_at
									Cit.35955.1.S1_at	Cit.3949.1.S1_s_at
									Cit.35955.1.S1_at	Cit.5511.1.S1_s_at
									Cit.35955.1.S1_at	Cit.5512.1.S1_at
									Cit.35955.1.S1_at	Cit.5987.1.S1_at
									Cit.35955.1.S1_at	Cit.7867.1.S1_s_at
									Cit.35955.1.S1_at	Cit.7952.1.S1_at
									Cit.35955.1.S1_at	Cit.814.1.S1_s_at
									Cit.3611.1.S1_s_at	Cit.5511.1.S1_s_at
									Cit.3611.1.S1_s_at	Cit.5512.1.S1_at
									Cit.3611.1.S1_s_at	Cit.5987.1.S1_at
									Cit.3611.1.S1_s_at	Cit.7867.1.S1_s_at
									Cit.3611.1.S1_s_at	Cit.7952.1.S1_at
									Cit.3949.1.S1_s_at	Cit.5511.1.S1_s_at
									Cit.3949.1.S1_s_at	Cit.5512.1.S1_at
									Cit.3949.1.S1_s_at	Cit.7867.1.S1_s_at
									Cit.3949.1.S1_s_at	Cit.814.1.S1_s_at
									Cit.5511.1.S1_s_at	Cit.5512.1.S1_at
									Cit.5511.1.S1_s_at	Cit.5987.1.S1_at
									Cit.5511.1.S1_s_at	Cit.7867.1.S1_s_at
									Cit.5511.1.S1_s_at	Cit.7952.1.S1_at
									Cit.5511.1.S1_s_at	Cit.814.1.S1_s_at
									Cit.5512.1.S1_at	Cit.5987.1.S1_at
									Cit.5512.1.S1_at	Cit.7867.1.S1_s_at
									Cit.5512.1.S1_at	Cit.7952.1.S1_at
									Cit.5512.1.S1_at	Cit.814.1.S1_s_at
									Cit.5987.1.S1_at	Cit.7867.1.S1_s_at
									Cit.5987.1.S1_at	Cit.7952.1.S1_at
									Cit.5987.1.S1_at	Cit.814.1.S1_s_at
									Cit.7867.1.S1_s_at	Cit.7952.1.S1_at
									Cit.7867.1.S1_s_at	Cit.814.1.S1_s_at
									Cit.11459.1.S1_s_at	Cit.7952.1.S1_at
									Cit.11460.1.S1_at	Cit.7952.1.S1_at
									Cit.12888.1.S1_s_at	Cit.7952.1.S1_at
									Cit.19927.1.S1_at	Cit.3949.1.S1_s_at
